# Supplementary material for: Identification of candidate genes related to calanolide biosynthesis by transcriptome sequencing of Calophyllum brasiliense (Calophyllaceae)
Source: BMC Plant Biol. 2016 Aug 15;16:177. doi: 10.1186/s12870-016-0862-9 (PMC4986372; doi:10.1186/s12870-016-0862-9)
Supplement: Additional file 2: Table S1. — Annotation of C. brasiliense unigenes. (XLSX 20582 kb) [file 12870_2016_862_MOESM2_ESM.xlsx]

## Sheet: Table S1
Table S1: Annotation of Calophyllum brasiliense unigenes. Unigenes were generated by Velvet/Oasis assembler. The table shows the contig sequences (unigenes) and their annotations. The annotation process involved a top-BLAST-hit similarity searches of unigenes sequences against Arabidopsis thaliana and plant proteins derived from TAIR and RefSeq databases (TAIRv10; http://www.arabidopsis.org/ and …
		Unigene ID	Length	Sequence		KEGG Orthology (KO)	Enzyme Commission (EC) numbers		Proteins top-BLAST-hit annotation (Arabidopsis Database)										Proteins top-BLAST-hit annotation (Plant RefSeq Database)
									Arabidopsis gene ID	Symbol	Description	Protein Length (aa)	HSP's	Identity %	Aligment Length (a.a.)	e-value	score		GeneBank accession number	Description	Protein Length (aa)	HSP's	Identity %	Aligment Length (a.a.)	e-value	score
	1	UN00001	10310	CACAGCAAAAACTTTTCATAAACACAAATGGCGTGGTGACGAAACTCATATGGAGAGCAGCATAACCATGCATCACCAAATAAAAAAATCAAGGAGAGAAAAGTGGCTGTCGGTGGGCTAGGAAATAAAAAGAAAAAAAAGGCATATTATCCTGTAAAATAATCACCCCTGATTTCTCTTTACCAGTTTTTAAGGTGACATATTGGAAGGACACAACAAAGTTAAGCCATTATTAATTACTCTACAGATCTAACACTACAGTCTACCTAAACCCCGCGCCCCCAATTTACACAAGTGATTATTTACAGTCTTCGAGCTCCCACGACTGGCGTGTCAACTCTACACAAGGGGTCATGGATCAGTCAGGGATGTCATGTCATGTCAGATAACGGTAGCTTC…		K08874	---		AT2G17930.1	---	Phosphatidylinositol 3- and 4-kinase family protein with FAT domain	3858	1	80.61	3295	0	4992		gi|255561303|ref|XP_002521662.1|	inositol or phosphatidylinositol kinase, putative [Ricinus communis]	3772	1	88.56	3295	0	5501
	2	UN00002	9052	GTGACATCTCGAGTAGGGTTGATGGCATTGCTGTTCAAGTGCGATTGAGATATAGATCATGTTAACCAAAACCAAAACCTTCACTGGCTTCATGGATAGCGAGTAGTAAACGTTCTTGAAGCTGTTCCTTGGCCGTATATTCAGGAAGGTCTAGCTGATTAAAGCAAGTGTGAGCTGATGGCAATCGCTCAGGAGCTCCATATGCCTTGTGAATTTGAAATCTTTGGGCACCAGAGATACCTTGCAATGCCTTAAAACCTTCTAACGGAACCTTTGACGTTCCTGTGACAAATTGCAGCAGCCGTGCCCTGTCTTCCTTGTTAAAATCTTTAACAACCTCCCAAAACCATTGAACAACACTGGACACAGCAGTATAACCACTGTACTCGGTGTTTGCCT…		K10592	EC:6.3.2.19		AT1G55860.2	UPL1	ubiquitin-protein ligase 1	3681	1	61.92	3028	0	3113		gi|224056471|ref|XP_002298873.1|	predicted protein [Populus trichocarpa]	3728	1	75.54	3005	0	3920
	3	UN00003	8379	GCGGGAACAATCAGGGAAATGAGTATGAACCGGAATCAACTCCAACATGTCACCCTTTTTCCGATTTCAATTTACCAATGCAAATGTTACACAAAAATGAGTCAGGCAATATAAGGGCCTTATCTACACTTGATTCTCACCCCAGTCTCACTAGCTGTTCAGCGGTGTAAAAACAAGACCCAGGGGAGATAATTTGCGTTTTATTGGCTGCTGTGTATGATTACCGTGCACCCTATAGACAATCATCATATCATATTACAAAAAAAAATTTTTGCTGCCAACTAACCCGTAATCTGCCTCGTCTACCAAATTTTCCGTGTTCACGAGAAAAGATCAATCAGCAGCCAACATTTCACCCGCTAGTCCCTTCATCTTCGCTGTCTTCACTGTCATCGCTAT…		---	---		AT1G64790.1	ILA	ILITYHIA	2610	1	73.87	2610	0	3457		gi|359476554|ref|XP_002267871.2|	PREDICTED: translational activator GCN1 isoform 1 [Vitis vinifera]	2613	1	80.58	2626	0	3766
	4	UN00005	7508	GTTGTGCAGTTGGCGCATTTGGATGCAGTTAAGGAGTGCATGGATAGGGGCGACGAGGATGGAGCTATTCGTCATGTTCGGTATCTTCAACCTGATTGCGGAGTGGAGGACACTGAATATCGCAAGATTTTGCAAGATCTCCTTGTGGGGATCATGTCAAAAGTGGATGGATATGGAGATTCCTGGAACATCATGCAAGAAAAATTGGTTTTGGTTTATGGAGAGGCACTATCATCAAATTGCAGAGACCTTGTTGAAATGATTCAGGTTATCCAGGATGCGTTGCTCTCTCAAGAGATTGAGATGTCCCGGGCACTGGACAAGAATCAGATTCCTCCACCTTTGGAGCGTTTTCAAAGATATATGGTGGAAATTAAACCAGAAGCAGACTTGAATGCT…		---	---		AT2G25730.2	---	unknown protein; LOCATED IN: cellular_component unknown; EXPRESSED IN: 23 plant structures; EXPRESSED DURING: 14 growth stages.	2487	1	68.33	2270	0	2810		gi|255551092|ref|XP_002516594.1|	zinc finger protein, putative [Ricinus communis]	2515	1	78.23	2283	0	3249
	5	UN00006	6955	CGCCTTGCGCGTGTATACCCTTCGTCTTTTCATGTATCAGACCTTTCTTCGTTTCACCATTTTCAGTCACGCGCAAAACGCCACCGATATTGAAAAAAATATATCAGAGTAGAATCTCACTGAACTCCTCCCTTTACCAACGGCGAGGGCTCCCACACTTACCTCCTTAAGGGTTTTTCAGTGGTTTCGGCCTTGAGTGCCTGGGATAATGTCTCATTTGGGAGGCGGTGCTGAGGCGCACGCGCGGTTCAAGCAGTATGAGTACCGTGCGAACTCGAGTCTTGTCCTGACTACTGACTCGAGGCCGCGTGACACTCACGAGCCCACCGGGGAGCCTGAGTCGTTATGGGGTAGGATTGATCCGCGGAGCTTTGGGGACCGCGCGTTCCGGGGTAGGCC…		K12854	EC:3.6.4.13		AT1G20960.2	emb1507	U5 small nuclear ribonucleoprotein helicase, putative	2171	1	80.07	2173	0	3372		gi|225433894|ref|XP_002266580.1|	PREDICTED: U5 small nuclear ribonucleoprotein 200 kDa helicase [Vitis vinifera]	2177	1	87.1	2178	0	3616
	6	UN00007	6706	CTCCTTCAACTTTTGTCCACCAGGTTTCCTCCCTTAACACTTGCCCACTACACATTATGTCCAATGGCTATATCTCTACTTCAAACTACTAAACACACACACATTGCTCCCAATTCCAATTCCCTCTTTTTTATTCCCACATCAATTTGAAAAAGCTAGTAAAGAAAAAATTTAAGAGAGAGAGAGAGAAAGAACTATAGTTTCCTTAATTAAGGTTTGCAGGTGTGTTTATGTATTTGTCTCTTGCAATAAATTACAAAGGAATTTAGATGCTTGCTGCTGGGCTAGGAGTTTCTGAGAGCATTGGACGTGTTGGGTGCATGAAGAGCTAGCAAGGTTTCAGTCGATAAATTCAATTGGGTAGTCATTGGTCTCATCGACAGAGTGGTACTTTTGTAG…		K03255	---		AT4G28080.1	---	Tetratricopeptide repeat (TPR)-like superfamily protein	1819	1	61.71	1875	0	1999		gi|255574960|ref|XP_002528386.1|	eukaryotic translation initiation factor 3 subunit, putative [Ricinus communis]	1888	1	74.04	1899	0	2491
	7	UN00008	6701	CTGAAACAGTAATCAACCACCTTTATTTCTCTTTGATTAACAAGCACACAATATCGATACAAAACTTACAATAATAACAAGCTTCAACCTGTTCACGCTGTTCCACGAGGCTAAAAACAAAAAATTGATTACAAACGAATATGTTGAAAAGGAAACACAATTGTAACTTGGACGACATCTACAGAAAAGAAAAAAAAAAATTGCCCAGCAAACTGTGTACACCGACATGATAAATAACTCAGGTTGGACAAAAAAAAAAGAATTCTATTGTAGGGGAACATAATTGCTCCCTAATAATTCGAATTTTGCAAGAATAGTTAACTTCATAACTGATAAGAGTTACTTGTTAGACCATTGAAATTCTATTTCCAAATTCCTTGAAGGCCCACTTTTGCTTTC…		---	---		AT2G22125.1	CSI1	binding	2150	1	82.42	2128	0	3157		gi|255576178|ref|XP_002528983.1|	ubiquitin-protein ligase, putative [Ricinus communis]	2098	1	90.05	2100	0	3390
	8	UN00009	6440	ATGACGATCAAAATTCCTTTACTCGCTTAACTGAAATCTACAACGTTGCCCAAATACGTGACAAGAATACATAGGAGGCAAAAGCAAGGCCAAAACAAAAGCAGCCCACTGCAATTAATAATAATGAAGACGTCATCACTTCAGCAGCAAAGTTCTAGTAACCCTGTTGACCAGGAGACGGTCCACGGCCACTTCGGCCACCCCTTGCAATCCGTGCTGTTCGACCACGTATCCCTCTTCCACGGGCTCCTCTAGTGGCTGGAGGTGGAAGCACCGCAGCTCCAGACTGTCTCAGCATAGCTCTCTCTTTGGCTCTCTCCGCCAAGTTAACAACAGTTGAGCTGTTGCTAGCTGAAGATACTTGCTTAATCTCTTCCGTCTCTGTTGCAGTCAAACCTA…		K09291	---		AT1G79280.1	NUA, AtTPR	nuclear pore anchor	2093	1	51.41	2056	0	1648		gi|224101293|ref|XP_002312219.1|	predicted protein [Populus trichocarpa]	2052	1	64.48	2044	0	2132
	9	UN00010	6322	CCAGAATACTAACATTGTGTTCAGACCATCTCCCAGACATCAGAGTTTCAACACGGAAAGGTTAGTAGAACACGGTGATAAAATTGCCCTGGCCTCCCAGCAAGAGTGACAATCTACAACATATGAAATTATACATTGGAGTTCCACAACTCTTAAGAATGAGTGTGGCTTCCAATTCGCTTCTTCTATGTTATTATACAAAGCTTCCCCACTAGAACAACAGTGACGTTTGTACAAAAGGAAACAACTTGTAAGATACCCTATCTTCAAAAACATTGTACAAGGTGCAACCAAGTACACCCTACCCAGTAGACGATTAGACTATGGATAAACCGGTTGACCATTTGGGCAGAAATTCGTCTAGAAGCATTGCTTGATACAGGGAATGTCCCTGCCGTG…		K15156	---		AT3G04740.1	SWP, MED14, ATMED14	RNA polymerase II transcription mediators	1703	1	63.7	1829	0	1996		gi|255580943|ref|XP_002531290.1|	protein with unknown function [Ricinus communis]	1746	1	73.71	1826	0	2400
	10	UN00011	6228	TTATAGCATGGATCAGAAGCCGATTGAGTTCGTAACCAACCACCAAGAAAGTGGGTAGTAAATCAATGCAATGATATTATCTCATCGTCCTAGCTTGCTATCCTCTTCATCCTTCCATTTCATATCCATAATTTCTGTATGTAACAAACTCAATCGGCTTCTGATCCATGCTATAACTTGGTCTTCAATATGCCCAACGTGAAAGCGTGAAGTGCCCCATCGCTATCCTTCATTGGAGGTACCGAATTGGCTTGACGGTCCTCCTGCTAATAAGGCGGGGAGTGAGCATCATCAATTTTCTGCAAATATTCTTGTCCCACATTCAATTCTTGTGTACTGTTGACAATAACCTCAACTAAATTCATTGCACCTGACTTACTCATTAGTATTTCCCTACCA…		---	---		AT4G16340.1	SPK1	guanyl-nucleotide exchange factors;GTPase binding;GTP binding	1830	1	80.56	1842	0	2845		gi|224113875|ref|XP_002316600.1|	predicted protein [Populus trichocarpa]	1848	1	87.49	1846	0	3111
	11	UN00012	6219	CGCCGATGTTCAGTTTTCACAGGTTCGCATTGCGGAAATTTGGGCTTGATTAGCCCGACGTTCAATGGGTCATTGATCATGAATTCCCCAAAACGTGCTGATATTTTTACTCAACTTGTGCACATTCAGCGGCGTCTTCCACCAACACCAAGTAGAGAGAGTCCCCCAAGCGTATGCATGCATGATTGTAACAACAATTGCTGGTTTACAATAGCCATGCCCCGAGATGCCAAGCAACAAGTTCGTTCAGAAAGAACCAGAAAAGATGTCCACACGTTACAACATTGGAAGGACCTGACTTGATACAATACATTACACTCTCTCTCTTCGGCCAGCTGACGGGTGTCTCAGTGAGCCAACTTTTGTATTGCCATTTCCTTGAGTGAAGTCACTAATCGT…		K14310	---		AT5G51200.1	---	Protein of unknown function (DUF3414)	1838	1	65.7	1869	0	2334		gi|359484406|ref|XP_003633105.1|	PREDICTED: nuclear pore complex protein Nup205-like [Vitis vinifera]	1934	1	70.56	1960	0	2596
	12	UN00013	6205	TGGAGCCCTAGACGTTATCTCATTTAGAGGCATATTGATACTAAATTTTAGTCCTACATTAACCGAGGTTGTGTCAACAACTTTAACCTCCAAAGGGAAAATCAATCACAATCCGCTGAGCAAATTTAACCAAGGAACTTCGAGGTAGATCCTATACATAAACGAAGATACAACAACAAAATTTTGGTGAAGGGATCACCAAGCCTAAATCTCCTAGGAAGAACTATGCCTGTCGTATGTTGAAGCCACCGGACAACCAAAAGAGATTCTAGTAGGTGTTTTGTGGATTAAACCTGCTTCTAGCTTCTCGCCTGTAGTACGGGGTTTCGTCTATTGTCTTCCTCACGTACTCCACAAAAGGTTGAGGTGTTCGAGGAGACAGTTCGGATAGAGCGGGAG…		K14314	---		AT5G40480.1	EMB3012	embryo defective 3012	1923	1	54.71	1934	0	2054		gi|255560914|ref|XP_002521470.1|	RNA binding protein, putative [Ricinus communis]	2256	1	65.72	1928	0	2494
	13	UN00014	6165	CTTTTGCAGTTGGTGATTCTTTGAAACCTAAGTCACAAGAAAATGTGACCTTTGATTTGAAACTGAAGTGCTGCTCAATAACTGTTTTAGACAGTTTGTTTGGCATGATGACACCTCTGTTTGACACTACAATAACCAATATCAAGCTTGCAACACATGGGCGTTTGGATGCAATGAATGCCGTATTAATTTGTTCAATTGCTGCATCAGCCTTCAATACTCAGTTAGAGGCATGGGAACCTCTTGTAGAGCCATTTGATGGAATATTCAAGTTTGAAACTTATAATACGAATGTCCATCCCCCAAAGCTTGCAAAAAGGGTACGCCTTGCTGCAACCAGTATCTTGAATATAAATGCCAGTGCAGCAAATCTTGAGACCTTTGTTGGGACCATCCTCT…		---	---		AT1G48090.1	---	calcium-dependent lipid-binding family protein	4146	2	68.11 | 64.06	1204 | 498	0 | 4.00E-179	1580 | 609		gi|255556510|ref|XP_002519289.1|	vacuolar protein sorting-associated protein, putative [Ricinus communis]	4423	1	74.23	1839	0	2639
	14	UN00015	6154	GTTCTATAAAGGTTCTGGTTCTTCATCATCTAGAATATCTTCATTGGACAAGTACTCCTCCAGACATAATGAACCTACTTTGTCTTCCAAACTAGTTTATGATAGGCATGGGCGGAGCCCAGGTCATTCTGAACGGTCTCCGTTTGACAAGGCCCGGTACTATGACCACAGGGACCGGAGTCCACTACCAGTTCGTCGTGAGAGATCTCCATATGGACGTGAGAGATCGCCATATGGAGGAGAAAGGACTCCATATGGACGTGAGAGATCCCCATTTGGAGGAGAAAGGACTCCGTATGGACGTGAGAGATCCCCTTATGGACATGGAAAATCGCCAGTTGGACGTGAGAAATCTCCACATGACAGAGGCCGCAATTATGAGCACAGACGCAGGAGTCC…		---	---		AT4G15180.1	SDG2, ATXR3	SET domain protein 2	2335	1	55.67	2046	0	2119		gi|224132582|ref|XP_002327831.1|	SET domain protein [Populus trichocarpa]	2476	1	67.42	2081	0	2704
	15	UN00016	6137	GAAAATAAGAGCACAAAAGGAGTTAGTTCTTCCAAAAAGGGAAAAAAAAACCAATATTTACAAAAATGAGAATATTGAATTGGCAGTATTCACTCAGCAAAAATAAATATATATCTCAGCCCTTGGTGAATTTACAAGAAGTTCATCATGTTTCTACCAAAAATTACATGTTCAGTCTCTTTGCCAAATACCTACCTATATTCCACTATTGGGGTTGTTTCCAGCAAGAATTAGAGAGATTTCCAACCCTCGGCTAAATGCTTGATTGAACATGAGCCTTGTTTGGAAGGTAGAAACGAATGGGAACCATGAAAAGAAGGCAATCGGGATGAAGATCAGCATCCCCATTCCTGCATCGTATAGGCGGGCCATTGATCGGAAGGATTTCCACATTCCAAG…		K11000	---		AT3G07160.1	ATGSL10, gsl10, CALS9	glucan synthase-like 10	1890	1	77.54	1897	0	2962		gi|255574420|ref|XP_002528123.1|	1,3-beta-glucan synthase, putative [Ricinus communis]	1914	1	82.4	1898	0	3142
	16	UN00017	6096	TAAAACATTGCTACCAAAAAAAAAAAAAAATGGCCGTGCGAGCGCAATCTACACTGAAGAAGCTAGCCAATGAATCCCGCAGAATGTTTCTATTGCTGGCCCAATCGCTCCTGAAGCATCTGCATTAATTTTGGGTGCTGCTCCAAGAGCCGGCAGAGTTCTTCCTTGTTACTCAACAAAGACGTTATAGCTTTTGGATCCTTGAAGTATTCATGTAATGACATTCCAAAATCTTGTTGCTGCTGGGATGCGACATCTCCTTGCTGACCAAGAACTCGTGCCTGAGAATGCTCAATTTGTTGATGCTGCTGCTGCTGCTCTGACTGAGTCCGCCCTTGCTGCTGGGCTTGATAAGGGCTATGCAACGAAGAAATTTGTGGCTGCTGCAACATTTGTAAT…		---	---		AT3G05680.1	EMB2016	embryo defective 2016	2138	1	50.76	2045	0	1659		gi|359473405|ref|XP_003631297.1|	PREDICTED: uncharacterized protein LOC100246722 [Vitis vinifera]	2226	1	61.64	2054	0	2138
	17	UN00018	6051	CTCTCCTTCGCAGAGATCTCATCGATACCCGAAGCGCCGAAAAAACAGCCAAGTCTAGTAGAGCTCTATCAAAAGAACGTTTAAACCCAAAACAGAAAGAAAACAACCAGAATCCCAGAAGAAGAAACATTAGAAGAACATTTTGAAAAATCGGCGCCAAAAGATTTAGGCAATCTCTTACTTCTAGTTCGTGATTAGGGTTTGGAATCGCCATGGATATGCGATTCCCCTACTCGCCGGCGGAGGTTGCCAAGGTCCGGATGGTCCAGTTCGGCATCCTCAGCCCCGACGAGATCAGGCAAATGTCCGTGGTTCAAATTGAGCACAGCGAGACCACAGAGAGGGGGAAGCCGAAGACAGGAGGGTTGAGTGATCCACGACTGGGTACTATAGATAGAA…		K03006	EC:2.7.7.6		AT4G35800.1	NRPB1, RPB1, RNA_POL_II_LSRNA_POL_II_LS, RNA_POL_II_LS	RNA polymerase II large subunit	1839	1	88.48	1537	0	2668		gi|255579596|ref|XP_002530639.1|	DNA-directed RNA polymerase II largest subunit, putative [Ricinus communis]	1855	1	93.16	1536	0	2800
	18	UN00019	6020	CTCCAAATGCCCGTTTGATTTCCTTCCTTTCGGCTCTCACTGTGACTCCGGAAATGGCGCCCAAGGCCAAGAGCGTCGCCCAAAAGGGCAAGGCCCCCGCCGTGGGTAAGCGGAAACGTGGTGGAGAAGGCGACGACGACAAGACCGGCGGTGGTGGGAAGAAGGGAAGGAACCGTGCCGTCCTTCAGTTCTTCGAAGATGAAGCCGGCATCGACGATGAGGACGATTATCTCAGCGCCGATAGCATTTTTGACGATGACGATGATTTTGTGGAAGAAGAGTTTGACATAGAACTGAAAGTGAAAAAAGAATCAGTGAAAGCCCAGAATATGCCATTTGTTCCCAAAGAAGAAGAGGTGGATGAGGAAGAATTTGATAGGATGATGGAAGAACGTTATA…		---	---		AT5G04290.1	KTF1, SPT5L	kow domain-containing transcription factor 1	1493	10	40.83 | 25.32 | 26.35 | 41.75 | 24.88 | 35.24 | 36.67 | 34.01 | 25 | 30.45	1232 | 549 | 520 | 206 | 615 | 210 | 180 | 197 | 424 | 220	0 | 1.00E-22 | 9.00E-22 | 5.00E-20 | 4.00E-17 | 4.00E-16 | 2.00E-14 | 4.00E-10 | 1.00E-09 | 2.00E-07	707 | 107 | 103 | 98.2 | 88.6 | 85.5 | 80.1 | 65.5 | 63.9 | 56.6		gi|224100723|ref|XP_002311988.1|	hypothetical protein POPTRDRAFT_765239 [Populus trichocarpa]	1853	1	51.89	1166	0	924
	19	UN00020	5950	CCCGAAATCAGCTACGCCCTCTTTATAACGCCATGGCAATATGCCCAATTTATATACAAAATGTTTTCAGCATCCATTTACACGACAAAATAGAATTCCCCTTTCATATTCTCTCATCGATTACAAAAGCTGCCTCAGTTTTCAAATGCAGGGACACAAAGCAATTAGACTCGAGGAGGAAGGAAGAAGCAAAAAGCGAAGAAACAAAGCTGTACAGAAAGCTGTACATTGATCTAGTATTCCTGTAAAATTATTTAGTCAACACTTCCACTCCTATGAAACGTAATCTTGCTTTCCATTCGAGTCAGATGATGCTGGTGCAGGCGGTCTTGTTTGTGCAGAGTGTAGCGGGGGAGCAGGAAGCGCATAAGTCAGTCTGGATGAAGAACTCTCTATTAG…		K09533	---		AT2G26890.1	GRV2, KAM2	DNAJ heat shock N-terminal domain-containing protein	2554	1	76.63	1857	0	2486		gi|255549024|ref|XP_002515568.1|	heat shock protein binding protein, putative [Ricinus communis]	2581	1	86.16	1879	0	2895
	20	UN00021	5934	CAATGACATTGCATATAGGTGCAGGACGTGCGAGCATGATCCAACGTGCGCCATTTGCGTCCCTTGTTTTATGAATGGAGACCACAAGGACCATGATTATTCCATAATTTATACTGGTGGAGGCTGTTGTGATTGCGGAGACGTTACAGCGTGGAAGCGGGAGGGTTTTTGTTCAAGGCATAAAGGTGCCGAACAGGTAAAGCCACTTCCTGAGGAGTTTGCAAATTCTGTTGGGCCTGTCCTCGATGCCCTGTTTTGTTGTTGGAAAGATAAGCTTCTGTCTATAAAAACCATCCGCCAGGAAAAATCCAGGGCAAGTGAATCTTTCTTTGCACGAGAGACGGCCATGAATAAGCTAACGTTTTCTGTAGTTGAGATGCTGCTCGAGTTTTGCAAGTA…		---	---		AT5G02310.1	PRT6	proteolysis 6	2006	1	49.33	1928	0	1633		gi|255583117|ref|XP_002532325.1|	ubiquitin ligase E3 alpha, putative [Ricinus communis]	2073	1	62.44	1909	0	2170
	21	UN00022	5906	GCCCAGCAAAAAAGTTCACAGAAAAGAATCAGGAAAGACGTAGATCTAATAGTCGAGCGAGAGCGACTTTCCCCGCTTTCTTGCATTCCCAGATCTCTGCTCTTCGATCCTTCTTCATCTTCATCTTCATCTTCAGATTCAATAAGAGTCGACGAAGTTAGCGACGAGGGAAATAGGAAAAGGAAAAAGGAGGAAATGGCGGCTGGGGGGTTCGTGAGCCGCGCGTTCGAGTCCATGCTCAAGGAATGCGCGGGCAAGAAGTTCCCCGATCTCCGTAAATCCATTCAAACTTACATAGATGGTGCAAAAGAGGTTAATGAGCAGCAGCCCAAGCCCAGCGAGACGAATCCACCAGCGGATTCGGCCGAAAATGGCAGCTCACTTGAGGTCCAAGGCGGA…		K13462	---		AT3G43300.1	ATMIN7, BEN1	HOPM interactor 7	1758	1	73.82	1807	0	2472		gi|255550257|ref|XP_002516179.1|	guanine nucleotide-exchange, putative [Ricinus communis]	1714	1	82.89	1736	0	2700
	22	UN00023	5896	GGCATATCCTCTAGTGTGACTTTCATTATGTAGGAGTAGTTGACGCCTCAGGGTAAACTGAAAAGAGGCCAACATGAACCAACCCGAGGGGGCAGCTTGTACCTAAGGTCTTTTTGAGTGAAGCAAACAGAGTATATTTACACATTCTAGCCAACTCAACATTCCTGTCCGCTCCAATCTCAAAACTTTTCATTTAAGCTACATATATATGCTTAAATAATCTATAGATGTGTGCCTGAAAATTTTCATTTTTCATGTAAACTCCGATTACTGCTTTCGAATGTTCATGTATGAGAGCTGGATCCAGAAAAGTCTTCATCCCGACTTCTTATCTCTCTTGGTTGAGACTTGAGAAGTTCTTCAAGGAAATGCTCTTTTTCAAATCCGAGGTAACAATCC…		K01529	---		AT5G61140.2	---	U5 small nuclear ribonucleoprotein helicase	2157	1	82.91	1837	0	3005		gi|255547213|ref|XP_002514664.1|	activating signal cointegrator 1 complex subunit 3, helc1, putative [Ricinus communis]	2100	1	88.45	1835	0	3178
	23	UN00024	5848	CTCTCCCTTGCATTACAGTAGCCAACAAGAAGAAAGCAAAGCAAGCGGACAAAGGGAAGGGGAGAACACACAACACCGAACCGAATGGCAGAAACGACGTCGTCGTCGTCGTCGTCGTCGTCTGCGGGCAAGTCGGAAGCCGAAACCGAGGAAATGCTTGACCGGATGTTGACTCGATTAGCTCTATGCGATGACTCCAACCTCCAAGCCTTACTCTCCAAGCTTCTCCCTCTCGCTCTCTCCTCTCTCTCAACCCAATCCACCGCCGTTCGAAACAAGGTTGTTGAAATTTTGAGTCACGTGAACAAGAGGGTGAAACACCAGAAGGAGATCGGGCTGCCGTTGCCGGAGTTGTGGAAGCTGTACTCGGAAGATAATGATTCTCCAATTGTTCGGAAC…		K11886	---		AT2G26780.1	---	ARM repeat superfamily protein	1826	1	64.24	1812	0	2204		gi|224059694|ref|XP_002299974.1|	predicted protein [Populus trichocarpa]	1847	1	74.71	1839	0	2539
	24	UN00025	5798	ATTCCATTTTAGTTACTGTTTCGCTTCTTTCTCAATTTTTTATAGTTGAAGCTGAGTGCCAATTTTGAATCGCACATATGCATGCATGTATTAAGTTGGTGAACTTTTTTTTTGTTTTTGTTTGCTTTGAACTGGGAAGCTCGAAATTGCTTGATTAAGTTTTCTTTTGCTTGAGGTCTGGATTTTGTATGTCTTTTGTTGTTTCCAGGAGGGTTGGAGAGAGGAAGAAATTTGATTTGTTGCGTTTGGATGGTCGGGGAATGACTAGGGTGTCGCGATGAGTTGTGTGTGTGGGATTGGCGGTTGGTTGTGGCGGCGGTGGGACTGTCATCCATGGGCACTCCCGAGAACAAGATTTCGGATTTCGTTGACATAGTGAGGTCTTGGATCCCTCGGAGG…		K00921	EC:2.7.1.150		AT3G14270.1	FAB1B	phosphatidylinositol-4-phosphate 5-kinase family protein	1791	1	56.14	1849	0	1840		gi|255550297|ref|XP_002516199.1|	fyve finger-containing phosphoinositide kinase, fyv1, putative [Ricinus communis]	1821	1	68.44	1847	0	2353
	25	UN00026	5794	CGCAAACTCATCGCCTTGTTAATAATAATTAGTCCTCCTGCTCCTGGTCACGGATCCAACAGAGTCCAACGGATGGACGCACGGACGGACGGACCGAGAGAGACGCACCTCTACAACCATTGGCTGCCTCCGCCGGTGGCCCAGCAGACTCACAAGGAGAGGGATTCCTTCAGGCGAGTGGTCAACTCCGTCAAGACCGCTTACAAGCCCGACGATCCCCACTCCGTCTTCTCCACTCTCAAGTGGATTTCCGTCCTCGAGCTATTCATAAAGGCCAAAAGCGACATAGACTTGGAGGATGTGTCTGACCTCGTCCTCTTCGCCCTTCAAGTCTTCCACACTTCTCACAACAAGCTTTACGCCCAGGTGAGATGGGGAAACATTTTAATCAGGGTCCTT…		K06699	---		AT3G13330.1	PA200	proteasome activating protein 200	1816	1	72.65	1821	0	2572		gi|255586124|ref|XP_002533724.1|	conserved hypothetical protein [Ricinus communis]	1794	1	80.56	1816	0	2826
	26	UN00027	5778	CGTAACATCAAGATTATCATGAACTTTCCAAGGTTTGAACAGCCATGTGGACTTCTTTTTTTTTTTTTGGTAACATTCTAGAATTCTGATTGAAAAAGGTTATCCAATACCACAGAACCTTCAGGCATGACCCTCCCTCAGCAGTAGTCAAAGAATCTAATGGTGCAAAAACTAATCAGCAAGTTCATAGTAGCTACTTATGGGGATCTGTGAACGTCAGTGGTTTTGGCTAATCAGCAAGTTCCTTCCATTGCCAGATTCTAATCCACCAAACACGGTTGATGGGGGCAAGTAATCCCTGGATACCCCGAGTAGGACTCCCCCATTAGTTACAGTTGCACAACCGAGATATATACAAAATCCCCTACAAGAAGCTACTACTTCATACATTCTTCTCTA…		K11292	---		AT1G65440.2	GTB1	global transcription factor group B1	1642	1	70.21	1400	0	1864		gi|255567133|ref|XP_002524548.1|	suppressor of ty, putative, partial [Ricinus communis]	1650	1	77.51	1485	0	2176
	27	UN00028	5713	CTAAAATTCTTTTTGGAGCCTCATACTCTTCTAAGAGTTCCTTGCGTTAATGTTCATAAAAAATTATACCAGTACAATCATCGATATTAAATTACTGATACGTTGCTGTTATACAGGACAATTAGCATATCAATAAAGAAAGAACACGGAAACTACAAATAGGGAAAACGAAGAAAGCCCCAATTTTGAACAAATGCCCCGGGGCTACAAGTGCACTGCCCTGGTACCACTCCTACACCCCTCGCTTCTGATTTGGTCCCATGTATTCGGACGGGATGCCTCGCTTGCAACTCTTTCTTCCCCTGTACATGAATACTTTCTCCCAGTCAAAACTGTAGGATAAAAAATGCAGTCCACTTGCAAGATGGGGCGCAATCGCAACCAGCGTGTACCCAGATA…		---	---		AT1G28420.1	HB-1	homeobox-1	1705	2	48.34 | 41.47	1299 | 381	0 | 1.00E-58	1012 | 224		gi|255536725|ref|XP_002509429.1|	homeobox protein, putative [Ricinus communis]	1732	1	66.26	1728	0	1906
	28	UN00029	5705	TCGCGAAGAGGGGGTTCAATATAGTCTTGAAGAAGAAATTAGGGCAGTTCATTTTGGGGGATATCGACCTCGACCAGCTCGATGTCCAGCTCGGCGAAGGAACCATCCAGCTAACTGATCTCGCCCTAAACCTAGATTATCTTAACGATAAGCTTAGTGGGGTGACTCCGGTGATTATAAAAGAAGGGTCAATCGGTTCGTTGCTGGTTAAAATGCCTTGGAAGGGAGAAGGCTTGCAGGTTGAGGTGGATGAGCTTGAGATTGTGCTTACTTTTTGTTCGACTAAAAGGTGCCATCCTGGAGAGCAAAGCAATAATTTGCATCAATCTGGCAACCATCAGGTGCAAGGTGAGGCGGGGAAGCTTGGTAATCGTGTTAAGTATGCTGCTGCAAAATCAG…		K17906	---		AT3G19190.1	ATATG2, ATG2	autophagy 2	1839	1	44.19	1919	0	1343		gi|255555483|ref|XP_002518778.1|	conserved hypothetical protein [Ricinus communis]	1989	1	57.58	1926	0	1961
	29	UN00030	5677	TCGGTACACATATATTACCACAACCAGCTTCAAGCAAATTCATGTATCATACAGATTGGAAAATTATGCGATTAGATAAAAAGAACATGAGAAACAAATTAGTGAACTTGTATAGAGCACCTCATCCTCAACTACAGGCTACAGGAATAACACCTATGATACCAATTTACAACATAATTCGACCAAGAAGAAAGCACGAGGCGCAGTAAACAGCTAGGTCTCATCCAACGTCAAACTAACCCGTCCAGGAAAACAACCGCGTCAACATTTACCTCGTGCACATCTTTGCATGAACATGATCAAATACCAACTATTTGTACAATCTGCATACATGGAAACTGGGGACAGAAGGGAGGGTACGGAACTTGTGGATCCAAAACTGAATATCTGGTGGATGAG…		K14489	EC:2.7.13.3		AT5G35750.1	AHK2, HK2	histidine kinase 2	1176	1	59.02	1203	0	1287		gi|224131798|ref|XP_002321181.1|	histidine kinase cytokinin receptor [Populus trichocarpa]	1234	1	70.82	1237	0	1634
	30	UN00031	5559	CCAAGTTTCAACTGAAAATTTATGTTCAATATCCACTAATTTTTTACTGGAAACAACAGTCCAGCTTTACAAAGATTGAATGATACAAAGCTTACAAGAAACAATTTAGACAAAGACGTACATAACCTGCAATTGCAAGCTTCACACCAGATCTCGTGTAAGTATCAGTTGCATGTACAAATCACTGTACATATTTGCCAAGTTGAGTGGATAATAAATAAAGCTCCCTCCCAAGATGAGATCCATTTTTTTCATCAGAAAACCTTTTGTGTAATGCTGCTTCCCAACTTGCTGCCAACGGGCATTTGTCCATTCAATCTGATTGCATAGGAAGAGCTCCCAATTTCATACTCTTGTAATCAAGATGTAATCTTCAGAACATTAATCCACACTACCTAG…		---	---		AT2G36810.1	---	ARM repeat superfamily protein	1716	1	72.42	1697	0	2278		gi|255556820|ref|XP_002519443.1|	conserved hypothetical protein [Ricinus communis]	1722	1	81.88	1694	0	2570
	31	UN00032	5529	TTACAGGTAATAACCAGAGAGGCCAGACATGAGCGTCAGGATGATGATATAAACAAGGAAAAATATGCTAAGGACGTTGTAATAAATTGTTGCCACAGATTAAGCAAAGACATAATAACTAGTTTATGTACCAAGTACCAGATACCATCCATCCTAATCATCTTCTAGCTCTAGAAAAAGTTTTTAACTTTAACCACTATTCTCCTTTAAATTTGAGGGAAATATACAACAAAACAATATATACTTTCTCTAAGATGACAACAGTTGGCCTTACTACGGGCGCCTTGGTTACATGGAGATGGCCCGTCCTGTATTCCATTGTGCATTTTCGATCTTGCATTAGTTTAGGAAAGAAGAAACGAGGGGTTGGGTGCATGGGTGGCGGGATGAAATGCTGAA…		---	---		AT5G07980.1	---	dentin sialophosphoprotein-related	1501	1	26.6	1654	1e-87	317		gi|255570316|ref|XP_002526118.1|	conserved hypothetical protein [Ricinus communis]	1533	1	49.47	1619	0	1258
	32	UN00033	5507	TCTGAATCGTTGAGAAACACAAAAAAGAACCCATAAAGAAACGAACTTTTTGCTGGTTTCTTTCCCTCTGAGGAAAAAAAGAAAACGGTTTTCACTTTTCCCGAACTGCACCAGGACATATTTCCTTTGGATTATGCTGTTGGTGAGTGAAAGGTGGTGGTAGAAAGTAAAAGGAGGAAATGGCTTTCAAGCCATTGGTTTGGTATTGCCAACCGGTGACAGATGGGCTGTGGACAAGGGCAGTGCGGAATGCCTTTGGTGCCTACACGCCCTGCGCCACCGACAGCCTGATTGTTGTCATCTCTCATTTGGTTCTTATGGTGCTTTGCTTATATCGGATATGGCTCACCAAGAAGAATTTCAAGGTCCAGCGGTTCTGTTTGAGGTCAAAATGGTACA…		---	---		AT2G34660.2	MRP2, ABCC2, AtABCC2	multidrug resistance-associated protein 2	1623	1	78.34	1630	0	2431		gi|224116630|ref|XP_002317351.1|	multidrug resistance protein ABC transporter family [Populus trichocarpa]	1617	1	86.65	1625	0	2664
	33	UN00034	5403	GGCTTCCTTCTCAGCCCCTCGCACTGTCCCAGCACCCTCACCGCCTCATCTTCGTCGCCCATTCCTCTGGGTTTTGCGTTGCGAGGACCAAGGATGTTATGGACGCGGCCCAGGGGAGCAACGGTCCTTGTTCCATACAGGAGGTGAGCCTTGTTGATGTTCCCATACTCCATCAAGGCAGGGTTCGCATACTCTCCCTCTCCGCTGATTTCTCCACCCTGGCTGCCTGTGTCTCCGCTCACATTCATTTCTTCTCTGTCGCTTCCCTCCTTAATAAGGATCCAAAACCGTCTTTCTCTTGTTCATTAAGCCAAACAAGTACCATTAAGGACATGCAATGGAGAAAGAGTTCGGATACTTCTTTCCTTCTCCTTTCTAACCTTGCCAAGCTTTATCATG…		---	---		AT1G55540.1	emb1011	Nuclear pore complex protein	1816	3	56.92 | 35.93 | 41.81	383 | 654 | 299	6.00E-114 | 2.00E-97 | 7.00E-25	401 | 350 | 114		gi|255564792|ref|XP_002523390.1|	nuclear pore complex protein nup153, putative [Ricinus communis]	1824	1	43.13	1136	2e-174	580
	34	UN00035	5391	CTTGACTCGCCCTGCCTCAAGTCGCCTCCCCCCAACCCCAAATCACACTTTGAGTCTCTCTCTCTCTCTCTCTCTCGATGCTTGATCTTTTTTAGAACAAAATTCCCCTGCGAACCGTAGCAAATGGATACCCGGCTCCGATCCGGATTCTTCCTTCTTGCCATTCTCCTCTCCTTGACCATAACCGGGTTAGTCCCGGTTCATGGCGAGAGCCGAACCAAACCCAAGAACGTTCAGGTCGCGGTTAGGGCCAAGTGGGAGGGCACCCCTGTATTACTCGAAGCTGGTGAATTGCTAGCTAAGGAATGGAAAGAGCTTTATTGGGAGTTCATCGAGTCCTGGCTTCTAAACGAAAATGCAGATAACGATGATTCTCACACTGCTAAAGATTGTCTCAAG…		K11718	EC:2.4.1.-		AT1G71220.1	EBS1, UGGT, PSL2	UDP-glucose:glycoprotein glucosyltransferases;transferases, transferring hexosyl groups;transferases, transferring glycosyl groups	1613	1	68.29	1643	0	2186		gi|225447947|ref|XP_002268972.1|	PREDICTED: UDP-glucose:glycoprotein glucosyltransferase-like [Vitis vinifera]	1611	1	74.95	1641	0	2415
	35	UN00036	5373	GATAGTTTGAAGCAGTTCTCCATTTGCAAGCAGCATGTAGTTAGTATGGAGTATGATAGTTCCTTCATTTGACTGTAAATCCTTGTCAGTGGAATTTGAAGGAGTATCTAACCATCCAAACTTCTAGACTACAAGAGCACAAATGTTCCATCGAATCAATTTGTGTTGATGGGCATGAAATCTCATCCTTGGTGGAATGAAATTAATTAGAATAAACTACACTTGAAAACTGAGTACATAGGAATCACAAGCAGGTGCAATGTCCATGTTTTAGTAGTGCATCTACTTATCTTTTTACAGCTTGTTCAGCTTCTGGGGAGAGCATACCCAAGATTCAATTGGCTTCCTACCACTGGATGCTGCTTGTATTGATCTCTTTCCATTGCTCTTTAAATTTCA…		---	---		AT2G34660.2	MRP2, ABCC2, AtABCC2	multidrug resistance-associated protein 2	1623	1	70.41	1619	0	2159		gi|255571322|ref|XP_002526610.1|	mgatp-energized glutathione s-conjugate pump, putative [Ricinus communis]	1626	1	83.32	1625	0	2542
	36	UN00037	5348	CAGGAAGTTATGCAGATGGAATAAGCATTATTCATATTTGGGATACTGTACACCTTGCAGGAGCTGGAACTTTTGTGTCAGAGGATACGCTATCTATTGATGGGGAAGTTGTTGCTTTAAGTTGGTTAGCTCTAGGCAATGGTGAAAATGTCCTTGGGGTTTGCATGAAGAATGAGCTGCAGGTGTATGTTCAGAAGCACGGTGCTGGTCACCCACTTTTGAACCCTGGAAAATCTCTCAACTTGCCCCATTGGTCTTGTATTGCAGTTGCTTCAACTTTCCATGCAATTCGTGACTTCCTATGGGGAACTGGGACTAATGCTGTGGTTGTCCATGATCGTCATTTTAGCCTATATGGCCAGTTGCTTCTTTTAGATAAAAAACAACATGTCAAAATTC…		---	---		AT2G46560.1	---	transducin family protein / WD-40 repeat family protein	2513	1	46.27	1798	0	1373		gi|359489586|ref|XP_002264136.2|	PREDICTED: uncharacterized protein LOC100255258 [Vitis vinifera]	2572	1	56.55	1772	0	1826
	37	UN00038	5270	TCTTTCCTACACGACGCTCTTCCGATCTCCCGCTTGAGCACCATCGGCTCTGCCCCCGAGCCTGTAAAATGCAGCGCGGAGTTGGTCAATTATGACCAAACTAACTATATCGGAGGCGCTTAGCACTAGTCAACAATTACAAACTACTTCCAAAATTAGTACCTCAGTGAGATCATCAGGCCACAACTAGTAACATTAAGGCATGATTCTTCACACAACGCAAAACCCATCCTAGAATTTCACCCCTACTTTTCACCGGCATCCACTTGACCAGTTCCTATCTGCCGTCCATAGGAGTGCCCCCATGCCTTGGGTGAGTCTGGCCCCTCTCCCTGAACCTTGAACCAGAATTATGAGAACCATCTTTTGGAGGTTCCACATTGTTTGCTTTGTTGTTAT…		---	---		AT4G24680.1	MOS1	modifier of snc1	1427	1	33.73	1583	9e-177	573		gi|224135855|ref|XP_002322177.1|	predicted protein [Populus trichocarpa]	1517	1	49.26	1622	0	1248
	38	UN00039	5267	CAGCTTCTCCCCTGGCCCAGCCACGACGTCCGCCCCTTATCTCTGTCTGTCTATCTGTCTCCGCCATATATTTCCCACTTCAACCGACGGACCTGCCGGCTCTTCAAATTAAGCTGAGCCTACCACGTTGACGTTGATATTAACATCTTCTGGTGAATAAAAGATAAAAATGGTCCGACATCGTACGTCGTCTTAAACCGCCCTGGAGCTTACACGCGGCTTAGTTACACCTAAGGTTGGATCTCCTTCCCCACGTTCATTTTGTCATTCCAGGCCTTTCTTCCCTTTCCTCAGCCAAACGTGCCACTCTCCTATAACACAATACACTACCATTTGAGTCAGCGTGTAAGTGGGAGTTTTAAAAGTCAAGACCTTTTAATTCCCCCGCGAATTCTTCCT…		---	---		AT2G36380.1	PDR6, ATPDR6	pleiotropic drug resistance 6	1453	1	73.39	1428	0	1975		gi|359481989|ref|XP_002277172.2|	PREDICTED: pleiotropic drug resistance protein 2 [Vitis vinifera]	1434	1	80.77	1461	0	2182
	39	UN00040	5261	TTGACACCTAGTATCTGCAAGAGAATTGAACATGTACTGGAGCAAGTTCTTTGCATCTCCCATTGAACGCAGCTGATTCCAACGTCCACGATTGGTAAAGGCACGCTCTCTTTCCTCTGCCTCTGAAAGTTGTGAGGCCATTGCAACAAGTGAATTAGATGATATGCCTAACATGCTCTCAAGTGAAGATATTCTGGCCATTCTTGCATTGGGANNNNNNNNNNGTTCCTCTGCCTCTGACAGTTGCGAGGCCATTGCAACAAGTGAATTGGATGATATGCTTAACATGCTCTCAAGAGAAGATATTCTGGCCATTCTTGCATTGGGAGACAAGGAAGAAGCCCTAGTAAATCCATTCTTTCCTCTTGGAGGACTTAGTCCCTTTGAAGCAAACTCATC…		K10395	---		AT5G47820.2	FRA1	P-loop containing nucleoside triphosphate hydrolases superfamily protein	1035	3	83.25 | 75.48 | 70.13	585 | 261 | 154	0 | 8.00E-113 | 1.00E-43	847 | 385 | 174		gi|255538224|ref|XP_002510177.1|	Kinesin heavy chain, putative [Ricinus communis]	1067	1	91.71	579	0	953
	40	UN00041	5258	AGCGGGTCCCACTGCTGCTCCAATGCGGGCACGGCTTCTGCAAGGAGTGCCTGTCGAGGATGTTCTCGGCCTCGCTGGACACGAGCCTCGCATGTCCCCGCTGCCGCCACGTGTCGCTTGTGGGGAACTCGGTGTCCGCGCTTAGGAAGAATTTTGCGGTCCTCGCGCTGCTCCACTCCCCGTCCCCGGGCACCTCGCAGGGTCCTGCGTTCGACTGCGACTACACGGATGACGAGGAGGATGAGGATGAGGACGGGGACGACGAGGACGAGAGGCGGAGCCGGGGGTCCCATGCGTCGAGCTCAAATAATCATAGCAATGGGGTTTGTGGGGGGCCTGTGATCGAGCTTGGGGCGCACCAGGAGGTGAAGATGGTGAGGAAGATAGGGGAAGGGAGGC…		K16279	---		AT5G13530.1	KEG	protein kinases;ubiquitin-protein ligases	1625	1	74.67	1615	0	2451		gi|225465817|ref|XP_002263469.1|	PREDICTED: E3 ubiquitin-protein ligase KEG [Vitis vinifera]	1631	1	79.86	1614	0	2586
	41	UN00042	5206	GTAAAGTCAAATTTATTACCCTAATTGTTGGACAACCTCCACATAAAATCTTCTGCTAAAACGGGCTTACATTGGTGGTATTTGGGTGAAGATTTTCCTTCTGCAAGAAGGGATAAGGTCGTTGATATAGAGCACCCAAACCATCAAAATTTCCACTATGGTTAGGGTTTCATGATAGCCCAACATCCCATTGCTTCTTAGTAAAGCTCAATTTACTGGTAAGAGCCCGAAGTGAAGTAGCACTCGGTAACCTTTCGACTTACAAATGCATTAACTTCAAGTTGAATGCTGAATGAACCCATTGATCAAGTGGGATTTTGTACCAACTTTGGCTGGGTTGCAGCATATATAGAAGTGTTTGTATCAGGCTTCAAGTGGGAAAGAATATGCTGCAAATCC…		K15166	---		AT1G23230.2	---	FUNCTIONS IN: molecular_function unknown; INVOLVED IN: response to salt stress; EXPRESSED IN: 24 plant structures; EXPRESSED DURING: 15 growth stages; CONTAINS InterPro DOMAIN/s: Mediator complex subunit Med23 (InterPro:IPR021629).	1592	1	72.93	1585	0	2191		gi|255586806|ref|XP_002534017.1|	conserved hypothetical protein [Ricinus communis]	1613	1	83.1	1598	0	2536
	42	UN00043	5206	GGAGAAAGGCGGAGAATGTGCAGGGTGGTGCTTCGAGTGCCTCCAAAGGCAAATCGAGTCGGATTTCGGGGAAGAACAAGTGGGAGCAGAATCTTATCCCTTGTTTTGCTGTGGAGTGTCGGATTCCGCTCTCCCCTTGGGGAATTGCGCCATGGTGCAGATTCCCAAACCCATTGATAATAATGATAATAATAATATTGGATCATCGTCAGACGCTTCCTCTACTCAGTTGATGTTGATTCTGCTTAAGTCAACCCATGATTGCTTCACCTCCTACATTGACGAATATGCTCCCAACAACATTAATCATGGAGGCCATACAGCTACATCTTCATCAACTAGCACTAGCACTAGCACTAGCTTCTCCTGCTCCACTAGTAGAACCATCACTGCTCTGGC…		K17601	---		AT5G18525.1	---	protein serine/threonine kinases;protein tyrosine kinases;ATP binding;protein kinases	1639	1	56.5	1678	0	1706		gi|356535948|ref|XP_003536503.1|	PREDICTED: uncharacterized protein LOC100809116 isoform 1 [Glycine max]	1660	1	66.67	1527	0	1996
	43	UN00044	5202	GAGAAAGGTTCAATACCATTGCATGGTGAAGAAGACCTACAAATGCTACCATTTTGCACTCGGGCAATAAAAGGAGGGAAGGCCCGGTGGCCGCAGCAGGGGTAGAATAGCTTTGCCGCTAAATGCTTGCTGATCTTCTCTTTTCTCCTTTGTGAATCTCCCAAACCCCAATACCTATTGATGGTGGGCAGGGAGCCAATTGTAAAAAATAGGATACACAAGGAACATTGCGAGCAGCAACATTTCAGAATATTGAAAGTGATAACTTAGCCACGATCCCAAAGCTAAAATGTTTCCATGTACATGCAGGGAACATCCAAACCCAGGCCACTCCACACCAGCCATAGCTTTGCCCCTTGCGGTACGCCATATCCCAAAATGTGAAAACCCGGGCACTAG…		K11665	---		AT3G57300.1	INO80, ATINO80	INO80 ortholog	1507	1	72.44	1437	0	2034		gi|224139776|ref|XP_002323271.1|	chromatin remodeling complex subunit [Populus trichocarpa]	1540	1	80.72	1509	0	2292
	44	UN00045	5101	CTCGGAAAAGATTTTCATATATAACGACTTCGAAATACAAATATTGGCCCTGAAAAAAAATAGGGGACCAACGCTACAATTTACAATTCCAATGATGGAAAGAATAAAATATACTGCACTTGAACCTGAAAAAACCCAGATAGATAAACATTTCCTGAGAGGACCAAAAGCTATGATACATGCTAGCTGGGTGAACAAAATTTATTCACAGAATTTTCACTGATATAGGTGGGCAAGCTACAGATCGGAGCTCGACTAGATGCTGTCGTTTGTCATCAATCCTGGCGCTGTAACAAGAATGAAAAGCCTGAGTTTTCGCGGATCAGAGGTGGAGGGTCAATATCAGTAGCTTCTATTTGCTGTATTGACTTCGAAATGTCATCCACCGAAAATGGTATG…		---	---		AT5G20490.2	XIK, ATXIK, XI-17	Myosin family protein with Dil domain	1465	2	79.54 | 90.67	1393 | 75	0 | 3.00E-34	2077 | 144		gi|359482502|ref|XP_002274978.2|	PREDICTED: myosin-H heavy chain-like [Vitis vinifera]	1540	1	85.86	1393	0	2251
	45	UN00046	5098	CTGTCAGTAGTGAAGATGGGAGCTTCCTCTTGTTCCCCAACAATCTGGCTCCCTTCTAACCCCACCCCCCGAACCCATCATTTCAGCCCACCACTACCATCGTCCAACAGGCAGTCATTCCCCCCTTTATCTACAGCAAACCAGCTGCCTCTAATAATTACGTATTTCACAGATTTATCTACCAGCTGAAGCTACGAAAGGTGAAACGAGCCTTGTCCATCGGTTATTGCATACAGAAGTTTTTCTTTCATCCTCTCTTTTGAAGAGTAAGATGGCAATTTCAGGTAATTAGCACAAGTCATCACACTGGGTAAATCTGCATCGGCACAACTGCCACAGTGCTTCCGCACTATTGTCAATTTTGGATTTAGGGAAGCCAAGCCACCAGGTGGAAGCCGG…		K10590	EC:6.3.2.19		AT5G02880.1	UPL4	ubiquitin-protein ligase 4	1502	1	54.15	1579	0	1454		gi|255568422|ref|XP_002525185.1|	ubiquitin protein ligase E3a, putative [Ricinus communis]	1561	1	66.06	1582	0	1912
	46	UN00047	5097	CAAAAAAGAATAAAAATTGGTGGTCGACTAGAGCTTAGCTACTTATCAACTGAACCTACTCATTAACATTATTTTTTTCACCTTTTTTTTGGTCACAAAATTATGTGTTAGACCTAGCAGTCAATTTCCTTTCTAACATCTTTCATTACTTTCTCAAGTAACGAAGTACTACCGTATGCATCGGAAGGGCGCTACAATTAAAATACATTGAATTACATATATCTATCTATCTATCTATCTATTTTACATTTGAAGGTGCACTGGTGCAGCAGGCACACACCCCAGAAGCAGTTCGAGTCCAAGCTCTTTGCTTGACAATCATTTTATCCTTGAAGCCATTCGTCAAAGGTAGTAGTACGCCAAGCAATCAAATGTCATATCACACCTGGGACCTGTCAG…		K15164	---		AT1G55325.2	GCT	RNA polymerase II transcription mediators	2001	1	60.27	1611	0	1713		gi|224075972|ref|XP_002304853.1|	predicted protein [Populus trichocarpa]	1538	1	71.31	1551	0	2003
	47	UN00048	5093	AAACACCCCACTGCTCAAAACCTGAAAAACCTCGCTGCTCTCTAGGGTTTAACAAATTTCAAACAAGTTCCTTCCATTCTTCCTCGAAAACCACTCGAACATGGGTAGTAGGCCAGCCCTGGTTGGGATGGAAGTCCCAATCACCGGCACTGACTCCGTCAAATGGCTCGACCTCGAACTACCCTCTACTTCTACTTCCACTCCCGCCACTGCTATCGCCACTCCATCCGTCGAAGACCGCGCTTCCTGCTCCGCAATCGGGGACCCTCCCCATTACATCATTTGGAGGATTCATAAGCACGCGCCCCGGACTCTGGAGCTGCTCGAGTTCTCCACGCACAAGGAGTTCCCCCGGGTCGGGTTGCGTATTGCGTTCCCTGATTTGCTCTTCCCTTTTGC…		K14303	---		AT1G33410.2	SAR1	SUPPRESSOR OF AUXIN RESISTANCE1	1504	1	51.25	1514	0	1431		gi|359475788|ref|XP_002263713.2|	PREDICTED: uncharacterized protein LOC100250223 [Vitis vinifera]	1505	1	62.92	1502	0	1848
	48	UN00049	5013	CCGGGAAGGTTCAATATCACAGTGAATGGGTTCCCTTATTGCGGTCCACAAAACGAAATTGCGAGCTGGGGCTCGGTCCCAAGACTAAAACTCACTCCTAGAAAAGAGAATGAAACGCACTGCCAATCCATTTTTTTAATTTAATTTAATTTATTTGTATTCACGATTGTTGTGGTTGGTTCCCTTCCTCGTATCTTCAGCTTCTTTCTCTCTCTCCCCTCCGATGGGCAAACTTTGCAGCAATAACAAGTACTAAATAGCACTAACAATTCCCACAAGCTCCCTTAGCTTTAGCTTATTGGTGGTTTGTTTGTTGAGCTGTTGATGCTCCGTGATCTCGCGGAGTACTCTTTTATGAGGCTCGAAAAGAATGATTCCTCTCTCTCCAGCAGCTTCGCT…		---	---		AT3G60160.1	ATMRP9, MRP9, ABCC9	multidrug resistance-associated protein 9	1506	1	67.67	1500	0	1892		gi|224132090|ref|XP_002321253.1|	multidrug resistance protein ABC transporter family [Populus trichocarpa]	1476	1	76.14	1496	0	2132
	49	UN00050	4983	ATGTATTTGGCTACTATGTTCAATTCTTGCCAAGAATATTGGAGCATGTTCAAACTCATAGGAAAAAAATTGAATCGGAACTAAAAGAACATTTGAAGTTGTGTCGATGGGAGCGACCTGAGACTAGCTTGTCTGTTGAGAACTCGAGAAGGACGCGACTGAAGCTCAGGAAGCTAATACAGAAGTATACTGATGTGTTGCAACAACCTGTAATGCTGATTTTTACCCAAGAAGCAAATCTAAATGGGAGAGAAATTCCCTATCTCCGATGTCTGAGGTCTCCTAGTGATATTGTAGGGGAGAACATTGGGATATTAAGCACAGTTTTAAATAAGATGCAGTTATACAATAAATACAGGACTTTATCATTGCCTGGTTGGAAGCAAAAAGTGGTTGATG…		K14572	---		AT1G67120.1	---	ATPases;nucleotide binding;ATP binding;nucleoside-triphosphatases;transcription factor binding	5393	1	41.8	1598	0	1063		gi|255560697|ref|XP_002521362.1|	ATP binding protein, putative [Ricinus communis]	5282	1	56.89	1589	0	1658
	50	UN00051	4968	CTTATCCTTTTTCCTGAGATTTTATTTGATGCGGACAAATACAAATAATTAAGTATTATCGGTTCTTACAACAGAAACGGACTTACTTCCCCATCCCAAGTAGGGAAAACAGTCTATAGCCAAAAAAAGAAGAATACTAGGACATAGGAAAGACTGTACATGAAATTTCTCATGAATTTTCTACGCTACATGAATTATGACATGGTTGCATTATTATAACTACTGTCCCCAACTTCACTTGGAACGGTTTCTACAATCATATATAACATATGGATTCTCTCTTTGCAGACGCTCCAATGGGCGCTTGAGCTACATTTAACTTCACCATGCGATATATGAGCAACTTAAATAAATCCTATTAAAGGCAGCGTCAAAAAAATGATTTTCATTGTGTACTGG…		---	---		AT4G39850.1	PXA1, PED3, CTS, ACN2, AtABCD1	peroxisomal ABC transporter 1	1337	1	76.55	1343	0	1918		gi|224083701|ref|XP_002307090.1|	peroxisomal membrane ABC transporter family, PMP family [Populus trichocarpa]	1309	1	82.27	1337	0	2071
	51	UN00052	4962	GTTATGATGCGTGAATCTACATGCACAATTTATTGATAGGGAGTGTTATGATGCGTGAATCTTAAAATACCATAATATCAATATCACAAAGCTGAAATTATCAGATTAACCAATAAGAATACAAGGGGCTTTCAGAAACAATCTAGTAGTTCCCACTCATCTATCCTGTGTTGCCCAAACTGAAACTTGTCCACAAACTCATTCTAAAGAGTATCGTAATCCATTCTAATGGTCAGGTTCATGTAGTTTCTGATATCCCTCAACTTCAATTTACTAGTAACACACAGGAACAAAAATGATAAAATGTTACATTGGATTTTCCCATGTGCACGTTTCTCTAGAATACAAACAGAGCTCGATCCCGCGTAACACCGACTGTCGATGAATCCACCCCAGGCA…		K14792	---		AT3G11964.1	---	RNA binding;RNA binding	1896	3	57.09 | 67.52 | 26.67	1086 | 428 | 165	0 | 9.00E-173 | 2.00E-06	1124 | 570 | 53.5		gi|359481849|ref|XP_002276633.2|	PREDICTED: protein RRP5 homolog [Vitis vinifera]	1879	1	66.73	1052	0	1312
	52	UN00053	4962	TGCAGCGAAAGTCTGAAGAAAAGTATTCCAAAGAATCTGCAGGCCTAGACAATGATTAAAAACTACTAATTACATCGTTCACGGCTTGATTACCCTTGAGCATGCTTGTATGGAGACATCTTCATGATGCAATCCAGGACCAAGAAAATTATCTCCAAACCCATTTCCAAGTAGTTGACAGTGGGGTGGAATGATCGAACCAGCTACTAAAATTTAGTTTACCAGTAAATATTGCTGCATAAGATTGTGCAAGACTATTTCCGGACTTGAACTAACCTAAGTTATCCCAAGTAATTTTACTATTATATTAAGGCTCGTCCTTATGATTATGATATCAGAAATAAAACAATTTGCTAATGCATACAAAACAAATAAAATTAAGGGCATCAGTTCTACCGC…		---	---		AT1G15520.1	PDR12, ATPDR12, ABCG40, ATABCG40	pleiotropic drug resistance 12	1423	1	70.96	1443	0	2004		gi|255572795|ref|XP_002527330.1|	ATP-binding cassette transporter, putative [Ricinus communis]	1437	1	76.82	1445	0	2139
	53	UN00054	4922	AAGACAATGATCCCACATAATCCATCGCTGTAGCTTTTTAACACCAAAACTGAAGTTAAATCCAAATTTTCTTTCCTTTTCCTCCAATAACCTACCAACACCCCCCCTAATCTAACGCCAACCAAGCGAACCCTAACAACTCTCTCTCTCTCTCTCTCCCCTCCTTTTTTGCCTTCTTTTCCTTTTAAAAAATGGCGGTTTCGGAGGAGGAATGCTCCAACGCCAAGTCGACGTCATCTTCGTCGTCTTCCTCTCCCTCGACGGCGTCCAACGGCGTCCATTACCTGGCCAAGTGCGTCCTTCGTGGAAGCGCCGTCCTCCAGGTCGCCTACGGTCACATCCGCTCCCCGTCCTCCTTTGACGTTGTTTTCGGCAAGGAGACATCCATAGAGCTAGTGA…		K12830	---		AT3G11960.1	---	Cleavage and polyadenylation specificity factor (CPSF) A subunit protein	1379	1	63.59	1376	0	1657		gi|225441567|ref|XP_002276675.1|	PREDICTED: pre-mRNA-splicing factor rse1-like [Vitis vinifera]	1387	1	69.21	1416	0	1839
	54	UN00055	4920	CAATAAACTTCGAATACCTGGAAGGTTCCATTTGTAGAGACAACTCAATTAGGCAACAAGATGGAATTTTGGGAAATTATGTCATACAACTAAATTTACAAAGGGTACAAGATCAATAACTGCTGTTTTGACTTTCCTAAATCTATTGAGCAAGGAAGATCGTCACGGCAAAAAGTGAACATATCTCAAGCTTCAGGAAACTCGAATCATCATTCTCAATGGCGGCAAACAACTCTACTCGATAAAAAAGCCTCCAGAACCGGCTCATGAAACCAGGCAATCTGGTAGGTAATGTGTTCATCCACTAAGGCAGGCTGCATACAGCACAACCACAAAGGCAGCTGCAGTCGGGAAGTTTAGGAGCAGGAGCTCCTTAATGACCTGATCCGGGCGGGCTGT…		---	---		AT2G45540.2	---	WD-40 repeat family protein / beige-related	3001	1	72.64	1484	0	1902		gi|255541368|ref|XP_002511748.1|	nucleotide binding protein, putative [Ricinus communis]	2920	1	82.16	1480	0	2162
	55	UN00056	4918	TCATCTTTCTTGTTCTTTTCAGTAATAACCCCTTCCCACCAGCTCTCCCTCATCCATGCATCAACTTTATCACCAACAGACCATCTATAGTCTCCCATAGCAGCTCGGCGTCTCTTCCTTGTTCCTTCAAATGGCATGGCAGTACTAGGACGGGCCATCCTTATCTTGGGTGCATTATCTCCATCACTTTTGAGTTCCACCCATTCCTTAAGCTTCTCTTCGCCAGATGTCAGTTCGGTGTAACACACATTCGCTTTCCCATCATTTAAGCTCAGTACATTAGCAGAAAACCAAGCTGCTTTTAATCCAATATTATCCTTGAAAACCTCTACGTGCGAACCCTCTTTGATGCTATCATGCTTTTCTGAAGCTTCCACCAGTTTCTCCCTTCCACCAGAA…		---	---		AT4G17330.1	ATG2484-1, G2484-1	G2484-1 protein	2037	1	33.77	1753	0	596		gi|255579617|ref|XP_002530649.1|	conserved hypothetical protein [Ricinus communis]	2104	1	47.67	1756	0	1176
	56	UN00057	4904	TTTTAAATTAAAAATTCTTAACCTTATTGCTACATCTAATTCGGTCAAACAATAAAGATGAAGTGAGATGAAAAAGGTCTCGGGCTGAAATTCCATAAAAATAAAATCTTTCTTACAATAATTTGACCAGAGTTCTTAGGATCATTATGGCCCCCATCACGTTTGAGATAAAATCTTCTTACAATAGTTTGGGAGTGGAAATGATCGTTATGGCCCATCACGTCGGTCTTCCGTACCCGCAGCTGTAATCGCGCCCTTCACGGCGAAAAAGGACAGCTGAGCCCCAGAGGCTCACCGATACCTTGATCTCTTACAGCTTGGATTCTGTCAATTAACCCTCTGAACCCATTAGCATTAATTGGTGTGTAGAAGACGCGGATTTGAAGAATTGTACCCAAA…		K00106	EC:1.17.1.4/1.17.3.2		AT4G34890.1	ATXDH1, XDH1	xanthine dehydrogenase 1	1361	1	75.73	1368	0	1937		gi|255544848|ref|XP_002513485.1|	xanthine dehydrogenase, putative [Ricinus communis]	1366	1	84.18	1372	0	2162
	57	UN00058	4902	CGGGTTTCATTAGGATGGAATTGCACGCTACAAGCAGGAGAGATGTTTCCGAAAGAGCAACAACATCAAAGATGAAATCAACTAATTGCTGAGGACTAAAATTACAAAGCACAGAGGTCTTCAGGAAAGCCCTCACAAAAAAAAAAACATAAAATGACGCCCCAGAAAGCGGAAGCGGGGTATAAAGCGCATCACTCCGCACCCATGATTTACAGTGAGCATTACAAATGACGAATGCTTACAGTGAAACGCAAGCTACGAGTACGACTTACAACAACAACAATTTAACCTTCTGTGGAAACCCCCACCATGAATCAACACAACTCTGATACACTACCGGACATCAAGTAATGGCTTTTAACAATAACCCCCACCCCTCCCCCTCCTCTTTTACTAGGA…		---	---		---	---	---	---	---	---	---	---	---		gi|255565986|ref|XP_002523981.1|	conserved hypothetical protein [Ricinus communis]	1943	1	64.98	1462	0	1684
	58	UN00059	4875	CGGCGGGACCAGGCAGAATGTGGCTGGGTTTGACGGGGAACTGGTGAAGTTGATTTGCCAGACGGAGCTGAAGGTGCAAGGTGGGAGGGAGAAAGCCAGTGCCGTTGCAGAGGGTGATGATACTGGAGGTTAGTCAGTACCTGGAGAATTACCTCTGGCCGAACTTTGAACCCAAGACTGCTTCGTTCGAGCATGTGATGTCGATGATACTCATGGTCAATGAGAAGTTTAGAGAGAATGTGGCAGCATGGTTATGCTTTTATGATCGTAAAGATATCTTCAAGAGCTTCCTTGATAGGGTTCTTCGGCTTAAGGAGGGAAGAGAGCTGAGCATAGCAGAGAAGACAAATTACTTGGTTTTCATGATCAATGCCTTTCAGAGTTTGGAAGATGAGGTTG…		K12874	---		AT2G38770.1	EMB2765	P-loop containing nucleoside triphosphate hydrolases superfamily protein	1509	1	82.08	1378	0	2209		gi|359480945|ref|XP_002268303.2|	PREDICTED: intron-binding protein aquarius-like [Vitis vinifera]	1552	1	87.95	1378	0	2358
	59	UN00060	4846	CAAAAATTCTTCTTCACTCATCAAAATTCTTTACAAGTTGCAACACAACAGCAAACAGAAGGGACAGCACCTCACAACACAGAAAAAAGCCATGCAATTGCCAATTCGTCGTAGTCCAAGTGTGTACGACCTCGACTACAAAAGCGTTCTCGTGTAGAGAGTGGAGCGAAATCACAAGCCTAGTCTATATCCTGGAATTCTATCACTTGTAAATGGGTCACCTTGTTAATCACAGACGACTGAACAATAACTTTAACACAATCAGTAAATTATTTCGCTAGATGAACTCAACGTGTTTCAGGATTACCATCTTTGTGCAGATCAGAACTCGTTGAGCTTTCAACTATGGTCTCGTTATATTGGCTTTGATGCGTAGTTTCACTTGAGCTCTTTTGGCTA…		K17613	---		AT4G32820.1	---	Tetratricopeptide repeat (TPR)-like superfamily protein	1863	1	57.06	1451	0	1463		gi|224142846|ref|XP_002324750.1|	predicted protein [Populus trichocarpa]	1974	1	68.95	1504	0	1894
	60	UN00061	4826	AAAAAGACACCTCTCCCTCCCCATTTTGATTCTACAATATCCCTTTTCTTCTTATCTTCTTCAATCCCCCAATCTCATTTCCAAAAGGGGGAGAACCGGAGATTGAATATAAAGGAATATGAGTGGAAGCATAGGCCACAATTTAATCCACCACGGGTGTCTGCTTCATCCCGCGGTATTGGAAAACCAATCCAAGCTTAATTCTTGTGGCATCCCAGCGAACTCCTTGCTGCAATCTGCGTCAGCGGTGAATCAAGGGGCTCGGAGGCCTTGGGTGGCTCGGCCTTCCAAGTTTCTGGGTACTGCGTTGAAATCAAAGAGGTCTAAGTTCGGGTTTGGAAGCATGAGGCGTGTTGCTGCCATGTCTGCCCGTGCTGTGTTGGCGATGGAGCCACCGTC…		K08244	---		AT1G10760.1	SEX1, SOP1, SOP, GWD1, GWD	Pyruvate phosphate dikinase, PEP/pyruvate binding domain	1399	1	63.87	1500	0	1744		gi|255573969|ref|XP_002527902.1|	alpha-glucan water dikinase, chloroplast precursor, putative [Ricinus communis]	1469	1	77.82	1479	0	2192
	61	UN00062	4819	GCTGTAGCTCTTAGCATGACAGTTGTGTTGGTAGTTTGCTTATCAAGAACTCTATCAAGAATCAAGTATTTCTTTGAAAGTTCTGCGAACCTCATAAAGAGATGATGTTTCATAATCCAGGTTCCATATTATACTGAACCGTGTATCTCATAAAGCTCTATTGGCTTTTGCAGATTCTATGTAGCTGTTGAACCATTTCCAGGGTCCTAATGGCTTGAATTTTCGGATATGGGGTTTGAAAGAAATGGGTGTTGCAATTGGTTCTTTCATGATGGAAGAGTGGATGTTTGGAATTCTGATATCAACAATTCCTAGATGATATGATATGATAGTCAGGTTAGGCTTTTTGGTTGCTGCTTCAATTGCAGCTTATGCAGTTAAGCAGATTAATGTTAAAAG…		---	---		AT3G25690.2	CHUP1	Hydroxyproline-rich glycoprotein family protein	1004	2	66.97 | 81.88	654 | 276	0 | 4.00E-135	619 | 445		gi|255566821|ref|XP_002524394.1|	conserved hypothetical protein [Ricinus communis]	998	1	77.4	655	0	739
	62	UN00063	4818	TTTTTTTTATATCCCCTCAATATATGACTTGTATAGCATATTCACCAACGTGTCACCTTCCTAAAATATGAACAAGCTCAATAATTTATGAGCAAAGAATGACTACATCTACATCTGGATTTACATGTCCTTTTCCATTGTTTGACTTGCACCTTAATTTCCATGTAACTATTATCAACAACTAATAGTTATAATATTTGACTAATCAAAATGCCAACTCAAAGAGTTATGTTCCTGCTTCAATCCATGATAGCCAGAAGTAATGAAGTGCCATGAGTTAATCCTGTGAAGTAGCAGAATATTCAAAAAGGAGGCGCTTCGAAGGAGCAGATTGTAGGAGCACCCTCAATCGGCTTGTAAGCTGATAGATCAAGGTCCATTGAACAGCCATCTCGGAAT…		---	---		AT2G25660.1	emb2410	embryo defective 2410	2166	2	77.84 | 70.99	1065 | 455	0 | 0	1617 | 652		gi|255551116|ref|XP_002516606.1|	conserved hypothetical protein [Ricinus communis]	2119	1	81.85	1080	0	1706
	63	UN00064	4782	CGTCAAGGTAGATGAATACAGAGCTCCTATAAACATAGGAAAAATCTAAGATTCGTGACTATTGGCAATAATTAGAAACTGCATGAATGCCTTTTTCTTTTTTTTTTGACAAGGATGAGAGCTTATTTTATTATAACTTCACAAAATCAAGGCGTTTACACTTTACAACTGCCATAGCCAACTGTGAGAATCTGCCTTTTATGTATCGATAAGCAGAAGCAATCGACTGTTAAAACAGATCAAACTGATTATTATCAAAATGATTCAAACTATTTCAAAGATCAACACCCGTTATGCACCCTACTTGGTTATGCAAACAAATGCCAACTTCTTCTGCAGTCGGTAGGATTTCATCCTTCTTCATTTCATCTTTTTGGACAATCAAGAGAGTCATTGGGA…		K14780	---		AT1G33390.1	ATFAS4, FAS4	RNA helicase family protein	1237	1	51.81	1326	0	1050		gi|225437451|ref|XP_002268905.1|	PREDICTED: probable ATP-dependent RNA helicase DHX37-like [Vitis vinifera]	1414	1	59.04	1350	0	1286
	64	UN00065	4762	CAACGGGACTACCCATTGTGCCACGTGGCTTTCCTTGGCACCACTAACCACTGTAACCAACTGTCTTCAGTCCTCCCTCTCCCTCCCTTCCATCCCTACTCATAAACGAACTACAGACCAACAATCTTTACTCTCCTAAGAAAAGAAAAAGAATGAAGAAGTCTCACTGAACCCAAAATCCAACACTCTTAGACAGTAACAGAAACCGATTCATTCATTTGCCTTTTCCAGTTCCCAACTCTTCTTCCCTCTCTCATTTAAAAACCAGAGAGTGAAACACAGGATTCTGTTTTTGGGTGCTCTAAGTGGGTGCTTCTTAGGTCTTCCTTTTTCTTTTCTGGCAAAAATGGCTTCTCTAGTATCTTCACCTTTCACTCTATCATCTTCGAAGCCAGACCA…		K03403	EC:6.6.1.1		AT5G13630.1	GUN5, CCH, CHLH, CCH1, ABAR	magnesium-chelatase subunit chlH, chloroplast, putative / Mg-protoporphyrin IX chelatase, putative (CHLH)	1381	1	87.95	1369	0	2407		gi|356534764|ref|XP_003535922.1|	PREDICTED: magnesium-chelatase subunit H-like [Glycine max]	1384	1	91.82	1370	0	2517
	65	UN00066	4745	CCCAAATCCCCTCTGTTTCACTTTTTATGAACTCTCCGAATTTGAAGGTTTCTCTGGGGGCAACTTCAACAAACTTGGCGCCCCAGATCCGTTGCTCCCGAAAATGAGTAGCTTGGTTGAAAGGCTTCGTGTTAGATCAGAGCGAAAGCCCATCTATAACTTGGATGACTCAGACGATGATGCTGATTTTATGCCTGGAAAACCTAAATCTGAGGAGAAAATAGAAAGGATAGTCAGGGAAGATGCGAAAGATGGATCCTGTCAAGCCTGTGGAGAAGATGGGAACCTCATGAGCTGTGAAACTTGTACTTACACTTACCACCCGAAGTGCTTGCTTCCACCGCTGAAGGCTCCCCCTTCTGGGAGTTGGAGGTGTCCTGAATGTTTTAGCCCTCTGAA…		K11643	EC:3.6.4.12		AT2G25170.1	PKL, GYM, CHD3, CHR6, SSL2	Symbols: PKL, GYM, CHD3, CHR6, SSL2	1384	1	67.02	1413	0	1758		gi|255548778|ref|XP_002515445.1|	chromodomain helicase DNA binding protein, putative [Ricinus communis]	1470	1	77.51	1476	0	2122
	66	UN00067	4741	GGCAAAAAACTCAGGATGCTACTTCACTAAGCCATGTTCAGTTCGGTACACAGTTGCTACAAAAAAAGCCGATCAGATAGGTAAATCAATCGTAGCATAGCAAAGGCGTGCTTCCCAAATGAACATCAATCAGCAATAGAATGTGTGCTAATTACAACAATGGACAAGCAAATCAAATCTTCACATCTCCCACTTAACCTTTAGACATAGTACCAGACAGCAGCCACAAATGTCTCGCACAAGCAGCAGTAAGAAAATCCAGCTGCTCGACTAGCATGGTTGTTTCATAACTCCAAATTACATACCTCAAATCATGAATCAACTTTTGATTTTTTTCCGATGACAATCTGAAAGATCCGCAGGCCCCTACTGAAAGCTTCATTAAACAAGATCCTCGTC…		K11000	---		AT4G04970.1	ATGSL1, ATGSL01, GSL01, GSL1	glucan synthase-like 1	1768	1	71.22	1473	0	2038		gi|255553749|ref|XP_002517915.1|	transferase, transferring glycosyl groups, putative [Ricinus communis]	1767	1	76.51	1473	0	2202
	67	UN00068	4719	CGAAGGACCACCTACTGCCTCTGTTTCGGTTCCAAAAACCTCTCTCTCTGCGCCTTTCATTTACCCCAATCCTCTCTTTAAACCAATCCGCTGCGTATGCAAGGCTTAGATCTGCCCTTACTTTCAGTCTTCCTCCTATCCTCACTCGTAAAGGATGGCTAAATCACGGCAGCAGCATTACGCGGCTTTTGACGACTCGATGTCGCCCCCGACTGTAAGGTCGAGGGAGTGGGAAGGTCCGTCTAGATGGACTGAGTACTTGGGTCCGGAAATGACTCCTCCGTTGACTTCCAGGGCGTCGAGGAATAGGGGTTCCGACACTTCTGGCGGTGGTTTTCATAGGGGTTTGAACTTGCAATGGATAGTTCAGCTTACCGAAGTAGCCGAAGGGTTGATGGC…		---	---		AT2G35110.2	GRL, NAP1, NAPP	transcription activators	1396	1	79.97	1403	0	2246		gi|225423670|ref|XP_002276461.1|	PREDICTED: protein NAP1-like [Vitis vinifera]	1386	1	84.65	1388	0	2367
	68	UN00069	4649	ATTGCATATTCGGTTTGGAAAAATGTGTACATAGTTATACCCATCTTTCAAAGAAGTTTTGCGGATAGCTCGCAATAGTAATTGTCCATAGTCATGTCTAAATTTCTTGTTTTACAAATCAAACACACTCCAATGTGCTCTCCAAACACAATCTCCACGAACTTTTCTCCAGACAAATATAACTTTTGTAGAAGATTTTCCGTTCAGAAAATTGCTGAGGAGACCTGGCCTGGTGGGTGGTCAAAGTTCGCCAAGACGGTTAAAAAGTGACGAGTATCCAACCGATGAAACACCAAATAAAAAAGTACGTTGGGACCTTGATAACATATAAGTTATCAGATAGCTTGTACGTATTCTTGAGGGAGATGCTTTCAATTCCTAGTTGCCAGTAAACTGTTA…		---	---		AT2G33540.1	CPL3, ATCPL3	C-terminal domain phosphatase-like 3	1241	1	52.08	912	0	731		gi|255543174|ref|XP_002512650.1|	RNA polymerase II ctd phosphatase, putative [Ricinus communis]	1195	1	65.92	895	0	996
	69	UN00070	4636	TTTGCATTACAGTATGACATCCTTATATGAATACAAAGATCCACGTTGAATAATAAAAGTACATAATTTTGCAATTAATACAATTGCTTTGCCCCAAAGTCAAGTGACTGACCACTGATTTCCAGATTGCAGCTCATCAATCCATTTATTCTTGCGATTTTGTCTGCTTCTGCAATTGGAAATGCCCATTTCCTTATTTGTGTCATGATTTATTTTCAGAGTCTCTTTTTCTGTATCATAAACTCTTCTTTATATCACCTGGAGCATCAGAACAACGGAGAATTACTTTTAATCATCTGGATTCTGGTTTGTGAGAAGACAAGGTCAGCCCCAACGATATATATATCAGAACAATTGACATATCCTCCGAGTTCCCAGTCCAACCTGAAGGAAGCTTTC…		---	---		AT2G27150.2	AAO3, At-AO3, AOdelta, AtAAO3	abscisic aldehyde oxidase 3	1332	1	61.39	1357	0	1652		gi|255549585|ref|XP_002515844.1|	aldehyde oxidase, putative [Ricinus communis]	1370	1	73.43	1366	0	2001
	70	UN00071	4633	CTTCCTCCTCTCTCTCTGTCTCTCGTGCAGCCAAGTTGGTTCTCTCCTTGTACGTGGTCGCCTCCCTTTCTCCCTCTCTATTTACATATCTTAATGGCTAATCAGAGGAGCTGGACTACCTTGTAGAGGCAACTAAATCGTTTTCTCCTCAATCAATAGAACAATAGATTCTGGAAATCCCTTAAAATCTCTAGCGAGGTGCAAATGGCTGCAAAATCGAATAAAGGGAGGAATCGTAGAGGGTCGAGTAGCTCTGCCAATTCTGTGGAGGCTGTGACGTCCTCTAGTGCTCCTGTGAAAGATGCCCTACCTACTTCAGAGGCCTCCAACACTGATGCTAATGGACTGCCTGCTGTGAGTGAATCAACGGATGCCAAGTCTGATGTAAAAGACTCTGAA…		K03255	---		AT3G52140.2	---	tetratricopeptide repeat (TPR)-containing protein	1407	1	71.85	1364	0	1764		gi|255544272|ref|XP_002513198.1|	eukaryotic translation initiation factor 3 subunit, putative [Ricinus communis]	1424	1	81.05	1388	0	2053
	71	UN00072	4633	TAGATGCCATCCTCAACTTTTGAGACTGGAATCCCATAAAGGAGTGGATAATTTTGATCTTGTTGATGGCAGAGAGAAAGATGCCATCAAGTCCTGCCAAAGTGATGCCATGAGACGCTTCGACAAACTCACTTTGCAAAATAGAGACATAATGGAAGGGGATTGGCTGGATGACATAATATGGGAACCACATATGGTGAACATCAAACCTAAGCTGATTCTTGATCTTCAAGATGAGCAGATGCTGTTTGAACTTTTGGATCATAGGGATAGTGAACATCTTCGGCTTCATGCTGGAGCAATGATTATATCTCCATCATCGATGCCTAGGGCTCCTCCTGAAATGTTGGATCATGGATATCAGACTGGTTGGAAATTTAATATTGCTAATGACAAATT…		K03125	---		AT1G32750.1	HAF01, HAF1, HAC13, GTD1, TAF1	HAC13 protein (HAC13)	1919	1	58	1488	0	1438		gi|255563246|ref|XP_002522626.1|	transcription initiation factor tfiid, putative [Ricinus communis]	1885	1	71.54	1451	0	1875
	72	UN00073	4595	TTCCAATAAGCTTCTAACATCTCCTATCATCTTCCTGAGTCTACCCTCCAACTCCCAACCAGTCACGGGTTGGGATCCTAACTCATGGGCCATGAAGAATCCTGATAAAAGAAGGTTACCAAATGGCGTAACGGCTTTTGGTTTTAGAAAAAAGTAGGAGGTGAAGGGATATATTTGGATATACACACGAGAGAGGTGATTGTCATCAATGAAAATGACATGTAACAAATTTTTAGATGGATAATTAATGTTGACAGCGCAAATAAAGGGAGAGGTTAGAGCTGTTGCAAATTATAAGAGCACCGTAACGCGAATAACTAGTGTTTCGCACGTACCTCGAGTTTGATGCCCCGAGTGACAGCTCTCACTCGACCAACTGTTTCCCTGGAAAAAATCATA…		K05658	---		AT1G02520.1	PGP11	P-glycoprotein 11	1278	1	69.83	1276	0	1586		gi|224130842|ref|XP_002320938.1|	multidrug/pheromone exporter, MDR family, ABC transporter family [Populus trichocarpa]	1287	1	77.83	1272	0	1715
	73	UN00074	4584	CCGCAATTTCTTTTCGAAGGGTAAATCTTGTATTATCATCGCACTAATGATTATTTGAATGTCTTAAGGACAAGAAAGTGGATATAATAATATAAAAACAACCATAGTTTAGATAACTTCTCATCTAGCTCCCTCTCTCATCATGCTTTTCCAGATGAACCAAACAAACGCATCTTCTCGGCAACCACAGCTTTCATTGCTTCTTTTGCAGAACCCATTAATTGAACCAGATCTTTCTTCGGGCTGATGAGAGAGTCCATATAAGCTTTTCGTACCTCGGTGTTTACGTTGAACTTCCTAACACCCCGCTCTATACAAGCCTGGATAAGTTCCTTGGACAAGCCAGAAGCACCATGCAGGACAAGAAACACCCGTTTCTTTGAACTCAAGGCATGCAAA…		---	---		AT1G18270.1	---	ketose-bisphosphate aldolase class-II family protein	1373	2	71.62 | 33.11	1353 | 293	0 | 3.00E-42	1746 | 170		gi|359491523|ref|XP_002278967.2|	PREDICTED: uncharacterized protein LOC100262718 [Vitis vinifera]	1377	1	75.31	1353	0	1837
	74	UN00075	4565	TGGCCTCTCCTCGCTCAACTCTCTCTCTCTCTCTTCTGACCCAACCCCAATCTCACCTGACCCGGGTCCGATCCCGGTGGGCAATTTGGAGACATTCTTCTCCTTCTCCTTCTTTGATCCCTTTTTTTTTTTTGGTTTTTTGAAAAGTTCCTTCGATCCCTACTTTTAACCCGGAGAAATTGAAACGAACCATTCCTAGTAGAACACAGGAAAAAAAAAAAAAGAAAAAGCTAAAAGAAAAGAGAGAATTCTGGGGATGGCGGTTCCCGTAGAAGAAGCCATTGCTGCTCTTTCCACATTCTCACTCGAGGATGAGCAACCGGAAGTGCAGGGACCGGCGGTTTTGGTGACCAGCGAAAGAGGAGCAACCAATAGTCCAATTGAGTATAGCGATGTAGC…		K05749	---		AT5G18410.2	PIR, KLK, PIR121, SRA1, PIRP	transcription activators	1282	1	84.32	1282	0	2169		gi|225430654|ref|XP_002268225.1|	PREDICTED: protein PIR-like [Vitis vinifera]	1677	1	87.23	1284	0	2242
	75	UN00076	4550	CCAACTTATAAATACCTTACTACATATCTCTTTGCTACTTTGACCACTTCCATGGCATTCATTTGTCCATAGAGTGCAACTAGACAAGATGGTCACCAAATAGAGACCATTGCCAAACAGGGAAAAGGCATTCATAACTCTGGCATAGTGTTAATGCCAAAGCATTCTTCATTGCAGTACAAAAAGATGAGACAGCACAAAATTGTTATAATATAACAGTTGAGATTGTTCTTGACCATTAAACACTACCAGAAAACCTAAGTATCAGTTTGATTTGATTCTTAAAGAGACCCCAAGAACCTTGGAGTTGTCCAAACCTTCCCAATAAATATGCCCATGTTTTACGGAACATGCAAAGAACTTCTGAGTTATATCAGGTAAACCTCTTGCCACCATTGA…		K02331	---		AT5G64420.1	---	DNA polymerase V family	1306	2	60.21 | 61.89	862 | 328	0 | 1.00E-120	901 | 410		gi|356549489|ref|XP_003543126.1|	PREDICTED: DNA polymerase V-like isoform 1 [Glycine max]	1250	1	67.86	1229	0	1425
	76	UN00077	4548	GATACTTCTAGGAGAGAGAGGAGAGCGCAAAGACAGACGAAGTTGAAAGAGTTGGAAGGAGATGAGAAAAAATAAAATAAATAAATAAACCTTCAATTTTCCCTTTTCTTCTTTCCCCTCTGGGTTTTTCCTGAGCATTTTATAGGGTTTCGCTTGAGCAAGCCATTGCTAATTGAAAATGGAGGCTCAGAAAGGAGGGGAAGTTATGGATATAGACAAGACCACGATAATAATGGAAGCTGAGCAGGGCGGCGCCGGCGGATTGTACGTTCCCGGGAAGGATAGGGTCGAGTTTAGGGCACCCTCGAGGAAGTCTCTTTTAGGGTTAGATGTCCTTGCGAATGCAAAACGAGCAGAGTCTGATTCAAATGGTGGGTTCAAGGTTCCAAGAGATAGAGT…		K12815	EC:3.6.4.13		AT5G13010.1	EMB3011	RNA helicase family protein	1255	1	74.26	1282	0	1638		gi|255572389|ref|XP_002527133.1|	ATP-dependent RNA helicase, putative [Ricinus communis]	1269	1	82.02	1279	0	1831
	77	UN00078	4546	CGGTCACATATGTGCTATTTCCAACTTGGAATTCCTTATCTCTCCCTAATGAAATAAAATTCCCAAGGATGGAAGGAAAAAGAAACTTCCATTTCCTACTATTCCAGGGGGAAGTGCAACCTCCTGAGTAAATTCCAAATACTAAAAATGCACACTTCCTAGAAAGTTTTACTCCCAACCAAACGCCTCCTGAATTACATCAAGAATATACAGAGGATGGCTAAAAGCCTATCAGATCTACATATGTATGTATATTCGCGACTAGCAACATGGATGTACAAAATGTTTGGATCCGACAGCAAATCCAGTAATGGACAACAGCATGTATGGATTACCGCTCCTCCGAGTTAAATCTGTTCCAAGCTTCCTTCAGAAGATCGAAGACCTTCTCACATATGT…		---	---		AT4G36520.1	---	Chaperone DnaJ-domain superfamily protein	1422	1	63.12	263	1e-68	255		gi|255538700|ref|XP_002510415.1|	auxilin, putative [Ricinus communis]	1442	1	30.57	1014	9e-87	316
	78	UN00079	4545	TTTTGTTCTACTCTGAGACAAGCAGAACATGCTGCAGCTGAGTTAGCTCTGAACACACTAGCTAGTAAAGGCCCTTCCAGAGCATTGGCTGCCCGAGTTTTGGATGAAACAGGAGTATACAAAAATTTGCTTCAAGAGACTGCTCATAGAGCCGGTTTAAAGCTCCCTGTGTACACCACTGTTCGAACAGGACCCGGTCATGTTCCCACCTTCAAATGCATGGTTGAGCTTGCAGGAATGAGCTTTACTGGGGAACCAGCCAGAACTAAGAAACAAGCTCAGAAAAATGCTGCAATGGCTGCTTGGTTTGCCCTGAAAAGATTGGTTCAACATGGCTCATCTGCTTCCACTTCTATAGTGAGTCAACATGGTTCATCTTCATCCTCTGCTTCTTCTTCT…		---	---		AT1G54570.1	---	Esterase/lipase/thioesterase family protein	704	1	62.39	654	0	842		gi|255542416|ref|XP_002512271.1|	catalytic, putative [Ricinus communis]	723	1	70.44	724	0	1015
	79	UN00080	4517	CAAAATTGTAATGTTTGCAACTCATATGCCATGCTTCAAAATCTTCTGGGGCCCCTCTTTCAGGTACAAGTTGTAACCACCCACCAGGTCCTCGGGAAATAAAAGGCTGAGCACCCTTCTATCCAAAACAAACACGGCATAACTTTCCCTCTCCTCCTTTTTCCGCTGGCTTTTTTCCCGGCGAAGAGGGAGGAGGAGAAGAAGCCAACAGCAATAGGCTTATAGCATGTCGAAGTCCCTTCCTTTAAACTACTCTATAGCCCACTAACTTTTCTTCTGCTTCTTCTTCTTCCCCCTTGCCTTTTAACGTTGAACTTCAACAACCGAATTCACCATGTCCCTTATCCAATTCCACTCTCCTTCTTACAGGGTTTTGTCTCAAAGTACTTGCTCAGCTTT…		K01870	EC:6.1.1.5		AT5G49030.3	OVA2	tRNA synthetase class I (I, L, M and V) family protein	1279	1	75.71	1062	0	1644		gi|255551751|ref|XP_002516921.1|	isoleucyl tRNA synthetase, putative [Ricinus communis]	1102	1	77.79	1076	0	1709
	80	UN00081	4508	TAAAAATTTTTTATTGCCATTTACTGATGATTTACATCTCATATTTACAGCATGGCGCCCTCCATATCCCCTACAAAATTCTGTCACTCCCCCGAGAGTTCTTATGCTTAGAAGTCCCCCTTTGCACACCCTTATACAAACAATGCATAATCATCATACTACTAGTAGCATCCTTAAATAAATTATCCTACTCTAATTCTTTTCTATTTCCTTTTCATTTTGTAAATCTTTTAAACAATTCTATGCCTCAATACACGACCATTGAAGAATCAATGACCAGCACGGCGGGACAACCAGCGGATCGGGAGAGAACCTTATGCTCTCTTTTCACCCATCTTGATCACCTCCACGACTGTTGCATTGCAGAAGAAACATCGATGGCAGTTCAACAGATGCCTG…		K12169	---		AT2G22010.1	RKP	related to KPC1	1280	1	67.76	1278	0	1688		gi|255575543|ref|XP_002528672.1|	protein binding protein, putative [Ricinus communis]	1348	1	79.53	1275	0	2013
	81	UN00082	4451	GCCAATGAATACACTAAATGCAAACTTGAATCTTACAAAGATCAAACCTTTTTTCTTTTTGGGTCATTCACAAAGAAAGATAAGGGGAAGAAGAATAAAAAATAAGTCCCCTTACGAGTTACCAGTGTTTGTCAAACACCTAAACTAGATAGGCATACTGGCTTTCAAAACTTCCAATCTGCTGTGTATGAAAATTTTATGCTGAGACACCCTAAACAAAAAAGGAGCTTCGAGAAACAATAAAAACACAAACAAACAAAAAAGAGAGCCAAAATCCACGCGCTAAAATACTAATACCTCTTCCCAAGAATGATACCAACAATGACGGATACCAGGGCCACTCCCAATATGAACTTCAAAGTCATAACAGGAGAGGTCTCCGCAACTTGAACATGGGTT…		---	---		AT2G32240.1	---	FUNCTIONS IN: molecular_function unknown; INVOLVED IN: response to cadmium ion; LOCATED IN: plasma membrane; EXPRESSED IN: 25 plant structures; EXPRESSED DURING: 13 growth stages; CONTAINS InterPro DOMAIN/s: Prefoldin (InterPro:IPR009053); BEST Arabidopsis thaliana protein match is: unknown protein (TAIR:AT1G05320.3); Has 470429 Blast hits to 168274 proteins in 4282 species: Archae - 6896; Bacter…	1333	1	47.74	1395	0	887		gi|224086600|ref|XP_002307915.1|	predicted protein, partial [Populus trichocarpa]	1259	1	59.81	1341	0	1136
	82	UN00083	4443	CGCCCATATAACCTGTTTAGACTTGGAAAAAAAATAATAATCATGATTGTGGACTAACGATTAGCCAATTAGCAGTGAAGTAAGAATGTAACAAAACTTCAAACATTTTGCTGCTGTTGCTCTTGAGTTGCTATATTTGTCAAAATGACGAAGTGGGGAACAAAGAGGTAATAGCACAAAAAGGATGTGATAAGAAAAAGAAGGAAAAAGGATGGCATGGATAAACTTATGCAGTTGTGGCACTCATATGAAGTGCCACTAGAGAGGCGTAGAAACCATCCTGGATATTGATCAGAGTCTCATGCTTGCCTTTCTCCACAATGACACCATTCTTAACCACTGCAATGACGTCTGCGTTCTTGATTGTTGATAGCCGATGGGCCACAACAACTGTGGTCC…		K05658	---		AT3G62150.1	PGP21	P-glycoprotein 21	1296	1	73.11	1298	0	1820		gi|224130858|ref|XP_002320942.1|	multidrug/pheromone exporter, MDR family, ABC transporter family [Populus trichocarpa]	1294	1	79.21	1294	0	1958
	83	UN00084	4429	GCGAGTATTACTTCTTAGAGCTCAACCCTCGGTTACAGGTGGAGCACCCTGTCACTGAGTGGATCGCTGAAGTTAATTTACCAGCGGCCCAAGTTGCAGTTGGAATGGGTATTCCACTCTGGCAAATCCCTGAGATAAGGCGATTCTATGGAAAGGAACATGGTGCAGGCTATGATGCCTGGAGGAAAACTTCAGCAGTTGCCACACCTTTTGACTTTGACAAGGCTGAGTCTACTAGGCCAAAAGGTCATTGTGTAGCTGTGAGAGTGACTAGTGAGGATCCAGATGATGGCTTTAAGCCTACCAGTGGGAAAGTACAGGAGCTAAGTTTTAAAAGCAAGCCAAATGTGTGGGCTTACTTCTCTGTCAAGTCTGGAGGAGGCATTCACGAATTCTCAG…		K11262	EC:6.4.1.2/6.3.4.14		AT1G36160.2	ACC1	acetyl-CoA carboxylase 1	2254	2	82.39 | 69.32	1113 | 264	0 | 6.00E-110	1766 | 386		gi|255545642|ref|XP_002513881.1|	Homomeric Acetyl-CoA Carboxylase (Hom-ACCase) [Ricinus communis]	2259	1	90.27	1100	0	1912
	84	UN00085	4428	TCCGTGTTAAGAAACACCTTCTAATACTAATAAATGTTAATATTAAATAAAGAACAAAACAAGGAAAACAGAGGGGAGTTGAAAGGAATTCAAATGGAAAAGAAACTATTTGGCTCTCTAACAACATGATTTAGACTCCTGTGATGTACAAGCTAGCTGCAAAAACTATGTCACGTTTTATAGCATTAGAAGCAATCTCCATCTTCTTGTAGAGGGCAGAATTGCCCATTATCGCAGCTGCATTCCTGAATTCCCGGCACGTCTCGTCGAGTCTGACAATGGTCCTCACAATCAAGCCTTCGGGGACATCAGTAAGCTCACAAATATCAGCAAAGGGAGTGCCCTTTGCCCACTCGTAAACTACCTCGACGAGACCAAACCTTAGATTTTCCTGGGCGT…		K12599	EC:3.6.4.-		AT3G46960.1	---	RNA helicase, ATP-dependent, SK12/DOB1 protein	1347	1	70.89	1364	0	1892		gi|255558832|ref|XP_002520439.1|	helicase, putative [Ricinus communis]	1335	1	77.7	1363	0	2059
	85	UN00086	4426	ATTATATCCATTGTTTGCTCCTCTCAATATAGCAATATACAGAACAAAAAGAAGCCAAAGGAAAGAATGAAACAGTTGTTATGGACTATTCTCACAAGCTATGCTACTTATCTTGAGCATACATACAGATGCTTCCAAAGCTATTTCTCAGTAAATGGGACTTGAGCCAACCCCACTTCAACTGGACAAAGAATTAGTGGATAATGAGAAGGGAAACAGGCCTATATGACAAAAACAGTGAAAACTGCAGATGGCGAAAAGCCCTTAAATTTTACAAAAAGTGCTAAAAAGATAATAGACAAAGTTTTATGATGGGGAGGGCATACAATTTTGCCAAGAAGAATGCTTTTTGTGCAGCCTCCCTTTCAACTGCCTTATTGTTGCATCCACCCTTGCAGT…		K01530	---		AT1G54280.1	---	ATPase E1-E2 type family protein / haloacid dehalogenase-like hydrolase family protein	1240	1	72.85	1208	0	1770		gi|255560731|ref|XP_002521379.1|	Phospholipid-transporting ATPase, putative [Ricinus communis]	1231	1	84.83	1206	0	2056
	86	UN00087	4420	CAGAAAGAATAACATACACAAACACGAAAAAAGCAGCCGTGGCCCTGCGACTATTTACACCCACCAAGGAGAGAAGCAGAGAAATAGAGGGGAGAGAGAGATGAAATTGCTTTCCCGTTCGGCGAGTCTTGGATGCATCTGGTAGTTGCCGAATTGTTCCATTTCGTTTCGTTTTCTGTGAAGAATAAGAGGAGGAAGAAGAAAAAGCGACTCCTTTTTTCTTCGAGTCGACATGCCGATGGATAGAAGCAGAGAAGGCAGGCGACCGGGCTTGGTGACGGCGTCTTCGTCATCGAACAGATTCTCAAAACGGCTTTTCCGGACCAGAGAAGTGGAAGGACAGGTGGAGGTGTATAGAGGAGGGAGTAAGAGGGAGAGAGATCGAGATTCATCGAGTAG…		---	---		AT3G22380.1	TIC	time for coffee	1550	1	27.54	1162	2e-71	264		gi|224066501|ref|XP_002302111.1|	predicted protein [Populus trichocarpa]	1262	1	46.18	1204	0	784
	87	UN00088	4410	ATTCCCAACAGTTTCACTCTCGATTCCTACGCCGCTCTCCCCTATACTACACTGGTCAAAGCAGGAGACACTACCATAGCAACAACAGAAGTAACAATAACAAGAAGAGAGGTTTCTCGAGGGCGATGCCTTGCTCTTCAACGGGCGCGGTAACAGGCGGCGGAGGAGGAGGAGTCGGTGGTGGTGATGATAACGGCTCTCTTAGGAGCTTCAAGCTGAACCAGTCTACTTTCTTGGCTGCCCTAATGCCGAAGAAGGAAATCGGAGCCGATCGCTTCCTCGATTCTCACCCTAATTACGATGGCCGTGGCGCCCTCATCGCTATCTTTGATTCGGGAGTTGACCCGGCGGCTGCTGGATTGCAAGTGACCTCTGATGGGAAGCCCAAGATTCTGGACG…		K01280	---		AT4G20850.1	TPP2	tripeptidyl peptidase ii	1380	1	72.82	1310	0	1810		gi|255545264|ref|XP_002513693.1|	tripeptidyl peptidase II, putative [Ricinus communis]	1301	1	82.73	1332	0	2028
	88	UN00089	4408	CTCTATATAAGCCTAAAACTTTGGTCAGAGTCCTTTATGCTACACAGAAATTTAGGAGCATCGGCGGCAGAACAAACAATTTTTCCACTGGTGACTAGTAACCAGCACAATTCATTAATTACTCATGTGGCCATAATACAATAAAAGAGCCTCCAGAACAATTGAAGGAAACAAATTGAAGCTCCAAAACTTTCAAGGATGTGCACAGGGCAACCTCTATGTACTTTGGGAGATGATATTAAGAGAAAAAGTTGGAACATTGGACAGACTTTTGCCTTCAAAACAGAAAGGGGTCGATGTCTTGACCTCAGAAATTTTGCATGACATGTTGGTGACGAATGCTACTACTCGGAGGTACTGTTTTGGGAGCACCATTCTCTTGCATTCTGGAACATCTTC…		K01952	EC:6.3.5.3		AT1G74260.1	PUR4	purine biosynthesis 4	1407	1	82.38	1328	0	2153		gi|224109478|ref|XP_002315209.1|	predicted protein, partial [Populus trichocarpa]	1377	1	88.03	1345	0	2312
	89	UN00090	4386	GTTGTGTCAGACTGAATTCTATTCATTTATGAGGCATTAAAAGTATGTCAAAAGTTAAAAATACAATGCTCCTGCACCAACACTGAAACTACATCTATTCATTTGCAAGTTAATTTCACATGAACACACATTTTATTTCTTTTCTTTTTTTTTTAACGAGTTGCACAACTGCATGAGTCAAAATCGATCAAGTGACGGATTAATCAAAGACTCTTCAAGTTCTTGAAATCCTCGGTACACAGCTTCAGTCCTACTTTGAGGAAGCGGCAACCTTCTCACTTCAGTCACATACCTGTTTGCAGCACTTGTAATCTTTTCACGAATCCCTTGGTTAGTGACTGTGATATGCTCCAGAGAGAATGTTCCACCTAATATTAAAGAAGCACCAGTAGCACTTGT…		K14312	---		AT1G14850.1	NUP155	nucleoporin 155	1464	1	72.29	1404	0	1837		gi|255570079|ref|XP_002526002.1|	protein with unknown function [Ricinus communis]	1490	1	81.18	1408	0	2080
	90	UN00091	4377	TTTTTTTTGAAAAAATGAATAGCCAGAGTTTATATAACAACCAATGATGAATGGATGAGCATTTCTCAAATAACCCAATACACCATTAATTTGATGATATACAAATTCTCCTCAGCATTGCAAGAACCGCACAACACCTCTTTGCACGCAGCACACATCTTGAAGACAGACAATAACCAACTCTACTTACCGATGGATATCAACAAAATAAGGATTACACCATCAAACTTTGGATAATATCTTGTCAACATAATTGGTTTTGTATCACAGACCAGCCAACCTAAAACTATGCATCTATTTTAAGGAGAGAATTGAGAGAGGTACTGTTGAACCGTTGAGCAAGGCCTCGAATAACAAGGACAATGACATCTCGTAGATGCCGGGAATGCACCATCAAGT…		---	---		AT2G34680.1	AIR9	Outer arm dynein light chain 1 protein	1708	1	71.95	1362	0	2008		gi|359483669|ref|XP_002274947.2|	PREDICTED: uncharacterized protein LOC100253161 [Vitis vinifera]	1717	1	78.77	1361	0	2190
	91	UN00092	4375	GGGACTTCCAAACAAATAGACAAATAGACCAAGGATGTAGATGAACGAATTAAATATACAGAGGACATGTACAGCTAAAAAGATCAGAATCATTTTCTCTCACATTTGTTTCTGGTGAAACTTTAAAGTGACATTATGAAACACTTTTAAAAAAGCACAAGAACAACTTCAACATTCATAACCAAAATGACATAAGAGTACTAAAATTGCCTACTGTTACGGTGACAGCGTCCAAATTATCAAGCAGTTTGCTTCTTTTCACTGGTCCTGCTACGGAAGGGTGAAAACAAGGAGAAATGGCGAGAAGTCTTTTGAGGAGTGCCACCAGCTGTAGGGGTTTCATCTTGAGAGATCAGATTCTTCAACATATGAACTTCACTTGTATTCACAAAACTTTCA…		---	---		AT5G43310.2	---	COP1-interacting protein-related	1180	1	42.45	1338	0	830		gi|255575869|ref|XP_002528832.1|	conserved hypothetical protein [Ricinus communis]	1280	1	60.64	1316	0	1331
	92	UN00093	4369	CTGTTTTTGACTCCGCTTTATATCTCAAAACTTTGTTCTGTTTCACTGCACAATATACAAAGAAACCCCTTCATCAGCCTTTAATATACAACGAATAATCCCGAAATCAAGGTATTGGGATATGTTTGTTATGCAAATGCTAGGTAGGCAAACGATTGGAAAAAATAAACAGAATCAACGGTTTGACGTCAAAACTGCTATATGTTGGCAATCAGTGCTTCCCTATCGATCGAGCAGCAGCCAGTAGAAAGCAGATGTGCTAACAGTCTCAGATGGTCAAGTTCTCCTGGATGGCAAGGAATGAGCCCACAATGTTCCCTCCCACGTCTGGGAAAGTTTCACATCCAGGAAGAGGCCTCACCTTCCCCTTCCGATCAACGTCAACTGGGTATTTGAGCA…		K01115	EC:3.1.4.4		AT2G42010.1	PLDBETA1, PLDBETA	phospholipase D beta 1	1083	1	72.05	1034	0	1476		gi|255541418|ref|XP_002511773.1|	phospholipase d beta, putative [Ricinus communis]	1114	1	77	1035	0	1602
	93	UN00094	4357	TTCCCTGTGAAATTGAGGGTAAAACGTCCCAAGATTGTTGCTTCCTTGAACCAAAAAAATAGGCCTTGCAATGTGTGGGTACCACTATACTAGCAGTCAACAGCGTATATACAATGGTCGCCTTTACATATACAAGAAGCAGACAAGCAGCCTCAGCCCAGTCAAAAGCAACAATTCTCGCATTATTCTGGGGCTGGCGCTTCTTGGTTAAAAAGTTAAAATGCTAAATCCTCTGAATATCGAGCTACAAAATTTTTACTCGCATGGCTGAACTCCTGCAGATCTTTTACTACCCTTGTACAAAACTGGGTGATGTAAAAGACATGCATACAGGAGGTATCAGTGCTGGCAGAAACAAATGCATACACTCGGGGGTCATTCTGAAAGTACAAACTAGAG…		K14550	---		AT3G06530.2	---	ARM repeat superfamily protein	2199	1	48.84	1335	0	1115		gi|255539883|ref|XP_002511006.1|	conserved hypothetical protein [Ricinus communis]	2130	1	65.11	1327	0	1584
	94	UN00095	4336	CTTTATTCTCTGCGTTTCAGCAATGGAGAAACCCCGTTAATTTGGCAGTGAAACAGCGAGTCAACTCATCGGTAAAGGAGATGCTGACCCGGCCGCGCTCGCCTCCTACTAGCAACCCAAGCACTTGCCCCACGCTCTCCTCCACCAGCGGCTCGTCTTCTTCTGTCGGTGCTTGCGACAATGGCACGTCCCCCCCGCGGTCCTCCATCACCGGGTCGTCTTCTTTTGGGACACCTCCCTTTGCCACCCCTGACCGGTGGCAGAATATAGCCGGACCGGAGGGTGAGAAATCTGCTGGGGAGGTGAATAGGCACAATGAGATCCCCTTCGACGATACCAGGGAAACTGAGTCTTCTTCTGTAAATTCTTCCCCCACAGCGGTGGACAAAGAGGACACAG…		---	---		AT2G40260.1	---	Homeodomain-like superfamily protein	410	2	49.59 | 71.15	123 | 52	6.00E-28 | 5.00E-15	118 | 79.3		gi|255587413|ref|XP_002534265.1|	conserved hypothetical protein, partial [Ricinus communis]	182	1	62.73	110	4e-36	139
	95	UN00096	4333	TAATCATGCATAGATGATAAGAGAAGTTACCCGTTTGATTCTTTTAGAACTCGTTGGAGCATGAGAATGGCACAATTACTCCTATATCATGCAACCTATCTGGTCCACTAGGCTTCCATTGTAACAAAAAAACAGTACTAAAACAACAATATGGGCATGCGATCTCATGGATTGGCAACAAAAATTAAGTAAAAGAAGAGTCATACGGACCAGTCCTCAGCTAAAAGAAAAGGCTCAGCAAAAAAAAAAAAACTTCAGACGCCACAGAGAGCATCGACTGCTTACATCCAACGAACACATCCCAAAGCAGTTTGTTTCTGCAACTTTTCTTCTATCTTATGTACAGAGTGTACATTGCATGTCAAGATTCCAGCATTGCGCCAAAAAAGTGGCTCCAGC…		---	---		AT3G17850.1	---	Protein kinase superfamily protein	1296	1	67.57	1212	0	1463		gi|255585466|ref|XP_002533426.1|	kinase, putative [Ricinus communis]	1289	1	83.17	1206	0	1824
	96	UN00097	4329	AGCTGAACTAAGGTCCAAACAGAAAGCTGCGAGCCAGCACTGGAATTTAGTTACTATTTTCTGTCAAATGCATCTGCTTCCTCTAAGTACGAAGTACCTTGCTGTGTTGGCAAAAGATAATGACTGGGTTGGATTTTTATCTGAAGCTCAGACAGGAGGATATCCTTTTGACACAGTAGTACATGTGGCAACCAAAGAGTTCAGTGATCCAAGACTCAGGATCCACATTCTAAATGTTTTAAAAGGCATCCAATTGAGAAAGAAAACTGGTTCTCCCACGCAATCTGATACTCTAGCAAATGGGAGGGAATCTTTCCATGCAGATCAAACTTCACTAATACCTGCAGAACTTTTTAGAATTTTAGCGGTGTGTGAAAAGCAGAAAAATCCTGGAGAAGT…		---	---		AT4G39420.2	---	unknown protein; INVOLVED IN: biological_process unknown; LOCATED IN: cellular_component unknown; EXPRESSED IN: leaf; EXPRESSED DURING: LP.04 four leaves visible, LP.02 two leaves visible; Has 20 Blast hits to 19 proteins in 8 species: Archae - 0; Bacteria - 0; Metazoa - 0; Fungi - 0; Plants - 20; Viruses - 0; Other Eukaryotes - 0 (source: NCBI BLink).	3184	1	70.25	1304	0	1728		gi|224083821|ref|XP_002307136.1|	predicted protein [Populus trichocarpa]	1544	1	79.19	1302	0	1960
	97	UN00098	4300	CACAATTCGAAAGTGAAACAAACCGACTCTTCCTCGTCTCCTGCAACTTCCCTAGATAAAATAGCCCAAAGCCCTTCCTTTCCCGTTGTACCCAAGTCTCTCTCGCCATAGAGAGGAAGCAACTCATTACTTGGCACAACCCTCAATTTTTACTCGCTGGTTGTTTCCCTTTTCGTTTCCCTTTCCCATAACTACAACAACTTCCATTACTTAACCTGTTGGGTTGAAACCCTACTTTTCTCGTATTTCTTTTCTTTCTCTAGGGTTTTGGAAACTTCCCATAATGGACGCGGACGTCGCGAAGCTCCAAGAGGAACGGAAGAAGATGGAGCAAGAGCTCGCCTCTTTGACCGCCGTCACCTTCGACAGGGACCTCTACGGCGGGACCGACCGGGAAGG…		K12828	---		AT5G64270.1	---	splicing factor, putative	1269	1	85.7	1273	0	2057		gi|225440262|ref|XP_002284022.1|	PREDICTED: splicing factor 3B subunit 1-like [Vitis vinifera]	1271	1	89.78	1272	0	2154
	98	UN00099	4286	CGATCGTTGTCTCCTTAACATAAGAAGAGCAAAACGATGCCGCATTTCCGTTACGTTTTCTCTCCCAGTGATTTAGGGTTTCTACTGAACAAGTCGCTGACTATTCTTTATTAGGCCACTGAAAGGGCTCTTGGAGCTTCCATTGGTGGCGGACTTAGGGTTTTTTGAAGTTGAAAGGTTTTGAGGGTGTTCTTGTTTGCGCCTTCTGAAGAGAGCCATTTGATTTGATCCATTTTGAGTTGGGGAGGGGGTCTTCTAGCTCTATGATGGTAGATTGAGAATGGTGCGGCTTTTGGGATTGACTCTCGGAGGATCTGAAGAGTCCCCGCGTGAGATCACCTCGCGTCCCAATTTGACGAGCGAGTCTAGTGAGAACGGTTGGTTAATTAGGTTCTTTGA…		K00888	EC:2.7.1.67		AT5G64070.1	PI-4KBETA1, PI4KBETA1	phosphatidylinositol 4-OH kinase beta1	1121	1	70.01	1117	0	1354		gi|224130570|ref|XP_002328322.1|	predicted protein [Populus trichocarpa]	1110	1	78.24	1112	0	1509
	99	UN00100	4258	GTAAACCCACGACCCAAACCCTTATCCTATCTATCTTCTTGTTCGTTTAACAACCTTGTTCACAGCATTTCCAGTTCTCACCTCCTTCCTCCCACCACCACCACACTCTCCAAAAGGTTTCTTTTGCGTCTTCCTTTGCTTTGCTCTTATTAGGTGCAACACTCTTGACTATGTTGATGATTCCTGGATTGGGTATCTGAGTTTGTCTTCAAATCTCTTAGTTTCTTGTAAGAAAAAGGAAGAGCTAGCAGGAAAGATGGCCCCAAGGTCTGGAAGAGGCAAGTCCAATAAAGCCAAGGCAGATAAGAAAAAGAGAGAGGAGAAGGTGGTGCCGAGTGTTCTTGACATTACTGTCATCACTCCATATGAAACGCAAGTTATACTCAAGGGAATCTCCAC…		K03255	---		AT1G15290.1	---	Tetratricopeptide repeat (TPR)-like superfamily protein	1608	1	58.76	1370	0	1416		gi|359482723|ref|XP_003632816.1|	PREDICTED: protein KIAA0664 homolog [Vitis vinifera]	1702	1	68.64	1368	0	1712
	100	UN00101	4250	TCCATTTCCTCTTTAGAGTCAAAAACAAACCAAGCATCGGAATCTTTTCTGTTTGTGGTAACAATGGATTCCCAGCCTGCATTTGCAAGCTCTATGGTTTCCAATCGAGTACTTCTTAGAGGGATGCGATTCTGTTTCTTCCATGGACAACTTCGTCTTCCGGGAACCACTTCTTCGAATCCCAGATTGAGATTCCACCGCCCGTCAAAATCTGCACAAGGAATTGTCTGCGGCATTTCCTCTACTGAAACAAGGGAGGAAGTGGAGAAGATGAAGAAAGTCAAATCAAAGTTGGGACTTGGCAAGGTAAGACTCAATGTTCGGCTGGATCATCAGGTAGAATTTGGTGAGAGTTTGGCAATTTTAGGTTCGACAAAAGAATTAGGTTCATGGAAGAAG…		K15535	---		AT5G26570.1	PWD, OK1, ATGWD3	catalytics;carbohydrate kinases;phosphoglucan, water dikinases	1196	1	65.06	1119	0	1414		gi|255555150|ref|XP_002518612.1|	chloroplast alpha-glucan water dikinase, putative [Ricinus communis]	1174	1	74.98	1147	0	1622
	101	UN00102	4246	CCAAACACAGTCCATCCTCCCTCGGCTTCACTGCCACGCTTAGCTTTGCTAATCCAACATTCGATTTTTTTCCCGAGTCAATCCCCCCTTTCAATTAAAAGCAAGTCTCCCGCTGCCCCTCGTAATTTTGCGCTGCCCTCACTGCCTATGTGCTATTTGCACTAATTCTGCCCCCCCCTTCCTCCCTTTCCATGCAAAAATTCAAAATCCTTGCGGGGAAGTAAATTAGTTACTCCGTTCAGCGGCTGGATATTTAGTGATATCATTATGTATATAAAGCAGGTAATAATCGAAGGTTTTAAGAGCTATAGGGAGCAGGTTGTTACCGAGCCCTTCAGCCCGAAGATAAATTGTGTTGTTGGTGCTAATGGATCTGGCAAGACAAACTTTTTCCATGCT…		K06669	---		AT2G27170.2	TTN7, SMC3	Structural maintenance of chromosomes (SMC) family protein	1204	1	73.9	1203	0	1635		gi|255577566|ref|XP_002529661.1|	Structural maintenance of chromosome, putative [Ricinus communis]	1246	1	85.07	1246	0	1933
	102	UN00103	4245	TCTGAGCTTAAACCTCTCTCGATGGCTACCAAGTCCCACAGAACCCTAAACCTCTCTCGATGGTTATCTAAACTTAATCCCCAACGCTTCCATCTGTTTGGAGTGAACTGATAGAGCCAGCCAGACGCTTTCCACCTTCAGCTAACCTTAAAACCACCCATCAAAATGGAGCTCCCGAACCCTGTTTTCCCAAACAAAACTCTTTTTTCTTCTCTTAACCTTTCACCCTTCACTCCCAGGTTCCCCACCAATAACCCCCGCAGATTCTACCTTACCAGCTCCAAATCCCGAAAAAGCCCTTCCATTCCATTCCATTTACGGTCCTCTACCACCGGGTGCCTGCTTGTTTCTGCTTCCCATTTCGGTGGGCCCACGAGTCGAAGAAACTCTCTGAGGAAG…		---	---		AT3G61780.1	emb1703	embryo defective 1703	1121	1	44.66	1160	0	877		gi|224130544|ref|XP_002320866.1|	predicted protein [Populus trichocarpa]	1146	1	60.09	1160	0	1260
	103	UN00104	4241	CCCCCACACCGCGCCCCACCCTCTAATCCTTGGAAGTTCCAAAACCCCTAAGCAGAGTCGAAAGAAGAAAGGAATCATCATCCATACTACTTCCCAGCCATACCCCCTCCTCCAAGACCCATAATGGCATCAAGCAGCAGGGCCACGTCAGCAGCGGCGGCAACACCGCCTGCACAACAACCACAACCGCAGCCGACGTCATCAACGGCAGCTCCTACCCATTCTACCTCCCACCACCGGCCCCGCAGTCACCAAAACAACCCAACACCGAACGACAGCTCCGCCGCTAGAAGCAAAGCCATAGCCCAGTACACTGTGGACGCCCAGCTCCATGCTGTCTTCGAGCAATCCGGCGAGTCTGGTAAGTCGTTTGATTATTCCCACTCCCTGCGCACCACC…		K12121	---		AT2G18790.1	PHYB, HY3, OOP1	phytochrome B	1172	1	78.13	1125	0	1746		gi|255556392|ref|XP_002519230.1|	phytochrome B, putative [Ricinus communis]	1141	1	85.88	1119	0	1915
	104	UN00105	4238	CTGCATTTTGCTTGGCCAGCTGCCGAGGACATGAAGGAGATATTACGGATTTGGCTGTAAGTTCGAATAATGTTTTAGTGGCTTCGGCTTCAAATGATTTCATCATTCGAGTTTGGCGGTTGCCAGACGGAATTCCAATCTCAGTCCTGCGGGGTCACACTGGAGCTGTTACTGCCATTGCATTCAGTCCCAGGCCCAACTCTCCATACCAGCTTTTATCGTCATCAGATGATGGATCTTGTCGAATATGGGATGCTAGGCATTCACAAAATAGTCCAAGAATTTATTTGCCAAAACCGATAATTCCTATCACTGGGAAGAGCAATGGTCCACCTAGCAGTGGATCCTCCTCAAGTTTTACTCTGCCGAGTAATCAGATACTATGCTGTGCTTACAATG…		K11797	---		AT2G47410.2	---	WD40/YVTN repeat-like-containing domain;Bromodomain	1519	2	59.97 | 43.23	772 | 458	0 | 1.00E-100	777 | 354		gi|225437555|ref|XP_002270469.1|	PREDICTED: uncharacterized protein LOC100248563 [Vitis vinifera]	1766	1	54.33	1513	0	1366
	105	UN00106	4237	GGCGTTTCAACATGATCCTGGCCACCTTTCGAAAGCCGAAAAGTTACCGACAGCAACCAATTCTGAAATACAGCCTCCTAGAACTGGTGGTTTTTTTTTCCTCATGGTGGGAATGAGGCACTTTTGGCAATATACTCCTAGTTGAACTGATGCCATAATGAGCCAATTTGTCAGCTCCATACAATTCTGTAGTTGCACATTTTCCTTTGGTAATACAACAAATTTCCACCCAAAAACCAGAGCTTACCTACAACGCAAGCCATCATTGCACCAAGGGGTCCGCTAAATCTCCCTTTGGATACGGTTGAGGATCTTGAAACCAAGATGCGTGAAGAACTTCAGCCATTTTTCACTCTAAATCATCATAAATTCAGAAGACCTATTGATAAGAGAACATCC…		---	---		AT5G65950.1	---	FUNCTIONS IN: molecular_function unknown; INVOLVED IN: biological_process unknown; LOCATED IN: cellular_component unknown; EXPRESSED IN: 25 plant structures; EXPRESSED DURING: 15 growth stages; CONTAINS InterPro DOMAIN/s: Protein of unknown function DUF1683, C-terminal (InterPro:IPR012880), Foie gras liver health family 1 (InterPro:IPR021773); Has 30201 Blast hits to 17322 proteins in 780 species…	1190	1	60.29	1191	0	1414		gi|255583456|ref|XP_002532487.1|	conserved hypothetical protein [Ricinus communis]	1183	1	70.67	1190	0	1702
	106	UN00107	4234	CACATACTAATTATTGCAATGATAGGATATTGAAGCATGCACAGAAACACCCAAAAAGGATCGGGTCAAAGCACTGAAGAGTGAAGATTGTATATGTAAGCAGAAATGTGGCATCAACAGAAATTCTATTTCAACAAGCTTGCTTTCTGTACAAATGACGAGCTCACAACTTTTTTCTTGTTTTGGTATAGAAGGGCAGTATGTTCAAGAACTGGTTAGTCTAGAGGCTCGGGACCTAGAAACACCGATAAGATCCTCTAGCAAGCTTAGCCTAACTTCCTTAGGCAGGGCTCATAACTTATGAGAAAGAAGTGATTGGCTCTGTATTTCCGGCCTTTTTTACTTCCAAACCTTGATTGCCCCATCTCTGCTGCTAGATAGCAAAAGCCTCTGGTTCAG…		K08333	EC:2.7.11.1		AT4G29380.1	---	protein kinase family protein / WD-40 repeat family protein	1494	2	64.77 | 85.11	1249 | 47	0 | 2.00E-15	1518 | 82.8		gi|224088049|ref|XP_002308305.1|	predicted protein [Populus trichocarpa]	1209	1	77.21	1211	0	1757
	107	UN00108	4230	AACGGGCCCTCCAAGTCATATGCCATTTGTTGGAGACAACTCAACGCAACTCCCCCCTTACCCAGCAAAAGAACGTCCGATTCCTTCTCTCTCTGAGTCGCATCCTTAAACAAACTTACGTCTTTTGACTCATTCCCACTTCTCCTCCGTCTCCGCTCTATCTCTCGCAACAAAGTTACGATATTACCCCGCCTCCTCCGATCCTGAACCATCCGGAAGATATGGCCGAACAGAACCGTGGCAGCGAAGACAGGCCGCTTTCGTCAACGGCTGCCATCACTACAAGTATTCCTTCCGGTTTGAACCGGATTAGGACGCGGCGGCCCAGTTCGAGGCCCCAAGAGACGACCGAGTCAAACAGCTCCGGAGCTCCAAGGCCGCCGTTGAAGTCAAAGATGA…		---	---		AT1G45160.2	---	Protein kinase superfamily protein	1067	2	51.09 | 68.42	824 | 285	0 | 0	704 | 345		gi|255538590|ref|XP_002510360.1|	kinase, putative [Ricinus communis]	1106	1	72.02	754	0	1009
	108	UN00109	4229	AATCGAAAAGGGCACCGAAAATATTCCTCTCTTCTGGCGAAGCAAAAATGGCTTCCTCAGAGCAGCAGCCCCTCAAGAAGCGAAGACTCTACGAGCCTTCCCCTAAACAACACGAAGAAGAAGGCGAAGAAGAAACACAGCCACCGCCACCTCAAGAGCCACCTCCTCCTCCTCCACCACCACAAACCCTAGCCGACGAGCCGGAAACCCCCGTCGCCCCTCCTCCAACGCCGCCCCCGCTCTCCCAAGACGAAATCCTCGCCAGGCGGAGAAACCGTGATGAGATCAAGATGGTGTACGACGCTTACAAGCGCCTCAAGTCATGCATTTCCGGAAAACAAGCCTCCTCCCCCGACCTCGAACAGGCTTTTCTCTCCCTTATCACTGCCTCCAGAGGTT…		---	---		AT1G27750.1	---	nucleic acid binding	1075	2	44.93 | 67.36	641 | 144	5.00E-160 | 1.00E-54	511 | 209		gi|359492549|ref|XP_002283309.2|	PREDICTED: uncharacterized protein LOC100259158 [Vitis vinifera]	1263	1	49.71	1036	0	862
	109	UN00110	4222	GAAGAAAAACCAACCACAGAATACAAGTACAATCCTTCACTAATACGAACAAACCCCTCTCCGTTCCCCGCTCTCTCTGAGTAGGGTTCTTCTTTGGGTCCATTCTCCAACTTTTATCGCACAATTTTGGTTCCTCGGGTACGCCTCAGGGTGTGACTGGGAATTTGAAGGAATGGGTGAGGGTGGGAAGCGTACCCGTCCCCATCGTGATCATAATGGGGACGGTGTGAATCAGAAAAAGCGGGCAAACAATGGAGTCGAAAAGGGTAACGACGAACTCATTGTTTATCGGATACTCTGCCCTGATTCTGTTATTGGAAGTGTGATTGGGAAGAGTGGGAAAGTGATAAATGCGATTAGGCAGGAGACAAGAGCGAAGGTTAAGGTTGTGGACCCGTT…		K13162	---		AT5G46190.1	---	RNA-binding KH domain-containing protein	644	2	61.86 | 66.22	485 | 74	1.00E-158 | 4.00E-23	493 | 106		gi|225443912|ref|XP_002278367.1|	PREDICTED: KH domain-containing protein At4g18375 [Vitis vinifera]	623	1	73	626	0	737
	110	UN00111	4213	CGCTTCTCTTCTCCGTTCTCTCTCTGTCCGCCTCTCACTCTGTCGCAGGTGAAATTACTACGTTGATGCTACTTTAGAGCTGAGGCCGGTTGTTTTGTGATATCGCGTCTAATATGGGATTCGATAACGAGTGTATATTGAACATTCAATCTTTAGCCGGAGAGTATTTCTGTCCAGTTTGTCGCCTGCTTGTATACCCAAACGAAGCATTGCAATCTCAATGCACTCATTTATACTGTAAACCGTGTCTCACGTATGTGGTGAGCACTACTCGAGCTTGTCCCTATGATGGGTACTTAGTGACTGAAGCGGATTCCAAGCCACTGACTGAATCGAATAAAGCCCTGGCTGAAACCATTGGGAAGATAACGGTTCATTGTCTATTCCATAGGAGTGGGT…		---	---		---	---	---	---	---	---	---	---	---		gi|255558854|ref|XP_002520450.1|	hypothetical protein RCOM_0731250 [Ricinus communis]	1329	1	46.1	961	0	659
	111	UN00112	4211	GAAACAGATCATGCATTGGTCGTCCTGTCTCATTGCATATGTGACATGTCATCGGAAGAAATAATTTTAAGGAATAATGCATATGAATCCTTGCTCTCCTTTGTGGAATTTTCTGCAAGGTTTCTTGATGAAACAGAGCATCATTCTGGAAGCTATGGAGTTGTCACAAATAATGAGAGTTGTTGGGCAAGAACAAGCATCAAGAGCATAATAAGGAAGTTTCTTCTGAAACATATGGGGAATTCAATAAAGGCAGGAAGCTCAGTTAGAAAGGAATGGATTGAGCTGCTTAAAGCAATGGTGTTGAAGCTTCCAGAAGTGTTAAGTCTTAATTCATGTAAAGTTCTCTGCTCTGAAGATGGAGAGCAAGATTTTTTTAACAATATTGTTCACTTACAG…		K14772	---		AT4G30990.1	---	ARM repeat superfamily protein	2599	1	48.46	1199	0	1004		gi|359477930|ref|XP_002263943.2|	PREDICTED: uncharacterized protein LOC100255444 [Vitis vinifera]	3196	1	60.06	1237	0	1301
	112	UN00113	4204	ATCGTTTCCATTTCATTCCACTATTATTTTTCAGGATAAAAAGAATACAATGTGTTCCATATTCACTGAGATTTCTGTCGAATTCGTAAATTCCTATACTATGGGAAAGAGGTAACAAAGTACATTAAGGGAAATAATGTAGCGGCCACAAAGTCACAAAAATTAATACATCCGGGGGTCCCTTATCTGACATTGTGCACAAGTTGCTAAATTTTCAGTCAGATTGAAGCACTGTGAGATAGAATGGATACCCTGAACATGAACCCGAAGTCTGTCTTGTATCACCGAGGTTTTCTTCATCATTAACCGGAAGAAGACGCCAATTCAACACATAGTTTGACAAATCATATATCCCCGGGGAGAATACACAAATCTGAAGAGGAATTTCAGTTGATGACA…		---	---		AT5G16280.1	---	Tetratricopeptide repeat (TPR)-like superfamily protein	1272	1	60.45	1292	0	1518		gi|255566159|ref|XP_002524067.1|	conserved hypothetical protein [Ricinus communis]	1284	1	73.09	1267	0	1842
	113	UN00114	4203	AGCGGCAGTAATAAATATCTTACCATTCCATGTCCAAACCAAAAATGGTTGGCGCATAGTATGCTAAAAGGAAAGACCTTTGTCTCATCAAGTCGAAGAATTCCAGCCTACAACCTAATTCTTTCCCCGATGGAATAGACAAACAAATCAATGCACGAGTTTGACAACTTTTGGGGGTGGAGAGCTAAAAGCACTTCATACAAGGGTAGAAACTAGAAAACAAATATGAGCAATGAGATTGAACCTATCAATCTACATGATACACACACTAAGAAGCTAACCACTGCTATCTTCCCAGTATCATTTATTCCAAAATTCACAACCAGATGGCGAGGGATCGATATCCAGTCCTAGATGACAAAATTGGCCATCACGTGGTAAAAAATGTCCAGATCTTCT…		---	---		AT1G68790.1	LINC3	little nuclei3	1085	1	38.4	1164	0	583		gi|255566809|ref|XP_002524388.1|	ATP binding protein, putative [Ricinus communis]	1172	1	53.47	1225	0	952
	114	UN00115	4196	CCTCCAGTCATGTACTCACAACAATGGTCTCCAGTACCTTCAACAACAGCTTGAGCACTTGAGTTCCTTACAGCAAAACGCTCCCCGGCTTTCCCTCTGATGAATACTTGTCCTCCTGTTGCCCCATACAAGCAAGTATTCCCGACAATAGTTGCATCCTCGGGACAAAACCCAGTGGTATCTTCTGGCGTTACAACCAACTCTCCCCCAGCCATACCCTTCCCTACATAGTCATTAGCCTCTCCTGCTAGCCGAACATTCATTCCAGGTGTCAAAAAGCAAGCAAACGACTGCCCCGCACTCCCAGTAAACGTTATGTTCAGCTGCCCAGCAAAGCCAGTGTCACCATACTTCTTTGCAACTGCACCTGCTACGCGCCCACAGACAGCGCGATCCACA…		K00284	EC:1.4.7.1		AT5G04140.2	GLU1, GLS1, GLUS, FD-GOGAT	glutamate synthase 1	1648	1	85.91	1398	0	2416		gi|255571945|ref|XP_002526914.1|	glutamate synthase, putative [Ricinus communis]	1632	1	91.49	1398	0	2548
	115	UN00116	4193	TGCATATCAGTGGAAGATTTTAGCTTACCTTCACCCTTGAGTTGGAGAAAGCCAATGAAAGGTTCACCTCTTCATGGTAATAACACACCAAAGCAATTGGCTGAAATCTATGTTGACAAGTCAAAGAACTCAAAGAAGCGATTTGCTCATCAAGTGACCTTGCGTCCTCCATTCATAATGAACAACTATCTTCCATGTGCAGTATCATTGACCATTGAGAGTGGTAGAGTTACTCATTCAGTGATGCTTTCAGAGGCAGAAAATTCATTTCATTATGTTGATCCTTCACATGATCTTGGACTCAATTTCTTCATTCAGGGATTCAGACCTTCATCCTTAAAGTTTCCACGTGCAGAAACATTCAATGCAATGGCTAAGTTCAGTGGAAAGAAGTTCTCA…		---	---		AT5G24740.1	---	Protein of unknown function (DUF1162)	3464	1	53.16	1330	0	1266		gi|255554711|ref|XP_002518393.1|	vacuolar protein sorting-associated protein, putative [Ricinus communis]	3482	1	63.28	1337	0	1525
	116	UN00117	4183	CAGCCATGGATCAGATGTAGCAATTTATTAGGTAATGCTCAAATGTAAATGATTAAGAAAAGGCAAGAGAAGGACAATAAAATTTCACTATATCCATCCAGAATCAAAGTTGATTTCTTATGGCATGTTATACACCCAAAAAGCAGGAGTTTCAACTTGATGGCAAAGCATTGACAAAATAAACACAAGGACAACTGTTGGAAGCACCAGCAGGACGGTGCAGCAGAGCAACACAGATCCCTTAGGGGAACCAATCAAACAAAATAAATGACATGACATAATTTACAGCATAGAAAAACATCTGTTCAAGCAAAACACTGAAAGCTAGGATCAGACTTTGCAGCAAAATAATAAACATGGACTTTCAAGGGTGTTAACTAGCTCCCAATGAACAAACCA…		K08827	---		AT3G25840.2	---	Protein kinase superfamily protein	673	1	58.33	672	0	704		gi|255576469|ref|XP_002529126.1|	prp4, putative [Ricinus communis]	1033	1	56.43	980	0	857
	117	UN00118	4183	CCAACGTTCGCGACTCGCGATATCTCTCCCTTTTTTCAGCTTGTCCCTCCTCCATGTCTTTCCCTCCCGAGTCAACTGATCCTCATTGCAGAACAACAGTTGAGCTGCTCAGATCTTGGGCATTTAAGTCTCTGAACTTCCAGAGTTTACAAGTTTGAATGGGCACCACTAACGAACAGAAACTCAGATTTTGCATTGACAGAGGAGGCACATTCACAGATGTATATGCTGAAATCCCCGGGCAGCCTGATGGCCAGGTTCTAAAGCTTTTGTCTGTTGACCCTGCAAATTATGATGATGCTCCGGTTGAAGGAATTCGGAGGATTCTTGAAGAGAATACTGGAAAAAGGATTCCTCGGACTTCAAAAATCCCTACTGACAAGATTGAATGGATTAGGA…		K01469	EC:3.5.2.9		AT5G37830.1	OXP1	oxoprolinase 1	1266	1	84.85	1267	0	2119		gi|255573641|ref|XP_002527743.1|	5-oxoprolinase, putative [Ricinus communis]	1267	1	89.66	1267	0	2240
	118	UN00119	4163	GGCGAGGCGAGGCGAGGCGAGGCGAGGCGAAGTTTGTTTCGTGGTTTCCTCGGTAGTCCCCGTGGGCGGCCCAGCAGGACATGGGCATTGTCCCCATCCCACTTGGTCGTATTTACACTTTGTACCATCCCATCCATAACTCCTCCCTCTTTCTTCCTGTTCCCCTAAATCTAAAACAATTGTCAGATTCTCGTTTGCTTTCTGACAACTCTCCCGAACCATATCCATCTCACAAAAAAAAATAATATATATTGTTATCATTATTGGGGGAGAGGAGAGAGTCAAGGCAGTTCAGATCTGAGGCGTGCTTGCTGCTGCTGCTACTGGTGCTGAAGAACCTAACTCAGGAAGAGGAAGCATAGGATAGGGGAAGCAGAGATGGAAGAGGCAGTAGCGCAG…		---	---		AT1G20980.1	SPL14, FBR6, SPL1R2, ATSPL14	squamosa promoter binding protein-like 14	1035	1	51.27	1020	0	798		gi|255539362|ref|XP_002510746.1|	Squamosa promoter-binding protein, putative [Ricinus communis]	1073	1	61.38	1090	0	1032
	119	UN00120	4151	AGTACTTGAATCTCTGAGACTCTTATTCATGTCATCACAACATTTCTTTCTTTTGTTTTCCGATTATGTACAAAGTACACAGTTACAACGAGGGTTATGATGCGACACAAAAACTGTAGGCACCTCTTGCAGACAACTTGAGCAAAGGACATCCTGATAGCCAGAACCTCGAAGACAAATTACGAGAAAGCAAAAAATGGTGAACCGAAAAACAAAAAGAAAAGGAAAACCTCAGCAGCAGCAGGCAGCCCTACAAGTTGCACACCCTCAGCATCAGGCCGAATGAAAAACCCAAGTATACAATTTACAAAAAAGCCATATTTCCTGGCATAAAAATCAAAACCACCTCTAGCTTCCTCTTAGTCAGGACATATGTTCAAAATTGAGAAGTCATCACCT…		---	---		AT5G21160.1	---	LA RNA-binding protein	826	1	49.41	854	0	671		gi|255557168|ref|XP_002519615.1|	lupus la ribonucleoprotein, putative [Ricinus communis]	867	1	59.26	837	0	847
	120	UN00121	4146	CAGCTTTTTGCATGAATGGACCTGTTTCTGGTGTTCCTGTGGTCCAATCTCTTGGGAAAGTACCTGGATCTGCTTCCATAGAGAGTAATCCTGGAGCTGCTCATCCATCTGGAGCATCCTTTGTTATCCCATCTGTCACTCCTACCATTCAGTCCTCTGCTTCCCCTTTCATTCCAATGGAGGGTAAGGGCCCAAGCCAAAAGACTCAAAGTGGTGGTACACCTCGACGTAGAGGAAGGAAGCCAATGGCAGGAACCTCTTCTGTTTCAGGTGTTGCAGCTGTGCAATCAGATGATTTAGCACAACGTTTGCAGCCTAACATCTCAACCATGGATGAAGTTGCTGTCAGATCTATGGGATCTTCTTCTGGACAATGTCAGAATCCTGGTATGCATGATG…		---	---		---	---	---	---	---	---	---	---	---		gi|255551623|ref|XP_002516857.1|	conserved hypothetical protein [Ricinus communis]	3502	1	26.28	1073	2e-62	159
	121	UN00122	4131	CTCGGCGCGCGCTCGCTCGCTCGCTCACTCACTCGCCTATGCACAAAGTTTGGTGTATAAAAATGGAAACTCCCTGAAAAGTACAAAGTCTTTCAAAATCCCGCTCTTCCTCCTCCCGCTTTTTCCCTATTTTCCTCCATCAATTCCCCCAAATTCTCCCCTCTTTTGTAATACACACGCAGTCAAACCCTAACTCCATCTCCCTCTGCCAATTTCCACAAACCCTAAGAGAAACCACGAGATGCCGTCGATACCCTCCCCGGTGGGAAAAATCCACCGCCTGGAGATGGAGAACTTCAAGTCCTACAAGGGCCTCCAGACCATCGGCCCTTTCAAGGACTTCACCGCGATTATCGGCCCGAACGGGGCCGGCAAGTCCAACCTAATGGACGCCATCAG…		K06636	---		AT3G54670.3	TTN8	Structural maintenance of chromosomes (SMC) family protein	1239	1	69.84	1240	0	1439		gi|255582489|ref|XP_002532030.1|	Structural maintenance of chromosome 1 protein, putative [Ricinus communis]	1220	1	80.62	1223	0	1663
	122	UN00123	4113	GCCAAAAAAAGAATGTCGTTTTTCGTGGGCTTAGTAATAGGTATAGTCGTCGGGCTAGCTCTGGTCGTCGCCTTCGTCTGCTGCCAGAATGCTCGAGCCAGCCATCGCTCCCAGCTCGCGACGACAATAGCGGCGTTTGCTCGAATGACGGTGGAGGATTCTAGAAAGATACTGCCAGCTCAGTTCTACCCTTCCTGGGTCGTATTTTCCCACCGCCAGAAGTTGAATTGGCTTAACTCTCACCTCACTAAGGTCTGGCCCTATGTTAACGAGGCAGCATCTGAGCTGATTAGGACTTTGGTGGAGCCAGTTCTGGAGCAATATAGACCTATCATATTGTCATCACTTAAATTTTCCAAGCTAACTCTTGGTACTGTCGCACCCCAATTCACAGGTGTT…		---	---		AT5G34850.1	ATPAP26, PAP26	purple acid phosphatase 26	475	1	80.49	451	0	791		gi|224120334|ref|XP_002331022.1|	predicted protein [Populus trichocarpa]	483	1	82.68	462	0	841
	123	UN00124	4110	CTCAACTTACGACATTTCTCACTAATTTAGAACAGGCAAAACCAGCATACAATCTACAACAAAATTGACATTCGCCTATAAATGTACAGACTAGAAGGTGCAAAACCCAAAAAAACAGAATAGAAGACGGGAAAACCCTGCCTAATACAATCTACAAGGAATCACATTAAACAAGTGGGTGGCTATACAACTCTTAGAAGTACATTGTTCCGGCCGTCAACTGGTAATGCTAACTCTTTCAAGTGCCAACTCTCTCACAATGAGCCTCAGTAAGACTTGCACCAACTCTCTCACTCTTTCTTCCCTTGTTGCCACAAGATCACAGAAAGATGCGAACAGAACAAGTAAATGTGGACGCTTGTTGTGCTTCTCCGGGTCTGCTAAGCTGTTTCTCAAATG…		---	---		AT5G27970.1	---	ARM repeat superfamily protein	1630	1	68.23	1303	0	1633		gi|359487909|ref|XP_003633673.1|	PREDICTED: protein MON2 homolog [Vitis vinifera]	1628	1	75.08	1304	0	1808
	124	UN00125	4108	AGCCAACTCTGGGAAAGAAGAACAACAATACAAGAAGAACATAATTCGATTATCTCTCGAATCCAATCCAAAAACATGGCAGACTCGTCGGGAACGACGTTGATGGATCTGATAACAGCGGACCCCGCGCCTGCTACTGGGACGTCGTCTTCTGCTTCCGGATCGACAACAAACAAAGCTCCGTCTCCTCCCCCTCCGTCCTCCACCGTCACGACGACTGGACCGCCAGGGAAGACGACGCTGGGTGAGAGGAAGTCGCGGCGGGCGGCACTAATGCAGATCCATAACGACACCATTTCGGCTGCGAAAGCTGCCGTGAGGACCAACATCATGCCCCAGAAACAAAAGAAGAAGCCGGTTTCTTATTCACAACTGGCGCGGAGTATCCACGAGCTTGCT…		---	---		AT2G07360.1	---	SH3 domain-containing protein	1196	1	78.54	1216	0	1687		gi|255563872|ref|XP_002522936.1|	conserved hypothetical protein [Ricinus communis]	1201	1	83.87	1221	0	1823
	125	UN00126	4107	CTCAACTGAAGTATAATCTTCAAGCTCCAGACAGAGGAACGTTGCAACGGGGTTGGCGAAGGCGGCGGCGGCGTCGGCGTCATAAATTACTTATCTACTTACAAATTGATGGAAAAAAGGGGAGGGGCTGGCGTGGGGGACGGAGTACTAAAAGTAATCCCATCCCGACGAATGAAAATAAACTAGTTTGTCAAAAACACTCGATCTTCATAATTGTACACCGGAATCCAAATTAACCAACTAAAAAGATTTAAGCTAAAGTAACCCTCATATTCAATCCAAATAAATTCCCCCCTCCCACACCCCCACCAATTTGGAATTTGCTTTCTCTTCTTGTACGCTCGTTAATCCTTGGAAGATGATTCGGGCCACACGCTAACCCTCTCTTTCTCATACTTC…		---	---		AT1G55350.4	DEK1, ATDEK1	calpain-type cysteine protease family	2151	1	83.33	822	0	1325		gi|255564850|ref|XP_002523419.1|	calpain, putative [Ricinus communis]	2158	1	90.9	857	0	1427
	126	UN00127	4102	AACTACAGAACGGGGATTTAGCCTCCCCTTTCCTCTTTCCCTTCCCTCTCCCTCTCTCTGTCTCTCTCCATGGTCATTCAGCTAATCTCACCCACTGCTTCTGATACTCCAGCAGACCCACTTGTCTCCAGATAACCCCAGAACCCCACTTTATTTACGCCTCTGCCACCATCCGGTAAAACCCTCTTTTTGTTGTCCACCCAAAAGACGGCTCGTCTTTGTAAAGGGGCTACCCCTCACAGTAGCACTAAGCTGTGTAGAAGAATTGCAGAGGTCATAACCATGGGCCTCTCCACCAACACCACCACCGCCACTACTCAATTTAGGCCATTTTGCCCCTCTTACTTCAAGTTATCCCGGCCTTGCCCCTGCTTCTTTGCCACCCTTGGTGGTGCCGCT…		K02335	EC:2.7.7.7		AT1G50840.1	POLGAMMA2	polymerase gamma 2	1050	1	67.39	880	0	1138		gi|255563979|ref|XP_002522989.1|	DNA polymerase I, putative [Ricinus communis]	963	1	70.01	937	0	1240
	127	UN00128	4091	TTGCAAAACTGGTGATGTATAAATAATTTTCATATCCTCTCCCTTTTCTTTCGAGGAAAAAACAGTAAAGACACGTCAATCATTCATCGGTGTACAGGTTCCTTCAGCCTCTGCTTCTCTTGCTGCCTTTCTTTTGTTTGCTAAATTTAGTGAGCTTCATCGAGAGTGCACTTGAAGCACTTTTGCCTTCAAGTTTCTTGGTCAACTTCACCACACTCGCCATACCTTTCCTAGCAGCAGCTCTATGATTGGGTCTACGGCTTATCATTTTGCGATCAAGTGGCCAATATGCATATGGCTCGAGCTTGTCCTTCCTTTTCACATCGCCACCAGCTTTCTTGCCGGCATATTCACTTCCAGTATAAGCCCAACCAGTCTCAGATGTTTTTCGCTTTTTAA…		K14794	---		AT2G34357.1	---	ARM repeat superfamily protein	1280	1	54.76	1271	0	1202		gi|255550353|ref|XP_002516227.1|	conserved hypothetical protein [Ricinus communis]	1233	1	69.59	1276	0	1590
	128	UN00129	4089	TGTAGACAAAACAGCAAGACAGGCACATATAAAACCCTTGGCATTAACCTTGACGTCAGTGACAGTGCATACACCAACACCAACCACAACTACCAAGACAGATAATTTGACTTCCCTTGAGTAGTGTTTACTGTGAAGGATCCATTCCATGACACACACGACAGGGATCATGCTGAGTTTGGAAATTTGATAGAAACCGACAGAGTTGAGCATAAGGCTGAAGTTCATGCCAGCGATGGAGGTATTGGCAACAATGGAGAACCAAAGGAGCTCCCACATGGGGACATGCTTTGAGGCCGACAATCCGGTGGCGTTGGAGACCAGTCCCACCAGTGCCGTCACCGCAAAGTGGAAACCCGTCAAAGTAGTAGCAAAGCCAAAGGCGTAACCGTTGGCGGA…		K14787	---		AT4G19610.1	---	nucleotide binding;nucleic acid binding;RNA binding	816	1	55.5	836	0	793		gi|359472780|ref|XP_002275485.2|	PREDICTED: probable RNA-binding protein 19-like [Vitis vinifera]	983	1	69.59	878	0	1082
	129	UN00130	4088	AGCAATTCCAATGCTTCATGGGGTGGCAATATTTTACAAATCTCCCATTCGGGGAAGATAAAAATGAAGGTTCTACATACATACATACATACTAGTTATGAATCAAATATGAAAAAGAACAGTGCAGCTAAACTTTTGAAGGACCCCATTATTATAATCGCAAACTACAACTTCGGTTGTTGTGAAGGATTTAATTTAAAATGTCTTTCCATTCTATCTTTGAAACCCATATGAAATCTTTAGTTTCTGCTAATTACAAAGTTGCATGCAACATCCTTCATCCTCCAGTCCGCTGTTGATTGGATGGATATGCAGATGCGAAGCCTCTTGATTGGTTTACACTTCACAACCCAACTAATACACACTGAAGCTGGCTGCCTGCACATAATAATGTACATC…		K10589	EC:6.3.2.19		AT3G17205.3	UPL6	ubiquitin protein ligase 6	1029	1	69.51	1033	0	1444		gi|255556492|ref|XP_002519280.1|	ubiquitin-protein ligase, putative [Ricinus communis]	1067	1	79.07	1013	0	1596
	130	UN00131	4084	CTCAGAAAGAGTGAGCATATGGAGGTCAGTTGCTGTTACCGATTCCTTGTGAACAGAATTCAAGCCTTGAATTTGCAGGCATGTTGCAGAAAGAAAAGCGTTTGGCTAGTGTTTCAGCCGGCTGCAAATATGCCAAAACTCAGCACGGAACAATTCTCTTTCATGGTAAGCAGTCACACACCACTCGTAGGAGCAGCCAAGCAAGTTTTCTTTGTATACAGCAGTCTGCTGCCTAGTTCAAAGATATGACCTTGATGGGGGAGTCAATCCTTGAGAATCGTTTAACCGTTAATTGGATTAAGAGGTACTTCAGTGAGGTAAGAAAGATCTCCACGGCCATCAGTGTCATGTTGTTCTTCAATTTAGACATGCAAATGTGATATGCAATGGACTTTGCTC…		---	---		AT3G18110.1	EMB1270	Pentatricopeptide repeat (PPR) superfamily protein	1440	2	67.81 | 22.3	1106 | 906	0 | 2.00E-56	1482 | 216		gi|255557937|ref|XP_002519997.1|	pentatricopeptide repeat-containing protein, putative [Ricinus communis]	1429	1	76.81	1134	0	1708
	131	UN00132	4080	CATCTCAGTGGTATACCTCACTTTTCCGGTCACCTGTCCCGTTTCCCGGCAAGTTTGGGCAGTTCGATAAAGGTATAAGATTATGGATCACCAGGATGACGACAGCGTCCAGACGGGAGCTGGAGGCCGAGGCGAGCCTCATGGAAAGCAAGACGACGAGGAAGCAGCTGCTCGACTTGAGGAGATGAAGAAATCCATGGAGGCAAAAGTTGCTCTTCGTCAGAGCAATTTGAGTCCTGAGAGGCCAGACTCTGGGTTTCTCAGGACATTGGATTCTAGCATCAAACGCAATACAGCAGTTATTAAAAAGTTAAAGCAAATAAATGAAGAGCAGAAGGAATCGCTGATGGATGAGTTGCGAAATGTCAACCTCAGCAAATTTGTTAGTGAGGCCGTGAC…		K14327	---		AT2G39260.1	---	binding;RNA binding	1181	1	67.94	1204	0	1493		gi|224109654|ref|XP_002315268.1|	predicted protein [Populus trichocarpa]	1194	1	81.49	1205	0	1732
	132	UN00133	4074	CAGTCATTTTCATGTTACTTGTTGCCTAGGAAAAAATGTAGAAAGACTATCAAGCTCAGTTCGTTTTCTGGCAACCCTCCTAAAGGGCTTCCTATTTCGCCACCACAATTGCTCAATACCACTAGACCTGTTCAATACACCACCATACTTGTATGTACCGACCGTCTGAGGCACTGCTCTCTGCTTGGGTTCATCCAACTGCAGTCTTGATTTTGTACGCTTTGGAGAAGGCGTTTTTGGCTCTACAAGTTTGGCGCTCATCAATCCATCAAGATCCTGAAGTAGTGGCTCAGACAAAATATGTGCTTCAGGCTTGCATGCAGCACAGACATAGACCTTCGGTCTCTGAACTAGCTTAATGCAATCCATGTGATACCACTCTTGACACTGATCACAAGT…		K11446	---		AT1G63490.1	---	transcription factor jumonji (jmjC) domain-containing protein	1116	2	45.21 | 39.01	856 | 223	0 | 3.00E-42	709 | 169		gi|356540444|ref|XP_003538699.1|	PREDICTED: uncharacterized protein LOC100789512 [Glycine max]	1826	1	50.48	1355	0	1251
	133	UN00134	4071	TACCATACTACCATCAAATGTCCGGCTACGGACCTGGATTCTTCCCTCTCTAGTTTCCCCTTTGGTTGATAGTTCTCAAGCCGGCTACATTCGAAAACCAGTTGTCTATGGCTGCAGTTATTTGACTTATTTAGGTACCGTCACGAGCATTCAGTATGTTAACTATTTCTACACTAAATCAAAATCCAACATGGGTACAAGGAATGGAAACTGGAACCCACTGTTCGCCATTTTCAAAGAGAGCAACCTCGGAACCTATTTCCGCTTGCAACTTAACGGTTCCGGAAGATTCCAGAGTCCACATTGAAATCAGTGTCCACGTCAGCAACTTGTGGCATTGGCCATAGAGAATATGTTGCGGCATTTTCTGCCAAGCTGGATAAACGTCTCCCCGCATGC…		K06100	---		AT5G01400.1	ESP4	HEAT repeat-containing protein	1467	1	56.96	1113	0	1113		gi|224139108|ref|XP_002322982.1|	predicted protein [Populus trichocarpa]	1411	1	70.14	1179	0	1471
	134	UN00135	4062	CTGCAAATCGAACATCTATACAAAGTTATTATATCTCGCATACAACATATTAATTGCTCTCTTCCAGTATTACAGTGGGTGTATTATCTGTTTTGGCATACACAACTCCACACAAACATCGTGAGCATCATTACCATTTCACCAACTTCTCCAAGGAAAATTGCAAGTCTGCAACTCTATCAGCAAGATAGCTTCCTTGGACTAAATCGCGCGACAATAATTTTACAGGATTGAGGGGACAAAAGTAACGATTTCCACTACATGGCAATTTATATAAAGAAATTACAGGGGAAGGGAAGCTTTGTCATGTCCCCCAATGAATCACAACTTTCTGTTGAAAAGGAGCACTGGAGCCTCTTCTCAAACCCAGTCCCGGTATACCTAGTACTAACAATGTTT…		---	---		AT3G04340.1	emb2458	FtsH extracellular protease family	1320	1	69.84	1154	0	1586		gi|255561987|ref|XP_002522002.1|	metalloprotease m41 ftsh, putative [Ricinus communis]	1312	1	77.01	1170	0	1754
	135	UN00136	4061	ATAAAATAAGCAGACCTTAGGAAATCATAATACAAACAAAAACAAATGTCATATGTTAACCATTGTGAAAATCTTTATTTTAATATAATATATTAGATTAACAAGTCACCCTTTCATTCAAAATAACACATTTGCACTTTCATGTGTTATTCTGAAGAACCACCTTGCCAAAGAAAGATTCATATGTTGCATGTATACATTATGAATCTCTCTCTCTGTCTCTCTATCATGATAACCTAGTTTCACTTTCACTTCGTGCTCCCAACTTGCTTCGTTATCGGGTTGCTCCCCCTACTTTAGTGCAAACCGACTTAAGACTCTTTCTTGCTCTTTTTACCTTTCTTCTGCTTCTGTTTCAATTGCGTAAGGCCGGCAGCGGTGATCTTAACGTTTCCAACA…		---	---		AT5G49930.1	emb1441	zinc knuckle (CCHC-type) family protein	1080	1	68.57	1120	0	1386		gi|255556494|ref|XP_002519281.1|	conserved hypothetical protein [Ricinus communis]	1092	1	74.4	1117	0	1517
	136	UN00137	4058	GCACCCCTTTCCTACTTTTAAATGCAAATGTCATACACTGATGTAAATACCCAGAAAATGGTTGATAAAAAGTGAGAATGAATTCTATCTCTCTAAAGCCAGATTTGCTTCTACAAATTAATTATAATAAAGAAACCCCTGAGTGAGCGCAGGAAAGGCTACAAGAACAACTGAAGATAGAAACGTGTTCCAATCTGTGTAAGGTGCAAGTCAGCCTAGTAACGAGCAAAACTTCTACCGCCCAAGAGCTGGCAAAGTAGGACTTGTTTGATGACTCATTCCAGTGGTGCCGAGGGGGCTCTAGTTCGCCCTTTTTCTAACAATTGGCTTCCTGGGTTCCTTCTTCCCAGCAGTCATAAATCCTGGTGTGGGTATCCCCATTGTGGCTTCATACAAATC…		---	---		AT3G62360.1	---	Carbohydrate-binding-like fold	1227	1	65.66	1229	0	1641		gi|255548409|ref|XP_002515261.1|	carboxypeptidase regulatory region-containingprotein, putative [Ricinus communis]	1198	1	76.16	1204	0	1880
	137	UN00138	4052	GGGAAATTTTGAATCCTTACCAACTTGATCTTGTTGCTCCCGGCAACAAACATGCATGAACCATTTCACGAAGTATGTGTCCGGATAGCCCAAAGTCTCGATAGTTAGCTCTCGTTCTTCCTGTCGAAAAACAGCGTCGATGAAGACGTGTCGGTGCACTGTTTCGCGGTAGGGATTGTAACTTTCCATGAATTTCCCATTTATCACTCAACGACGGAACTTTGCTTATTTCGTTTTTTAAGGATCGACGAATCAAATGATATTTTTGTTCCAATTTTTGCTTCTTTTTCTCCCGCTGAATCCAACTTTTCCTTGCCATAATGTTTCACTTCCTATTAGTATCGCTGATACAAGTCGGATCCTAGATGTAGAAATATAAAAGATTGCCCTTTCGATTGA…		K02690	---		ATCG00340.1	PSAB	Photosystem I, PsaA/PsaB protein	734	2	97 | 48.94	734 | 472	0 | 4.00E-140	1387 | 446		gi|229577753|ref|YP_002836089.1|	photosystem I P700 apoprotein A2 (chloroplast) [Megaleranthis saniculifolia]	734	1	97.82	734	0	1392
	138	UN00139	4036	CCTAATGATTCCACAAATGCAGTAATTGAACTCCTCAAATCAACTGAAACTGCACTTGCACTGCTGGTACTCTTTTTAAGAGTTCAAAGGCAGTTTTTGGTTTCCCCAAAACAAATTAACCCCTAGCCGCACTTAAACGGTTTGCCGCTCTCTCAAGACTGAGCTCGTGTCGCTGCAACCCATGCCACAAATCACATGAACAATTATGTGAAACTCCAAGCTTGGCAATATGTTCATGCAACACCTTCAAGTTGACGAGAGGGACAGTTGTTGGACGCCCATGAGCACACTGGAAACAAAGTGAGGTTTGCTTTAGCTCCTCAACAATGAGAGCACATTCTGATGGTAGCAAAGAATCTCCAAACATGATTGCACCCCTGCACGCTTTCAGATTAAGGA…		K08739	---		AT4G35520.1	MLH3, ATMLH3	MUTL protein homolog 3	1169	2	42.74 | 52.97	592 | 370	1.00E-114 | 7.00E-100	388 | 346		gi|359477080|ref|XP_002272829.2|	PREDICTED: uncharacterized protein LOC100253902 [Vitis vinifera]	1218	1	45.03	1277	0	876
	139	UN00140	4034	CACAAATGCCCAATTCTTCCCCGGCGTCGCTAGCCATCACTTCCAGATTATAATCCAAAGAGGATTGGCGCACGTGAGGAACTTACGACAATGGATGTGGATTTTATCACCAGTGAAGTATTAGAGGAAGAATCTCTTGAAGTTGACGAGAATCCTGATAATTCTGTACTAGATGGCGAAAGATGTGGTATATGCATGGACATTATAATAGACAGAGGGGTTCTTGATTGCTGTCAGCACTGGTTCTGTTTTGGTTGTATTGATGACTGGGCAACAATTACAAATCTTTGCCCTCTTTGCCAAAATGAGTTTCAATCAATCACTTGTGTACCGGTATATGATACAATCGGCAACAACAAGGTTGATGAGGACTCATTTTCTGGACATGATGATTGGTCC…		---	---		AT4G10930.1	---	unknown protein; LOCATED IN: cellular_component unknown; EXPRESSED IN: 23 plant structures; EXPRESSED DURING: 14 growth stages; Has 30201 Blast hits to 17322 proteins in 780 species: Archae - 12; Bacteria - 1396; Metazoa - 17338; Fungi - 3422; Plants - 5037; Viruses - 0; Other Eukaryotes - 2996 (source: NCBI BLink).	984	1	42.13	1054	0	627		gi|225426296|ref|XP_002265315.1|	PREDICTED: uncharacterized protein LOC100254675 [Vitis vinifera]	1304	1	52.56	1326	0	1162
	140	UN00141	4030	CTCTCTCTGCGGTTTCACCTTGAGAGAACTTCTCAGCCTCTCTCCCACTGACACACGCAGACCCCCACGGACTGACACTTTTACTTTACTGTTATAGCCAAACCAAGCAGTTGCAGAGCGGCAAAAAACACTAAACTAGCGGCGCAGCAGCAGCGGCGGCGGCTGTGCAGACAGAGAGAGAGAGAGAGAGAGAGCGATTGAGAGCGAGAGAAAAAGGAAAAAGGAGCTACCTCAATTTACAAGCAGCTATGTCCGCAGTGGATCAAGTTTGAACTTACTCAGAAAAAGAAAAATTACAAAAAAAATGGGAAAGAGAAGTTAGAATACAGAGAAAGAGAGAAGCTCCACCCAGCCGAACTACTAATTTCGCTTCCTCTACTCAAACGCTACGAAAAGTGA…		---	---		AT1G03380.1	ATATG18G, ATG18G	homolog of yeast autophagy 18 (ATG18) G	959	1	58.84	848	0	847		gi|255567594|ref|XP_002524776.1|	breast carcinoma amplified sequence, putative [Ricinus communis]	1016	1	65.26	1022	0	1161
	141	UN00142	4022	GTCAGTGCCCGATCTATGGAAAACGGAGTCCTACCCAATGGGCCGTATATGCTGGCTGTCTGCTATCTGAATGCCTAGCAGAATCCATCCAGCATCGGGACTTGGTTTCCCCTTCCTCCCATTTTGCAGGGGATAGTTGACAGCAGTGTAGTTAAGAGGACTTGAATCAACATCAGATCGGATCGGATCCCAGTACCGATCACCAAGATGGAACCGGACGTGAGCATAGAGACGTCATCGATGATACGGATCGCAATCCTACCCATAGGGGAGGTTCCGCACGCCATCCTGCGGGACTACTACTCCATGTTCCTGCGGCACCAGACGATCCCTCTCTCCGCGATATCCTCCTTCTACACGGAGCACCAGAAATCCCCCTTCTCCCACCAGCCCTGGGAT…		---	---		AT5G11040.1	TRS120, AtTRS120	TRS120	1186	1	77.19	1197	0	1757		gi|255548814|ref|XP_002515463.1|	conserved hypothetical protein [Ricinus communis]	1195	1	84.31	1198	0	1921
	142	UN00143	4005	CAACAGACTAAAAGGGATGCATCTTCCTCTTACCTACAAGTTTTGGAGCTGCAAGGTTGCTCCACGCCTACTAACAATCACTAACCTTAAAGTTGTGCAAATTATATACAGAAAAAATTTGTTCTCAAATTCCCTTCGCCTCGAATTGGACAGCTGACTCATATATATACACTAAATGCACAACACACTTGGGTTCTGAGTGCTGCTGCTTTTACCTAGTGTTTTCTGCATTCCAGTTTCTCTAGAAGACTATATGCACGTCCGAGAGGTCATCCATTGGAATTTCAAGACCCATGATATCGTGTCCATCATCATCAATGTTTGAGAAAAAATCGAGTTCCTGCTGCCCATTGGCTTCTTCAAGTCCAAATGAATCAAAGTCCGGTATTTGCAAATCAA…		---	---		AT5G22450.1	---	unknown protein; LOCATED IN: chloroplast; EXPRESSED IN: 22 plant structures; EXPRESSED DURING: 13 growth stages; BEST Arabidopsis thaliana protein match is: unknown protein (TAIR:AT2G19390.1); Has 30201 Blast hits to 17322 proteins in 780 species: Archae - 12; Bacteria - 1396; Metazoa - 17338; Fungi - 3422; Plants - 5037; Viruses - 0; Other Eukaryotes - 2996 (source: NCBI BLink).	1154	1	45.26	1233	0	859		gi|255565611|ref|XP_002523795.1|	conserved hypothetical protein [Ricinus communis]	1237	1	60.86	1252	0	1313
	143	UN00144	3987	CTGGAGCATATTAAACTAATTGGACTGATACCCCTTCATTATTTTAAGGCAAATATCAACTGACAATAACAGATCTCTACAATTGCATTTGCATAGCCACTTTACTCGAGCACAAGTTCGAGATTAGTTTATGGGAGCACATCAACCTCATTAGCCTAGCACGTACACCTTTCCACTCGACTCTGATATCAGCCAACTAGCAGCAAAAATTCTTCTGAGTTGGATTCTACACTGCACAACTGGGCATTTACATGGCTAAAATCTTTAAGTTACCTATCCCTAATTTTGTAATTCAATGTAAGAAATTGTTTGCATCCCTTCAAGAGTGCAAATACAGAGGGTTAGCATATACACCTTAATCTGGGGTGTCCTAAACTTACAAAATTCCATATAGCCTTC…		K12813	EC:3.6.4.13		AT2G35340.1	MEE29	helicase domain-containing protein	1044	1	73.83	1043	0	1363		gi|225457283|ref|XP_002284415.1|	PREDICTED: putative pre-mRNA-splicing factor ATP-dependent RNA helicase DHX16-like [Vitis vinifera]	1056	1	82.38	1050	0	1536
	144	UN00145	3985	CCCACCCCCACCACCAATTCCTTCCTCCTCCCTCCCACTACCCTCTTGATAACCCTCTTAACCCTAACTCTAATAATAGCTTCAATCCTCCCCCTCCCCCCCGCTTCAGCCCCAACCGCAGCGGCGCCGAGATCATGGCCCTCCTCCGCCCTCCCTCTCCTTCTCCTCCTCCTCCTACCACCGCCGCTCCCTCTTCTACCTCCTCTTCCAATCCTCCCTATCATGACCTCCCCCCTCAGCAGCTGCCTGTCACTGCTGCTTCCGTGCCCCCCATTATCCGGATGCCCAGCACCGCCAACGCCAAGATGCCCCGTGGCAGGAATTTATCTACTGCTGACCGCTTGGTTACCTACGATGTCGATGTCAGGTTGGCCGGGGAGGTTCAGCCGCAGCTAGAGG…		K12616	---		AT3G13300.2	VCS	Transducin/WD40 repeat-like superfamily protein	1309	1	54.67	1264	0	1213		gi|255579558|ref|XP_002530621.1|	conserved hypothetical protein [Ricinus communis]	1344	1	68.93	1268	0	1566
	145	UN00146	3976	ATTTATTTCTTCTTTCCCCCCAAGGGAGACGGGAAAGATGAGTGGCGGTGGATGGGAGAGGATTAGCTCGAGATCGAGGCTGAACCGGGACGTGAGCTTGACGGGCCGGACGACCACCCGCACGGTTCGGCTCGGGCGGGTGCAGCCCCAGGCGCCTGGTCACCGCACGATTCACTGTAACGATCGCGAGGCTAACCTGCCCGTTAGGTTCAAGGGGAATGGCATATCTACTACGAAATACAACTTCATCACATTTTTGCCGAAGGGTTTGTTTGAACAGTTCAGGCGGGTTGCCAACTGTTACTTCCTCTTTATATCAATTTTGTCGGTTACACCAATCAGCCCTCTCAATCCAATAACAAATGTTGTTCCTCTTTCCTTGGTGCTCCTCATCTCACT…		K14802	---		AT1G59820.1	ALA3	aminophospholipid ATPase 3	1213	1	79.61	1182	0	1771		gi|255558304|ref|XP_002520179.1|	Phospholipid-transporting ATPase, putative [Ricinus communis]	1219	1	87.93	1210	0	1974
	146	UN00147	3976	CTCCAAGGTCCAGCGGTTGAAGGATAAAACCTGCAAAAGAAGATTACATGGAGTTGAGACAAGAAAAGCTAATCTTGCAAAAGAAGATTACTTGGAATTGAGACAAGAAGCAAGTGATTTGCAAGAATATTCAAATGCAAAACTGGATCGAGTTACCCGTTATCTGGGCGTTCTTGCTGAGAAAACTTGGAAACTAGATCAAGTTGTGCTTGAAACTGAGGCCAGAATATCTCCACTAATCAACGAGAAGAAGAGGCTATTTAATGACTTATTGACAGCAAAAGGAAACATCAAGTTTTTTTGTCGTGCAAGGCCGTTGTTTGAGGATGAAGGTCCTTCTGTTGTTGAATTTCCTGATGATTGCACTATCCGAGTTAATACTGGAGATGATAGCATCTC…		---	---		AT5G65460.1	KCA2, KAC2	kinesin like protein for actin based chloroplast movement 2	1264	1	74.96	1242	0	1680		gi|356567769|ref|XP_003552088.1|	PREDICTED: geminivirus Rep-interacting motor protein-like [Glycine max]	1283	1	78.06	1240	0	1781
	147	UN00148	3967	CGGCCCTTTGCAGGCGACAGCATGGAGAAGAATGATTCCTATGAACCTTTACTGGAGGAGGAGGTCAATGCTACTGATGAAATCGCTGCAGAATATCACGTCACTCCCTTTGCTAAAGCTGGAACTTTGAGTCAAATGTCATTTTGGTGGTTAAATCCACTAATGAAAGAAGGTAAGAAGAAAACTCTCAAGGATGAAGATCTTCCGCTGCTGCGGCTAGAAGATCAAGCAAGAACTTGCTATTTAGTGTTCATGGAACATCTTGGAAAGAAAGGAAACGCAGCTTTTGCATACGAGGGGTATGTGTTGACAGCGGTCCTGTTTGCACTAAAATGCTTGGAGTCACTTTCAGAGAGGCAATGGTTTTTTCGGACGAGACTGATTGGCATGCAAGTGAGA…		---	---		AT3G59140.1	ATMRP14, MRP14, ABCC10	multidrug resistance-associated protein 14	1453	1	56.21	1281	0	1379		gi|224053809|ref|XP_002297990.1|	multidrug resistance protein ABC transporter family, partial [Populus trichocarpa]	1446	1	71.88	1266	0	1775
	148	UN00149	3966	GTAAGATCATTTTGAAGAGATTACAAAGAGTAAAGACAACCAAGTCAATTTCTTTTGAAGCTTTCATGAATGAAAGCATGATTGACTTAAAAGGACTACAACTCAAATATTATTAATTTCAACACCTTATTGTCATTAACAAAACCATATTCAACAATTAATGAAAATCATGATCAACAGTTATGGGTATCTTGGGAGATTAAACACAACTACATCCTTGTAGCCCCGTTTCCACCTAGCTAGTTGAGATTATGGCTAGCAGGGTCATTGTTATGAGGTCTTGTTTGGAGATTGACCAATGAGTAGTAGGCTCCCCGGGATCCTTTGGCCAACAAAGAAGAATGAGTTCCTTTCTCTACCACCTTCCCTTTGTCTAGCACTGCAATTAGATCACACTTC…		K05658	---		AT3G28345.1	---	ABC transporter family protein	1240	1	73.88	1225	0	1679		gi|224141315|ref|XP_002324019.1|	multidrug/pheromone exporter, MDR family, ABC transporter family, partial [Populus trichocarpa]	1242	1	80.88	1229	0	1805
	149	UN00150	3964	AAAAAAGTTCAATACCCAAAATCCTCGCTCATGGTGTGTGCATTAGAGAGTCTAGTGCACTTTCCCTGAGAAAATTTCCCCAGGTCCGCGAATCTCGTTGGAGACCGAAATTCTTGGAAAGTTCTGAGACTTGTGTTGAATGGGGCCTTCTTCAGATATCATGGGAGACACAAATGGAGGAGACATGGATGTGGATGACGATTTTCTTAATGACCCGGTTAGTGTTCATGAACTGGGAGCAGAAAACCTGAAAAACTTCTGTCGAAAGGCAGCTACCAAGTTTTTCGAAGAGTACGGTCTTATTAGTCATCAGCTCAATTCCTACAATGAGTTCATCAAACATGGTCTTCAGAATGCTTTTGATTCATTTGGTGATATGGAAGTTGAGCCAGGATATGA…		K16252	---		AT3G23780.2	NRPD2A	nuclear RNA polymerase D2A	1172	1	69.51	1174	0	1665		gi|255548744|ref|XP_002515428.1|	DNA-directed RNA polymerase subunit, putative [Ricinus communis]	1203	1	80.99	1157	0	1934
	150	UN00151	3962	GGATAAATCTGCTTCCGAGTTCCAAGTCTGCGATAAATGAATGGGTTTTGAAACCCGGGTGAAAACAGAACCAATGTGCCGCTTTCTCTTTCAATGACAATTACAGGGAAATCCTAGCTCTACCACTACAACTAGCTCTACCCAGTCAACTGAACAACGATTAAATTAGTAATGTTAACTCAACACATTTTATGGATTACCACCTGTTTTCCTTGTCATATGGCCGGTCTTTCGCTTGTGACGGCTAAAGTCAGACACAAATCTGAAAGTCTGCCCACAACCTTCCTCAGCACAAACATAAGGACGAGCACCTGTGTGAACCCTGATGTGTTCAGTCCTAGCCCATGCCCACTTGAATGTCATCTTGCAGCCCTTCCAAGGGCACTTAAGGGGGCGGTC…		---	---		AT3G48430.1	REF6	relative of early flowering 6	1360	3	44.65 | 38.39 | 42.21	477 | 422 | 154	1.00E-95 | 5.00E-71 | 1.00E-21	336 | 261 | 102		gi|255540401|ref|XP_002511265.1|	nucleic acid binding protein, putative [Ricinus communis]	1736	1	49.76	1242	0	998
	151	UN00152	3959	AAACGGAGTAGTGGCAGGCCGTCGTTTAGTCGAAATTCCCCGGGAGCCTGGTCTCGTTCTCCATCAAAACGCCCCGTCCTTGCAAAAAATACGAGGGCCGAGAAAGGGAACAACAAAGCCACGCCTTCCTACTCCTTCACTGTCTTTATCTCCAATTCCTACTCTCTCCCGATTCCAGAATCATCCATCACTTGGCACCTTGAACGCGACCAAAAGAAAAATGCAGGAGGGCGCCGGAGTCGGAGTCGGCTTCGGTGGCGGAGCCGACTTGGCCCAGCTCCAATCCACCATGCAAGCCATCGAACTCGCTTGCTCCTCTATTCAGATGCATATGAACCCAGCCGCGGCGGAGGCAACCATCATGTCCCTAAACCAGTCACCTCAACCGTACAAGGCTTG…		---	---		AT3G04490.1	---	unknown protein; BEST Arabidopsis thaliana protein match is: unknown protein (TAIR:AT4G38092.1); Has 75 Blast hits to 64 proteins in 20 species: Archae - 0; Bacteria - 0; Metazoa - 36; Fungi - 0; Plants - 22; Viruses - 0; Other Eukaryotes - 17 (source: NCBI BLink).	1118	1	64.34	1158	0	1326		gi|255561939|ref|XP_002521978.1|	protein with unknown function [Ricinus communis]	1165	1	76.44	1163	0	1573
	152	UN00153	3959	AGAAGTTGAAGGCTTCATAATAGTTTAAGCCTGCAAGTACGTCAAACCTAGTAAAAGATATTTAAGTCCCAATATGAGACTCAAAGATTTTTGAAATTTACACTAGATGATCCAGGAATCATTTGACATTAATTGCAGCAGCCATGCTCCTCAGCTTCCGAGAAATTTCTGAAAACGATGGTCTCTCTGCAGGATCAGAGGACCAGCAACTTTCCATCAACGCCTTCCATTCTGGATCACACCATGCTGGAATTTGTGGGCGCAAAGTGTTGGTCACAATGCCTCCAATTATGGACGCGCAATGCATCCCAGCATAAGGTTCTTCTCCAGTGAGCAATTCCCACATAACAATGCCAAAGGAGTAAACATCAATCTTTTCTGTCACCATATGGCTTTTGC…		---	---		AT5G57610.1	---	Protein kinase superfamily protein with octicosapeptide/Phox/Bem1p domain	1054	1	55.05	1110	0	1077		gi|255570521|ref|XP_002526218.1|	serine/threonine protein kinase, putative [Ricinus communis]	1090	1	70.34	1089	0	1506
	153	UN00154	3956	TTCAGATATTGCCGCGCTTGTTTAAGATTCCCTTCAACAACGAGAAGTGCTGCTTCTCAATACTTGATAAAACGAAGCATGTGACATGACAACATATCTACAAGGTGGGATGCGGGAACCCATCACAAAAAACGAACATCACGGGCAAGGGAAAACAACTACTACATCACTGTCCTAATTGAAAAGCTTGCATAAACAACTACAAAACGGACTTGAAATCTTCAACCGCAGTAAGGTGGTTAAACCCGCGACTTATGGATAGCAGCAGCAGCAAGTTCAACTGATATGATGAAGGTTGACTTCCCCGCTTCCCTCAAGTACTGTACATCTCCATTCATAAGCTTTACCAGCTTCCTGCTGATAAGCAGACTTATACCCTCTTCAGTAGCATCTCCATCA…		K12120	---		AT1G09570.1	PHYA, FHY2, FRE1, HY8	phytochrome A	1122	1	82.26	1099	0	1716		gi|224122788|ref|XP_002318913.1|	phytochrome [Populus trichocarpa]	1126	1	88.59	1104	0	1824
	154	UN00155	3948	CGCTAACGAATAAATAACACCATAATCTTGTCCGTACAACAGAGAAGCATACTGTATCATCAATTGAGCCAAGGAACTTGTGGCCAAAATTTTCCTATAACTCCTTATTTAACCTATGATGTGATACAAAGGACATTTGATATTGCCCGATAGGAATACAATTTACAGGATATACAACCCTACATGATTTCAGGAAAGAACACGCTATTGGATATACAATAATTTGGATATGAATAAAAAATGAGCTCTGAGTGCAAGAATTCATTTACCCGGGAGCTAACTTACCTGTAGTTAGAACCAAGGTGGCTAACTCTCACTCAAGTTTTTCCAGTATTTCCAACCTGGTTTTCCTCTTCCAACCTTTCATTGTAGCAACAAGATTGATCAACCCAACAATTT…		---	---		AT2G27900.2	---	CONTAINS InterPro DOMAIN/s: Protein of unknown function DUF2451, C-terminal (InterPro:IPR019514), Vacuolar protein sorting-associated protein 54 (InterPro:IPR019515); Has 35333 Blast hits to 34131 proteins in 2444 species: Archae - 798; Bacteria - 22429; Metazoa - 974; Fungi - 991; Plants - 531; Viruses - 0; Other Eukaryotes - 9610 (source: NCBI BLink).	1124	1	62.23	1149	0	1161		gi|255565513|ref|XP_002523747.1|	conserved hypothetical protein [Ricinus communis]	1110	1	73.44	1137	0	1384
	155	UN00156	3947	CCAGGCTCAACCCTATTTAGTCCAACATTGTCAACTATCTCAGTTTGATACAGTTGACACAATTTTGACCATTTCAGATTAGTTTGGGCATGCTATAACTGGTTGCCGTTGGTTTGGGGCATGCTATACAAGAATAACTACATTACACCTACACCCCCCAGCATAAACTTTTTCATCAGGATGTGAAAATGGATTACATTTACCGGGTCTCTGAATACCATAAACTGTAAAGTCGAAACAAAACTTTTCAACAACCTGTCGGTAAGTAAGAACGATGTCATTCAGTTTTTGTTCTCAAGTAGTAGTCCCCAACTGTCAAAAACAGATGCTTCCCAAGCACTAATTGAACAGCGGGCTGGTTTTCAATGCAATCAACCGTTATCTTGCCATTCCCCTGTT…		K01870	EC:6.1.1.5		AT4G10320.1	---	tRNA synthetase class I (I, L, M and V) family protein	1190	1	78.19	1183	0	1875		gi|255577759|ref|XP_002529754.1|	isoleucyl tRNA synthetase, putative [Ricinus communis]	1175	1	85.76	1180	0	2066
	156	UN00157	3946	GTTAAGGTGAACCTCTTTCGGCACGTAAAGGGGGTAGTGCAAAGTTGAGGTCTTTTTGGGTCGTCTAGTTGATGATCATATGGTGGTGTCTTAGTTTTTGAGTAATAAAATTGGTATGGTTAAAAGTCTCTGCTTTCTCAAAGGATCTGAATTCGGAATACTTCTTGACTAGTCTATAAAGTATGGCCTCAAGATCTTTTAAGGCCAGCCAGTCTAATTTGTCCATAGGTTCTAATGATTCTCAGAGAGCCCCTCTACCTCCAGCTGTAACATTTGCCCGCAGAACTTCTTCAGGTCGCTATCTCCACCACCACTCAAGGGATGATCTTGACAGTGAATTAGGAAGTGCTGACTATGCGCTCTATACAGTGCATATGCCCCCTACCCCTGACAACCAAC…		---	---		AT3G03050.1	CSLD3, KJK, ATCSLD3	cellulose synthase-like D3	1145	1	83.48	1156	0	1966		gi|224145931|ref|XP_002325817.1|	cellulose synthase-like protein [Populus trichocarpa]	1143	1	89.37	1148	0	2106
	157	UN00158	3946	TGATCCTTTATTGTTTCATATCCAGTCAATAATAATAAATATATATAAAAAAGGAAGTTTTTGAGAACTGGCGATAATTAAAAATCCCAAAGTAAATTGGAACAAGTATTGAACCATCAAATCCTGTTTGTCATTGAGATTATGATGGAAAGGGTGATTGATTTACAGAGAAATACAATAAACTACTACTACTACTACAAAGAATCATCAATCTTTCTCGTCTGCAAGGGACCAGCCTCTCTAAACTCCAAAGAAAAGCAAGCATGGAAGAGAGTCCATCACCCAAGAAGGAAACTGCAAAATCTTGGTAATTTCACTTGTCACAGAATTTACCTCAAAATTTCACAAGCTGACACATGCTTGGCAAGCAACATCCATGTTAATATTGGCCTCTTCCAT…		K06111	---		AT3G10380.1	SEC8, ATSEC8	subunit of exocyst complex 8	1053	1	69.73	1077	0	1395		gi|225448968|ref|XP_002269663.1|	PREDICTED: probable exocyst complex component 4-like isoform 1 [Vitis vinifera]	1076	1	75.82	1100	0	1558
	158	UN00159	3944	TGCAGGAATTTTTTGCTATCACACATTCTAGTAAAAGAAGTATCTCAGACTTATAATATGTTACACCTCATTTAGATCATACGTCCAGATGAAGAAGAAAAAGAACAAAATTGAGAATTACACTTTTCATGCCCAAGCGTTCCCAACATAAAGGAAGAACTTAACAAGGCACATAATTCAACAACAAATCTACCCCTCAATGACAATATTAGGGCAAACTAGATCCTAAAGAAGAAAGAAAAGGAGAACAAGCACAAGTTCTTACCAGACTGTCCCATCATCACATGGAGGAGGCCGATTGCAAGTTTCTCACACTTTCTTTCTGAGCTTCGGCCTCAAAAAAGTCCTGAAGGGGCAGCATGTCCAGGGTACAGGATTGTAATCTCTTAATTGCCTCTG…		K01955	EC:6.3.5.5		AT1G29900.1	CARB	carbamoyl phosphate synthetase B	1187	1	85.69	1097	0	1894		gi|255570773|ref|XP_002526339.1|	ATP binding protein, putative [Ricinus communis]	1197	1	88.85	1103	0	1951
	159	UN00160	3942	CTCGTAACAACAACCTGAAAGAAGATGGGGCGGATCTTTGAGTACTTCGTGGTGTGCGGGCTCGGGCCCGAGATCCGTACCCTGGACGGGAACACCAAAGGGTACCATGGAATGGGAGTGATGTATCTTCCTTCCTTACTCGACCAGTACCCTCCCGATAACCACTCGCTTTACCCTCCTCCCCCTCCTCAGCTTCCCACTTGTGTTCTTCCCGCAGGGGTGGTGATTTATGCGTCGGGGTTTGATGCGAATGATCCTTCCACGGTCCCCCGGAGCTATCCCATTGTTTTGACTGAGGGTGATGGCTCAAAAATTTATGTTAGTTGCATAGCTTTTCGGGATCCAGTTAGCGAGGATATCGCTGAAGCTTATCGTATACCTGCAAATTCATTTGCTGAC…		---	---		AT1G49040.1	SCD1	stomatal cytokinesis defective / SCD1 protein (SCD1)	1187	1	75.45	1210	0	1699		gi|255541806|ref|XP_002511967.1|	F-box and wd40 domain protein, putative [Ricinus communis]	1204	1	86.52	1209	0	1977
	160	UN00161	3939	TGGGATTCTAATTTCTAACATGATATTGCTACTTCGTTGTCTTGGTACAGCTTGCATTTTAGTTACAGAAATTAACCAATAAAATTACTAATCACATTTGAATCTGATATGTTGTCGTAGTCTAAGTCTACAGAAAAAGACTGATGATTTCCTTGACACCTTGCCTTATTTAGAGGGACAAAACTAACAGCAAGCAATTAATCTAATTGCTGACATAAACATCAATTTGGCTTTTACCCTTCCCAAGAGCTATACAGTGACCTGGTGTGAATGGTGTTGGGTTTGTGTATCAGATCTCTCCGGCTGGCCTAACTAATCTCTTCTCTTTGCTTTTCACTTCCGAGCAGAGTGATAGAGCTCCAGGTAATCAAGAGCAGGCTTGTTCCAAGACCAGTCTTG…		---	---		AT1G11720.2	SS3	starch synthase 3	1094	1	65.22	1153	0	1414		gi|255554877|ref|XP_002518476.1|	starch synthase, putative [Ricinus communis]	1058	1	75.48	1048	0	1568
	161	UN00162	3938	GTGAGATCTACGAAGAAAGGAAGAAAACAGCCACGCTCTTCTCATCCCCGAGGAGAAATGCTTCTGAGAGATCCGAGCTCCCTCGATCACTAGATCGTAACTTACGAAGAGGACAAGAAGAGAAAAAAAAAAAAAGGCCAATAGAAAAAGGAAAAGATGTATATGGCGTATGGATGGCCGCAGGTGATCCCTCTAGAACAAGGGACCTGTCCTTCCTCCCAGCGGATCGTTTACCTTAAGCTCATAAACAGGCTCTTGCTTGTCGTCTCCCCATCTCACCTCGAGCTCTGGTCCTCCTCCCAGCATAAGGTGAGACTAGGGAAGTTCAAGAGGGATGCGGAGTCGTTGGAGAGGGAAGGCGAGAACCTGCGCGCCGTGTGGAGTCCCGACACCAAATTG…		---	---		AT5G28350.1	---	Quinoprotein amine dehydrogenase, beta chain-like; RIC1-like guanyl-nucleotide exchange factor	1127	1	74.38	1097	0	1594		gi|224064053|ref|XP_002301368.1|	predicted protein [Populus trichocarpa]	1122	1	84.69	1097	0	1846
	162	UN00163	3931	GGGGAATCGGAGCTGTTTTTCCCTCTCTCTCACTAGGGTTTTCCACTCGACGCTTTCCAAACGAACACCGTCAAATTAATCCGTTCAAGAAAAACTTGAAAACAGAGAATCTAAAGAGAGAGGATAAAAACCAAGGAAGTGTGAGCTAAACGAAAAAGCTATCAAAATCACTAAGGAGGAATTAAAATTGAAGTAGAAATCCGAGCGAAGCTAAAATGATGGAATACGACCAGGACTACGAGGACCCGCAGGAGGAGGAGGAGGAGGCGGGTGATGAGGAGGACGAGATAACGCAGGAGGACGCGTGGGCCGTGATATCGGCGTACTTCGAGGAGAAGGGGCTTGTTAGGCAGCAGCTCGACTCCTTCGACGAGTTCATCCAGAACACGATGCAGGAGA…		K03010	EC:2.7.7.6		AT4G21710.1	NRPB2, EMB1989, RPB2	DNA-directed RNA polymerase family protein	1188	1	94.52	1168	0	2184		gi|255556051|ref|XP_002519060.1|	DNA-directed RNA polymerase II subunit, putative [Ricinus communis]	1194	1	97.78	1171	0	2258
	163	UN00164	3930	CCCTCCCTCGTCTTCTTCTTTCCTTCCCCCTTCAAAAATTTGCCATGGATTTGAGCTTCTCCGCCAAATCCCAAACCTTCACCCTGATCTCGACCTCCGCCCAGCTCTCTCCCATCTCCTCCTCCAAGACCAAAACTCACCGATTCCGAAGAGACTTCCTCCGGGGCGGTTCCTCCCGCAACCTGCTGCGCCCGGGCTCTCTCCTCCTCCGCCGAAGCATATGCAGGAAGCTTGGCCCTGAAAAATCCCACTCTCGGAGGTTCCTAGTCGCCGCCTCGCTGGATTCTAACACCGTCATTGTCGTCGTCGCCGTTGCCACCATCTCCGTTATCTCCATCGCCTGCTTGAACCATTACCTCGACAACAAAAACAACAGGAAGAAAACTATTCAAATGGTAC…		---	---		AT4G34830.1	MRL1	Pentatricopeptide repeat (PPR) superfamily protein	1089	1	60.22	822	0	957		gi|255586885|ref|XP_002534048.1|	pentatricopeptide repeat-containing protein, putative [Ricinus communis]	1129	1	62.01	1137	0	1247
	164	UN00165	3930	GTTGCTTTTCGTTAATATTCCCGAAACTGTTCCGCGCCATCCACGATGCCCGAGGGAAAGCTCGATCTGCCCGAAAGCCTCCTCTCATTGGAACCTATGGGAGGAAGCGAAGGGGACAAGGTCCATGCAGGGGCTGATGAATCAAAGGATCAAGTGGCATCAGATAGCAACATTCCTTTATCGCCCCAATGGCTTTATAACAAACCAAATGAGAACAAGATGGATATGCGTCCTCTAACTTCTGGTTCAACTGGAAACTCCAATGATCNNNNNNNNNNTTACTCAAAAACGCAAAACCAGACTCGCGTGTTTTTGATTGTTCCTTTCTCTTCGATCTTCTCTGCCTCTCGCTTCTTCTTTTCGTTAATATTCTCGAAACCGTTTTGTGCCGTTCGAATG…		---	---		AT1G24300.2	---	GYF domain-containing protein	1490	5	52.97 | 42.59 | 32.03 | 39.17 | 45.1	370 | 162 | 128 | 217 | 51	3.00E-83 | 4.00E-41 | 4.00E-41 | 2.00E-22 | 6.00E-06	300 | 123 | 65.9 | 105 | 51.2		gi|255547630|ref|XP_002514872.1|	conserved hypothetical protein [Ricinus communis]	1590	1	52.93	563	4e-135	455
	165	UN00166	3923	CACCGCATCAATGCTACGCCTCGATTTCGCGTTTCTTATTAGCCAAGTGCGTGTCAAATAATCACTCAAATACAATTTCAGTCATTGTTAAGTCCTACCGGCCAAGGTAGTGCAACGTTATTTTGAACCCAACATGTATCTTGATTAGTGTTAAATCTAGCAACAGATAATAGAGAGGAAAAAGCACGGATGCTACATTTAAATATTTCCAAACAATGTCCTTAAAAACCTGTGTTGTCTTTAGCCTTAATATGCACAAAATTGAGTGTTATGGTGCTACCAGAGCAACTTCAAGTTAACCTCACCAATCTTTCAGCAGCTCGTCTGCAAGATCCTTGTAGCTTACTTTCTTTTTCTTTGAAGGCTGCCCTTCAGGGTCTACAGCTGGCTTTTTCTCCT…		K10777	EC:6.5.1.1		AT5G57160.1	ATLIG4, LIG4	DNA ligase IV	1219	1	59.27	1240	0	1344		gi|224144326|ref|XP_002325262.1|	predicted protein [Populus trichocarpa]	1242	1	65.07	1254	0	1511
	166	UN00167	3919	CAATGAATGGGCCTCCGCCGGGTACAGATTCGCTTTCCTAGTTTATTAGCTAACGTTTTACTAGTCAAATTTTCGAACTCGCAGCCAATCCAAGTGATAAAGAGTGGGATGTACGCAAGAGTACCGGACCGCTAAGTTTATCCAACCTCGCTATAAGACAGTCATCCAACGACCCACATTTGCCGCAGCAAATCATTGCTATCCAAAAAGATAAACCCACTTCTATCCCCGTCAAATGGCGAATAATTCTTCATCATCTTCTTCTTCTGCAGAATTCAATCACGACCATGTTATTGCTCACAAATTCCCTGATACAACGTTCACTTACACAGAAAGGGATGCCGCGATTTACGCTTTGGGAGTTGGAGCTTGTGGCCGGGACGCCACCGAATCTAACGG…		K01322	---		AT1G76140.1	---	Prolyl oligopeptidase family protein	795	1	74.19	771	0	1205		gi|224085976|ref|XP_002307762.1|	predicted protein [Populus trichocarpa]	731	1	81.97	732	0	1261
	167	UN00168	3907	GCCGAAGAGTGGTGGAGTGAGGCATTTAGGTCCGGGCAGTGCCAATTTGTGGAATTCTTGGAGTGAAAGAGTTGAGGCTGTCAGGGACTTGAGGTTTTCTTTGGAGGGAACTGTTATTGCTGATGAATCCAACGCTGATCATTCATCCATGAAAAATAGGCATAGTGCTGATAATGTTGCTGAGCGTGACTACTTGAGGACTGAAGGGGATCCGGCAGCTACAGGTTACACCATCAAAGAAGCTGTACAACTTACTAGGAGTGTGATTCCAGGACAACGTGCCCTGGCATTGCATCTCATTGCCTCTGTGCTTGATCAAGCGATAAACCATATTCATCAGAATAACGTTGGGTGCTCTTTAGGAAATTTCAATCAAATTGACAAGTTAGTTGATTGGGA…		---	---		AT4G38440.1	---	LOCATED IN: chloroplast; EXPRESSED IN: 21 plant structures; EXPRESSED DURING: 12 growth stages; CONTAINS InterPro DOMAIN/s: RNA polymerase II-associated protein 1, C-terminal (InterPro:IPR013929), RNA polymerase II-associated protein 1, N-terminal (InterPro:IPR013930); Has 276 Blast hits to 220 proteins in 102 species: Archae - 0; Bacteria - 2; Metazoa - 151; Fungi - 65; Plants - 41; Viruses - 0;…	1465	2	47.42 | 57.64	1046 | 144	0 | 0	864 | 164		gi|224103117|ref|XP_002312932.1|	predicted protein [Populus trichocarpa]	1530	1	60.88	1043	0	1186
	168	UN00169	3907	ATCAGTTTGTAACTGTGCGTGACCCCAAAAAATAAAAATAAAAATTAATGAATCATCATATCATCCCATTATAACGGGGCCTATACATGATCGGAAAATGTCGCCTAAGATGCGCTGAACTTCTACAGAGCTATGTTCACTCCGTACAAGATCTACCAACAAAGGAAACAACTGTGAAACATACCTCCTAAACACTTCCTTTTCTAAACCAGTTAATACCCTCAACGCCGACAAGAGCAAAGGAGTCCTCGCTGCCAACTCTTCCTTTTTCGCTGAACCCAATGGAAGAACCCAGTGCCCCATGGCCCCCCTCCTGTTGACCACAACTTCCTTTTGCTGCTGCTGCATGCTTTGAGACCCCGTACATTTAAGATATATCTGTAATATTTTTTCACACAC…		---	---		AT4G38200.1	---	SEC7-like guanine nucleotide exchange family protein	1687	1	70.97	1285	0	1776		gi|224104801|ref|XP_002313570.1|	predicted protein [Populus trichocarpa]	1729	1	81.26	1281	0	2016
	169	UN00170	3905	GGCACAGTTCCTACAATACGAAATAGCGTCGTCAACACCTTTTATAGTGCTAGCTAGCAGCACATTTCTCAGCTAGACATTCCTCCAGGTGCGACAATGAACGAGGCGGTGTCCTTGTTAATGTTACACTGATCATCTCATTTGAATCCATCAGTAATTGTGCTACTTCCATAACTGCCATGTCTAGCCATGTAGTACATAACCTCTAGCTACAGAAGAAAGCAAATATACAACACACGATTGCAAGACCCTCCTATCCCACAAAGCCACATATGCCTGCCTTAAATATGCACACGCCAGAACCCAAAATCAATACAACCCTAGTTTGATGCCCCTGAAGTTTTAGACGCAGAAACTTCTTTCCTATTAGTGCCTCTGCTTTCATCTTTTGAAACTCTC…		K06671	---		AT2G47980.1	SCC3, ATSCC3	sister-chromatid cohesion protein 3	1098	1	63.81	1119	0	1308		gi|255559372|ref|XP_002520706.1|	stromal antigen, putative [Ricinus communis]	1106	1	78.98	1118	0	1615
	170	UN00171	3904	GTCCTTGTTTTATCCCCAACGCTGTGCTGCTGCTGCTTCTCGTTACGGCGCTGCGACTGTTTGATTAAATCTGGAGAGTAGTAACAGGGCCTCTCTATATGGTTAGGTTTTAGGAATGGAAAAAGAGAAGGTAGAAGTAATAAAACAAAAAATGGAGCCGCTAATCAAATTGGACGAGGAGGAGGAGGAGGACGATGGCAACAGCAAGAATCAAAATGACTGTTACGGTTATAGGCAGCAGTACCCTAATTCCGCCAATAATGTTTTCTTCTCTAATTCCGATTCCGAATCCTCTGACGACGACCAGCAGCAATTGGTGGAGGAGGAGGAGTCAATGCAAGTCACCCGCAAGCGCCTTGATCACATGATCCAATTCTTGGATCGCAAGCTCGACTTCTA…		---	---		AT1G65580.1	FRA3	Endonuclease/exonuclease/phosphatase family protein	1101	1	67.26	1069	0	1405		gi|255547426|ref|XP_002514770.1|	type II inositol 5-phosphatase, putative [Ricinus communis]	1102	1	72.9	1070	0	1563
	171	UN00172	3903	AAGTGTTGCCTAAGGGTTTGTTGAATTAAATTATCTGTAGCTGTATCGACAGAGGCAGTAGCTTCATCAAGGACCAAGACTTTACTCTTCTTTAACAGCACACGCCCAAGACAGACAAGTTGCCTCTGACCCATGCTCCAGTTCTCTCCATTCTCACTGACTGCAGAGTCTAGCTTCTTTTCCTTCTTCCTAACTTCATCTCCAAGTTGGCACTTGTCAAGAGCCTCCCAAATTTGTTCATCTGTATACTCTTCAAGGGGGTCAAGATTGCTTCTTATCGTCCCTTCAAACATGGTTGGATCTTGGGGAATAATGCTCAGTCTTGACCGCAAATCATGAAGTCCAATCAATGAGATATCTGTCCTATCAATTGTAATCCGACCAGCTGCAGGGTCAACA…		---	---		AT3G13080.1	ATMRP3, MRP3, ABCC3	multidrug resistance-associated protein 3	1514	2	72.84 | 20.33	1307 | 364	0 | 3.00E-10	1885 | 65.5		gi|224061172|ref|XP_002300362.1|	multidrug resistance protein ABC transporter family [Populus trichocarpa]	1488	1	81.26	1302	0	2115
	172	UN00173	3889	TAGATTTATTTCCTGATATAATGATAGATCCTAGAGAGACGCACAGGATTTCAATTTTCTACCCACTCTTCGATGACTTTAACATGAAACAAGGCAAGTTTTATTCAGGTCTAGTGCAACAACTTAGATGAAAATCAATACACAAACCAAAACATCACACGGGGCTGCTAAAAGAAAATCTGGCTCTGCTGGCAATCCTATACCTAGTGATGACATCTGCTACTGGAATCTACTCTTGCACACAGAATTGCAGCTTACGATAAACCTTCTCCACTTGACCTCTCCTTCATTCAACGGTATGTACACATTTGGGCCAGTTTTCGCGGGAAAACTAAGATAAAGGAAACTTCGCAGGCACCAAGCCCAGTAAGACTAAAATCTTGCACCTTCGGAAAGACA…		---	---		AT4G11610.1	---	C2 calcium/lipid-binding plant phosphoribosyltransferase family protein	1011	1	66.05	1028	0	1319		gi|255541548|ref|XP_002511838.1|	synaptotagmin, putative [Ricinus communis]	1017	1	80.43	1017	0	1587
	173	UN00174	3888	CAAGATATAATGAAGTCCCATCCTCCAGCAAGTGTAAAGAAGATAGAAAATTTGTGTAACTCTGTAAAACAGGATCCGGATTTTTGGTGATAAAACCTTTATCGCTATGCAATATTTACACCAAGTGCAAAATTTCAAATCCTAAGAACTTCCTCGGCCACAAGAAAGGGAAAGTGAAGTGTCAACAGCGTGGAACCTCGGCAAGAATGACATCTTCTCCTGAGCTCGCTCTGGTGGTTGCTCATTGCCGTAGGTATGCAAGGAAAGAGAGAGAGAAAGCGATGGTTCGTCAATCTTATCGCCCCTCACGGCAACAGAATGATTGGTTTCTTCAACCTTGCAACCCACAATTCCAGGAAGCATCTTCACCGCACCTTGCTCTGCTGATTTTTCCTCTGA…		---	---		AT3G02890.1	---	RING/FYVE/PHD zinc finger superfamily protein	994	2	29.35 | 28.54	511 | 459	3.00E-42 | 6.00E-26	168 | 116		gi|224126289|ref|XP_002329518.1|	predicted protein [Populus trichocarpa]	1236	1	34.52	1205	0	571
	174	UN00175	3880	CGCTTATTGTTGGATAATTCTAGAGAACAAACCACCACCACTAAACCAGATCTAGAGATCCGAAAAACAAGAACACTCGACCTCAAAGCCCAGAGCGCTCCAATTCTGCAATGACGTCCAGCTCTTCAAACACCCCAGCATGGAAGTATCATGTCTTCCTCAGCTTTAGGGGCGAAGATACTCGTTACAAGTTCACCGATCATCTCTTCCATGCCTTGCTGCAAAAGGGAATCAATGTCTTTAGAGACCGGGAAGGGCTTAGGACAGGCGAGGAAATCTCGGAAGCTCTTCTTGAAGCCATCCAGGAATCAAGAATCGCGATCGTCGTATTCTCTGAAAACTATGCTGCTTCCACTTGGTGTCTCGATGAACTTGTCAAGATCGTCGAATGCAAAAGGG…		---	---		AT5G17680.1	---	disease resistance protein (TIR-NBS-LRR class), putative	1294	1	38.18	736	2e-152	493		gi|356515308|ref|XP_003526343.1|	PREDICTED: TMV resistance protein N-like [Glycine max]	1464	1	53.26	721	0	721
	175	UN00176	3877	CAAAAAAGAAACGAAGAAAATAAACTGCAAGGCATCTAAATCCATCGTATAATCAACAGAGATCATTTGAAGGTATGGATTGGCAGATGGATCAAAGTAAATTCTCTTCTCAGATGAAAATTGATCAACGGGGACCAAAAACATGTTGGACGGCTCTTGGGCTCATATCCAAAATCACCACTGACAAGTTAAAAAGTTCAAATGATCAAAATTTTCTGCGTAATCATGCATTTGTAATCAGTTTGCACAGTGAGAAAAAGGAGGAAAAGTATAATCTATCGCTATGAAGAAGAATGTGAGATATCGGTTCCGCAGGGCAAATGGAACAAACTGATGAGTGAGAAATGCTTGTCACAAATTCAGTAAGTGGAGTGTGTCATAGGCCTTTCTTTACTTTAA…		K06972	---		AT3G19170.1	ATPREP1, ATZNMP, PREP1	presequence protease 1	1080	1	81.5	1000	0	1663		gi|224123316|ref|XP_002330286.1|	predicted protein, partial [Populus trichocarpa]	1007	1	86.07	1005	0	1717
	176	UN00177	3871	GCAAAACTGGCATCCTCGTTGCATAGACAAAAGGAGGGAGGGGGGGCTCGCATAAGAAATACGACAACAGTTTTAGCTGTCTAATACTCAAACTACAACATATCAGAACAAACAATGTTGAATATCGGACGCTGAATGTTGATAACTATATGCTAAAGTCTCAACAGCACCAACAGTTCCTTTCTCTATTTAGCCTGAGAATCAGAAATCTGATCAACTAGTCATACCGGCATTCCTTGCAGCTTGAACCTGCAGAATGAGACCCAAATATGCTCTTATTATTCAAATGAAACTACAATCTAATGTCTTTATTGTTGCTCGGCGCCACATTGCAGTATCCGGATCAAACTTCAGCTCCCATGTAGGCCAGTAATGTAGATCTTGCTTCAATGTCAACAC…		---	---		AT3G03380.1	DegP7	DegP protease 7	1097	1	74.42	1114	0	1594		gi|255584471|ref|XP_002532965.1|	protein binding protein, putative [Ricinus communis]	1112	1	84.72	1119	0	1828
	177	UN00178	3863	TGCTGGGTCAGGTGAGGGAGGGAAGAAGCCAAGCAAGACACTATTGTTTATTGAGGGCTGCCCTACCCATCTTGGTTGCACAATCTTACTGAAAGGAAGTCATAGTGATGAACTGAAGAAGATAAAAAATGTGGTACAGCATGCAGTTACCTTGGCTTATCATTTGATTGTTGAAACCTCATTTAATGTTGACTGGAAATCAATGCTCTCCACGGGTGGAGTAGTTGCCACCTCATTGAGAGATCAGCCATCTGATTTAGGATCTGATACTGGTGAGATTAATTGTGGTGAGGAATCTATATCTGAATCTGCGCCATCTACAATGGATGTCTCAATCTTGAATGATGAAGACAGTTCCCAGGATATAAATGTGGGTTCAGAGGATAATTCTTCATTGTT…		K00921	EC:2.7.1.150		AT1G34260.1	FAB1D	FORMS APLOID AND BINUCLEATE CELLS 1A	1456	1	44.89	1194	0	858		gi|224146449|ref|XP_002326011.1|	predicted protein, partial [Populus trichocarpa]	1387	1	60.07	1182	0	1250
	178	UN00179	3862	GACAAGATGATAATTATTGCAGAGCCATCTGAGTTTCATTGTTATTTATGTTGCAGTCTGCAACTCATAACTTAGTACAAGCACAACACAGGTTATTTTACATAGCATTCCCAGTTCCATTATTCTTTATGTTGCCCTCTGCAACTCACAGCCTAGTACAAACACAACATATTATCCAAAGTCACAAACCCAGGGCCAGTATACAACAGTCACCACGCCAGGATAGTATACAAAGAGATTGTTTCATGCTTTCTTTTTTCCCTTTTTTTTAGAAATTCTCTGAGACTTATCTGCGCGTGTCATTTATTATATAGGAAGGCTTGTTTCTGCCTGGCGCACATTGGTATTGCACAAATTTACAGAGAGGGGTCGAGATTTTTCTGTAAGGCTAGCTCATTT…		K10581	EC:6.3.2.19		AT2G33770.1	UBC24, ATUBC24, PHO2	phosphate 2	907	1	51.16	907	0	820		gi|224125510|ref|XP_002329823.1|	predicted protein [Populus trichocarpa]	924	1	64.17	907	0	1109
	179	UN00180	3862	CTCATTAAAACCCCTTTCCTCTGCCTCCCGTCCAAGGCAGAACCTTCTGAAACCCTATTTGACAAGACAAATGGCGGCTCCGAGTCAGCTCCTGGCTCAACACATCGAGTCCTTCGTTGACTCATCTCGCTCCTCCACTCACCAGGCTGCAAGTTTGGATGAGATAGTGTCATTGTTGAGGAATGACAAAGTAACCTTAGAATCTCTGGTTAGGGAGTTGGGGATGTACTTGACTACAACTGATGACATTCTCCGTGCCAGAGGGATTCTACTGCTAGGAGAAGTGCTTGCACACCTTTTGTCCAAGCCACTGGATAATGCAACTGTGCATAAGCTAATGGTATTCTTCACAGAGCGTTTGGCAGATTGGAGAGCTTTACGTGGTGCACTGGTCGGTTG…		K15075	---		AT5G48120.1	---	ARM repeat superfamily protein	1134	1	48.31	1153	0	962		gi|255549824|ref|XP_002515963.1|	DNA repair/transcription protein met18/mms19, putative [Ricinus communis]	1174	1	63.37	1174	0	1365
	180	UN00181	3838	GCTCGCTTTCCTTCGAAACGGTCTGTGGTGCCTTCTTTCCACTGTTTCCCTCTCCGGAACTCACCGTATTGATGTGGAGATGGGCTGCGTATACTCCCGAGCATGCATCGGCGAAATCTGCAGTCCCAAATCCCCGAAAGTGAAACCCCAAACAGCGCCCAAAGACCTCCCGATTTTCTCCCCAACGTCCAACACCTCGTCCTCCTCCTCGCCCGGATCCGAAACCCGGGACCATTTGAACCACCTCCATTACCGAACCAACCAGGCCTTGACCCGCCTCTCCCGGGTCTCCTCCCAGTTCCTTCCCCCTGAAGGTTCTCGAACTATCTACGTCCCTTCCTCCAACTACGAGCTTAAGTACTCTTATCTTTCTCAGAGGGGCTACTATCCCGACGCGCT…		---	---		AT2G20050.1	---	protein serine/threonine phosphatases;protein kinases;catalytics;cAMP-dependent protein kinase regulators;ATP binding;protein serine/threonine phosphatases	1094	1	66.88	1105	0	1419		gi|255546387|ref|XP_002514253.1|	protein phosphatase 2c, putative [Ricinus communis]	1077	1	76.74	1092	0	1655
	181	UN00182	3837	CAGAGCAATAGCCTCGTCTATCGCTCCCTCATTTTCAGGTTCCGTTTCTGCCTCTCTCATCTCTAACTTGCACCCTTCACTGTTCTTACAGTACAAGCAAAAGTACCCCCGTCCAGCGGCCGTCCGGCGCCTCTCTCCACGGCTAAGTACCAGAAAGAGAGAGAGCTGGAAGCAAGAAATTAATTCAATCAATTAATTTGAAAGAGCGAGGAAAATGGCGGGGAACGATTGGATAAACAGCTACCTAGAGGCGATACTGGACGTGGGGCCCGGCCTGGACGACGCGAAGAAGTCTTCCTTGCTTCTCAGGGAGAGAGGAAGGTTCAGCCCCACCCGCTACTTCGTGGAGGAGGTCGTCTCCGGATTCGATGAGACCGATCTCCACCGCTCCTGGCTCAA…		K00696	EC:2.4.1.14		AT5G20280.1	ATSPS1F, SPS1F	sucrose phosphate synthase 1F	1043	1	78.5	1056	0	1669		gi|224120346|ref|XP_002331025.1|	predicted protein [Populus trichocarpa]	1049	1	84.01	1057	0	1797
	182	UN00183	3837	GTTCCTTCCCAAGGTTACCGCTTTTGGAAACATGGATACTTTGACATTTGAAGTAAATCAAATTACAGTACTATATGAAGCCATAAATTTGAAAAAAAAAAAAATTGAGGGAGCATGATGCTTGAAAGGGGAAAAAGAGAGATGGCATGGACATTGCATGCACGAGCTCACTAATATACATGGTGAAGACAACGCAATTTGCATATGCTTTTAAATGTCATTTATCTGTCTTCTAATTTCAGGGTTCATGACTGCTGTTTACACGACTATGGAGTTCCAGTATTTCTTGATGGCCGGGTTCAATGGAAAGGGCAGCTCGGCAGTCACGTAAGGCACTTGAGGCATCACCGATGTACTCATGAAAAGCTGCTCGCAAGTGAAGAAGGTGAAGGTCGGGTT…		---	---		AT4G02680.1	EOL1	ETO1-like 1	888	1	71.65	889	0	1262		gi|359495432|ref|XP_002280519.2|	PREDICTED: ETO1-like protein 1-like [Vitis vinifera]	886	1	80.52	888	0	1388
	183	UN00184	3835	TGCTTCATTGACAATTGCTGTTGTCAATTGTCTTGCTGCAATTGCAAGGAAGAGGCCTGTCCACTACGGCACTATTCTTTCTGCCCTGCTTGATTTTGATCCAAACTTTGAAGTAGTAAAGGGGTCTCATGCTTCCAGTATCCAATATTCCTTGAGAACAGCTATGTTGGGGTTCTTGCGATGTGCTTATCCAGACATTTTAGAGACTAGAGAGAAATTGCTTAGGGCTTTACGAGTGATGAATGCTGGGGATGCTGCTGATCAAGTCATCCGCCAGGTTGATAAAATGATTAAAAACAATGAGCGTGCTTCACGTGAATTTAGGTTTGGCAGGGATGATCAGCTACCAACCCAAATGGCAGCTTCCGGGGATCATTCAAGGAAAAGATATCTGCCTAT…		K06100	---		AT1G27595.1	---	CONTAINS InterPro DOMAIN/s: Symplekin tight junction protein C-terminal (InterPro:IPR022075); BEST Arabidopsis thaliana protein match is: HEAT repeat-containing protein (TAIR:AT5G01400.1); Has 593 Blast hits to 297 proteins in 111 species: Archae - 0; Bacteria - 3; Metazoa - 139; Fungi - 49; Plants - 57; Viruses - 0; Other Eukaryotes - 345 (source: NCBI BLink).	961	1	53.12	994	0	881		gi|255537870|ref|XP_002510000.1|	conserved hypothetical protein [Ricinus communis]	1390	1	69.58	1098	0	1409
	184	UN00185	3833	CGCTAAAAGAATATTTCATTTCATCTTCAAAGGCGTCAGAATTGTGTATGTAGTAGTACATCTACTTTGGTTACAACAGTGGGAATGAAGGGATTCAATCTGCGACCTCCACCACTACCTGGTCAAGGACGAGAAATACAGCCAGTATCAAGCTGCGCCTGACGGTGTCAAACGTATTGCTTGAACCTTGCATGGGTATTCCATCTTCGCAGAAAGAAGATGAGATGTGATATACAACATTGCTTCTATACAAAGTAATTTCAGATCAAGATGAATAAAAATACTGAAAGCTCAGCTCCGTAAGCACCTTGTAACTACAAAACTGCACGGCAAGGGCAACTCGTCTTTTTTGCTGGCTTACCACGACAGCACTTATTTAATCTACAGTAACACTCCAAC…		K02519	---		AT1G17220.1	FUG1	Translation initiation factor 2, small GTP-binding protein	1026	1	63.72	1053	0	1058		gi|255584176|ref|XP_002532827.1|	mitochondrial translational initiation factor, putative [Ricinus communis]	1033	1	75.17	1035	0	1214
	185	UN00186	3825	CCCATACAAAGATTTAAAACGGGGGCATAATATATGGCTAGTGATGCCCACGTTAACGGCAAAGGATCAAATGATTTTGTCCATATACACATTTCGGTATGTCACTTCTAAGCAGATGAAAGAACACGCGGTTTGAAACTCGAAAGAACAAGAATCTCATTTCCAAACGTATGAACCAGTTTGAATGGTCACGATTTACATTAGAGGGTACAGATACAACAAGTATTGCTTAACTAATCTGCACCGAGTATGTATAAGTTGTGTATGACGGCCGTTTTAGTCTTCCGACGACAGCGGGCAGATTGACAAATCCAGATTATTAGATGTTCCACCATTTACGTTTCTCCATTTGCTTGGCAAGCTCGTGTGCCATTGATGCAAAGTCCTCAGCCCCACTTT…		K08518	---		AT5G05570.2	---	transducin family protein / WD-40 repeat family protein	1099	1	51.73	1096	0	1014		gi|224109304|ref|XP_002315153.1|	predicted protein, partial [Populus trichocarpa]	1112	1	63.05	1115	0	1273
	186	UN00187	3824	CCAAATCACACAAAATCTAACACCAAAACAAAAGGCAAAAGCAAAAACGGAAAAGAGATCAAAGTAATTGGGATGAGGTGGTGGTGGTAGGGAAGGAAATAAATGAAATGGAGGTGGAGAGATCGTCGCTGTGCAATTGCGTGGTGAATTTCTTGCTGGAGGAGAAGTACCTGCTGACGGCGTTCGAGCTCCTCCACGAGCTCCTCGACGACGGCCGGGACGACCACGCCATCCGCCTCAAGGAGTTCTTCTCCGATCCCTCCCACTTCCCTCCCGATCAGATCTCCCGCTTCAACTCCCTCCGAGTTGCTGACCCTCAGAGTTTGCTGGAAGAGAAGGAAGCCATAAAAGAAAAACTAGCATTCAGTGAGTATGAACTCCGCTTGGCACAAGAGGACA…		---	---		AT5G16210.1	---	HEAT repeat-containing protein	1180	1	69.22	1186	0	1393		gi|225452112|ref|XP_002281005.1|	PREDICTED: lisH domain and HEAT repeat-containing protein KIAA1468 homolog [Vitis vinifera]	1184	1	74.7	1178	0	1520
	187	UN00188	3817	TTTTTTTTCTAACTGAACCACAGGTGGTAAAATTAGATAACCGGCATGCTTACACGTGGTCAAATTAGATAATCAGCTTTACACAACATAAGGAACTTAAAACATTCACCTAATTCTAACTGAACCACATTGCCTGAATCTGCAGAACACCAGAAAAGAATACATCACCCTGCCATTCCTCGTTAGGATTTGGTAGTTTGAAAGTAACCCTCAATCTGACATGGACTTCTCATTCATGAACTGCAATGTCCAGCATAGCATTTCCATATAATTCAAGAATAGTTCATGAACAATGTCTTCTAGAGCAAACTAAATTCCCCAGAAAACTTAGCCTTGCAAGCAGCGCATGTAAAAGCCATCGAACCTGTCTGTACTCCAGATTCAACATCCTCATATGGG…		---	---		AT1G22310.2	MBD8, ATMBD8	methyl-CPG-binding domain 8	524	1	32.8	372	3e-37	148		gi|224082117|ref|XP_002306571.1|	methyl binding domain protein [Populus trichocarpa]	1248	1	37.25	1004	3e-143	470
	188	UN00189	3802	CCTCCCTCTCACATACATATTTGCAAAACGGTTGTCTTATTCTCTTAGCATCACCCAACTGTATCTTCGCCTGCGTGAGAAAATGGTGTTCGTAAAATCTCCCAACAACAAAACCATCTCCCTAAACCTCAACCCCCAGACCACCACCCTCTCCGACCTAAAACGCCTGCTTCTCCACTCCCAAACCCCAATCCCCCAACACCAGGACATCCTCTTATTTCCCCTTCCTCGAAACCTCAATCTCGATTCCCTCCCTCTCTCCCGCCTCGGCATCTCCCGTTACTCAACCCTAACCCTCCACGTCCCCCTCCTCGGTGGCGTTGGCGCTTCCGTTGGAACATCCGGCGGAAACCAACCCCCTGGGGGCCCGCCGAAGCCCCGCCTCGACTTCCTCAACTC…		K12855	---		AT4G03430.1	STA1, EMB2770	pre-mRNA splicing factor-related	1029	1	74.95	1046	0	1440		gi|255553813|ref|XP_002517947.1|	pre-mRNA splicing factor, putative [Ricinus communis]	1031	1	84.56	1043	0	1625
	189	UN00190	3799	GCAAAACTCAAATCTATATTCGAACATTAATATTCAGATCATTCAAAGAATTACAGATAGCACATCAAACATCAAGCACAGCATTGATTCACTGAATGGAAAAGTATATTCAAAACCAAAAGAAGTTTGGGTGGAAAGAAAATATGGAAAAACCTACACTGCAACCTCTGATCATTCGGGTCACAAGAACTCTCGTGCAAGTAAATTCCATCTGTCAAGCTGGATTTGTTGATTTGAGTTTCTGATACACGACAACTGAAGATTTCTCACAAAGCAGCAGCAAGAGTACCCACTTCCCAAGAATTTCATTATGCCTCCACTTTTGGGACTTTCATGCCAAATCCATGCTTCGTCTTCTCAACTGTTGGTGCAAGTTTTCCAAGGCTTTCCAGCTCTTCA…		---	---		AT3G61670.1	---	Protein of unknown function (DUF3133)	790	1	40.78	944	2e-166	515		gi|255586545|ref|XP_002533909.1|	hypothetical protein RCOM_0237030 [Ricinus communis]	916	1	60.41	922	0	1027
	190	UN00191	3791	TTGATGCTTTTGCCAGTTCCTTGTTCCGACCCCCCTAAACAAAAGTTGTATGGGGATATAAATCATTTGGTGCCCGATATGGAAAGAACCAGATGGATATCATAACAGCCTAATGCTTAGAACAAAAGAAAACAACCAATAAGAACAACCAGCAGAGTGTCGCAAGTTAGCTTCTAACATGCGATGCCAACAACTTACAAACAGGCCTTGCATCTGGATAACTTGTTCAGAGTCCACAAACAACAGAAAACCTTGCTTGGAAGAAGGAGAAATGGCGTTTCACTCTTCCCAAAAAAACCCCCCATGTCTGGCACATCCAAGTGACGAGCGAGGAAAGAAATTCCAAGTACATCTATCTCAACTTGGCTCGCTTTGGGACACCGGCACTAGGGCCAGCAC…		---	---		AT4G10710.1	SPT16	global transcription factor C	1074	2	72.72 | 78.95	865 | 228	0 | 3.00E-82	1180 | 292		gi|224122844|ref|XP_002318930.1|	global transcription factor group [Populus trichocarpa]	1082	1	79.49	863	0	1303
	191	UN00192	3782	GCCAAAAGCTCAAAAGATTGAAAAAGAACTTGTTCCCACACATCGCTACCACATTCCAGTTGACTAAGGGCACCAAAAACAGGAACCCGAAGTGCAGGTTCTGCATGAGGCTTTTGGAGGCGTTCAAGAAGAGCACGAGCTGCTAAAGGATGCTCCGAGTACTCAACCAGCTTGGGTACTAAAGCAACAAGGTCTGGTTGCAGATGCTTAGGCGCTTTGTCCAATACAAGAGAAATCTTTTGAGCAGATTGAGGCCTTCGTCTGGGCTCAGGACAGCCTTGTGGAACAGCTCCATCTAGGGCTCTCAGTGAATTTACAATCAATCCCAGAAGCTCCTCGGATTGCTCCAGCCATTTGGTCTTGGAGCGAAGAGAAGGGCTGTCACTGGAGCCTTCTGCT…		---	---		AT2G25320.1	---	TRAF-like family protein	1673	8	79.22 | 68.36 | 91.59 | 36.18 | 31.87 | 27.68 | 29.97 | 40.74	645 | 414 | 107 | 293 | 364 | 401 | 287 | 81	0 | 1.00E-172 | 2.00E-51 | 3.00E-41 | 1.00E-40 | 2.00E-29 | 9.00E-25 | 2.00E-09	966 | 555 | 199 | 166 | 164 | 128 | 112 | 62.4		gi|359475831|ref|XP_002282789.2|	PREDICTED: uncharacterized protein LOC100259525 [Vitis vinifera]	1683	1	88.65	643	0	1112
	192	UN00193	3780	CTCATTCATTCAATGGATGACCCTTTTTCACTCAAACTGGAAGTCTTCCTCATAAACTATTCCCTTGGAAACTCAAAAAATTTTTCCTCCTCAAGTTCTTACAGACCTCAACTTTCATTCTCTTGGGTTTGGTTTATTTCTCCTTTTTGTCATCAATTGACTCATAGAGGTATGTAGAGTCATTTGTTTCCTCCATCTTCATTGTCTTTGTATCTTTTCTTGGGCTATGTCTTGTTTTGGTTTAGATACTTGATTGCCCTTTCTTTGATATGCTTGTATATGCATGTCCTGTCAATACCTTGAGCTACAAAATTATTCTGGATAAACATAAATTTTTGTCACGGTATTGTTTTGAGTTGGGAAGCGTCCAGGTAGGTAGATATGGAGAAAGCATCAAAG…		---	---		AT5G63930.1	---	Leucine-rich repeat protein kinase family protein	1102	1	66.94	1092	0	1298		gi|255562043|ref|XP_002522030.1|	Leucine-rich repeat receptor protein kinase EXS precursor, putative [Ricinus communis]	1123	1	78.01	1073	0	1514
	193	UN00194	3777	AGTCTTTTGTCTCTTTGGATTCACTTAAATTGGAGCTCCCATCTTATCAGCATCTGATAATAATCCTACATTCAGGTGGCAAGTCGGTGGTTTGGATTGGATGTCTTGAATTGGAAATAAGTACTTGAATTTGTGAGGATATAGCTAATGGAGAGTGGTTTTGTTTTTTGGAGTTTATGTGGGTTCTTGTTATTTGGGCTTGCAAATGCTGATTATTTGTCTGAGGGTTTTGGTTTTGATTCTGTGAGTGAATATACTGCGTCTTATGATAGAATTGATGAGGTGAAGAAGCAGTGTGCTTCTGTTTTATCTTCTGTGGCTGAGTTAAAGGCCGAAGATAATAGAGTGTATAGGATCAAACAGGACCTCTCTTTTATGAATGGTGATTGGCGGCAGGAT…		---	---		AT1G52780.1	---	Protein of unknown function (DUF2921)	1059	1	54.92	1098	0	1065		gi|224054162|ref|XP_002298122.1|	predicted protein [Populus trichocarpa]	1063	1	69.04	1069	0	1400
	194	UN00195	3776	CAGGTCTCAACGAATCCTCGTTCTCTTCCTCTCGTGTTTTACTTCCTCTCCAAACGGTAACCCGCGAGGGGGTAGGGACCAACCACCGAGATAAAAGAAAAAGAAGAGCACCAGCTGAGCTAAGCCTCGAAGGGGAGGTGAGGGAGAATGGCGTCGGTGTACATACCGGTGCAGAACTCGGAGGAGGAAGTAAGAGTGGCACTGGATCAGCTCCCAAGAGACGCCTCCGATATCCTCGACATCCTCAAAGCCGAGCAAGCCCCTCTCGATCTCTGGCTCATCATCGCGAGAGAGTACTTTAAGCAAGGGAAGCTCGAGCAGTTCCGCCAGATATTGGAGGAAGGCTCAAGTCACGAAATCGACGATTATTACGCGGATGTTAGGTATGAGAGAATAGCG…		K15176	---		AT2G06210.1	ELF8, VIP6	binding	1091	1	72.42	1084	0	1454		gi|224068420|ref|XP_002326116.1|	PAF1 complex component, partial [Populus trichocarpa]	1056	1	83.98	1061	0	1638
	195	UN00196	3771	TTCAAATTGCTCACAAGGAAGAGCTTGGGCGTGAGTAGCCTGGTACAACAAGATATACAACAGACTAAAGCTGTGTGCAAGTGGGGAAAGGAAGAAAGGATACTCTATGGGCAAACTTTGAACTACTATTTCACAACGCAAAACTAGAGATGAAGATAATACAAAAGAATGCTATCAATGTCTCTCTCTTACAAACCTGGGTGAAAGGAAACAAGATAATGTGGTTAACTGACTGTGGTGCTTCTCTCTTTACATAGCATGTGCCACTCCTGAAGCACAGCTGTTTGAAGAGCCATGTGCTCGACCTCCTCTGCTGTTAGCTTCGACAGGGTTTGAGGTCCCTTTGGTTTATCATCTCCCTCGCCATCTTTCTTCTTTTCCTTTTCCTTCTTCTTTCCC…		---	---		AT3G01780.1	TPLATE	ARM repeat superfamily protein	1176	1	81.66	1178	0	1809		gi|255536981|ref|XP_002509557.1|	conserved hypothetical protein [Ricinus communis]	1164	1	86.88	1174	0	1915
	196	UN00197	3771	TTATCGATCAAAATAGTAAAAATGAGAGAAGGGAATAAAAGTTTCCTTCAATACTTGGAGTTACCAAACAAAAATAACAAGCATACATTCTTGAAGACTAGGAAATTTGTAGGCCATTAGCCAAACCAACATCAACCGGCATTAAAGCTGTTCCATCATGCACTAATCAATCATCCCCAATGGGATTTGGATACTCTTCTTTTCCTCTAAGGTCAGCTCTCCTTGCATCGCTTCTTCACATCCAATCGTTAAACACGTTCCCAATTCCATGGTAACACCGAGCTGAGCTGGCAATGGCAAGAGCACGATCATATGCTATACCGCAACAAATTTTTGCTACTGGAAATTAGCAGAGTCATAAGCTTTCTCCCAATCATCCACTACTTCAGAGGATTCTCC…		K12236	---		AT1G10170.1	ATNFXL1, NFXL1	NF-X-like 1	1188	1	66.25	1040	0	1447		gi|224117970|ref|XP_002317701.1|	predicted protein [Populus trichocarpa]	1112	1	74.38	1054	0	1692
	197	UN00198	3763	GTAGGGTTTAAGCTCTTCAACACCAGCAGCCTACGCCCCCTCTTCCAGTCTCACTCCCATATCCGCTTATTCCTCTCCCTTTCCCCCTCGCGTTCCTTCCACGCCACGCCTCCTCCATCAACACACAACAACAGCAACAACATCAGCAACATGTCGGAAGCAGCCGTGGGCAACCCCGAATTGTCCCAGCTGACGCCCGAAGAGCTCGAGCGCAAGAAGAAGAAAGAGGAAAAGGCTAGGGAAAAGGAGTTGAAGAAGCAAAAGGCCGCGGAGAAAGCTGCGAAATTCAAGGCGCAACAGGAATCGAGCAATGCTTGGAAAAAGAATGCTGCAAAAAAGGTCGTTAAGCGGGGTGCTACCGGCGAGGAGAATCCTGAGGATTTTGTGGACCCGGAGACT…		K01873	EC:6.1.1.9		AT1G14610.1	TWN2, VALRS	valyl-tRNA synthetase / valine--tRNA ligase (VALRS)	1108	1	74.75	990	0	1535		gi|255579057|ref|XP_002530379.1|	valyl-tRNA synthetase, putative [Ricinus communis]	1065	1	80.24	992	0	1648
	198	UN00199	3761	CTCCTGGGAGGGAGCAGAGGGGGGTGGAGAGTCACAAGCGTGGGCGGAGCCTTGAAGGCGCGTTTGTGTGGAAGGATAAGGACGATGACCTCGCGTTGTTTAATGAAATGCAGTCCCGGGAGAGGGAGAATTTCTTGCTGCAGTCCACGGATGACTTTGAGGACACGTTTTCAACGAAGCTGAAGCGCTTATCAGATGTCAAGCTTGGGGTTTTGATTCCTGCACGAGGAGAGAGCAGTGAACTGCTTAATGTAGACGGGGAGAAGAATGATTATGACTGGTTGTTGACTCCTCCTGATACTCCTCTTTTCCCATCTTTGGATGATGAACCACCAACAGTAAGTGCTGTGACCAGGGGTAGACCTCGTAGTCAACCCATCTCCATGTCAAGTTCATCTA…		---	---		AT1G27850.1	---	unknown protein; FUNCTIONS IN: molecular_function unknown; INVOLVED IN: biological_process unknown; LOCATED IN: plasma membrane; EXPRESSED IN: 22 plant structures; EXPRESSED DURING: 13 growth stages; BEST Arabidopsis thaliana protein match is: unknown protein (TAIR:AT2G40070.1); Has 9215 Blast hits to 5316 proteins in 473 species: Archae - 6; Bacteria - 773; Metazoa - 3392; Fungi - 1710; Plants -…	1148	2	37.8 | 63.87	963 | 119	4.00E-130 | 2.00E-38	428 | 157		gi|224102329|ref|XP_002312640.1|	predicted protein [Populus trichocarpa]	1173	1	58.13	965	0	881
	199	UN00200	3755	CACATGCGATGTCAGCTCTCCACACCCGCGTCCCAACCGGGCCCACCGAGCCCGAAGACCCCACCTTCAACATAATCCCCGTTAACAACCTCCTCGCCGACCACCCCTCCCTGCGCTACCCCGAGGTCCGCGCCTCCGCCGCGGCCCTCAAGACCGTCGGGAACCTCCGGCGACCCCCGTACTCCCAATGGCACCCCTCCATGGACCTCCTCGACTGGCTCGCCCTCTTCTTCGGCTTCCAGAGCGACAACGTCAAGAACCAGCGGGAGCACCTCGTCCTCCACCTCGCCAACGCCCAGATGCGCCTCTCCCCTCCCCCCGACAACATTGACTGCCTCGACCCTGCCGTACTCCGCCGCTTCCGCAAGAAGCTCTTGAAGAATTATTCCAATTGGTGCT…		---	---		AT4G03550.1	ATGSL05, GSL05, ATGSL5, PMR4, GSL5	glucan synthase-like 5	1780	1	76.16	1267	0	1885		gi|255553749|ref|XP_002517915.1|	transferase, transferring glycosyl groups, putative [Ricinus communis]	1767	1	86.99	1253	0	2165
	200	UN00201	3753	CAAGAGACAAGATTCCATAAATCAGCATAACATCTTCAAAACAAAGCCACTAGAGTCCCAACACTATTAACAGCATCTTTAGCAGCTGTGTTATTTGTCAAAATAGTTCGTTCACGCCTAAATATTATTAACTTGGCCCGTAAAATGATACACACAAAACCCAATAATAAGAAATGAATCACTCAAAAAGCTGTTCAGCTTCTTGGTAGTTGGCTTCCAATTGAAATGTGAGCAGAAACTGCCGCTAGAGAAGGCAAAGGTTTAACCACAGCCAACCTGGGCAGCCGGGGCATATGTTTCATAAGTCTGTCTGCTCTGAATCTAATACACAACCTTTTCGGTTACAAATCTCACTTATCCTACCAGTTAACTGACAGTTGGGATTTAAAATAGTTCCTC…		---	---		AT4G33080.2	---	AGC (cAMP-dependent, cGMP-dependent and protein kinase C) kinase family protein	507	1	82.48	508	0	833		gi|255550097|ref|XP_002516099.1|	serine/threonine-protein kinase, putative [Ricinus communis]	623	1	92.26	465	0	883
	201	UN00202	3753	GTTAGAAGAGCGCCAGAGAGATTGTTTTTGGGTGGCTTCACCACTTGGTTTGATGAGCTGGGATGGGGATCACTGACAATATGCTGCATTCAGAGTCAACAGGGTTTGTATCTCTGAGCAATTGCAATCATTCTGATGACAAATCTGGGGGAAGGCAACCTATGGAAAATGGCCATACTGCTGCTTTTGCTGCTCCACCCAAGTACAAGTGGAGGAGAGTTTCTGCTGTTAGGGATTTTCCACCTGGATGTGGTCGACTTGCTCCTCAGATAATTTCAACTGCTATTGGAGAAGCAGTTGTGGGTACTGATGAGTGTTCAGCGTGTAGGGAGGAGACCATGCCTCTAGGTTTGCATTCTATAGTCATTCCTGGTGAAGCTCGTCACAGTGGAGAACAAT…		K11420	EC:2.1.1.43		AT2G22740.1	SUVH6, SDG23	SU(VAR)3-9 homolog 6	790	1	56.25	608	0	643		gi|359496368|ref|XP_003635220.1|	PREDICTED: uncharacterized protein LOC100242100 [Vitis vinifera]	1109	1	48.68	1136	0	909
	202	UN00203	3747	CCTTCTCTCTCTCTTTGTCCGTTTCCGCCTTCACGTTATCTTCTCTCTCCTCCGCTTTCTCCCTTAACCCAGGTTTCCCCCGTTCCCTTCCCCTTCATTCCCCGCTTTCTCAAAAGAGCCACCCACAGAAATAAAAATTAACACCGATTCTGCACCTAGAAAAAGAACAAACAGCAGAAGAAGGAAGAAAAAGTGTTTTATTTATTTTCTTATTTGAAGCTAATTCGAGCCTATTCTGATCCGCTCAGGTTCGTTTTACCTTAAAGATTTTAGCTTTTTTTAGTCCCGAGACACCCTGTTTGGTTCCGGTCCTGTTCGAGGCTGCTATGGTGTTATTTTTACCTGCCTTTACCAGCCCTTGCCTGTCATGTGTTTGATATAGAGAGAGGGTGGGTTGGT…		K04650	---		AT3G52250.1	---	Duplicated homeodomain-like superfamily protein	1656	2	39.69 | 35.57	980 | 194	4.00E-160 | 3.00E-21	521 | 101		gi|224097993|ref|XP_002311103.1|	predicted protein [Populus trichocarpa]	1666	1	60.45	1115	0	1162
	203	UN00204	3746	CTTCAAGTTATCCCTAGATTATCTTGTTTCGAATTTCTTCAAGTTTCTTCAGTATCTCCCCAGGAGTTCTGTCCAGTTCATCAGCAATTTTTCGCTGTATATCAAGAGGCAGTGTTGGGAACTGCTCACATAGATCCCCATCAATGACATCCTTAACGGGAAAATAAGCTGATCTATATGCCATGTGATCTCTTCCACACAAAGGAGGGTGATCCTGTCTCAAATGCATCTCCAAGTGTGAAAAGAAGTCGACATCATCTCTAGAAGTGAAGGGAAGCAATGCCCCCAAACTCCCCATCACAGTTCCATATATGAGGCAATCTCCACCACCTGGGATCAAAGACGATTTCTGCAAACTGGTGACAACATCACCAACATGAAACTGCACTATTTCCTCCA…		K12830	---		AT3G55200.1	---	Cleavage and polyadenylation specificity factor (CPSF) A subunit protein	1214	1	88.47	1214	0	2205		gi|224100909|ref|XP_002312063.1|	predicted protein [Populus trichocarpa]	1213	1	94.07	1214	0	2320
	204	UN00205	3744	GGGCAACAACAGGTTATCGATAGCATATACAGGCATAACAAATTAAAAACCCTTCTACGAGGCTTAATTTCCCATAATTTACAAGCAAAAAGCGTACTTTGTTCAAGTGGACAAAATAAACATTAGAAGGCAACCTTCCTGAAATACAAGCCCATGCCTAATCGCAATAGACAAGCAAAAGGTGCAAGCATCAACAAATGGATGCGGTAACAGCTCCTTGTCACCTCAACTTAGCCCTCTTCGCAAGACTACCACCAACATTTCTTCTATCAGCAGCTCGGGCTGGAGCTCGGGCTGGAGCTCGGGCTTTGCCAAAGGCTTTCATTTTTTTTCTTTTCCTCTCCTCCTCACTGTCTGACTCATTGCCCTTCTCCCTGTCCGCAAAACTTGCTTCCCTCT…		---	---		AT4G10710.1	SPT16	global transcription factor C	1074	1	70.37	1053	0	1392		gi|359487575|ref|XP_002276824.2|	PREDICTED: FACT complex subunit SPT16-like [Vitis vinifera]	1071	1	81.59	1081	0	1637
	205	UN00206	3736	TTTTGAGTGTACAACACTGACTCGAGTCTCATTTACCAAAATAACCGTACGGCCTTCTGTATATCTTCCATGACTTAACTCGTTCTTACAAGAAGAGATACCGACACGCTCATCTAACTACTATGGCAACAAAATCCTACTGCTTTATAGAGAATAGTTCCAGTCAAATATGATACACTCCGTGTACATTTCGGGTCTATGATATATATATACACAAATTGTGGGCAGGTCCGTTATGTAGGGGTGAAACGCCTTCTAGTCGTTCCTCCAAGCAAAAAACAAAAGAGGAGCAAGGTTTTTATTTCAGGTTAAAATCTCATGAACTTGCTGCAAAATGATTGAAAATCGTTTCCAGCGTTGACTGGCTAATACTGTATTCTGCTATCCCCAGTTTAGTTC…		---	---		AT2G41700.1	ABCA1, AtABCA1	ATP-binding cassette A1	1882	2	70.9 | 31.68	1141 | 505	0 | 3.00E-52	1493 | 202		gi|224090097|ref|XP_002308937.1|	ABC transporter family, cholesterol/phospholipid flippase [Populus trichocarpa]	1891	1	80.95	1139	0	1701
	206	UN00207	3731	CTTTCTCCTCTTGGAAACCCTCCCAATTCCACTCTCTCTATCCTCTCACTCCCCGCTCCCATGTCCTCTTCTTTCTCCTCTTGGAAACCCTCCCAATTCCGCTCCCTCTTCTGCCAAACCTTATTCTTTTGCCTCCCCAAACACCGCCTTACAAATTCACTTCGGCTTCCAACTCTTTCCTCCAAGTGCTCTCTTAACTCTCTCTCCCCTCCAGACTCCCGCCTTTCCGACGCCGAAGAACAGGAATGCGACGACGACGCGTTTGACGAAGATGAAGATGAAGACGAAGAAGACGAAGACGAGGAAGAATTAGTTGCGGAGGAGTACGACGACGTCGTCTCTTACGGGCTCGAAGACGACGAGAACGACGTCCTCTTGTCGACCTGGAGCGAGGAGTCA…		---	---		AT1G70070.1	EMB25, PDE317, ISE2	DEAD/DEAH box helicase, putative	1171	1	71.58	1038	0	1458		gi|255558340|ref|XP_002520197.1|	helicase, putative [Ricinus communis]	1161	1	80.97	1056	0	1650
	207	UN00208	3725	GCATTTGAAGCAGCAGTGTTATGGCTGGAAGATAGAATAACTGAAACAGGCCATGAAGCTGAGACTAGAGAATCAACACTTTTTGCCCATGCCTGCTTCCTGATAAAAAGCATGTCTCAGAGAGAGGAACACATCCGGGACATTGCTGTGAACCTGCTGACTCAGCTAAGAGATAAGTTTCCTCAGGTCTTGTGGAACACATTGTGTTTAGACTTCTTGCTATTTTCGGTTCATAACGACTCGAGTTCTTCTGTAATCAATGATCCTGCTTGGGTAGCAACTGTTCGTGCTTTGTATCAAAGAGTTTTAAAGGACTGGATCAGCATATCACTTTCACATGCCCCCTGCACTAGCCAGGGCCTACTTCAGGAAAAGCTCTGCAAAGCAAAGTCATGGCAA…		K00888	EC:2.7.1.67		AT1G49340.1	ATPI4KALPHA	Phosphatidylinositol 3- and 4-kinase family protein	2028	1	80	1160	0	1846		gi|255556095|ref|XP_002519082.1|	phosphatidylinositol 4-kinase, putative [Ricinus communis]	2017	1	86.68	1156	0	2000
	208	UN00209	3721	AGCGTTTTCAATCTTGTGAGAGATGACAAAAAAAATCGTACAACAACAAAGGAGAGAATCTTCCCCGTAGAAACCAAAACGGTAAAAAACAAAACAAAACAAAACAAATCAAATGTTTCGACCCAGCTATAAAATGAAGCACTCCTTTGGAATGTTTGCGTTTACAAGAGTTTGGGACTTTTAAAAGAAAGCAATGAATCATAAAAAGAAAAAAAAAAAACCAACCTTGTTGGCTTGACAGGAATGTTGGATGACTGTTTATGGGATTAGTTTTCTGACGGTAGCAAATGCTTAAATTCTAAACAATCGGCTCCAACTTCAATCAAAGCAGAGTAAAGCTTTGGGATGATCTTAGCTAACATTAGCTTGAAACCAACTGAAGTTAGGTTTGAAGTTCCC…		K10581	EC:6.3.2.19		AT2G16920.1	UBC23, PFU2	ubiquitin-conjugating enzyme 23	1102	1	63.05	1015	0	1045		gi|255560525|ref|XP_002521277.1|	conserved hypothetical protein [Ricinus communis]	1137	1	72.68	1014	0	1206
	209	UN00210	3714	CCGATTAATTATTTGCAGATTAACACTGTAAAAACATACTTTTGACTTGAGAAAGACAAAAAGAAGAAAATCAAGTTGTGAATTGGGAACAAAAGATTGGCAAGATGCAAAATGCAAACCACAGGCCGTTCAACAGTAGAAAATCTTGCGACAGAAAAAAGAAACTAGACCAATAAACCGACTCAAAAGGATATATATAATACTTGTTCTTCCCCTCCGTTTTCTTCCAATATCTCAACGACACAACTGTCACTGTATGGCACACAGCGACACTGACACCAATGCTACGCAAGCTAACAAAAATTCATACTCCCTCATTCATCAGTAATGCTTCTACTCGTATGTGACTCCAAGCAAAAAAGCCACCAAGAAGCTTGGCCATGAAACTTGGGACAGCCC…		---	---		AT2G46520.1	---	cellular apoptosis susceptibility protein, putative / importin-alpha re-exporter, putative	972	1	71.73	962	0	1328		gi|224127955|ref|XP_002320205.1|	predicted protein [Populus trichocarpa]	969	1	77.19	969	0	1441
	210	UN00211	3712	GCTAGGGTTTACGTGCACGCCGTTTGTACTTCCCGTCTCTTCTAAGATTGGCATCTATTTTAATCGTTCCACGCGCGGGTTCAGATCTCGCGTTTTGCACGAGTTCGAGAAACTTATTAGGCGGCGATGGGAGTCCCGGCATTCTACCGGTGGTTGGCGGAGAAGTATCCGCAGACGGTGGTGGACGTGATCGAGGAAGAGCCGGTGGTTATCGATGGGGTTAAGGTTCCGGTGGACACGAGCAAGCCTAACCCTAACAATCTTGAGTACGATAATTTGTACCTCGACATGAATGGGATTATCCACCCGTGCTTCCACCCCGAAGACAGACCTTCCCCAACTTCTTTTGACGAGGTATTCCAGGTCATGTTTGACTATATTGATAGACTTTTTGTGATG…		K12619	EC:3.1.13.-		AT1G75660.1	XRN3, AtXRN3	5'-3' exoribonuclease 3	1020	1	65.29	1069	0	1274		gi|255538898|ref|XP_002510514.1|	5'-_3' exoribonuclease, putative [Ricinus communis]	1113	1	74	1150	0	1561
	211	UN00212	3712	CTGCATTTGCATGAATTACGTTGAAGATGTTACATTGGCTGGCTGCTCATTTTGCAAGCAACGTTATTGATGGTACACCTAATAATAGGGAAGCAAATCCCGACGACCGAAATGACACCTCTAAACGCGGCTCATAGGCCACACCTATAATGCCCCTACCTAAGCTCCTACGTAAAGTAAACATACCAAGCAATATCAATCCCATCCGTTTCCCTTTCCATTTGAACTGTGGCCTCTAGAATCCGATGAAGTCTGAAGAATATAGCTAGATCTCTTCTTTTTATGAGTCTTCCATGTAATTATCTTACCATTCCAGGAATTTCCCCCCACGTCATGGTGCTCAGGTTTTGCCATTAGTTGATATTCAGCTTTCTCAGCAGCTACCACCACATTAGACAT…		K11647	---		AT3G06010.1	ATCHR12	Homeotic gene regulator	1102	1	71.75	1101	0	1479		gi|224099763|ref|XP_002311608.1|	chromatin remodeling complex subunit [Populus trichocarpa]	1131	1	79.28	1110	0	1691
	212	UN00213	3712	CGTGTCTCCAACTTCAACTTCACTAACTATGACAAAGCAAAAGAACAGGAAAAGATACCACAGAAATTGACTCACAAACCAACCAATCATTGGTACAAAGTAATAGTTTCTGTTCTGTGAGGTGCTACTAACATAAAGGTTTTTAGTAACCATGCATTTTTCATAACAACTTTTGTTCTGACTTGGGTTGCTCTTATCTGGATCTGATGTCATCGTAAGCATAAAGGAGGTTCTTGGTCTATGGCTTTGCATTTNNNNNNNNNNGGGGCTACTTCTCTTTTACCTTCATTTCTCATCCAGGAGGTTCTTGGTCTATGGCTTTGCATTTGTGGGGCTCCTCTTCGGAGGTATAAAACCACATTAGTCCAAGATGAATTGTAATTAAGCAAGCCCTTTTTA…		---	---		AT5G43230.1	---	unknown protein; BEST Arabidopsis thaliana protein match is: unknown protein (TAIR:AT3G01810.3); Has 30201 Blast hits to 17322 proteins in 780 species: Archae - 12; Bacteria - 1396; Metazoa - 17338; Fungi - 3422; Plants - 5037; Viruses - 0; Other Eukaryotes - 2996 (source: NCBI BLink).	848	2	54.81 | 25.87	489 | 460	3.00E-169 | 2.00E-30	524 | 130		gi|255547790|ref|XP_002514952.1|	conserved hypothetical protein [Ricinus communis]	1059	1	59.74	1068	0	1086
	213	UN00214	3711	TTTATATTTATATATATATATATTTATTTATTTACTTTGGTTTCTCCCCCTTCTCTACTTTCGGCCGTTTGTGGGCCTTCCCGAGTCCCCAAACTACAGTAAAAAAGAAAAATGAAAGGGACTCGACCGTGCTTGTTTTCTGTTCTACCAAACCACCCCCGTCCCCAAAACAATCCCAACCAAATAGGGCTGAGTTGAGTTCCCATCTTCTGAGAGGCCATTTTCTGAAATTCCATTCCACCCACTTCTCCCCCAACCCAATTTAAGTATGCATCAACCACAGCTTTCTCCCTTCTTATCATCCCAGTATGCCGCTGCTCTTTCATAAAAAAAGGCCCCCTGCTTGTTGAGTCGTCATCAACCACAATCAGCAAGAAAGCCCTAAGATGGATAACTTGA…		K01530	---		AT5G04930.1	ALA1	aminophospholipid ATPase 1	1158	1	52.9	1070	0	1060		gi|224091124|ref|XP_002309187.1|	aminophospholipid ATPase [Populus trichocarpa]	1294	1	76.56	1088	0	1587
	214	UN00215	3709	CTTCTTTGTACAGTACTATATGAAATTGAGCAAGAATTTAGGAAAAATTTAGTCAAAAGAGCAATATCCGTTCATAAAAGTCAACAGCAATAGCTAGGAAATTATGCACCCACACCCCCCCTTGCAAAAGGAAAATACAGAAAAACAGTTGAATCCTCCGCAACTGCCACTACCAAGCAGGATTCAGGAAACCTGTACAACAAACATTATTACTACAGCTAAGTACGATGATGAACTCTTCTTTTATACCTCCAAGATTATACTTTCGCCAAGGATCGGGATTTCTTGCTACTTCCTTTCTTCTTTCTCGTCAGTAGCTTCCTCAACAAGCCAAATCCTTGCTTTTTACCGGGCACAATAGCCAGAGCCCCCAGTGAGGCATCACCTGTGTTGTTCTTT…		---	---		AT2G23360.1	---	Plant protein of unknown function (DUF869)	898	2	34.15 | 42.68	738 | 82	2.00E-83 | 3.00E-06	293 | 52		gi|255555383|ref|XP_002518728.1|	Myosin heavy chain, fast skeletal muscle, embryonic, putative [Ricinus communis]	1050	1	55.78	1047	0	855
	215	UN00216	3705	CATTAGTGAAGAATATGAAACACATACTTATTTCCGCCCACCACAACATCATTCCATTCCCATTCCAATTAACAACACACGTTATACTTACACTGCTGCAGCAGGCAGCAAGCATGGGTTGACTGACCATGTACATCAACGTCATGTCAGATTACAACCTTGCTAGTTTGCTCATGGAGTGTGAGTGATTACAGCAGCCTTTATGTGTCCAACACTACAATGGGTAGCCTGAGCCATCAAAGTCGATTATAAAAAGTGTCGATTTTCATTAACATTATTCAGTGCCACAACGACGACGCCTTCTACACCCTACAAGAATGAAGGCAGCTTTGCATTCCAGGTCCGGAAACACCACAGTGCGCCACCATGCCTTCTTCTTCTTTTTCTTTTTTCTTGTTT…		K01191	EC:3.2.1.24		AT3G26720.1	---	Glycosyl hydrolase family 38 protein	1019	1	73.25	1002	0	1463		gi|224065294|ref|XP_002301760.1|	predicted protein [Populus trichocarpa]	1020	1	82.71	995	0	1656
	216	UN00217	3705	CATAACGTGACCCAGAAAGAACCCACACCGAAAACTTTCCTTCTCTCCGACTCTCTCTCTCCCTCTCTCTTTCTTTCTCTCCATTACCATGGCTGGTGTGAGGATAGAGGGAGTGTTACCGTTCAGGATCGTGGCCCAAGAGCCGACTGATAGTAGTACTACTACTTCTGCAAGCTATAATCCAACGGTCGCTGTCATTTTCTTTGGGCTAAGTCTGGTTCTTGGGATAGCGTGTAGGCATGTACTTCGCGGGACTCGCGTCCCTTACACTGTCGCCCTCCTTATCATTGGCATCGCGTTTGGCTCTTTAGATTATGTCACAAATCATGGATTAGGAAAGATCGGAGACGGTATTCGGCTTTGGGCAAGCATAGATCCTAACCTTTTATTGGCCGTTTT…		---	---		AT2G01980.1	SOS1, ATSOS1, ATNHX7	sodium proton exchanger, putative (NHX7) (SOS1)	1146	1	64.22	1160	0	1297		gi|224111392|ref|XP_002315837.1|	sodium proton exchanger, partial [Populus trichocarpa]	1129	1	77.79	1139	0	1627
	217	UN00218	3703	CTTTTACTAGATTATGCTGTTGTTGCGGCAAATTGTGCACGTCACTGTGAGTTAAACTAAGATCAGTACACAACCTAATCACCTGTTATTGTCCTTCGCCTTCTAGGATTATGCTACGAACATACAAAAAATATTTCCCAAAATATGGCACCTAAATTAAAAATCAATTAAGAATGAGACTGCACAACCTCATCTCATGCAGCCGGGGACGAGCTTCAACAATCTTAAGCAGAGGCAATACAGGCCTCCGGACTTGAAAAGCTGTAGCATGTAAGAGATTAAACATTGCCAGCTTTAGTAAGGTCTCTGACAGTTGGGCCTTGAGCCCAACAATTGTTCTCTCAATCATCAATTCCTTGAACCCATGCTAAATCTTGAAGCACGGTCTCCACTGCTGCA…		---	---		AT1G79350.1	EMB1135	RING/FYVE/PHD zinc finger superfamily protein	1295	1	82.44	1099	0	1813		gi|255555580|ref|XP_002518826.1|	conserved hypothetical protein [Ricinus communis]	1281	1	90.6	1096	0	1951
	218	UN00219	3698	CGAAAACTGTGCAAAAAAAATTACGGAAACTGTGCTCTTCGAGTGCAAGCTGGACTGGATAAACACGACAACTGCTAACAAATAACCCGTGCAAAGTTTGAAGCTTTTTTCGCTCGAGTAAGGTAAAAGAGTCTTTAGCTGTACATCCGTGATACTTGGATATCCCGCTTGTGTAAAGTACTAACCAGGAAGCGAAAGGACAACAACGGACCCCAGTTGACCAAGATCAAGTGAAGTTCGATGCTTTGACCTTGAGGGATTGGTTCTCTCAGCCTTTACAATGGAAACAAGATTATTGATTTTGTGTGTGGCTCTTCTCTTTGGGGTTTTCATTCCATTTGGGGAACCCAAGTACATGGTTTATAATACTTCCCAAGGTGTAGTTCCCGGTAAGCTAAA…		K01191	EC:3.2.1.24		AT5G13980.2	---	Glycosyl hydrolase family 38 protein	1024	1	69.25	1018	0	1416		gi|224131400|ref|XP_002321075.1|	predicted protein [Populus trichocarpa]	1009	1	79.41	1015	0	1593
	219	UN00220	3694	CAAGATCTCATCTCATTATAAACAAAGTAACATAAATGCCAAAGTGATCCACAAAAAGAAACATACTAGTGAACCCAAAATGGTTCTAGACCGAGTTGATGTTAGCCGGATAATGTAAGAGCTGGAGAGGGAAAGACTGCGGAGGGACATTTTCAACATGTATGCGATAATGTACAGAAGTTGTGAAGAGACAGAGGGATGGTAATGAAACCAGGAACCGCCTGTAAAAGAGTTGCAGTAGCTTTTGTTAAAAAGGCAGACAAATGCTGTATCGCAGAGCTCGATGTTGCCGATGCAAAAAGTCAAGAAGGGATTGAGATTTCTTCCTGGAGCTCCATTCTGGACATTGTGTACTCCCTCTCGAACAATAGAAATTCCTGCAACTGCTGCTTACTAAAT…		K14301	---		AT3G14120.2	---	FUNCTIONS IN: molecular_function unknown; INVOLVED IN: transport; LOCATED IN: nuclear pore; EXPRESSED IN: 23 plant structures; EXPRESSED DURING: 13 growth stages; CONTAINS InterPro DOMAIN/s: Nuclear pore protein 84/107 (InterPro:IPR007252); Has 271 Blast hits to 268 proteins in 107 species: Archae - 0; Bacteria - 0; Metazoa - 138; Fungi - 69; Plants - 52; Viruses - 0; Other Eukaryotes - 12 (sourc…	1077	1	72.71	1092	0	1552		gi|255576613|ref|XP_002529197.1|	conserved hypothetical protein [Ricinus communis]	1088	1	77.72	1104	0	1658
	220	UN00221	3690	TTTTTAAGGTAACTTTATATTATTAGTTAATATTGGTAAAAAGGATAAATTACAGTGTCAGAAAAAAATGTTTTAATATTTAAGGATACATATTTAAATTTTGCAATATTTAAGGATATATAATTATTAATTATTTAAAGATTGCTACTCCAAAAACTAAGAATAAATAAACACCCCCCTGAATAAAGCCAAGCCACGGTCCATTATTTATTTAGAACTTTTGTCTTGGCCTTTTGTAATTTCTAGGTGGTGGTCTCCAATGTCTTGTTGCAAGGAAACACTTCCATTTTCAGCCCCAATCATATTTCCAGCGTCTTCTTTACTGGCTTCTCTATTTTCCTCTCCATTGTTGCCGCTGTCTTCTATTTCCACCGAACCTCCACCAAATGGTGATTCAAA…		---	---		AT1G67140.1	SWEETIE	HEAT repeat-containing protein	2221	1	52.11	973	0	869		gi|359488185|ref|XP_002279980.2|	PREDICTED: HEAT repeat-containing protein 5B-like [Vitis vinifera]	2264	1	55.92	971	0	979
	221	UN00222	3686	GCTCCTCCGTGACCGCCTTTCACGTGAGAAGGCCATCTCTCCTGCGACACCGTTTTTATCATATTAGCATTACTTAAAAAACAGAAAAATAAGGATTTCCAGTACATGAAGAGGTTTTCCGTACAGTGAGAAAGAGGATCCTGTATAGAATGAGCACCCGCTCTACCAATGGGTTGCTGCCGCTGCATTCAGAATTTTCGCAGCAGCGGGACTTAGAGGCCGGGGGACCCACTTCCGACCGGAAGGAGGATACTTATGATGAGGAAGGCAGCGGCGAGTCGGACCCCTTCGACATTGCCGACACCAAGAATGCACCGTTTGAGACTCTCAAGCGATGGAGGCAAGCAGCACTTGTGCTGAATGCTTCCCGTCGATTTCGGTACACTTTGGATTTAAAAA…		K01537	---		AT3G21180.1	ACA9, ATACA9	autoinhibited Ca(2+)-ATPase 9	1086	1	75.74	1080	0	1485		gi|224097462|ref|XP_002310944.1|	autoinhibited calcium ATPase [Populus trichocarpa]	1094	1	80.52	1083	0	1575
	222	UN00223	3684	CAGTGAAATAAAAGTAATTGCTGTACAAGATATGAAAACAACAAGAAAAGAAATTTAAGTGGGCTATCTTCATGCGTCAAGGAGTTGGTGATTCCGATCCATCTTCCTCTTCCTCTTTGTAGCTTTTCCTAAAGTATTTCCTTGAATATCATGCTCACTCTTTCTCATAATTTTTTGATCTTGTATGGCGGGGGCCCTTTCTTCCTCTTGATCTCCCATATTTCGATGTTTTCTCTTTCTCGATCTCTTAAGGTTGCTTGGCCCTTCTTCCTTCTTCTCCTCCCGATAGTTGTCGTCTTCAATTGAAGTTATACTCCCGGTTGGATAGTTTTTCCCGACTGGAGTGATCCCACACTTCACAATCTTGAATCCACTAGTTATCCGACGTTCATTATAATC…		---	---		AT5G17680.1	---	disease resistance protein (TIR-NBS-LRR class), putative	1294	2	37 | 26.63	881 | 522	2.00E-158 | 5.00E-26	508 | 116		gi|224127754|ref|XP_002329169.1|	tir-nbs-lrr resistance protein [Populus trichocarpa]	1125	1	37.3	1169	0	627
	223	UN00224	3681	GTTGGAATGGCTCAGAAGTCTAATAGGACTAGTCACCCAGGAACCAGCCCTTCTAAGTCTTAGCATAAGAGATAATATTGCATACGGACGAGAAGCTACTTTTGATCAGATTGAGGAAGCAGCTAAAATTGCGCATGCACATACGTTTATCAGTTCGCTTGAGAGGGGCTATGATACCCAGGTGGGTAGAGCCGGTATATCACTGAGTGAGGAGCAGAAAATTNNNNNNNNNNTATGATCCCACTTTAGGAGAAGTTCTTCTTGATGGAGAGAATATAAAGAACCTGAAGTTGGAATGGCTCAGAAGTCTGATAGGACTGGTCACCCAGGAACCAGCTCTTCTAAGTTTGAGCATTAGAGATAATATTGCATATGGACGAGAGGCTACTTTTGATCAGA…		K05658	---		AT3G55320.1	PGP20	P-glycoprotein 20	1408	4	84.73 | 32.25 | 85.14 | 54.05	943 | 645 | 74 | 74	0 | 8.00E-64 | 1.00E-29 | 2.00E-14	1449 | 238 | 128 | 78.6		gi|224112851|ref|XP_002316309.1|	multidrug/pheromone exporter, MDR family, ABC transporter family [Populus trichocarpa]	1397	1	89.29	943	0	1525
	224	UN00225	3677	TCAAAGTTTCTATGTAATTCCAGTTCAATTTCTTGCAGCCAATATGGAACGAAGGGGATAAGTCAGTTGAATTCTCTAGTTTTGGTGGAAGCAGCGAATCCAGGTCTCCGCCGCCTACTTATCCTCAACGAGTGTCTGCAGAAGCTCTCAAGATTCCCAACCGCAGTATAGTGGCAACTTCACCAAACTTGAACTCTTATTCTGGAGCAGAAGAAGAGTTATCATCCGAGGAAAATTCGGATAATTCTGTTTCCTCTTCGGAATCCGAAGCCGAAATAAAGCTAAAAACAAAAAAATTTGACCTCGCACTTGGATTCTTCCTGTCTCCAGTAGTTCTCCAGATCATCTAATGGCAGATGCAGATAACCCACCTGGTGGAGGCAACCATACGCCGCCTAA…		---	---		AT3G06880.2	---	Transducin/WD40 repeat-like superfamily protein	1264	1	26.32	794	9e-69	253		gi|356511369|ref|XP_003524399.1|	PREDICTED: uncharacterized protein LOC100787950 [Glycine max]	1421	1	65.74	972	0	1254
	225	UN00226	3675	CTATCTTCCACGCCAACAAAAGAGAAGAAAAACCATTTTAAACGTTCGCATTTCTCTTTCTTTTTCTTCGTTTGAAACGGGAAAGCCCGCTTGTAGCAGAAAGAAAGAATTGAAGTCTCTGCTGGAGCTGGATCTACCGTTCGTATCAGTAAGCGGTTGTGGTTGAATTGGCCAGACCTTTCAATCTGTGAAAATAAGGAGGAGGGGCGGGGGTCTGCTTCGTTACAGTCTCCACTGATTCAAATTTCAAAGCCAACGAATTTCATCTTCTGTGTGCTGTGTTTGAAAGTTTCTAGAAACGTCTACTAGCGGTCTAAAGAAGCTGCTTGTTTCCTGCAGCAGAATAATATTTCCAAAAGCCAACAGAAACATCTTTGAGGTAAGCTCAGAAACACAAGG…		K01537	---		AT1G27770.1	ACA1, PEA1	autoinhibited Ca2+-ATPase 1	1020	1	80.43	1017	0	1522		gi|224127276|ref|XP_002320033.1|	predicted protein [Populus trichocarpa]	1020	1	86.04	1017	0	1632
	226	UN00227	3671	CTTATTCATTGCTTAAGCTGAGTACTTGCATGCATCAAACACACACATACATAGATGCAGAAGGCCACAGAGCTCCAACCCAACTATCATAACATTAACTAAAAACTAACTAATGATCTCAAACTCCTCCAATCAATACAAAGAGTTTCTTCCATAAAGGTTTACAATACAGTAGCTAGATAGGAAAATAAGGATAGAGGTGTCGAGGTCAACATGACAAGCTTCACCTTCTCGGCTACAACATATCCACAATTTGGAGCTAGATCTCATCCCATCTTCATTTTTTGGGGTTCCTCGAACATTAAGTACCTTCACGAATCCATACTGCTGCGCACGTAGGAGAAAAGTCGACTTCCAGCAAAAACCAAAAACGATTCTGTAATGTCATTCAGGGCACAA…		K17573	---		AT3G62200.1	---	Putative endonuclease or glycosyl hydrolase	673	1	43.21	729	2e-157	486		gi|359479976|ref|XP_002273252.2|	PREDICTED: uncharacterized protein LOC100253767 [Vitis vinifera]	640	1	47.16	740	0	578
	227	UN00228	3670	GCCAGTTCATAGTAAGACCCACAAAGTGGGTGATCAGTCAGTTACATATGCACAGATCAGAAAACGAACTTACACTCTTGCAGAATAAAGTTATATATATATTAAAAAAAAAAAAGACCCATGAGGATAACTATGGCGAATGCCATAATTTTCCTGAATACCCTCACAACCGCCTTCCGTAATCACACGGATAAATCTAAATTCCAAAACCATCAACTCTCGAAGCTTCACTTGTTGACTCGGTAACATTGATTTCAGCTACCTGTGATTTTTTCAATTTTGCCACAAGAACCCACATGTTAGCAAGTTCATTTTCTAAATAAGCTTCTCTTTGCTTTGACTCCTCAACCTTCCTCTGAAGCTCAGCCTCCTTCTGATCTTTCTCCACAAGAGCAGATT…		K11498	---		AT3G12020.1	---	P-loop containing nucleoside triphosphate hydrolases superfamily protein	965	1	69.95	1015	0	1277		gi|224088174|ref|XP_002308355.1|	predicted protein [Populus trichocarpa]	1011	1	84.14	1015	0	1591
	228	UN00229	3666	GAAGCCAAATGTAATGTTCTTGTAGAAGAAGTAGCATACCATTGATGAGATCCTTCTGTAGCACCAGTGTCCATGCACAAGCAGCAAACGCTCCAAATATCGAAACTGAGCAATAGCAATGTCACTTGACATAACAGCCTGCATTCCTTCAACACCACTTATTCCAACCCCAATATCTGCCTCCTGTAGCATGCCTACATCATTGGCACCATCCCCAATTGCCAATGTCGTTTTCTTGGTTCCATCTTTCACAAGTCTTGTCACCAAAGCCTTTTGTTTTGGTGATGAGCGGCAGCAAATGACAGATGCACAAGCAGTGGCAAGCTCAAGAAACAAATTCTTCAGATCATCACCTAGAGCATATGCAAGTGATTTACCATCGATGATCAAAGCGAAAGC…		K01530	---		AT1G68710.1	---	ATPase E1-E2 type family protein / haloacid dehalogenase-like hydrolase family protein	1200	1	78.04	938	0	1477		gi|225423806|ref|XP_002280418.1|	PREDICTED: putative phospholipid-transporting ATPase 9-like isoform 1 [Vitis vinifera]	1186	1	81.09	936	0	1519
	229	UN00230	3657	GTACCATTCCACCATTTCTACTCTACGCGTTAGCGATCCAAAGAGCAAGAAAACACTCCCCAGATCTAATATCCGTCCTCGAGCTTTCCACTAAATTACCAAAATGTCAAGCGACAGCGACGACGAGGACGAGCTCCTCCAGATGGCGTTGAAGGATCAAGCCCAGCGCGATGTCAATTACCAACAGCCAGCTTCCAACTCCCGCAAGCCCGTCGCCAACTTCGTCCAGCCTCCCAAAACGGCGCCGACATCTGCGAAGGTGTCCGCGGCGAATCACAACCGCCAACGGAGTAATCCTCCGCATCAGAAGGGCGGGGGAAATCGGCGGCCGCCGGCGGAGGAGGACGACGACTCGGAGGTGGAGATGCTGAGCATATCAAGCGGCGATGAGGAGGCCAC…		K17637	---		AT1G76850.1	SEC5A	exocyst complex component sec5	1090	1	67.49	1092	0	1369		gi|224066701|ref|XP_002302182.1|	predicted protein [Populus trichocarpa]	1101	1	80.31	1092	0	1672
	230	UN00231	3643	CAGGGATAATCGAATAGAAGAGTGGAAAGGAGAAGGAGAAATACGTTAACAAATGTTAAAATTTTATTTTATTTTTCTAGTACTTGCTGCTATGTGCATGCATGCTCGCTGCTGTTTTGTGTTGTAAGGGAAAAAGCGCGTTGGTTTTGAGTCTCTTTTAACAAAAGCCCATCTTTCGGGTTCGGATTCGGGTAATGGGGGCTTTGTTAAGGGAAGTTCTGAGGACGCTCTGCGTTGGGAATCGGTGGTCATATGCTGTTTTCTGGAAGGTTGGGTGCCACAATCCGAAATTGTTGATTTGGGAGGAATGTTACTACGAATGCTTGCCGTGGTCTGCTCCTCTGAACAAATCTGGAATTGGTGAAGCTGGATTGACCAGCAGAGCATGGTTTCAAGCAG…		---	---		AT2G27230.2	LHW	transcription factor-related	650	2	44.64 | 54.08	457 | 233	8.00E-94 | 1.00E-57	315 | 212		gi|255545313|ref|XP_002513717.1|	expressed protein, putative [Ricinus communis]	933	1	52.26	951	0	814
	231	UN00232	3639	CAAGTATCAATGGTATCATGGCCAGGAACAAATATATATCAGCGATCAGGACTTTCTGCTTTCATCAAAACTAAAATTACCATTGCAGATATGAAGCTTGATGGGTGCCCATGGCAACTGAATTCTCATTCTAATAATGAGGACTAATGTTGTACATCAAAGACCTTATATTCACAAAATTTTGAAGGCCCTTGCCAAAAACAATGATCACTACCAACTTAATCTGAAGGTGTGATGATACATTAACTAACCTAAAGGCCTTCTGCACCTAAGCAGAAAAACGAGGGCAAAAAGTGGGGAAAGGTAAAAGATAATGAGAGATGGACTCTGTACACATACCTCTATACCTGTCTCCATCCTCCCAAAACTCTTGACCAGTGGTTATATACAAAATACCCA…		---	---		AT3G24870.1	---	Helicase/SANT-associated, DNA binding protein	1907	2	56.65 | 32.85	556 | 274	1.00E-145 | 2.00E-23	484 | 108		gi|255560135|ref|XP_002521085.1|	DNA binding protein, putative [Ricinus communis]	2009	1	63.49	956	0	850
	232	UN00233	3637	AGAAATCAAACCAAAACTCATTCTTGAAGATAATTAATCAATTGAAAATCAGAAACAAAACCAAGCTACCAACAAGACCAAACTACAAAAAACAAAAAGCTCCCATGATTACAAAGCTCTGACAATAGTGAAAGCATTAAAAAAAAGAACTTTCAAACCTCAATACTTGCAACCTTCTTGTTTCTTTACAATTTCCATTCAGTCTGAATCGCTGGACCTTGAGCTCAATCCATGAGATTTTACTTCCTTAACTGCATCTGATTCCTTGAAACTTGAATTTCCAGATTTGACATCAACATCCTGCTTCAATTCGTGAGGGGCAATGCTACCGTCATCTGGAACAACCGGTTCCACCATGACTGGGCCACCCCAATTTGCACAATCCACTTCTCTCACTTC…		---	---		AT5G17910.2	---	unknown protein; FUNCTIONS IN: molecular_function unknown; INVOLVED IN: biological_process unknown; LOCATED IN: mitochondrion; EXPRESSED IN: 23 plant structures; EXPRESSED DURING: 15 growth stages; BEST Arabidopsis thaliana protein match is: unknown protein (TAIR:AT2G29620.1).	1342	2	25.2 | 22.18	496 | 532	4.00E-22 | 7.00E-14	103 | 77		gi|224123962|ref|XP_002319207.1|	predicted protein [Populus trichocarpa]	1661	1	44.49	1189	0	776
	233	UN00234	3637	CCTTCTTTCCCTCGCTTTTGCTTTGAGAAATGAACTTGGCTTTTACTACTTCGCTTTACCCAGCAAGTGGGAAGAGAGCCAATGCCATCAAGCTTGAGCCCTTGAGCTTTAACCTCAACACCAAAACAAGAGTCTGCACTTATAGGAAGGAGATTTCTTGTTACGCGGCGACCTTATCCACACAAAATTCTCAGGCATCTGGGATTGAGATAGAGAAGAAGAAGCATGACTTGTTGTTAGCTATCCAGGAAACACAGCGAGGACTTGTTACTACTGCTGATCAGCGCTCTATAATCGAGGAGGCTTTGGTGAGCTTGGAGGGTTGTAACATGGGCGCGCCAATCGATTTGGTGAAGTTGGATGGGACGTGGCGCTTGCAGTATACTTCCGCCCCAGATG…		---	---		AT2G46915.1	---	Protein of unknown function (DUF3754)	708	1	59.38	650	0	722		gi|224068275|ref|XP_002302693.1|	predicted protein [Populus trichocarpa]	697	1	74.27	649	0	913
	234	UN00235	3637	GAAACTGAAACGCAAGTGCAACAATCGCGTAATTTTTTAGTCAAGTATCCAGAATTGGAGGCCCCTCCCGTTTCGCCATTTAATTTAACGTTGGTGGTCGCCGGGGTGCTCGAACTGCTCACTCATCTTGCATGGCGTCCATGATTTGTAACAAGAGTACAAAGAGTATAACGGACGGAAACATGGGATAGGAAACGACGTTTCAAGTCCTTGTGATCCTGAAAGGCACTTTATCCAGTAGCCATACACTGAAACCCAATCCTACGGACACCGAACCAAGTTTAGTCCAAGTGGAAAAAGAAACGATGTTAGGAAACGGAGTGGTGGGGATACTCTCGGAGTCGGGGAATAAGTGGGAGAGGAGGGTGCCGTTGACGCCGTCACACTGCGCCAGGCTGT…		---	---		AT4G33150.2	---	lysine-ketoglutarate reductase/saccharopine dehydrogenase bifunctional enzyme	1064	1	70.94	1060	0	1498		gi|255550269|ref|XP_002516185.1|	aminoadipic semialdehyde synthase, putative [Ricinus communis]	1050	1	78.58	1055	0	1640
	235	UN00236	3636	TCTCTCAGTAACTCGTTCACGCTACTAGTGTCAATAATTCCTGCAGACTCCTAACTCCTTAAAGCCTAACCCAAAAAACCCTTTCGAACCGGGAAAAACGAAAAATTCAACCCAATGGAGGAGAAAGCGGGAGGTGGATCCGACACGCCGGCGTCAGCCGAACCGGGGAGCTCGTCACGGCGCAGAGCCGGAGGGCAAAAGCGTAAATCCACCTCGCTCTCCAATTCGAGCCCACTATCTTCGACCCCTTCGAAGCGGGTCACCCGCGAGAAGGCGGCAGTCCCGATCCACCCGACCCTGCACCACAACGGGCCCCTGACCCGAGCCGCGAGGCTGGGCCCTGGCAATTTGGCTCCCTCCCCCGCCAAGGCCAGCGTGAAGTCCGAGGACAAGGTTGTC…		K11649	---		AT4G34430.3	CHB3, ATSWI3D	DNA-binding family protein	983	1	46.45	1029	0	667		gi|224105407|ref|XP_002313800.1|	chromatin remodeling complex subunit [Populus trichocarpa]	1010	1	60.08	1027	0	994
	236	UN00237	3630	AGCAGTTTCGAGGAGCTTTCAGAGTTTTAGGATCACAAAATGGAAGTGAGTTGATTTTATTTGTATCCTCAAAGTAAGTTAGAGAAATAAATGAACTGAGAATAGTTAGTCTATTGGCCAGGTGGTGATCTGAGTGAAAGCAGCAGATGTTTGATGGATGTGAGGGAGAAAATCAAGGGTCTAGTTTGAGAATTGGGAGGAGATTGGGTTGATTTGTACAAACGATCCCTTCTCACCAAGAGAAAAGTGGTCAAGCTACTGAGCTTCTCCAAGAGCTCAAATGGATAGTACGGCATCATTGGAGTGTGGTACAAGAAGTTCAATCTCTGAGGATCCTTTCAACAGTTTCTCAGAACTCATGAGTTTTGACACTGGTGCTGTGTGGTGTAGCAGTCCATC…		---	---		AT3G59580.2	---	Plant regulator RWP-RK family protein	894	1	51.77	846	0	711		gi|255578890|ref|XP_002530298.1|	transcription factor, putative [Ricinus communis]	985	1	67	994	0	1207
	237	UN00238	3630	TTCGTTTTCTGCTGAATTGCCCCCCTTTCCACCGCCTCCCGATCTCCGCCAAATTCGACGTCGAAGTCAAGCTGCGAGTTTGTTTTTGACCTCGTTCTGTACAAAGGAGGCTAATGAAACGATGAATCAAGGCGCCAACACGCAAACTCTAGCTCCCGTGGACCCCACCTCCGTTGAGAATCTATATGCTTTTGACATTGCTCAAGGTCAGACATCTCCATATCCTCCCTCAACGACTGGGTCTGAAGCTGCATCTTGGACTACGCATCAAGTGGATGGTTACTCCACAGAGAATGGAGTTGTTTCGCATTCCACTTATAACCCTGGTCAGCAACCAGAGCCAACTTTGAGAAATGCACTGGATGGCCCGAGTGCTACATCTGTTGCTGCTTCTTCAAG…		---	---		AT2G39340.1	---	SAC3/GANP/Nin1/mts3/eIF-3 p25 family	1006	1	52.67	1069	0	904		gi|255568211|ref|XP_002525081.1|	leukocyte receptor cluster (lrc) member, putative [Ricinus communis]	1058	1	72.06	1056	0	1282
	238	UN00239	3629	GAGAAATCTCTGTTTGCCTCTCCTTGGTGGTGACTTTAATGAATCTTCAACTTCCTCTCTTTCCACGACAAGGTCCTTGGTCCCCACCCCGCACCTTCCTGCCACCATCCCATCCTTCTCTTGCTCTCTATCTCCCTCTGTTTATGTTTGCGTGCGACACCCTACCAAAATCATTCCTCTGACCTTCCCTTAAAGTTCAAGCAAGAATATCCCAAATATAGAATCCCAGCCCCCCAACGCCTCCTCCTAGTACTACTCCTGCTGCTACTGCGACTAGGCCCGGAAAATCATGTCTCACATATTCAGGGACAGGTCCGCGCTTGGAGGCTCCAAACGGCACGTCGTTCCCTCCAGTACCATAGTCCCTATCTCTTACCCTTTGGAGGAACTCAATTTCCC…		---	---		AT2G25800.1	---	Protein of unknown function (DUF810)	987	1	63.07	991	0	1158		gi|255546371|ref|XP_002514245.1|	conserved hypothetical protein [Ricinus communis]	955	1	73.17	958	0	1301
	239	UN00240	3629	CTGTTTTTCATTCGTTGCACGGAGATGGAGTAAAGAAAAAGATGAACCGAGTTACAGTACAGAAGACAGATAATTGACAAGCATTGGTGTTAAAATTGCGGTAGATCACCATGAAATTGGCATGGCAATAGACAAACTAAGAACATTCTTGTATATATAGGGGAAATCCCTTTCGTTCAATGCGTGATGTTGTATTTAGAAGTTGAGCCGTGCCCATGATGCCAACACGAGTTGAAGACAATGATGAAACAAGCAAAAAATGTCACTCAATATCCACCCTCAGCAGTGGAAATTTATCCATGATTATGTTGTTCCAGCCCGAGGCTTCTGTATTTCACTGACTAGAAAAAACTTCATAAAGGATAGTGGATTGGTTCGGGTTGCATGGCCTTTTGAACA…		K00164	EC:1.2.4.2		AT3G55410.1	---	2-oxoglutarate dehydrogenase, E1 component	1017	1	87.72	1018	0	1858		gi|255575120|ref|XP_002528465.1|	2-oxoglutarate dehydrogenase, putative [Ricinus communis]	1021	1	92.65	1020	0	1956
	240	UN00241	3628	TAATAACTCTTCAGGCAAAGCTGCTACACAAAAACAACCTTATCACTCCGTCATCAAACGGACAACAGCCGATAACCAAAGTTACCTCTCTTCTCATACCACAACAACTAGCAAACGAAATTCGGCACCTGGCAAGCCCGTTGTCACTTCAACAACCGCCTGACACCCTCTGGCCTTTGCCTTATCGCAAGCAGCCAAGACCAACCCTGGCCCCACGTCGCAAGCGATGCCATGGTCAATCTCCACCTAACTTTGCACCATTGAGACCTTTACCAGTAGATATCCCCAAATTGCAGTGCTCGAGCCCTCTTCGTTGTCCTGTCCACCCATAACCAAACGAGACACATCGCTCACATCTAGAGGCAGCAACGAAGCCGTTGCCTATACCCAGGATCTGCC…		K05016	---		AT5G49890.1	CLC-C, ATCLC-C	chloride channel C	779	2	76.24 | 68.93	644 | 103	0 | 7.00E-34	783 | 140		gi|224144430|ref|XP_002325287.1|	Cl-channel clc-7 [Populus trichocarpa]	779	1	85.85	643	0	889
	241	UN00242	3625	GGAATTAGTTGATTGTGATGTAATGCATACAAATGGAAGGACAAACATGTATAAATATTGGAACATAATTGGTAAGGCAGTTATCGAAAGTCTGAATAAAGAAATCCCCAAGTTGGTTCCCATGATCTCTCTCTCCAACTCTCTGGAATCACTTCAATATTTCTCCAAGGTACCAGTGAGCAATTGGTAAGAACAGAAAGTAAGCGGTGTGGTTTGCCCTAACAAAAAATTGTTTGACAGCATATTGTTGGAGCCCATCCCCGTAATCATGGCTGGCTCTTTGGCAAGTCCGCTCGGAAACAAATAGCAGCCTTCAACAAAGAAGTTGCATATTACAAGATTCCCTTAACCCGTTCAATTGTGGGCCAGCTTGCTGTTCTTGGTCATACCTCCATCAGT…		K03798	---		AT1G79560.1	EMB156, EMB36, EMB1047, FTSH12	FTSH protease 12	1008	1	73.74	1009	0	1474		gi|255544590|ref|XP_002513356.1|	Cell division protein ftsH, putative [Ricinus communis]	993	1	81.9	1000	0	1616
	242	UN00243	3621	AGACACTCAGCAAGCAGCAGAGATAAACCCAATAGCGTTCACATAAGAAGGGGAAGAAAAGAAAAGAAAAGCCATTCAGAAATCTCCTTTTAACAATTTCATTTCGTCTAGAAAGCCGAAAGCATCTAAAACAAATAAATGAGGAAGAAGGTGGACGAGCGAATCCGAACCCTCATCGAGAACGGCGTCAAGCTACGGCACCGTTCCATGTTCGTCATCATCGGCGACAAGTCACGTGACCAGATTGTCAATCTACATTACATGCTAAGCAAAGCGGTGGTCAAGTCCCGGCCTACCGTCTTGTGGTGCTACAAGGATAAACTCGAAATTAGCAGTCACAAGAAGAAGCGTGCGAAACAGATAAAGAAACTAATGCAGAGAGGGCTGCTGGACCCTGAA…		K14521	EC:2.3.1.-		AT1G10490.1	---	Domain of unknown function (DUF1726) ;Putative ATPase (DUF699)	1028	1	71.54	1033	0	1385		gi|225438527|ref|XP_002279361.1|	PREDICTED: UPF0202 protein At1g10490 [Vitis vinifera]	1032	1	81.12	1033	0	1577
	243	UN00244	3615	TTCTTGAATTCCAGTTTGATTACAAATGTGCAATTATTACAGTTAATACATTAAAATAGGCACTTTTATACTAAAGCTGTAGGCTTAAAAGTAAGTATTTACATATAACTTACAAGAAATATCGGTGAGGGAAATATTAATTTACAAGGTAATTTTTGAAGGCAGGCATATTCCGGGTGCTTTCTCTACCATCAAAAGGCCTTCGGAGGTAGCTAGCCTCACTAGGATTCTACACCCAAAGTGGTGGTGCTTCAGCCGGGCTCCTGTGAACCCTCTGCCAAGAACCTTTTCAACCCATTCTTCTACGACCTTCTCACCGTCCGACGACCAGGAAGCTGCAAGTATTTGTACCATAGCTTCATGGGTTATTTCCAGCAGACTCGCCGAACCAAATATGTT…		---	---		AT2G29970.1	---	Double Clp-N motif-containing P-loop nucleoside triphosphate hydrolases superfamily protein	1002	1	41.3	1092	1e-176	547		gi|225434576|ref|XP_002279036.1|	PREDICTED: uncharacterized protein LOC100241532 [Vitis vinifera]	1106	1	49.04	1140	0	825
	244	UN00245	3611	AGGATCAGGGAAGAACCCAGTTGGTGGATGGGTTTGATGATGAAGTTCCAATTGAAGGAGACAGGGGAGTGAGTGATGGGACCGAAGTCTTGGCTGGGGATGATTGTGGTGGTGATGAGAAGTCAGATGGTGAATCGGTGAGGAGAAGTGAGGTGGAGTTGTTGGGTGGGGAGAAGAATGAGCACGGTGAGTTGAAGCAAGCTAATGATGCTTCTGCTGATGGCCAGTGTGGTTCAGTTCACATTTCTAGCGAATCACCAGTCGTTCAAGTTTGCCAAGACTTAAAGTGGGAGATTCCGCCACGGTTTACTTCAGTTCGTTCAGCATCTTTGAGGGCCTCCGGTTTGGCAGCTCGCAGTGTTGCATTTGAGGGAGCTAATAGCAAGTCCTTTCCTGTCC…		---	---		AT3G21480.1	---	BRCT domain-containing DNA repair protein	1041	2	59.6 | 25.6	297 | 746	1.00E-102 | 4.00E-25	349 | 113		gi|255551613|ref|XP_002516852.1|	pax transcription activation domain interacting protein, putative [Ricinus communis]	1178	1	46.62	1184	0	811
	245	UN00246	3608	CTAACTTGGTGACTAACCGCCAATTGGTAGTACAATTTCATCTTCTTCTTCTTCCCCTCTTCCACACCTTATCCTAGTCTCTTACAGATTCCCTTCCCCATCTCTTGTTCCCTTCTCTTCTCCTTCCTTTATTAACCCTTTTGTCTTACTGGTCACTTTTACTAGGCTCTTCTACCACCTTGAGTATTCTCATATTTATTCTCAGTCCAACTTATTTAATGATCATTATTTCTGAACTTGGAAGACAATCTCCATCTCTCTCTTTCCCTGGGGGAAGCAAATACAGTTCACTGCCTTGGTAATCACTAATCAGCATCCAAAGAGCTCTCTCATGGGGAAGCCCAACCAGAAGCCTCATATTAATCCCTTTTAACCAAGAGACAAATACGCTCAGTTGCA…		---	---		AT1G72180.1	---	Leucine-rich receptor-like protein kinase family protein	977	1	56.66	946	0	1008		gi|224146319|ref|XP_002325963.1|	predicted protein [Populus trichocarpa]	977	1	72.16	952	0	1335
	246	UN00247	3603	CCTAAACCTCAAACCTCCACCGCTAGGGTTTAAGCACACTCCTCCTCCTCCTCCTCCCCCATTTCCCTCCTCCTCTCGCCGGAAGAAGAAAAACGAAAGAGATGTCCCTCCTCAGCCTCCTTCTCCGTCGCTCCACCACCACCACCACCACCACTACCACCAAAGTCCAATTCCTAATCCGATCCCTCCACAATCTAACCCCCTTCTCTTCACCTCCCTCTCCCCCTCCCGAACCCTCTAACCCCACTCCTAGTCCAATCCCCACCTCTTCCCCTCCGCCCCCATTTCTAAACCCTAACCCCGACCTATCCTCCCACTCTTCCTCCTCCTTGCCTTTCAACCTCCCCCCGCCGTCCCGATCCTACGGCTTCTCCTCCGCTGAGGAGGCCGCGGCGGAGC…		---	---		AT1G10270.1	GRP23	glutamine-rich protein 23	913	3	46.67 | 31.8 | 26.34	870 | 261 | 243	0 | 2.00E-22 | 5.00E-08	685 | 104 | 57.8		gi|224120050|ref|XP_002331124.1|	predicted protein [Populus trichocarpa]	832	1	58.5	771	0	770
	247	UN00248	3601	CTCTTTTGTCTTCTGCCCTACTTCCCCTGCCTTCTTCGTCCTTCCGACGCTCCACAATTCCTTCTCTGACCAAAACAGATACCCAAAACGACACCGCGTTTCCGGTCGATCTCTCCTCTGAATTTCAGTAAAACTAAAAGCGGAGTATGTACCAGTGGAGGAAATTCGAATTCTTCGAGGAGAAATACGGCGGAAAGTGCTCGATCCCGGAGGAAATAAGCGGGAAAGTAGAGTGCTGCTCGAGCGGGAGGGGGAAAGTAGCGATCGGGTGCGACGATGGCACCGTTTCCCTGCTTGACCGGGGCCTGAAGTTCAACTTGGGCTTCCAAGCCCACTCCTCCTTGGTCCTCTTCCTCCAGCACCTCAAGCAAAGGAATTTTCTGGTGACGGTCGGGGAGG…		---	---		AT2G05170.1	ATVPS11, VPS11	vacuolar protein sorting 11	932	1	79.37	945	0	1466		gi|224131830|ref|XP_002321189.1|	predicted protein [Populus trichocarpa]	962	1	89.57	949	0	1639
	248	UN00249	3590	CAAAATTTCAAATCTTTTGACAGTAGGAGTCTTCACATTCTACAGGAGATTAATTCTCATTAAAATTAAAAAAAAGAATCCTGTTTAAATGAACAAGCAGCGTCTCATAGATGTGATTTCTTGTTCGAAGCTCAAGCTTACTTCCACCGGCTCCTCCACTCTAGCAGACACCGAGTGACCCCATCCCATCCAATGTCCGAAGCTCTCTCTCTCTATCTCTCTCTCAAGACATCTCGCGGAACCTAGCAAGGGCCTTTTTCTGAATAAGGGTCTTATAACTATCCCCCGCCTGCACTTCCAGGCTAGGGTCTAACAACCTCTTTTGCTGACTCCCCAGTCCAGCCCTACTATCAATCGAATGGGCCTGAACAGGTTCTGTCATTCCACTTCCGTCCTTGC…		K13094	---		AT3G54230.2	SUA	suppressor of abi3-5	1008	1	54.29	1072	0	822		gi|359474483|ref|XP_002278861.2|	PREDICTED: uncharacterized protein LOC100250662 [Vitis vinifera]	1105	1	72.31	1080	0	1148
	249	UN00250	3587	CACAATTAGAGTGAGATTCCTCTCTGCCTTCTCCCTTTCCTTTTCCTTCACCATTTCCCCCTCACCCACGCCCAGTTTGTTACTTCCACGGTTTCACCACCTCGCCCCCTTTGGCCCCTCGCTTCAACATACTTGGATTCCCTCTCCCCCCCCAAATTAGGGTTCACATCACCACTCCCCTCTAATTCCCTAGAATTACAACAAAGAAATCCTCAAAAGCACGATGGAGACTATACAGGGGAGGGTGGAGGCATGGATAAAGGACCAGAGGGAGAAGTTAATGAAGGTGTCCTGGGGCCCCCTCCAGTGGAGGATGAAGTGGCCTCCCTGGACTACATCCATCACCAACGACAGGGAGCAGCGGAAGCGGATCCAGCGCGAGTATGAGCGCCGGAAGAT…		---	---		AT3G07400.1	---	lipase class 3 family protein	1003	1	62.13	1043	0	1151		gi|255584673|ref|XP_002533059.1|	hypothetical protein RCOM_0318150 [Ricinus communis]	945	1	77.08	829	0	1226
	250	UN00251	3575	ATAAAGTTGTTGAAGAACAAGAGGGAAGCACAAATAAAGCAGTTGAAGAGGGAGTTGGCCCAATTGCTCGAAGCCGGGCAGGACCAAACTGCCCGGATCCGGGTTGAACATGTAGTTCGAGAAGAGAAGACTATGGCGGCGTATGATCTCATTGAGATCTACTGCGAACTTATCGCTGCGCGTTTGCCCATCATCGAGTCGCAAAAGAGCTGTCCCATTGACTTGAAGGAAGCTATCGCGAGTTTGATTTTTGCTTCTCCGAGATGTGCAGATTTACCGGAGTTGATGGATGTCCGCAAGCACCTTACAGCCAAGTATGGCAAGGAGTTTACCTCCGCAGCAGTGGAATTACGCCCGGACTGTGGTGTTAGCCGTCTGTTGGTAGAGAAATTGTCTGCC…		---	---		AT2G19710.1	---	Regulator of Vps4 activity in the MVB pathway protein	937	1	42.26	504	3e-74	266		gi|255546211|ref|XP_002514165.1|	protein with unknown function [Ricinus communis]	1155	1	47.77	1166	0	768
	251	UN00252	3572	GGCGTGTGTGTGTGACAGAGAGAGAGAGAGAGAGAGAGTCTCAAGCAACTTGTTGTCCCCCATCTATAGTTTCCAATGTTTGACTACTTAGCTGTGTATACAACAACTGTAGGTCAAACAAAGAATCAACCACAAGTCTCCTAAATTCTTCTTTTTAAGTTGGTAAATGTGAAAAAGAGAGGAAAGGAAGAACCTATGACATCTGACGTGTGGCATTATCCATATCATCTCAGTCAGCTACAGGGAAGAACCACTAAAGAGATAAAACTTTGTTCCCATGCATAATTGAGATGCTCATGCTTTGAAAGGTGGGGCAACCGAGGTGTATACCAGCTCCTGCCAAAAGCAACTCATAAATAAAGAGAATTCGCAAACATGATACCTCGCCTAAGGCTTTCA…		K12598	EC:3.6.4.13		AT2G06990.1	HEN2	RNA helicase, ATP-dependent, SK12/DOB1 protein	995	1	81.52	985	0	1566		gi|224087335|ref|XP_002308126.1|	predicted protein [Populus trichocarpa]	985	1	89.37	978	0	1678
	252	UN00253	3569	CTGGAAAAGAATTCACATTTTCTTCGTTGGTTACTCCCCATTGGATTACAGGTGTGTGTTCTTCAACTGCTTAGTACAAATTTGAATATACATGAATGAGATCCAGGCTGCAAACTTGACATTCAGGGGCTACAGTCTCTGGCAAGAATTATAATACTCCAAATTTGCAGAAATGGGACATGGAATGACGGGGATATGCAACTAGAGACAAATTACACAAGACTGAACCTGAGCCATTGAATAATCAGTTCATTTTTAGGGCGATCCAACAAATTAAATATGGAGACAGGAAGGTTCAGTTTTTAAACATTACACAATTGAAAGAGCTCAGGTTCAATGGTCACCCCTCAACTCAACGTGAACCAGGCACTCAGCTTCCTGCTCCACAAGATTGCAGCC…		---	---		AT3G11560.4	---	LETM1-like protein	872	1	59.18	904	0	993		gi|255579361|ref|XP_002530525.1|	conserved hypothetical protein [Ricinus communis]	842	1	71.28	860	0	1149
	253	UN00254	3567	AAATTAAACCCGAAAAAAAAAACTCGCCATTTTAATTGGTAAAAACGATATGGCAGTCGACGAAGACGAAGAGGAGGGTTTCGGGGACTTCAAGTTCGCGCCAACCCAAACCGCCACCCCTAGCCCCGCCGTCGACGACGACGACGACGATTGGGGTGACTACATGACGAACTCCGGGGGACTGCCCCACACTTCATCCCTTCCCGCGACCACCACCACCTCGAAACCAGCCTTAAACCCAATTGTATTCGGATCGGATCAAAAGTGGGGTCTAGATTCGGATTCGGATCGTGGCCTTCCCGGTTCAGCTCCTGGTCGAATTGGCGACAACTCGGCACGGTGGGACAAGCCCAAAGGTGCTATTCCCCTTTCGATCTTTGGAGTAGAAGAGGAGCAGGA…		---	---		AT1G54920.2	---	unknown protein; FUNCTIONS IN: molecular_function unknown; INVOLVED IN: biological_process unknown; LOCATED IN: membrane; EXPRESSED IN: 23 plant structures; EXPRESSED DURING: 15 growth stages; Has 35333 Blast hits to 34131 proteins in 2444 species: Archae - 798; Bacteria - 22429; Metazoa - 974; Fungi - 991; Plants - 531; Viruses - 0; Other Eukaryotes - 9610 (source: NCBI BLink).	890	1	32.53	750	1e-92	318		gi|224125278|ref|XP_002319546.1|	predicted protein [Populus trichocarpa]	1027	1	44.39	1016	0	654
	254	UN00255	3564	CTCGGGACTCTCCCTCTCCCTCTCCTAGCCTATCCCTCGCTTTCCTCCCCTCTCCTGGTCGCATTAACAGCCATAACAGCACCACCGTGACCACCAGTATAATTCTCTCTCAATAAACTCTTTGTAGTGCGTTTTGCGTTTTTTGCGAGTGTCGTTTTGGAGAAGTATCACAATGACGGACACGACGGATGACATAGCGGAGGAAATTTCGTTCCAGACCTTCGACGACGACTGCAGGCTGCTCATAAACCTCGTCAACGACGTCGTCCAGAGGGAAGTCGGCTCCCAGCTCATGGAAAAGCTCGAACGCAACCGTATCCTCGCCCAGAGTGCTTGCAACATGAGATTGGCCGGGATCGAAGACACGGCCGAGCTGCTGGAGAAGCAGCAGGCGTTGGA…		K01595	EC:4.1.1.31		AT1G68750.1	ATPPC4, PPC4	phosphoenolpyruvate carboxylase 4	1032	1	76.59	1055	0	1532		gi|225423837|ref|XP_002280842.1|	PREDICTED: phosphoenolpyruvate carboxylase 4-like [Vitis vinifera]	1061	1	84.64	1061	0	1750
	255	UN00256	3560	ACTCCTCATTTTTTTTTGGTCCAAATAAGAGAAGCACAATACACCAGTGACGTGAAGGTTTTTCAAGAAACCGCTAGCTTACAAACCAATAGCCTGGCACTGCCCAGTTTTCCAGTCTTCCACGGCACTAATCTAGCAGAGCGGGTCGGTTTCTAGTCGAATGACTCCCTTTCAAACAAACCTAAGGCTAACCCCACAACACGAGCAAAATGTAAATAACCTGTATGATGGCCCAAGTTATATGCCAACTAAATATAGTCACCGTACAAAATTTTTCTGCTGTTTTGAGAAGGCACCCTCTACAACAAGGGTCAAGGCTCAAAGCTATGGAGATGGCAAAATCATCGACTGGTACCAGCAGTTTCTACTGTAATGAGTAAGCTCAGAAGGCACAGAGCA…		---	---		AT4G23940.1	---	FtsH extracellular protease family	946	1	78.21	872	0	1228		gi|224058199|ref|XP_002299463.1|	predicted protein [Populus trichocarpa]	932	1	81.22	932	0	1347
	256	UN00257	3557	TTGGATTGCACCAGCTGCAACATACAATATGAGAGCCCTCCATATATTGTGTTCAGCATGGAGGACATGGTCAGCCCACCTTTGCAACACCCTAGCATAGTCGGATCCTTTCAAATGTGTAGCAGCTAAAGTAGCAGCATCTGTCCAGCACCCAGCATCTTGAAGCTGAGAACAAGCTTCTTGATATCTTCCCACTGCACAGAGAAGATGAGTGCCGGACAATGATCTGTCAGTTCTGACCATATTGGCTGCAACAACCTTCACAGCAAGCTCAAGAAGTGACCTTGACACAGCAGAAGAAAGTGCAACTGCTCGCAAGGCATTGACATTGAAATAAGAACTCTCTGGAGAAGTGGAAAGTAACAAACTCACTGCAGCTTCTAAGTTCCCAACTGACAC…		---	---		AT3G33530.1	---	Transducin family protein / WD-40 repeat family protein	1345	1	69.54	1205	0	1526		gi|255572503|ref|XP_002527186.1|	nucleotide binding protein, putative [Ricinus communis]	1357	1	80.55	1198	0	1782
	257	UN00258	3553	TTCCTCTCATTCCTTTCCACAATGTGAATCTCACTTTCCCCGTTTAACTTTTATTGCTTACTCCCTTGAACCCATATTGGCAAAATTCTTCCTCTCAAGTTTATCTTCTTGTTCTTTGTTATTGTCTCAAATTTATTATTATTCAAGAGAAAGAAAAACCCAATTTTCTTTTTCCAAGTAAACTTTACCTTCTACACCATTTTACTGTAAATGAAAGTTTCCAATTTCTCATTGATCTCATCGGGTCCCTCTCAAAAATGGCAATAACTTTCGGGCTTTGACTCACGCCTTTGAGTGTTTTGTGTGATTATAATCAACTCTGCAGCTCATCCAAGTATAAAGAAAAAGAAAAGTGGAAGCTAAAGTTTTCCTTGTTACTTTGTTGTTTGGGTTGTTGTT…		K05387	---		AT2G32400.1	GLR5, GLR3.7, ATGLR3.7	glutamate receptor 5	921	1	57.78	893	0	1012		gi|255566389|ref|XP_002524180.1|	glutamate receptor 3 plant, putative [Ricinus communis]	921	1	73.66	896	0	1303
	258	UN00259	3547	CGGCATTAATTCTCACTACTTTATTAGTTAAGAATAATATGCGCGGGAAGGAGTGTTATAATCCTGTACATCACATATAGAATTCAATAGCAGAATCCTACCCAGCAAATGCAAGGGATTTGGATCTTATCGCCTTTGTTACTTTGTCCCGCACCGCCATACCTGGCCTTGCATAACCTGATCAGACAGAAGGGACTCCTACACATTGATATCAATCTTCAGAAAACTTCCATGTCCATTGAGTGTACAAGCACTCCATCATCTTCCCAAGTGAAGTCCTTGGATTTTGCATCTTTGCCAATTAACTGGAGTGGCACGTTCAATGGCGGCGGGTTCATGCACCGTATTAGGGGCCAATTGATTCCGCGAAAAAAGGGATGTCGTTTGATTTCATTTGCA…		K08282	---		AT5G58140.1	PHOT2, NPL1	phototropin 2	915	1	73.74	876	0	1236		gi|255546656|ref|XP_002514387.1|	serine/threonine protein kinase, putative [Ricinus communis]	984	1	77.17	990	0	1429
	259	UN00260	3543	ACCTGATAATAAATATACATATAACTCAATCAGTTCTTTCACTAATTGATCTTTTGAAGGATACACCCGATTTTACATCATTCAAAGGGTTAACGTATCCTAGCTTAACTGTGTCAGTCTCCCTACTACTACTACTACCAATTAATTTCCTACTTGGTCTAATCGTGTCGGCAGCATGCAAAATAGGATCACCCCCTTTGCCTTCTGAATTTACTAAACTGCTGCTCCCCTTCATCTGTTGTCTATCCCTACCCTCGCCATCCCCCGTCATTGAACCTAGGCGATCAATCTTAGACCATCTTGCATTCGGGGGATTTGACACATTACCATCCAGATTTGAGGCGGGTGAATAATATCTCGAGTACAAAGGTGAAGAAGATGAGGATGAAGTATCAGAAT…		K11855	---		AT4G24560.1	UBP16	ubiquitin-specific protease 16	1008	1	42.89	1012	0	585		gi|224063313|ref|XP_002301091.1|	predicted protein [Populus trichocarpa]	1095	1	55.57	1096	0	956
	260	UN00261	3540	CCCCCCTCTCTCCACCCTTTTGACTGCCAACGAACCGACAACATACGTACCCAAACCCGGAACCTAAGAAGACCCGACCGCCCACAAACATGGGAGTCCCTGCGTTCTACAGGTGGCTCGCGGACCGGTACCCTCTATCGATCACGGACGTGGTGGAGGAGGAGCCCGAGGTGGACGCCAGCGGGGCGGCTAAGCCCGTCGATATCTCGAGACCTAACCCCAACGGTTTAGAGTACGATAATTTATACCTCGACATGAACGGGCTCATCCACCCTTGTTTCCACCCAGACGGCAAGCTGGCACCTGCTACTTATGATGATGTTTTCAAGTTGATATTTGATTACATTGATCATATAGTTTCATTGGTTCGTCCCAGAAAGCTCCTTTTTATGGCAATTG…		K12619	EC:3.1.13.-		AT1G54490.1	AIN1, EIN5, XRN4, ATXRN4	exoribonuclease 4	947	1	66.18	955	0	1218		gi|255542378|ref|XP_002512252.1|	5'-_3' exoribonuclease, putative [Ricinus communis]	964	1	74.53	962	0	1417
	261	UN00262	3534	ATGATACCAATCAAGTTAAAAAGAATTAATAATATATCAGCTTCCAAAAACACATATGCCTACTTAACTTAACCTGGCTCTTGAGACTAACCCAACCCAAACAATAATACACGTTTGGACTAGCTTTGGAATTGAGAGTTGAAAACTTTCCTGCTGCAGCCTGCATCTACCAAAAGCGGGCATGGCACTACGACTTCAGCTGCCTTACTACAAGTTGGTGTTATAAACACACCTATCCGGTCTGCCATTTTTCTACGAATTCTATGACAATCCATGGAAAGAAGAAAGTGGGCAGAAAGGACAACAGCTTAGATTAACGAGTCCTCAATAGACAATATGCGTCGTTGCACAGAGCAACACCAACCACATGACTAGTCAACAGAAGACAGCTATTTCAAC…		K11593	---		AT2G27040.2	2004-08-01	Argonaute family protein	924	1	73.12	878	0	1313		gi|225436053|ref|XP_002275928.1|	PREDICTED: protein argonaute 4 [Vitis vinifera]	913	1	83.96	879	0	1501
	262	UN00263	3532	GCCAAACACGGCTGCGACCCATTTTCAAAACACCGAAGACTCCCCCCGATCGGACGGTCCACAAAACCCCTCAGTCCAAAACCCCACCTCGTCGCCTCGTCGAACACCAGGGGCGCCAAAAACCCCCCGAAATCATTATAAAGGGAGGAACAAACTCAAACACCGGATAACGATCGCCAACACAGATCCTATTTAAAATTTTCTATATTAATTCGACTATAAGTTCTTAGATTGTTTTTTTGAGAGAAAAAAGGGGCGGAAGGGAGTGGGATTTTAGGAAGCGATGGTGGAGCTTCAGGAATCAGTTAAGGAAGCCGTGAACGCGCTGTACCATCCCCCGGACGAGGCCGTTCGCGTTCAGGCCGATCAATGGCTGCAACAATTCCAGCGAACCCTCGA…		K15436	---		AT5G62600.1	---	ARM repeat superfamily protein	958	1	73.04	957	0	1350		gi|255540833|ref|XP_002511481.1|	transportin, putative [Ricinus communis]	967	1	82.78	964	0	1535
	263	UN00264	3529	GAGTACTCCCGCACGGGTTTTCCCCTCTCCATTGCACCGCGTTTACCACTTCGCCCTACCTCGTCCCCCTAACTCACAGAGTCGACTCGCTCCCCCTTATGGAGATCGACTCCTCATCTTCCCAGCCCTTCCTCCCTTCGGATTCCACGGCGTCGTCTATCGTGAAGGAGAAACACCACGCGGCGGACGCTAACGGTAACGGAGCCTCGTCCACGACGTCCGTCTCCGAAACGGCGTCGTCGAGGAGGTTCGCGGGAGAGGTGGAGGAGGACGACGAAGAAGAAGAGGACGTGTGCCGGATCTGTAGGAACCCGGCAGATTCCGATAACCAACTCCGCTACCCGTGCGCTTGTAGCGGCAGCATTAAATACGTCCACCAGGATTGCCTCCTTCAGTGGC…		K10661	EC:6.3.2.19		AT4G34100.2	---	RING/U-box superfamily protein	1107	1	77.47	1052	0	1607		gi|224103627|ref|XP_002313128.1|	predicted protein [Populus trichocarpa]	1110	1	85.67	1054	0	1702
	264	UN00265	3525	AACTGGTCTGGCCAGTCAAAATCTATTCCACCGTGCGGTCAGATCTTCTCATTCCCTTCTCTTCCCAATTCCCATTTCTCCGGAATTGAGAAAAAAAACAAAGAGAAAATTCTTTCTACCTGGAAAAAAAATGGAGTCCAGGACGGGAGAGAGAAGTCGAAGACCATCCAGAGCCAGGCAAAAGGCGGACTTGACTTGGGTTCTGAGAAAATCGTGGTACCACCTGAGGTTGTCGGTCAGGCATCCCACCAGGGTCCCCACCTGGGACGCTATCGTCCTCACCGCCGCCAGCCCCGAGCAGGCCCAATTGTACGAGTGGCAGCTCAAACGGGCCAAGCGAATGGGCCGGATCGCCCACTCCACCGTTACCCTCGCCGTGCCCGACCCGGACGCCCAGCG…		K05305	EC:2.7.1.52		AT1G01220.1	FKGP, AtFKGP	L-fucokinase/GDP-L-fucose pyrophosphorylase	1055	1	73.41	1072	0	1513		gi|225470962|ref|XP_002264541.1|	PREDICTED: bifunctional fucokinase/fucose pyrophosphorylase-like [Vitis vinifera]	1079	1	74.88	1083	0	1547
	265	UN00266	3512	ATTGGGGGAATCTTTTCAGAAATAATTACTTGGGAATTAGAATGTTGCATCTCATGACATTTGAGCAATGCTGGTTCTAACAATTACAGCTCCTAGGTTTACAGACTCATTCATGTACAAATACTAATGCACCACAGCATAAACATAGACTAACTCTGACAAACCCAACACATGTTTTTTCTCTCACATTATGCAAACTGCAAACCCATATGACAATATCTCCAAACGCCACAACTTAAACGAACATAATTACATTACTAAAATATGGTGGCAACTTGTCCATAGAATGAATGGCGGTGGTCTACTACAACGGCAAGAATCCTCTCCTCAGAAACATGTATTAAGACCAGGTAGGGCACTTCTAATAGTATGCTTCATCCCTGATGTGACCTTTTTGCC…		---	---		AT4G28000.1	---	P-loop containing nucleoside triphosphate hydrolases superfamily protein	830	1	72.02	797	0	1099		gi|255545124|ref|XP_002513623.1|	ATP binding protein, putative [Ricinus communis]	835	1	80.45	798	0	1215
	266	UN00267	3506	CGCCTGAATACATTGCCAAATGCATGCAATTTAAAAGGCAGCACGCACGGTTTGTTCCGTAATTGTTTGTCCCTAGACTATCAACTCAACCACCCCCTCCCTCCTACCATGTTCCCCGCGTGTACAAGAACACCACATTCAATTGTATTCAAATGCTACCAGCCAGAAAGTTTGAAAATAGCAGCACATATTATTATATTATGAAGATGATTGATTACAGAAGAAACAGAAGTACAATTTCATGACAGCTGCTCTAGCTGGTGGTGGGCGAAGATGATGTCCGCGGCACCTCTTTCTCTAGCATTGATGTGCCCTTGAAAATCGTCAGTTGGCATTTGCTATACTCCAGCATTCGTTCATCGCTGATCTTTCTGAACCCAAATCGTCTTGTCCAGATCG…		---	---		AT2G37520.1	---	Acyl-CoA N-acyltransferase with RING/FYVE/PHD-type zinc finger domain	829	1	54.56	878	0	879		gi|255581042|ref|XP_002531337.1|	DNA binding protein, putative [Ricinus communis]	856	1	62.12	887	0	1018
	267	UN00268	3505	ACTCCAACTGCTCTTTTCTCTGCCACTAAAACCCCCAACCTCCAACCTCGCCCTCCCCCGAGCTGCTGGGTTTATCATTATCCTTCCTTTTCCTTCCCAAAACCCCATTTCTTCTCTGCAATATTAAAGCCTCTATTGCTGTTATTACTATGACTCTGCAACTTGGGGCTCTCTCTACCTCGTTTATTCTCTCTTCCTGCTCTTCTTCCGCCCACTGGCTCAACCCCCTACCCTTCTCCAGACGGCGCCCTTCTATCACTCTCCCTTCTCGCCGTCACTTCCGTTGCCTTCGGCCCCGATTCTTCACCGTTTCTGCTGCCGCAGAGAATGGAGTGTTTACTTCTCCCTCGATTGCCAAGTCCTTCGATTTTTCCTCTGAGGAGCGCATTTACAATTGGT…		K01873	EC:6.1.1.9		AT5G16715.1	EMB2247	ATP binding;valine-tRNA ligases;aminoacyl-tRNA ligases;nucleotide binding;ATP binding;aminoacyl-tRNA ligases	974	1	80.29	954	0	1575		gi|224065184|ref|XP_002301705.1|	predicted protein [Populus trichocarpa]	951	1	87.22	931	0	1661
	268	UN00269	3503	CTTTCCTTTTGTTTTTCCATTATGCCCTATTCCTTTAAGATCTCAATAACCCGCTCTAAAACCCTCCTCCCCTCTTCAATTTTGTACTCGGAGCTCGCTCTATTCTCCCAAAGGGAAGCTTTTTCCCCTTCTTCTTCAGAGCCAACATGGATGATAACCTATATGATGAATTTGGGAACTACATTGGTCCGGAAATTGAGTCTGATCGAGAAAGTGATGAGGAGGAAGAAGATGAGGAACTTCCAGACAAGCCCCATGAAGATGAGGCTGTGTCAGAAGATGAGGAATTAGCTAATGGTTCCAATGGGTGGGTTACTGCAGTTAATGATGTTGATATGGATAATCAGATTGTCCTTGCTGAGGACAAGAAGTATTACCCAACTGCCGAAGAGGTTTATG…		K12852	---		AT1G06220.1	MEE5, CLO, GFA1	Ribosomal protein S5/Elongation factor G/III/V family protein	987	1	87.26	989	0	1717		gi|255583486|ref|XP_002532501.1|	116 kD U5 small nuclear ribonucleoprotein component, putative [Ricinus communis]	992	1	92.34	992	0	1801
	269	UN00270	3499	ATCTCTCTTCACTAATTTGTTCTTACATTCAAACATACGAATTTCGCATAAGAAAGAAACTGCACATAAAATGTACAATAACTCGAGGAATGTAAGAACAAATTAGTGAAGAGAGATTAGAACTAGCACCCTTCGACAAAGCAGGTGGCTACAACCAACTGAAGAGTTGCGTATGATGTTTAGACTGAAAGGGTTGAAAAATGAAGGTGGCTTGTCGACAAATTGAAAATGGATTATGCAGCCGAATTTCTCAAATAGATGCAAAAGCTTTTGGTGGCATTGACCAAAACAAAAACCTGGAAGCTGCAGTACAAATTTTTGCTTGTCAAAGGCTCTTTATCTACCCAGTACTAGACAACTTCTTCTGAGACAGCTGATCAATTGACGGTAGCTCCTCAC…		---	---		AT2G35800.1	---	mitochondrial substrate carrier family protein	823	1	64.77	863	0	1014		gi|255577655|ref|XP_002529704.1|	mitochondrial carrier protein, putative [Ricinus communis]	843	1	75.46	864	0	1179
	270	UN00271	3498	CCCTACACGCGCTCTTCCGATCTGGAAAGGAGGAAAAAGAAAAGAAAAAAAGAAAAAGAAAAGCAAGAAGGGAAAATACCCAAGGAGTTCGTAAAACTTGTTAACCTGGGCGAACTGTTTGTCAAGGGCTTTCTGCCAGCAAGCAACAAACATTTGTGTTTATCTCTTTCTCATATATCCAACAAGGTGGTTATTGTTTCAAAGCTTCTTGCTTTCTTCTCTTGTTGCCTGGAAGGGATCTACATGGCTTCATCTCACCAGTGGGTATAGTGTGCCTGTTTGTTTTTATCAGGGAGCTATTTCTTCACAATCTTTTGTATGATGGCAACTGAAAGCCCTGTGAGAATGGTAGAGAGTGGTGGAGGAAGGAAGTGGCCCACTTTTAAGGATTCGGCAGTG…		---	---		AT3G20250.1	APUM5, PUM5	pumilio 5	961	1	47.57	1009	0	723		gi|255544506|ref|XP_002513314.1|	pumilio, putative [Ricinus communis]	1004	1	62.8	1000	0	1060
	271	UN00272	3498	CCCACTTCTCTTAGCGGGAATTTGACCAACAGTGGTGATGGACGAGGAAGCGAAGAAGAGAAGGAGAGAAGTGGAAACGCGGGTCCTCGACAAGGTGGGAGAAGTAATCTCCGCTCTAAAAGCAGCCAAGCGTGTGGACCAATTCATTTGCGCTCTTCACTCCCTCGCTGTCCTTCTCTTCCCTCTCGACCCCTCCCTCGCCTCCGGCAGCGTTGATGATTGTTATAGAGGCCAGGTGCTCGATGCCAAGATCCCTAGCGCAAGTGAGAGGGCGGAATGGTGGGACGCGTTCTACCACGGGCCTGCCTTCCCCATGCTGGCTCGGGTTTTGTTACTAGATGCTGCTTCCAATTGGTTAGCTTGTTTCCCGTTTTCTGCGAGAGAACAAGTGTATGATGT…		K11137	---		AT3G48470.1	EMB2423	embryo defective 2423	1027	1	55.13	1043	0	1001		gi|255540375|ref|XP_002511252.1|	conserved hypothetical protein [Ricinus communis]	986	1	66.44	1022	0	1270
	272	UN00273	3496	TTGTGAAGTATAATTCAGACAACAAAATCTCATATGGAGAGTGTGAGAAGATTGCGAAGGACCTTAATCTCACACTGCAACAGGTGCTATCTGTCTATTATGATAATCGTCGTCAACTTTCTAATAGTTATCAGGGAAGTGTGAAAGTCAACAGGGAGCATCAACACCCTAAAAGAAAGTGCCTTTCATCTCCTAAGAAAATGAAAAAACCAATGGATCTGAGCTCTGTGAAGAGTGTGAGAGCTCAGAGTGCAAATGAACAGTCTGATGAGGAAGGCCTTACCAGAGTGGAAGAATGTGTTGACCGATCTATGGAAGAGCTAGGTATTTCGCCTCCGGTAGAACAAGATGATTATTTGCCAAAATATCAAGAGGATGATCTTCCAGATAATCTGCCTA…		K15199	---		AT1G17450.2	---	B-block binding subunit of TFIIIC	1844	1	42.54	959	0	635		gi|255560647|ref|XP_002521337.1|	conserved hypothetical protein [Ricinus communis]	1854	1	53.54	960	0	889
	273	UN00274	3496	TGTCAATCCAACCTATAAATTTCTAGTTACGACTTTTCTATATATCACAATAATAAATAGTCTCCATTTCGGTATTTTGTCTGCGGCTAACAGCAATTTGCTACACTAGTTTGCAATAACAAAACAGGCCCCACCTTCTCATCATTCTCAACGGATCTAATCTGCCTCAAAATTGTCACATTACCTTCATCAAGAGTGAAGAAATGAACACATGTTTTAATCTAAGCCAAACTTTTCCCCGTGAGAATGTCGTCAAGGCCTGTTGTAACCAAACCTTTCCCAAGTCACTACCCATCAGAGAGAGCTCTGAAGTCTGATCCTCAAAAGTCGGCAATAAAACCAGCAAACTGAAGCAACAGAAAATGGCATTCACCGTTTGTTGTATTCCCCAGTGAACAG…		---	---		AT5G58410.1	---	HEAT/U-box domain-containing protein	1873	1	52.98	972	0	885		gi|255553403|ref|XP_002517743.1|	conserved hypothetical protein [Ricinus communis]	1912	1	66.7	973	0	1187
	274	UN00275	3489	TGATAATGGATCAAGGGAGGCAGGTGTTCGCGGTGGATCTCCTGGAGAGGTACGCGGCCAAGGGGAGAGGAGTAATCACATGTATGGCTGCTGGCAACGATGTCATAGTGTTGGGGACTAGCAAAGGATGGATCATTAGATACGATTTCGGCGTCGGCGATTCCTACGATATTGATCTCTCTGTTGGTCGACCTGGAGAGCAATCTATTCATAGAGTTTTTGTGGACCCTGGGGGTAGCCATTGTATTGCTACTGTAGTTGGACCTGGAGGTGCTGAAACTTTCTACACTCATGCAAAGTGGAACAGGCCTCGTGTACTGAGCAAATTGAAAGGTCTTGTTGTGAATGCGGTTGCTTGGAATAGACAACTGATAACAGAGGCTTCAACAAAGGAAGTCA…		---	---		AT1G12470.1	---	zinc ion binding	988	1	80.63	986	0	1586		gi|255553905|ref|XP_002517993.1|	vacuolar membrane protein pep3, putative [Ricinus communis]	987	1	87.82	985	0	1717
	275	UN00276	3489	TGTCCGTCCATTAAGAAGGTGCAACATTGTTGGCTTGCTGTCAACATTCTGGTACATGCAAAGTGGGGTGGTGGGCAGGTGGGGTTCAATGAGTCTTGTCGGCCAACATGTCTAGCCACAACAACAATCAAGGCTTACTCTCTGCTTGTGCATACAAAACTTGTTGCTTAGCCAACTCAAAAGAAACAGGCCTTTCATCCCGGCCAACTGAGACAACTGCCGCATATCTCATGAAGCAGGATTGCCCGTTATCTACTACTTACAAACAAAATGGCTGTACATGACCCTGAACTCGGATACAATGGGATAGTCATACATGCTATTGTATAGTTCGGATATTTACCAAGCGGGAAGTCTGACATGATTCTGGCATGTGTATGAATCAAAAAGGTGCTAGGG…		---	---		AT1G64570.1	DUO3	Homeodomain-like superfamily protein	1239	1	37.08	971	2e-129	426		gi|255554883|ref|XP_002518479.1|	conserved hypothetical protein [Ricinus communis]	1399	1	56.98	981	0	882
	276	UN00277	3486	TGAAAATTGTATTCTTTTGTGCCTTTGTTGTCTTTACAATCAATCAAAACTTCTGTTATCAGCTCAAGAACATCATTGCATAGCTACATCAAACCTCAAGCCACATGCATCAACAATACAATAATTACAAACAAATAGCAGTCGACTGGTTTATCAATACAACGAATCTGTCTCCAACCCAATGAGAAGACGATGCCTAGCCATTGTTGGTAATACCAACTCAAACGGTAAATCCCCGTGCTGGTGTCGGAGGGACTCGTGCCCTCTGAAAATCTCAAACAACTAAACCGGGTGCCTCAGCCAATCTTCTTTGCAGCGGAAAAACAATGTAGTAAATGATTATGGTTCCTGCAACTCGAGTAGAATATAGTACCTGACACATCCAAAATCACAGGGATT…		---	---		AT4G36630.1	EMB2754	Vacuolar sorting protein 39	1000	1	72.68	1003	0	1324		gi|255561166|ref|XP_002521595.1|	conserved hypothetical protein [Ricinus communis]	972	1	84	1006	0	1517
	277	UN00278	3483	TTCGAAGTCTTTAGTATGGAATGAAATTATACCTAATTAAAATATGCCACAATAGTCATTAATACATATACTTGGCAAAGGATAACAGTAGATAACATCTTGTGGAGGTCAGCTACCTCCTACAGTGACAAGTAGTACAGTAATGCGTTCTATTAGACAAACTGAACACCATTTTGATATTGTTCGAAACATGTGGTATAGCACTAGATGCTTTATTTCCACTTGAACGATGTAACTCGGGTGGCCATCATGCTGCATCTACAGCACATCTGCCAGCCATAATGTTATCAGCAAATTGATCCTTGTCCTCTTAGTGTGAAATGGGCCACAAATAAGTTGCTCCATGGAACTTGTAGTTTGGTCATGGCTATCTAAAGGTAGCATGTAACTGAGCTGCTT…		---	---		AT2G38800.1	---	Plant calmodulin-binding protein-related	612	2	28.74 | 48.03	515 | 152	2.00E-34 | 4.00E-31	141 | 130		gi|255544079|ref|XP_002513102.1|	conserved hypothetical protein [Ricinus communis]	836	1	47.41	964	0	646
	278	UN00279	3480	GTGAAGAAGGAGAGGAAGATAAAGATTGGATTCTGCGCGATGGAAAAAAAGGTGTCGACGCCGCCAATGGCACAGATTCTGGAGCGGCTACAGGCATTTGGCGAATTCGAGGTTATTCATTTCGGAGACAAGGTCATTCTGGAAGACCCGATCGAGAGCTGGCCGATATGTGATTGCTTGATTGCATTCTACTCTACCGGTTATCCCCTTGAAAAGGCTGAGGCATATTCTGCTTTACGGAAGCCTTTTCTTGTTAATGAACTGGAACCGCAACACCTTCTTCTTGACCGGAGGAAGGTATACGAGTGTCTAGAAAGTTTTGGAATCCCTGTTCCAAGATATGCCCTTGTGAATAGGGAATTTCCGTATCAGGAGCTGGATTACTTTGTGGAGGAAGAA…		---	---		AT3G01310.2	---	Phosphoglycerate mutase-like family protein	1050	1	84.73	1015	0	1668		gi|224080003|ref|XP_002305988.1|	predicted protein [Populus trichocarpa]	1061	1	91.36	1019	0	1800
	279	UN00280	3479	ACACAACATCCTCACTTTGCAATTGGTCGGAGATCCAATGCTCTGGTGGCTCGGTTACCGAACTGTTCCTCCGAAGCATGGACATAAACGTAACGGTGCCGGGAACAATCTGTGACCTGAAGAACCTGACCATCCTGGACTTGTTCAACAACAACATACCAGGAGGGTTTCCAAAAGTACTCTACAGTTGTACTAAGCTCCAGTACTTGTACCTCTCCCAGAATTACTTTGTGGGTCCAATTCCTGATGATATAGACACCCTTTCCTCTCTTCGATACATAGATATTGGATCTAATAACTTCTCTGGTGACATCCCACCGGCGATTGGCAACTTGACCCAGCTGACGTACTTGGGCCTCTATGCGAACTCGTTTAATGGAACTTTTCCAAAGGAGATTG…		K00924	---		AT5G25930.1	---	Protein kinase family protein with leucine-rich repeat domain	1005	16	53.79 | 54.43 | 32.12 | 36.14 | 29.79 | 29.3 | 29.77 | 31.25 | 29.3 | 35.66 | 37.5 | 29.49 | 35.58 | 29.63 | 31.34 | 26.02	911 | 158 | 386 | 202 | 141 | 314 | 262 | 144 | 273 | 129 | 104 | 156 | 104 | 108 | 134 | 123	0 | 5.00E-42 | 3.00E-40 | 1.00E-37 | 1.00E-37 | 4.00E-18 | 3.00E-16 | 2.00E-15 | 3.00E-14 | 2.00E-13 | 1.00E-11 | 1.00E-09 | 2.00E-09 | 2.00E-08 | 3.00E-08 | 4.00E-06	858 | 167 | 162 | 107 | 69.7 | 90.5 | 84.3 | 81.6 | 78.2 | 75.5 | 69.7 | 62.8 | 62.4 | 59.3 | 58.5 | 51.6		gi|255550970|ref|XP_002516533.1|	serine-threonine protein kinase, plant-type, putative [Ricinus communis]	1026	1	65.57	915	0	1086
	280	UN00281	3478	CTGCCAAGCTTGCATCAGAACTGAATCATTCAAAAGAAAGTCTGCAGTTTGTGCATGATGAAAACAAAATGTTGCTGGTTTCTTTGCAGGCTAAGACAGAAGAATCTACCAAACTTATACTGGAACTTGATGGCTTGAAAAAGAGTTTGCAGTCTCTGCATGATGAAAAGCAAGTTTTGATTATGTCTTTGCAGGATAAGTCAGAGGAATCTACTAACCTAGCATCTGAGTTGCAGGTTCTGAAAGAGAAGTTGCAGTCTCTGCATGATGAAAACCAAGTGTTGATGACTTATTTGCAGGGTAAAGAGGAGGAATCTGCTAAGGTTGGATCAGAACTTGAGTGGCTGAAGGAGAGTTTGCGATCTCTGCTAGAAGAAAAACATGCTCTGATGTTATATT…		---	---		AT1G22060.1	---	LOCATED IN: vacuole; EXPRESSED IN: 23 plant structures; EXPRESSED DURING: 13 growth stages; BEST Arabidopsis thaliana protein match is: FBD, F-box and Leucine Rich Repeat domains containing protein (TAIR:AT1G22000.1); Has 84739 Blast hits to 38714 proteins in 2257 species: Archae - 1436; Bacteria - 11314; Metazoa - 40747; Fungi - 7706; Plants - 4675; Viruses - 308; Other Eukaryotes - 18553 (sourc…	1999	1	39.34	1032	1e-172	558		gi|255545606|ref|XP_002513863.1|	ATP binding protein, putative [Ricinus communis]	1998	1	53.96	997	0	818
	281	UN00282	3473	CCAATATTCTTTGTGAATAAGGGCCACCACCATCCACTTACAAACATAAAATAACATACAACAATTTTAAACAATGCCACTTAGCTACAAATTTCCACCTTTGCGTGGAGCGGAACTTCAAAGAACGCAACAAAACTGCACTTGTCAATCATTTGAAACTAAGATGGACGGGGCAAGGAATCGCAACCAAGTGGTTTTTATAGCTTTGTGCAAATATTGCTGCTATCTCTTTTAACCATATACAATGCCCTGAATTTCCTGTGCTCCAGTGAAGTTTTTCGCCATTCTTCCTGTGCAACTTTCACCAAGTATCTTTTACATCCATGTACACTTTTTTTGCTATCTCTTTTAACTATATACAATGCCCAGAATTTCCGGACAGACTGCTCACTTTGCTGC…		---	---		AT4G02260.2	RSH1, AT-RSH1	RELA/SPOT homolog 1	883	1	69.51	879	0	1228		gi|224131084|ref|XP_002320997.1|	predicted protein [Populus trichocarpa]	892	1	79.55	890	0	1401
	282	UN00283	3473	GATAAATAACTCACTTCTTGGTCTTCGACCCCCTCAGTCACTACGAACGCCCCCGATCAGTGCAATGGGATGTGTCTATTTATCTATCTCTTGACTCGAAATGGGAGCAGGTTTGAAAAAGGATCTTAGAGTGTCTAAGGTGGGGCCGGGAGGGTCTCTTAACGCCTTCTTTTTTCTTCTCCTCGGAGTTATTTCAAATTACCATGGTAAGAAAGAAGGGGGGAACAAGCACACTTGGAGAGCGCAGTACAACGGAGAGTTGTATGCTGCGTTCGGGAAGGATGAATCGCTCCCGAAAAGGAATCTATTGATTCTCTCCCAATTGGTTGGACCGTAGGTGCGATGACTTACTTCACGGGCGAGGTCTCTGGTTCAAGTCCAGGATGGCCCAGCTGCGCC…		---	---		AT2G07706.1	---	unknown protein; BEST Arabidopsis thaliana protein match is: unknown protein (TAIR:ATMG00470.1); Has 35333 Blast hits to 34131 proteins in 2444 species: Archae - 798; Bacteria - 22429; Metazoa - 974; Fungi - 991; Plants - 531; Viruses - 0; Other Eukaryotes - 9610 (source: NCBI BLink).	504	1	56.45	62	3e-08	57.8		gi|358346026|ref|XP_003637074.1|	Cell wall-associated hydrolase, partial [Medicago truncatula]	733	1	59.34	241	0	241
	283	UN00284	3472	GCGAGACGGACCAAGAGATTGTCTCTAGGGATAGGAAAGATAGGAGGGACTATGAGCAGATTTCTAATCTTGTGAAAAGGATGGGACTTTATAGTGAATTGTACGGTAAAGTGGTGGTTGCAAGCAAGGTGCCTTTGCCTAACTACAGGCCAGATTTGGATGACAAGCGGCCACAGCGAGAGGTTGTTGTGCCATTGAGCTTGCAGAGAAGGGTGGAGGGTTTACTTCAGGAACATCTTGATAGAATCCAGTTAGCATCTGGTAAGGTCAGGAATTCTGCCGGTGATGCTAAGTCTATTGATCAGGTTGAAGATGTGATTCTAAATGAAGACTCGTTTTTAGACGAGTCTGTTATGGAGAAGGTCCTTCAAAGAAGGAGCTTGCGTTTGCGTAACATGC…		K14442	EC:3.6.4.13		AT5G04895.1	---	DEA(D/H)-box RNA helicase family protein	1161	1	83.46	1040	0	1730		gi|255546785|ref|XP_002514451.1|	ATP-dependent RNA helicase, putative [Ricinus communis]	1129	1	89.21	1038	0	1836
	284	UN00285	3472	GTGGGATCTTGCTAATCTATTTATAGACATCACTACATCAGTAGTACAGCAGGATTTTCTTCAGAAATTACGGAGAAAAAAAAACTCTAACAAAACGTGTATTTGCTGGTTGTTCAGTCTAAGCTATGCACAGTGTAAATAGGATGTTTGATGCCATGCGCTTTATTTCAACCAGAAGTAAGAATAACGCTTCACTAGTCTGCAGAAAACTTTCCTCACTCGTGTCTTAACTTCTTAAGTCAAAGAAAAGAAGTCATGACCCGAGGTGGCCATCCTGAATAAGGATTATATGAGCCTGCTAAAACTAATCCGTTTCAAGTATGCAACTTAAGTTGAATACCTAAGCATCTGAATCAGCTACTCAGTTGCAGCTTCTACGACCAATTCATTGAGAATGCT…		---	---		AT1G63670.3	---	Protein of unknown function (DUF3741)	689	2	28.57 | 24.33	308 | 300	5.00E-17 | 4.00E-11	86.7 | 67.4		gi|255537489|ref|XP_002509811.1|	conserved hypothetical protein [Ricinus communis]	942	1	38.2	979	1e-159	502
	285	UN00286	3470	GTGAATCTTGAGGAATATACCCCTTTTTGGATGGTGAGATGTGACAACTATGGTGATCCTAATTATTGGGTTCCGTTTGTTAGGAGGAGGAAGTACATTAAGAGAAGATTGATGATTGGAGCTGATCACTTCAACCGTGACCCAAAGAAAGGCCTAGAGTTTCTCCAAGGAACACATCTCTTGCCTGACAAGCTTGACCCCCAGAGTGTGGCCTGTTTTTTCAGGTTCACTGCTGGATTAGATAAGAATCTTGTGGGTGATTTCCTGGGAAATCATGATGAGTTTTGTGTTCAAGTTCTTCATGAATTCGCTGGTACCTTTGATTTCCAAGACATGAATTTGGATACTGCCCTGAGGTTGTTTTTGGAAACTTTTAGGCTGCCTGGAGAATCACAAAAG…		---	---		AT1G13980.2	GN	sec7 domain-containing protein	1451	1	85.84	911	0	1517		gi|255562960|ref|XP_002522485.1|	pattern formation protein, putative [Ricinus communis]	1470	1	90.2	939	0	1644
	286	UN00287	3469	CTTTATTGGGTTCCCTCATTTTTCTTTCTTCCCTTTGCTCTCTCTCTCTCTCTCTCTCTCACGCGCGCCAACCATTTCCGTTCTTTGTGATCTCTCGAGGTTACTATTGGAGCTCTGTTGTTCTTCAACTTGGCCGAGTCGGAGTAGTGGTTGTTAACAATGAGGCACACTCTCTTTGTGCTTTTTAAGCTGGAGGAGTGAGGTTAGGGCCTGGTGGGGTGGTTTAAAATAGAACAAAAGAGAGGACCGCTTTTTTGAAAAGTTGTTGAAAATGGGAGTCCCAAAAACCCCAGAAGCCCTGGAAGTGTCCCCAGGTGCTAAAACCCTAGAAGTTGAAGGCCCCCTTGAAAGCCTTGAAGGAGCTCATGGGTCTTCTCAGATGTTTTGCTTAGGTGAGAA…		---	---		AT3G48190.1	ATM, ATATM	ataxia-telangiectasia mutated	3845	2	37.87 | 33.5	272 | 200	4.00E-41 | 2.00E-17	166 | 88.6		gi|255540657|ref|XP_002511393.1|	hypothetical protein RCOM_1510520 [Ricinus communis]	1097	1	47.4	730	0	591
	287	UN00288	3458	CGAAGCTGATGGAAATGAATTCATCCTTCTTGCAACTAGACCAGTACTCGGCTACTAGCTTGGAGAAGGATGAATTCATTTCCATCAGCTTCGTTGGTTCATCGTACTCCACTAATTTCCCATAAGATAGGACCATAACCATGTCGCTGTCAATGACTGTGGGAACTCGATGAGCCACTGTAATTACTGTACATCCCGAGAATTCTTGTCTGATGATTCTTTGTAGAGTTGCATCGGTGGCGGAGTCGATGGAAGCAGTAGCTTCATCCAGGACTAGGATTCTGTTTCTCCTTAAAAGAACTCTTCCTAAGCAAAAGAGTTGTCGTTGCCCAGCACTCCAGTTTTCACCTTCATCGCTCACTGAAGAATCCAGCAAGTGAGGCAGGCTGCTAATTGTTT…		---	---		AT3G21250.2	MRP6, ABCC8	multidrug resistance-associated protein 6	1464	1	69.39	1150	0	1484		gi|255572985|ref|XP_002527423.1|	multidrug resistance-associated protein 1, 3 (mrp1, 3), abc-transoprter, putative [Ricinus communis]	1475	1	76.51	1145	0	1630
	288	UN00289	3457	GGGAAGAGAAAGTGGGGCAGATAGGGAGAGGGAGAGGGACAGGGATAGAGAGAGGGATAGGGAGAAGGAGAAGGAAAGAGAAAAAGAGAAGAAGGGTAAGGAAGGGAAGAGCGAAAAGACAGGGGATGGGGAAGAGTCTCGTTCAGCCAAGCCAGCTTCTGAAAAAACGGATTTGAATGTGAAGGATCAGTTATTAAGTCCTGAATCAGATAGTCGGGTTGATAGACGGCTAAGGAGAAAGAGAGATGGCTCTGATTCGGATAAGCCTATAGACATTGTTGGTGACATTGATGACCGGCGTATGTCCTCAAGAGAAGAAGCTGCCAAGGATGGAAGATCTAAGGATGAGAAACATAAAGATGAGAGGCATAGAGATAAGTACTGTGAAGAAGTGGACAA…		---	---		AT5G53440.1	---	unknown protein; FUNCTIONS IN: molecular_function unknown; INVOLVED IN: biological_process unknown; LOCATED IN: cytosol; EXPRESSED IN: 25 plant structures; EXPRESSED DURING: 15 growth stages; Has 1807 Blast hits to 1807 proteins in 277 species: Archae - 0; Bacteria - 0; Metazoa - 736; Fungi - 347; Plants - 385; Viruses - 0; Other Eukaryotes - 339 (source: NCBI BLink).	1181	3	35.26 | 41.38 | 31.72	536 | 377 | 145	3.00E-74 | 2.00E-56 | 8.00E-08	269 | 214 | 57		gi|356509271|ref|XP_003523374.1|	PREDICTED: uncharacterized protein LOC100814864 [Glycine max]	1161	1	47.86	562	1e-127	423
	289	UN00290	3454	CCGCTTCCGGGCCGAGTAACCGGTCTAGATCAACCGGGAAGACCCAATTTCCCGATCCCAAATCGAAATTGAAGTATGGTGTTGAAGATTTGTCTCAGAAGGATAAGAAGTCCATTTGGAATTGGAAGCCGTTGAAGCCCCTCTCCACTGCTAGGAACCGCAAGTTTAACTGTTGTTTCTCTCTCCAAGTTCATTCGATTGAAGGGTTGCCCTCGAGTTTCAACAATGCTAGTTTTTGCGTGCATTGGAAGAGGCGGGATGGGGAGTTGCTGACGCGGCCTGCCAAGGTTCTTGATGGGATTGCCGAATTTGAGGAGAAGTTGACTCATGTATGTGTGGTATATGGAAGTAGGAGTGGTCCGCACCACTCTGCCAAGTATGAGGCGAAGCATTTCTTGC…		---	---		AT5G20610.1	---	unknown protein; BEST Arabidopsis thaliana protein match is: unknown protein (TAIR:AT5G26160.1); Has 918 Blast hits to 759 proteins in 180 species: Archae - 6; Bacteria - 105; Metazoa - 264; Fungi - 89; Plants - 167; Viruses - 5; Other Eukaryotes - 282 (source: NCBI BLink).	1164	1	50.79	1142	0	820		gi|255546051|ref|XP_002514085.1|	conserved hypothetical protein [Ricinus communis]	1120	1	66.88	1075	0	1193
	290	UN00291	3451	GCCCAACTTGCTCTGACATCTTTCATTGATGAAATTGTGTACATATAAAGAATTGAAATATATGTGTCATCTATATACAAGTCTACTCCAAATAACTTCAAATGCAATGTTGTTGTCATCTTTTCTTTTTTTTCTTTTTTTTGGAATAGTTAAAATGCCTGCCGTACATGAATGATAGAGAAGCGGCACATGCTGAACACGAGAGGAAACACAGGCATCCAGGATGCATTCATCCTCCCGAACTTCCAAATCAAATAGCCAGTTAAGAACAGAGAAGTCAATGTACAACTCTAGCTGATTGATGGTAACATGGGATCCATGCCAAGTCCAGATCCCCCGAAGCTACCTGGCTCAGCATGCTTCACCCGACCAAAATATCGGATATGACGCAGAAGCCTG…		---	---		AT5G35970.1	---	P-loop containing nucleoside triphosphate hydrolases superfamily protein	961	1	81.28	860	0	1306		gi|255566048|ref|XP_002524012.1|	DNA-binding protein smubp-2, putative [Ricinus communis]	989	1	76.56	1011	0	1359
	291	UN00292	3451	CAGAAAGAGAAAACCGCGGAAGCAAAGATGGCGCAGTCACTGGAACTGCTGCTCATCCAATTCCTGATGCCGGACAACGACGCAAGGCGGCAGGCGGAGGAGCAAATAAAGAGGCTGGCCAAGGATCCGCAGGTGGTCCCCGCCCTTGTGCAGCACCTCCGCACCGCTAAGACCCCCAACGTCCGCCAGCTAGCCGCGGTTCTGCTCCGCAAGAAGATCACCGGCCACTGGGCCAAGCTATCCCCTCAGCTCAAACAGTTCGTTAAGCAGTCCCTCATTGAGAGCATCACCATGGAGCACAGTTCCCCAGTAAGGCGAGCGAGTGCAAATGTGGTTAGTATCGTTGCAAAATATGCTGTTCCAGCAGGAGAGTGGGCTGATTTGTTGCCCTTTCTGTTC…		---	---		AT4G27640.1	---	ARM repeat superfamily protein	1048	1	79.04	1045	0	1532		gi|224101343|ref|XP_002312242.1|	predicted protein [Populus trichocarpa]	1048	1	87.5	1048	0	1693
	292	UN00293	3442	TTTCCCCTTCCTTTGCAGCATTTCCTCTTCCTCCCCTGGAGGCCGTCTTAGGCTTTTGTGTCAGGTCTCTTATACTCGCAACCGGCAATCACCCAATCCAGCAATGGGGAAGAAGAATAAAAATAGAAAAGAAAGGACGGAAGGAGCCCAGGAACACAGCCCCAACACCGTCTTCGTCTCTAACTTGCCTTACTCCTTCACTAACTCCCAGCTTGAAGAGGTATTTAGTGAAGTGGGCCCAATTAGGCGCTGCTTTATCGTTGCTCCTAAGGGGTCAAATGAGAACCGTGGCTTTGGCTACGTTCAATTTGCTGTTAAGGAAGATGCTAACCGTGCAATTGAGATGAAGAATGGATCTTCTGTTGGAGGACGAAAAATTGCAGTTAAACATGCCATGCA…		K14573	---		AT2G21440.1	---	RNA-binding (RRM/RBD/RNP motifs) family protein	1003	1	48.17	1011	0	800		gi|224105333|ref|XP_002313773.1|	predicted protein [Populus trichocarpa]	974	1	62.45	972	0	1063
	293	UN00294	3441	GAGCTGGAGCTGAGAGAGCTACAGGCTGGATCAAATCCACCAACATGTTCTGATTGCTGTGCGTCCAATGGACAGTATGGTTGCTCCCTTTGTAAAGATATTCTGCCCAATTTTCCACCAAATACTATTAAGATGAAGCAACCATTTGCCACGCAACCTTGGGATTCTTCTCCAGAGATTGTCAAGAAATTGTTTAAGGTCTTCCATTTTCTTTATACTTACTCTGTTCCAGTCGGTATATGTGACTTTACTCTTGATGAATTTACTCAAGCATTTCATGATAAGGAGTCCTTGTNNNNNNNNNNATATGTGAATCGTTTTTATCCCGTTGGAAGGAAACGAAAGAAGAAAAGAAAAGAGGAAAGAATGAAGAGGAAAACTCCGTTTCATCTTCAAGCC…		---	---		AT4G12750.1	---	Homeodomain-like transcriptional regulator	1131	2	50.38 | 56.25	1044 | 112	0 | 3.00E-29	819 | 126		gi|224131970|ref|XP_002321223.1|	predicted protein [Populus trichocarpa]	1152	1	64.81	1040	0	1156
	294	UN00295	3440	GTGGTTCTCCAAATCCAAACTATCCATCTGTGGGGCTGTGGTTAAACAATCTACAGCGGCTGAATCCACGCGAGAACTGGCATTATCCTTTGATATTCCCATTACTTGATTACTCTCACCTGTCCAGGCAGCATCGAGGGTATCTGACAAATTCGCCACGATAGAGACCTGCCCCATAGAAGTGTTGCTATGTACACTTTCACTAACCTCCAGCAGGTCAGATTGGTCAGAAATGGATGTGGTGATAGACTGACTATATTGGTTATTTCTTCCATGATTAGACTCTAGACCAATGTCTGTTTCCTCATCAACTGAGCCAGAATGGTCAGTAGCACCACCAAATCCTCCTTGCCGTTCATTGCAATTGAGCTGCTTTAGAGAGTCACTATTGTTTAAATC…		---	---		AT3G14270.1	FAB1B	phosphatidylinositol-4-phosphate 5-kinase family protein	1791	1	57.82	1145	0	1093		gi|255584440|ref|XP_002532951.1|	fyve finger-containing phosphoinositide kinase, fyv1, putative [Ricinus communis]	1838	1	66.29	1154	0	1369
	295	UN00296	3436	TGAAATTCTCTGGCTCCACTTCCAGTGCACCTTAATAAATTGGCCATAAGTGACACGTTGGCTGTTTGGAAATCGATAATAGACGGCGAAGCCTGGCATGTTTCCACACTCACTTTCGTATATAGCTTCATCACTCTTCCAGTGGTAAGCGATCTTTAAGGTTTCATATAAAAACCGCCCTAGTCTGCCAGCTTCATATTCAGTACAGCAGCATATCATTGGTTGTAAGGTTTTACATATCAGAACATCTATGTGGTTTACTGTGTTAAAAAATGGCGTCCCAAGGGAATGAAGAGTATGTACAAACATAGCACAATAGACAGCATCTGGCATGCTGAAAGTACAGCGTGGGAAAATACAGCGCTGAAGAAACTCCATGTTGATCTTCAGAGTATCAGG…		K12879	---		AT1G24706.2	THO2	THO2	1823	1	77.38	1145	0	1722		gi|255573214|ref|XP_002527536.1|	tho2 protein, putative [Ricinus communis]	1828	1	85.09	1147	0	1895
	296	UN00297	3434	TGCGCTTTCTCGTTGTTTTCACTGATCTTAAAGGGTGGAAGATTTTTAAGGGAAATAACCTTACAGATGCTGATATGGTGATGAAGGATTTGGTTGGGTATATGGGAAGTCGTGAAGGTGATCTTTACAGTGCTATTAGAGAATACATTACCAGATTGGATGTGCATTTTGGTGCACAGACAAAAAATGTGGCCCAAACGGATGATGGATTCTTGATTACTGCAAGTGTAATAACTCTAGCCATACGGCCATTTCAAATAACCAACTTTGATAGACTTGATGCGTTGGACATGCAATCTCCTCCTGCTCAATACTGCTTGCTTCTTCTTACAATACCTTGGCTTACTCAACGTCTGCCTGCCATTCTTGTACCTGCTCTCAAGCACAAGTCTGTCCTCT…		K10588	EC:6.3.2.19		AT3G53090.2	UPL7	ubiquitin-protein ligase 7	1142	2	64.87 | 39.73	834 | 146	0 | 6.00E-22	1077 | 103		gi|255575451|ref|XP_002528627.1|	ubiquitin-protein ligase, putative [Ricinus communis]	1148	1	71.29	815	0	1156
	297	UN00298	3423	CCTCCTCCTCCTCCTCCTCTCGCCTTTCCTGCCTCGTCCCCCTCAACTCTCTCCCTTCCGAAAACGTCAGCGGGGAGGTCTCAAACGGCACCGTTCCACCCAAACCCGATGACCAAGAAGAAGCATTAGAAGGGAAGTACCAGCTACCGCCGCAAGAAATCCGGGACATCGTCGACGCGCCTCCATTGCCGGCACTATCCTTCTCCCCGCAACGCGACAAAATCCTCTTCCTTAAGCGGCGATCCCTCCCGCCCTTGTCCGAGCTCGCGCGCCCCGAGGAGAAGCTCGCCGGCATGCGGATAGACGGGAAATGCAACACGCGGAGCCGGATGTCGTTTTACACCGGCATCGGCATCCACCCGGTGCTTCCCGATGGGACGCTGGGTCCGGAGAAGGAAG…		---	---		AT2G47390.1	---	Prolyl oligopeptidase family protein	961	1	81.61	870	0	1439		gi|359479944|ref|XP_002270510.2|	PREDICTED: probable glutamyl endopeptidase, chloroplastic-like [Vitis vinifera]	961	1	85.36	895	0	1555
	298	UN00299	3421	CATGATTTAATTATCCTGAACTTTTAATTTGAAACGAAATATCATCATGTTTGTTTAGCTGTAAATATTGGATATAGTGGGAATCTTTTGTCTCTCTCTCTACCTTGTAGGTATAACTACCATAAGGGCTAGTCCATTGCCAAAGTTGCTCTACTACCCGGGGTCGCCTGCAATAACTAGTCAGTTATCAGCAAAGCCCCCAATTCGCTACTTGCAATTGTGATCCAATGGCACCATTGACATAAGCCCGAGGGAAGAGACCAACCGTTAGTTTAGTTGCCAGGTGGGTCTCCTCCACTTCAGTGATCATTTCTCTTCCATGCCAAGCATTGACAAAACTATATACAGACGGAGCTGTCCTACCTATATGTATATCAGGATATGAACTATAATCTACAG…		---	---		AT1G07650.1	---	Leucine-rich repeat transmembrane protein kinase	1014	1	67.79	978	0	1254		gi|224080095|ref|XP_002306015.1|	predicted protein, partial [Populus trichocarpa]	977	1	77.99	954	0	1494
	299	UN00300	3404	ATTATTGCTTCCAATGACGGAACCCGTAACCCCAAACTTGCATACGCACTCGTATAATCCAACCTCAAAATGGCTCGTAAAGATGACTTCTCTAAACAGTGATTCTTGCGAGTAGTCGGAACTCAACGAAGAGAGTGCTCTCCATCGTCCGCCTTATCCTCCTTTCTCTCTCTAGTCAGGATTATGCTTAACTCTACCATGGAAGGCGGATTATCGGGACGGCTTGTAGGGTCGGAGATTCATGGGTTCCATACACTTCAAGATCTGGATGTTGGGAATATGATGGATGAAGCTAGGGCCAGGTGGCTTCGCCCAAATGAGATTCATGCTATGCTCTGCAACTACAAGTATTTCACCATTTATGTCAAGCCAGTGCACTTGCCAAAAAGTGGTACGATT…		---	---		AT4G16150.1	---	calmodulin binding;transcription regulators	923	1	60.22	915	0	997		gi|255556328|ref|XP_002519198.1|	calmodulin-binding transcription activator (camta), plants, putative [Ricinus communis]	918	1	71.51	930	0	1201
	300	UN00301	3401	GTTCTTTATTGCGTGGTCCTTTGGAGAATGCTACAAATGTTGCTGTCATCCCAAGGCTCCATTGTGAGCATGATAATTGCCCTGTTGAATTACTTCGACCTCCAGAAGATTGCAATGTGAACTCCTCCCTGTCTTTCACTCTTCAGATTTGCCGGGTGGAGGACATCTCTGTTGCCGGACTTGTAAAAGGTTCTGTTGTGCATTTTCACCGGACAAGAACTATATCTGTTCCACTCTCTGGGACTATAAGTGCCTCTGGGATGGGTTGCATAGGTGGTGTTGGTAGAGGGAATGTTCTGAGCAGTGGAATTGGCAGTGGTGGTGGTCATGGTGGCAAAGGTGGGCGTGGGTGTGACAATGGTAGTTGTGTTGAGGGTGGTATTTCCTATGGAGATGCAG…		---	---		AT5G11700.1	---	LOCATED IN: vacuole; EXPRESSED IN: 24 plant structures; EXPRESSED DURING: 13 growth stages; BEST Arabidopsis thaliana protein match is: glycine-rich protein (TAIR:AT4G32920.3); Has 1807 Blast hits to 1807 proteins in 277 species: Archae - 0; Bacteria - 0; Metazoa - 736; Fungi - 347; Plants - 385; Viruses - 0; Other Eukaryotes - 339 (source: NCBI BLink).	1419	6	75.6 | 67.49 | 65.28 | 59.72 | 86.49 | 84.78	455 | 283 | 216 | 72 | 74 | 46	0 | 3.00E-89 | 4.00E-72 | 4.00E-72 | 3.00E-22 | 1.00E-17	667 | 315 | 208 | 84.3 | 104 | 89.4		gi|255550884|ref|XP_002516490.1|	conserved hypothetical protein [Ricinus communis]	1426	1	79.78	455	0	703
	301	UN00302	3401	CGGCAACCACACCAGAGAGTGAGATGCATGTCGTTCATTTTCTCTAAAACTATGGATCCCACCAAAAATTGATATACTCTGCAAAATCACTGTCGGGAAAGCGGTATTTGAATTAATGAACAGAAGATGTGTTACTGGTACAAGAAGTCCTCTCCGTCGTGCATTGTGTCTTGCTGATCTGAACCATCCATCGACGTCTGGGAGACTTTTGCTGATGCAACAGCCCGTGTGATCAGCTTTCATGAGATCCAGATGTGGGAGGGCCATAAATACCCTCTCCTCGGTGAATAACGAGAATACTAGCGCGCAAAGCTCATTAAACAACAAAATCACTTTGATGATCGCTTCTTCTTCCGTGGCTTTTGCTTTTTTGATTTGGAAGATTTCTCGTTGGTTGGT…		K14832	---		AT1G72440.1	EDA25, SWA2	CCAAT-binding factor	1043	1	59.48	997	0	998		gi|255582706|ref|XP_002532131.1|	conserved hypothetical protein [Ricinus communis]	1033	1	70.23	991	0	1171
	302	UN00303	3400	GAAGAGAATTTGAAGAAGGCTTTAGGTGTTGAGAAAGAGTGCATAGCAAGTATGGAGAAAGCCTTGCATGAAATGCGTGCAGAATCTGCTGAGTCCAAGGTTGCGGCCCAGTGTAAGATAGCTGAAGCATGTCGTATGATGGAAGATGCTCAGAAAAAATTCATTGATGCTGAGATGAAACTTCATGCTGCAGAATCTTTACAAGTAGAAGCAGGCAGGTTCCATCGAGCTGCAGAGAGAAAGCTCAAGGAAGTTGAAGCACGTGAAGATGATCTTAGTAGACGTGTCAGTGCTTTTAAAACTGATTGCGAAGCAAAAGAAAAGGAGATTGCTCTTGAGAGACAATCCTTGAGTGAAAGAAGGAATACTTTGCAGCAGGAACATGGAAGATTACTTGAT…		K00826	EC:2.6.1.42		AT5G65770.3	LINC4	little nuclei4	1010	1	47.67	946	0	640		gi|255579507|ref|XP_002530596.1|	Filamin-A-interacting protein, putative [Ricinus communis]	1052	1	60	905	0	848
	303	UN00304	3399	TTGGCAGGGTCGTTGAAGTGGGTCTTTTTTGAGATCAAGAGTTCATTTTGTTGCAGTATAACACACACATAAACAGACCCAGTCTCCCTCATCAATAATGTTATTGCCAGGTTAGAGTTAAATGTCACTGAAACCTCACTGAAACTAGCCAATTTCCATATCAGCCATTTTTAGCATCTAATTTGTGATTGGAATGGAGGTCACAGCTGTGGAAGTAGCTGTATTCCTTCTGCAGGTGAAACTGGAAAAACTTGATGCCCAAAAAGAAGCAAGTTACACTGGTTCTAGACTCTCGGACCTCATCATGGAGCTGAAAGACTTGCGGCCTCTCTTGAATGAAGAAGGAAGAAGAAAGGGTTTATCCATCGAGCTTCTTCAGTTACTTCGTGACGTGTATTA…		---	---		AT1G53350.1	---	Disease resistance protein (CC-NBS-LRR class) family	927	1	29.12	776	7e-56	210		gi|255544065|ref|XP_002513095.1|	Disease resistance protein RPM1, putative [Ricinus communis]	936	1	46.27	925	0	629
	304	UN00305	3397	TTGGCAGAAAAATGTTGTATTATAATTTCACTTCAATTACAAAACTGTTTACATTGCAATGCATGATTCTCAAAAGAAAGTCCTTAGCACTACTAGCTTTATTCCTTGTGCATTTGCCTGCAGTGGGTTGAAAGATGATTTCTTGTGAAGGCAAAGAGTGCACATGTATCTTCCACAAATGCTCAGATCATTATCAGAAAGCAATCTCCTCAACAGTTGATTCCGCACATTTTGGTGTCAGGTCCCTTGGTCTTCATGACAAATGGATCAATTCGGACCCAAAGCAAGGAGAAGATTGACGCCAATAACACTGACCAAATGACAACAATGGTAGGCGTCCTGTTCTGCCTCCCCATCAGACCTTTCAGGAATGGGTAGAGGTGGACAATCACCCAGAAG…		K10999	---		AT5G17420.1	IRX3, CESA7, ATCESA7, MUR10	Cellulose synthase family protein	1026	1	86.72	1039	0	1789		gi|224143919|ref|XP_002325122.1|	cellulose synthase [Populus trichocarpa]	1032	1	92.28	1036	0	1900
	305	UN00306	3396	CTAACATCCACATACCCAAGTGACCTTACTGATTCACTAGGCAGTATTCCCTTGCAATTCCCCCATAATCTTGGCAAGATGGTGAATTTTGATTTTATGATTCCTACGCATTAGACTTTCATGGTCTTAAACCTCCAACACTCCAAAGAAATCTTCAAGGCAAAGGCAATCTCCAGAGTCTCCATCAATTTCCTAAAGATTTTACACCAATGTAACTCCATCATCATATGGGAAACCTTAAATTGGAACTTTCCACTGCCACAATGCATCACCAATCATTTTCATTCCACCATCCAGGCCATAGGTCATAAACACATAGCGAACATAAAGCAGAACCGATGACTGTACATTGTAACAACTGATCACAGAAGGTCCTCAAACATGTTCACCTAAGTCACA…		---	---		AT2G44710.1	---	RNA-binding (RRM/RBD/RNP motifs) family protein	809	1	39.6	495	6e-92	313		gi|255581424|ref|XP_002531520.1|	RNA binding protein, putative [Ricinus communis]	841	1	55.45	844	0	762
	306	UN00307	3395	CTGCAAGCACAATCACTATCTACAATTAGTTAAAAAAAAAAAATCAGCACAAAAAAAAATCAGTATCTACAATTTGACAGGATTATGAGTAAGTTTGAGTAAACTTTTGGGTACTTAATTATAACTTTTTTAAACTTTGGTCACCAAATTGAAATCAATAGAAACCAACACCTATTGAAATACATAAATCATGCCCGCCGTTTGCTCAATCTCCACGAGTTAGGCTCATGATATCTGTCATAAAGAGGCTCAATACGTTCTTGACGCTTGCGCTTGCTCATTTTTGTTGGGTCTGATACTTTAAAGAATCTAGGTGCCATTTCAACTAGCCATTTCGGCTCTATGACAGTCACCTCTCGCATGTACTCTTTTGTTGTCATAACCAACTCATTGTAGATG…		K12818	EC:3.6.4.13		AT3G26560.1	---	ATP-dependent RNA helicase, putative	1168	1	89.79	960	0	1648		gi|255539416|ref|XP_002510773.1|	ATP-dependent RNA helicase, putative [Ricinus communis]	1177	1	91.94	992	0	1725
	307	UN00308	3393	GAAACGGGGATGACCTGTGTGGTGGGAAGTGAAAGACACGTCGTGCAAGCTTCTGCCACCCTCCTCCTCCGTTGGAATACCTTTCCACATGTCTCTCCTCCTCTGTAAAACACTCTCCAACTCTTTTCCTCTCCCTTTCCCCTTTTAGGTTTCTGCAAGTCTAGTGTCGACTACAGCAAAACGGCAAAAGGAAACATGGCTCTTTCATTCAACCCATTCCTCTGTCACACACCTTCCCTCCCTAGACTAGCTCCACCCCCAATCAAAACCCACTTGTTCAAGCCCACCCCCATCTTAAGACCACCACTCCACTGCACCAAGTTGCATGCAATCGCTGATCTGCCGACAACCACTTTACCTTCTTCACTTGATGATGATGATCACAAGTTGCTTGTGGGG…		---	---		AT2G24820.1	TIC55-II	translocon at the inner envelope membrane of chloroplasts 55-II	539	1	79.91	458	0	755		gi|255548670|ref|XP_002515391.1|	chlorophyll a oxygenase, putative [Ricinus communis]	552	1	78.4	551	0	842
	308	UN00309	3391	CAATAGTTCAGGAGCTCCGTCAAAGAGAAGTCAGCTTGAGACACGGATGAACCGTGAGATCCTCATACTCTCAGCCTTTCTTATTGCTTTGTGTAGCATTGTCTCCATCTGTGCAGCTGTCTGGTTGTGGCGCCACAAAGATGAATTGGACACCATGCCATTTTATAGAAAGACTCGGTACAACGTGCATCCCCCAAAGAAATATAACTATTATGGTTGGGGATTAGAGATCTTTTTCACATTCCTCATGTCAGTTATTGTCTTCCAAATTATGATACCTATTTCATTGTACATATCCATGGCNNNNNNNNNNATCAAGAATACTGCTTGGGCTATCGGGGTGGCAGTGTATTGTGGCCGTGAGACCAAGGCTATGCTCAATAGTTCAGGAGCTCCGTC…		K14802	---		AT5G04930.1	ALA1	aminophospholipid ATPase 1	1158	2	68.67 | 68.32	913 | 101	0 | 2.00E-33	1228 | 140		gi|255546773|ref|XP_002514445.1|	phospholipid-transporting atpase, putative [Ricinus communis]	1226	1	77.04	906	0	1380
	309	UN00310	3386	CTGGTATGGGAAATTCTTATTCCAATAAATGTCGTCAATGATCAAGTACTGTAACAAGCGTTGCAAACACCTTGAGAGGGGGTGGGTGGACATGTTTTTGCTGATTTTACACTCATTGGAGCTTAGTAAGAACCCCAAGTACTGCACCCTAAGCCCCCAATAATAGAGGATAAACCCAGCTGCAGAAAGGGAAGGTTGCTTTGGAAACGGCAGCTAACAACAATAATGGGGCGGGCCTTGTATGCTACTTTAGTTGCTCCTCTTAAGTCATACAATAAATAAATCTTTGTTCGCCTAGCCAGCAGCAAGCAAATTCTTCTGCTAGTAGTTAGGAGTATGGTACTGACAAGTTGGGAACTAAGTCTTCTGCAATGGTGCACGATTAGGCCTCCGAATTCC…		K14569	---		AT1G06720.1	---	P-loop containing nucleoside triphosphate hydrolases superfamily protein	1147	2	62.32 | 56.95	629 | 302	0 | 9.00E-97	744 | 333		gi|224133372|ref|XP_002328026.1|	predicted protein [Populus trichocarpa]	1181	1	71.74	1005	0	1337
	310	UN00311	3382	GGAATCACTATCGTTTGGTAGTTACGTGATACAAAAACTATCCAACCGAGGGAGTGGCATTCAAACCATCATCATTCCCAACAAAAACATCCAGGTATACAAAAAGACCAGAGTTCGACAGATCTCCAGCAAATCCCAAAATGAGATCTTATCAGGACTTGAACGTCCCGCAGAATCTCCAAAACGAATATAGACACAACTAAAATTTACATACAATAGCATGTCGTCTATCATCTAAAGTTCTTGGGACATCCTATTAACCTTCTCGTCATCTTTTGTGATGGAACCTCACCTTCAACAAAAATTGCATCTTCACCTGAGCAGTGTTGTAGACAATGTACTCATTATACATCAGCTCAGAGCCCTTCACATTTGATGTAACTGGTTTGCCACAAGGCA…		K10798	EC:2.4.2.30		AT2G31320.1	PARP2, ATPARP2	poly(ADP-ribose) polymerase 2	983	1	69.22	991	0	1332		gi|224066273|ref|XP_002302058.1|	predicted protein [Populus trichocarpa]	996	1	76.98	999	0	1487
	311	UN00312	3381	TTTGCTCTTCCCTAACTTCCACATTTGAAGTCAAACCTGCCTCACGAACTTCATTTCCTTCAAGAAAAAACATCCTTTCATTAGCTTTGTTTCCCTGGCACGGAGGTAAGATTGCTTTTCGAGGAAATTCTCCAACAAGGGATTGTTTAAAATGTTTCAATGATAGTTGTATTGTAACGTGTCCTTTGCTCAGTTTCAATCTTTAGGGTATCTTAAGAGATTTAGATTCATAGCTTATGTTGGTTTAGACAAGCTAGAAACCTTATCAAGGCATGATTGAGACGCTGGAGAGCAGAAGGACTTGAGGGTGGTTGGCTCAATTATGGGCTCCGTAACTCGATGGGGCACAGAACTCCATTTAAGATGAGAAGATGATGAAGGGGATGCCTAATTGGATGC…		---	---		AT2G37050.3	---	Leucine-rich repeat protein kinase family protein	934	1	34.45	926	2e-141	450		gi|255572575|ref|XP_002527221.1|	serine-threonine protein kinase, plant-type, putative [Ricinus communis]	993	1	70.37	918	0	1205
	312	UN00313	3380	AAAAGTCGTTTACTTTATGGGGAATTCGGTAGAGGCTGATCTCCGTTTGGGGATTTTTAACCACTCAACCCACACCCAAAAGCAACTGGACAAGTTCCTCCTTTTCAGTGCCTAATCACACCTCGATCCCACTTCTCTCTCTCTGTCTCTGGTTTATTGGAAAAGTAATTGATCCTCTGCTTGCCTCTTTTTTTCCGCCAACTGCTTCTAAGTTAAGCAAATGAGTTGTTTCCAGTTTCGATGCGTCACGCGCCTATTATAAGCGAGTCGGACAGCGATGGCCGTGGTGGGAGCCGCGCCGGCAACGATTACACAGCAGGCGAGTACCATGAGGTTCCCTGAGCTGCAGATTCCCGGGATGATGACGACGGCTGCGAGGTCAACTTCAAGCTCCAGCGG…		---	---		AT2G45910.1	---	U-box domain-containing protein kinase family protein	834	1	54.38	879	0	821		gi|224064033|ref|XP_002301358.1|	predicted protein [Populus trichocarpa]	809	1	66.44	879	0	1029
	313	UN00314	3373	TTTCATTGATAAATAATACCGCAGTATGACATTCAGAAAGAGTTATCTATCGGACAAAACATCAAATTGCATTTGCTAACTCATTAAGAGGCTACCAAAATTTGCATGATCTGACAAAGGGGCTTTCAGCGGGCTTTCTCCACTATACCTGATACAAGTCCCTCGAAATTTTTTAACATCTAAAATACAAACTTCTCGTCCTCCGGCCCAACTGAGAGTACCCTATCTTTCATCTCCCCAAGTGCTGCAGCTGCAGAATCAGTTATGCCCAACAGATACTGCAAACGACACAGTTTCTCTGGTGCAGGGTTACTTCTGATGTATTGAGAGTAAAGGTCAGCCAGCTCCTCTGGAACCTCCCATGACAATGGCTCAGAAGGCACCGCTTTGTCACAAGCC…		---	---		AT1G06950.1	ATTIC110, TIC110	translocon at the inner envelope membrane of chloroplasts 110	1016	1	72.2	982	0	1289		gi|255553373|ref|XP_002517728.1|	conserved hypothetical protein [Ricinus communis]	1019	1	82.81	983	0	1478
	314	UN00315	3368	CACCCCTCCCCCCAAACAAAAAAAAAAAAAAAGATCAAAAATTGGGAATCCATATGGTGACATCCCCCTTCGTTTGCCACGCGAGCAAGATGTCTCCCGTCACCGGGATGCTAGTTCCCTCCTCCTTCCTCTGCTCTTACTCTAACAGCTGCTGCTATACCAAGCTCAATAACCCAGGGACTACTAAGCCTGTATGTTTCGGGTCCGGGAGGAGGTCGTTGGAGCGGGGAAAGAGGAAGAAGAAGCTCCGTTTCGTCGCGGCTGCGGAGTTTTCGAAGCCTTCCTCTCTCGATTTCGGCTTGGACTCTCCGGTTGTCCAGTCCTATGACCTCTCACAGTTGCCCTGGATTGGTCCCGTTCCTGGAGATATTGCTGAAGTGGAGGCCTATTGCAGGATAT…		---	---		AT1G21640.1	NADK2, ATNADK2	NAD kinase 2	985	1	63.47	1032	0	1238		gi|255558574|ref|XP_002520312.1|	poly(p)/ATP NAD kinase, putative [Ricinus communis]	1003	1	70.87	1023	0	1419
	315	UN00316	3366	CAGGAGAGAAGAAACAAACAGGAAGATAAGAGAAGGAAAAAAAAATCTTAAAAATTGAGGGTTTATTGAACAGGAAAAAGGGTAGTAGACAATCAAATCAACATAATTCAGATACTATCAGACCCTGATTTCTGAAGCGAAATAGAGGATTTGATCTTTAACCGAAGAGAAAATCGAATATTTGTCTTGAAAGAAGCAGCTGAAAGCTGGAGAGAGGGGGAATAACTGTGGACCAAAAGACTCTGTCATTTGCGTCGGAAAATATTGTTGCCTGGGATCTGTTTGGAGTTGATGGTTTGAAGTTGATCTTGTGCTACTTAGAACTTTTGGATCTCATCAGAACCTAAGAACAACAAGAACTACTACTACAACAGCTGGATCTACTTCTTGTTTTGGACA…		---	---		AT4G26450.1	---	unknown protein; Has 614 Blast hits to 492 proteins in 137 species: Archae - 0; Bacteria - 94; Metazoa - 255; Fungi - 76; Plants - 69; Viruses - 0; Other Eukaryotes - 120 (source: NCBI BLink).	708	1	33.38	776	2e-90	306		gi|224061665|ref|XP_002300593.1|	predicted protein [Populus trichocarpa]	732	1	55.28	738	0	695
	316	UN00317	3364	CCCAATCAAGCCATATACACTTGACCCCGCGCTCTTAGCTTAGGAAATTCTATGTCATCTTATTAAAAGGGCTTTGGCGGATATGCTTTATCCAAGAGTCAGAATATACTTGGGCTTTTTGCCCATTAGCTACCCCACCCGCTGATGCATATATAATCCACCAACGGGCTTGCGATTCTCCGGAAAGCCCAAGAAGCATAAAAAGAAAGAAAAGAAAATTTGATGAGGATCACTTGGTGCTTCCTCCCTTGAATCAAACCGCAGTCAAGATTACGCAGCAATGCCAGCTTTAGAATTTCATTTTGACAGGCTTCCCGTGCGAACTCTCATTTTGACGCTCCTTCAAGCTGATCCCTCAGCAACTCATACTTCCGAAGCTCCGCCGTTGAAAGCGAAGGT…		K13339	---		AT1G03000.1	PEX6	peroxin 6	941	2	69.49 | 55.35	531 | 439	0 | 3.00E-128	669 | 415		gi|224131204|ref|XP_002321026.1|	predicted protein, partial [Populus trichocarpa]	930	1	78.74	508	0	750
	317	UN00318	3360	CTTGAAATCAACTAGTCCAGAGGAACTACGTCAATGGGCTTCTGATGAAAAGAAGAGATACAAAGTTTTGAAAGGAGAAGGGAAGTCTGATGAGGCTCTAAAAGCCTTTAAGAGAGGAAAGGAGCTTGAGAGGCAGGCTGATGCTTTGGAGATATCTCTAAGAAAAAATCGTCGCAGGGTTTTAACAGCTGGAAGTCCTGCTGATATTCGCGACAAAGATAGCCTTAAAGCATCTGGCAGAAGAAGTAAACTCCTTGGCCAGGTGGGTGAGGAAAAAGAAGATCTTATGGCTGAACTCAAAGAATTGGGGTGGTCTGACATAGGTTCCAGGAGCGATGATAAGAAACAGAAAAACATGAGCTTGGAGGGTGAACTGTCTTCACTATTGGGTGAAATCCC…		---	---		AT1G61690.1	---	phosphoinositide binding	1171	1	44.69	1101	3e-176	548		gi|224116306|ref|XP_002317265.1|	predicted protein [Populus trichocarpa]	1334	1	55.31	1159	0	855
	318	UN00319	3359	ATGGTGTTACAGTTGGCCTATTTCAGAGTGCGAACTATAGGGTACAGTGGCGTAAAAGAGTGGAGGATGCACTGTGTCATCGTGCAATAAAAAGGCTGTTACTTGAACTTGAGGAAAATGTACGTGTTATTGCTCTTTCGGGGGAGTGGGTCAAGGCAATTGATGATTGGTTTGTTGAATCTTCTGTCATCCAAAGTGCTCCAAGCATTTCTGCAACCACTCAGAAACGTGGCCATGGAAGCAAGCATCACAAGAAACAATTTGGCATCTCTGATACTGATGATGTCGAGGACAAAAGTTTCATCTGGTGGCGAGGGGGAAAGCTACCGAATTTAATGTTGCACAAAGCAGTTTTGCCTAGGCCAATGGTTAAAAGGGCAGCTAGGCAGGGTGGTTCAA…		---	---		AT5G22760.1	---	PHD finger family protein	1566	1	43.83	892	0	635		gi|224104983|ref|XP_002313643.1|	predicted protein [Populus trichocarpa]	1604	1	51.41	885	0	812
	319	UN00320	3358	ACTTGCTTGAATTATCCGAATACAATCCTGACCATTTATTTGGATTGTCTTGCCTGGTAACACAACACTCTAAAAACGTTCGCTTATGGGAAACTAAAATGCAGCAAAGATATGAAAAGGTCATCACCGAAAGCCTTGTTAAACTGAAGTTTGATGATGTTTAGTTTGGTACAATCTTTATACATTGGGCTCACAAGATGAACTTGAACTGTCCCATGCGTTTCTATCTACATCAGCATGCCAAAAACTATGCAACTCTTATCAATCTGCATGTTCTGGCCAGATATGATGCCCGGGCGGCACTGAATCCATCAGCCAATGTTATTCCAATGATAACCCAGCAGATTGTTCTTCCTCTTCTCGCTTTTAACAAAGCGGAAGAAAAATGCTAGCCATCAT…		---	---		AT3G23070.1	ATCFM3A, CFM3A	CRM family member 3A	881	1	64.97	728	0	891		gi|224111046|ref|XP_002315729.1|	predicted protein [Populus trichocarpa]	894	1	71.21	851	0	1107
	320	UN00321	3356	CCCAAATAAAAAGGCACACATACAAATTTATGTATTCATGCATATAAATTAAATAAATATTAATTTAAAAAATGAGTCGTTACATCCTGTATATTATTTTATTGAAAGACAAGTATGCACTCAAAGAGCTTGTGAGACGGCCCGGTCTTCTGTAGCCGGACTCTCCTCGTCGGGTTCAACCCTCCTGAAAACTAGTTTTTGCTGTGGGAGCTGGCCATTAGAAAATGCTGTAACCTCGGTGTCTATCACAATGGTATCCTCCTCCTTGAATTCTCCCCTCAAGATGCCCTTGGCAATTTCATTTTCGATATGCTGTTGAATGACTCGTTTCACTGGTCTGGCACCATAACTTGGGTCATACCCGAGACTACCCAGGAGATCTATGGCGGCATCGGTTAC…		K03695	---		AT5G15450.1	APG6, CLPB3, CLPB-P	casein lytic proteinase B3	968	1	83.44	972	0	1511		gi|255570232|ref|XP_002526076.1|	chaperone clpb, putative [Ricinus communis]	973	1	87.69	975	0	1592
	321	UN00322	3355	CTACCAAATAAGTCACTTTCCCCATCCAATAATAATACCCACTTTATGAGCCAAGAGGGATACACTTCACATCTGCTTTGAGTTCCGAAATAAGGACAGAGACTAAGCAAACCCCCTAAAAACTAGCTACATCACTTGAAGGTTGTATCTACAACAACAGTATGAGAGGTGCTGTCAATCCTAAGCCCACTTGCTAATTGTTAAATGAATCCAATTTATACAAAAACCAAATCTACAAACCTCCACCAATATTCATATGCAAATTGAAGACTTTGGTCAGCCGTCAGTTTAAGATGCTGCTTTCTAGAACTGGTACATGTTGTCATTATCCACATCAGAAACATCAGCTACAGAAACTGAGGCTGCTGTATTACTTGCCTCACCAAGTTCAGCTTTAGC…		---	---		AT1G67310.1	---	Calmodulin-binding transcription activator protein with CG-1 and Ankyrin domains	1016	1	54.92	965	0	783		gi|255547682|ref|XP_002514898.1|	calmodulin-binding transcription activator (camta), plants, putative [Ricinus communis]	924	1	63.59	953	0	927
	322	UN00323	3353	CGCCCTTGTATTTCCCCAGAAAATTAAAACCAACAAAAAAGAAAAGGAACACTTTCAAGCTATCCTCTCTAGTTGTCATAAGTTTTATCCTATTTTATTTTATTTTATGCTATATTTTTCTTGAAGCAATATGGATGATAACAACTTCGAAGACCTCAACAAGCTTCCCGACCTCAAGCTAGATGCTAAGCAGGCTCAAGGATTTCTCTCCTTCTTCAAAACCCTACCCCAGGACTCCAGGGCGGTTCGATTCTTCGATAGGCGGGACTATTATAAAGCTCATGGTGAAAATTCGTTATTTATTGCCAAGACATACTACCATACAACCACCGTGCTGCGCCAATTGAGCAGTGGATCTAATAGTCTGTCCACTGTTACTGTTAGCAAGAGCATGTTTGA…		K08735	---		AT3G18524.1	MSH2, ATMSH2	MUTS homolog 2	937	1	74.81	937	0	1431		gi|255541826|ref|XP_002511977.1|	DNA mismatch repair protein MSH2, putative [Ricinus communis]	936	1	85.73	932	0	1587
	323	UN00324	3352	TGCACAGAAGGCATGGACCCATTGACCATCAGAAGTTTTCCTGAAGGCACCAGTGGTCCCACCACATAAACAACACTCCGCAACAAAATACGGCTTCTCCCAAAAGTTGACCGAAGGAGTTCCAGAGCATTTTGATGTCAACAATTCATCACATAATTGACAATACCATGGACCTGTAGATTCTTTAACACTGCAATAGCAATCCAAATGAACAGCAACCTTGCAGCTGGAGCAGACAAGGATGGGATTCAGCATGGTCTCTGACCGTCTGCAAATGTCACATGATCTAGGATTCTCTTTAGAAGAATCTAAAACAGAACGAAAAAAATCAGAGTACTTCTCCGATGAAGTTCTTGGAACAGCCACTCTTGACAGTGTCTCCCTAGGACATGGAATCAG…		---	---		AT1G77800.2	---	PHD finger family protein	1374	2	41.12 | 34.03	1143 | 191	0 | 7.00E-19	668 | 93.2		gi|255545554|ref|XP_002513837.1|	phd finger protein, putative [Ricinus communis]	1478	1	52.89	1193	0	1029
	324	UN00325	3346	CGCCATCAGTGAATTACAAGACCCTTTTCGCAATTATGTGTCCAGTTCGTTTCAAAAGTGACTCAGCATTTCGTCTTGCTTTATTATCAACTATCTGTTATCGATACAGAACCTGTATAAAGAATACACTTTCCCACCAAAACTGAAAACGAAGCAGCATGAAAATAGGTTAAAGAAAAAAAACGAATGCTAGAGATGGAAAAATCAGAACACTTTGTAGCCTGAATATAAACTACAGAACACAACAACACTCGTTTCCCAAGCCATGCCATAACTGCTTCCAGAAGATGCTGAACCTCTTTTCCACTTCATCGAAATGAAGAGATTTTGAACTTGCTCCTGCAACATGCTAAACTTCCGTGTAATGGCTATTTTACATTTTGCGCCACCCCGGTCTCT…		K17541	---		AT1G22870.1	---	Protein kinase family protein with ARM repeat domain	913	1	67.84	911	0	1124		gi|224135805|ref|XP_002327308.1|	predicted protein [Populus trichocarpa]	931	1	77.27	902	0	1310
	325	UN00326	3343	GCCGAATTGATGTCTCATAGCTTTCTTTTTTTTGTTTTGTTTCCCTCTTCTTTTTGGATTACATTCCTACCTTCCTCTACAAACCGGCTTTCATCTTTGAAGGCCAATCCCCCCACCACCCAATTTCCCTAAATGACATTGGGCTTGAGCACAAAAGGAACCTAAATCTAGGGCACGAGGACGGCGTGCCCACCTTTTACTACAATTGAGAGCCCTAGAACAATTACAAAGCCAAAATTAAAAGGCCAAAAGAAAAAAACACAAACAACCTACAGCTGCCTATATTTTACAGACATTCCTTCTACATTATTACCCGAGAATAGACTACCCCGCATATGATTAAACCATGATACTTTCATCTCACCGGATCCGGTGCAATGACCCTCGCCTTCTTCCTCG…		K01404	EC:3.4.24.36		AT5G42620.2	---	metalloendopeptidases;zinc ion binding	889	2	78.42 | 69.32	732 | 88	0 | 1.00E-32	1178 | 137		gi|255538552|ref|XP_002510341.1|	metalloendopeptidase, putative [Ricinus communis]	844	1	88.32	702	0	1269
	326	UN00327	3342	CGCGGCGGTGGGCGGGAGGTGAGTCACCTGTAAGCGATGGTGAAGGCGTACCTAAGGTACGAGCCAGCGGCGTCGTTTGGCGTTATAGCCTCATCGGAAGGCAACATAACTTACGACAGCTCCGGGAAGTTCCTAGTCGCCCCTGCCCTCGAGAAGGTTGCCGTCTGGCACGTGCGACAGGGCACGTGCATCAAAACCCTAACTCCCTCCTCCTCCCGTCCCGGTCCCTCCTTCGCTGTTACCTCCCTCGCCTCCTCCCCTTCTAATCTGGTAGCTAGCGGTTATGCGGATGGTAGTATAAGGATTTGGGATATCGAAACAGGGACCTGCGAGACCACGTTTAATGGGCACAAAGGGGCAGTCACTGTTGTACGGTATAACAACAATGGGGCTGTGCTC…		K14556	---		AT3G21540.1	---	transducin family protein / WD-40 repeat family protein	955	1	67.17	923	0	1201		gi|255556832|ref|XP_002519449.1|	WD-repeat protein, putative [Ricinus communis]	950	1	77.4	929	0	1369
	327	UN00328	3341	CTGGGAATGTACATCAACGGGAATTAAAAAGATATCCAACTCCCAACATCAGTTATGTCAGCCAACTCGGCTACGGCAGCCAGATTAAGAGCCACGAGCTTAAAACAAAATTGGCAATCGGGTGGCCTTCAAAGATGGGCCGAAAGGAACTTTCAAACTGGTAACCAGCGAAAAGGGCACGCATATACATGACCCACTTACACATGTCATGCATGGCAAAATACTGGGAGAGCCATCAAGCAATTTTCATCTCTTTCTCTTAGCTCCGACCTTTTCCACAGATCCAGACCCGCCTCTGCCTCTGCCCGTTGATTTCTTTTCTGCAGATGCAGACACACCTTTTCCTCTGCCTGCTGGCATCTTCTTCTTCGCACTTGAATTTGATGCATCCTTCAATTC…		K10754	---		AT5G22010.1	AtRFC1, RFC1	replication factor C1	956	1	64.77	948	0	1036		gi|359479291|ref|XP_002265891.2|	PREDICTED: replication factor C subunit 1-like [Vitis vinifera]	933	1	69.65	949	0	1077
	328	UN00329	3340	CTCCCCCACCTTGCGGAAAAAACCCAAACTTGGGTCCTGGAACAAAAATTCGATAGTTCCCAAAACAAGGCACAAACTTCCCATTCCCGTTTCTATCTCCCCGTTCCAATTGAGGCGTTCTCCTGTGGCTAGGGTTCCGCATCTGCTTGGGACAGCGGCGACGGCGACAGAGATGGGTGAAGGCGGCGCTCAGGCGACGGTGGTTCTCTAGCGATTGCGGCCGGTCCTCGCATACTCCCAACAACTGCTTTGGGAGAGTCTCAAAGCTGATTCTGAGGGAGGACACAGTTCGTTAAATGTGCATCACGGTCTGAACTTTTCACAGTCAACTCCGAGGCCTGAGTTTTCTTGAAGCTGATCTCAGATCCATGAGCCAACTGTCAATGGCTATTTGCATGG…		---	---		AT5G07940.2	---	FUNCTIONS IN: molecular_function unknown; INVOLVED IN: biological_process unknown; LOCATED IN: cellular_component unknown; EXPRESSED IN: pollen tube; BEST Arabidopsis thaliana protein match is: dentin sialophosphoprotein-related (TAIR:AT5G07980.1).	1526	4	37.37 | 61.22 | 39.19 | 29.05	372 | 49 | 74 | 210	1.00E-46 | 1.00E-14 | 1.00E-14 | 2.00E-10	183 | 57.4 | 42.7 | 65.5		gi|255547221|ref|XP_002514668.1|	conserved hypothetical protein [Ricinus communis]	1690	1	55.19	395	5e-102	357
	329	UN00330	3339	AAATAGAAACAGACAAGTAAGCGAAGCATCCCTTACCCCTTAGGCCCGGACAAGAGATAAGAGAAGTCAATCAGACGAGCAAACAGACAAGCAAGACCCTAGAAATCTCCTTCAGCTCTCCCCTATCCCCCAATCAAAATTAAAAAAAAAAAGGTGTCGATTCTCCCGATCGAGGTGCGACGACTCGAGTTGAGCTGACCAATATGGCGTCGTCGATCTCCGCCTCCACGTGTTCCCCGACCTCCCTCCAGCTTCGTCTCGCGATGAACGCTGGGAATTGTCGGCCGGGAGCGAAACCTTCGACACTGATACGGGCTCCTGTCAGGAGTACGGACCGCCGGGTTCACTTTCTTTTTGCCGCTCCGATAGGGGATGGAGCTGAACGGCGTCGTGTTGTTA…		---	---		AT5G23890.1	---	LOCATED IN: mitochondrion, chloroplast thylakoid membrane, chloroplast, plastid, chloroplast envelope; EXPRESSED IN: 24 plant structures; EXPRESSED DURING: 14 growth stages; CONTAINS InterPro DOMAIN/s: S-layer homology domain (InterPro:IPR001119); BEST Arabidopsis thaliana protein match is: unknown protein (TAIR:AT5G52410.2); Has 1807 Blast hits to 1807 proteins in 277 species: Archae - 0; Bacter…	946	1	46.7	940	0	646		gi|255545258|ref|XP_002513690.1|	conserved hypothetical protein [Ricinus communis]	976	1	58.82	986	0	920
	330	UN00331	3338	GCAAAATGCTTTATAGCTTTAGACGAATATGACGCCTTTAAGCATTGACATGGTATTTTGCCGAAGAGGCTGCTTCTCATTAAAATAATCAATTTACAGATTTTACATCAAAATCTTGAGATACAACTTTACACATACAACTTTCCCATCAAGGGAAAAAAAATTATTGGAAATGGCAAAGGAAACGCAACAAGTCATTCAGATCTTCAGCCCCCGACTAATCGCAGTTCTCCAACTAGCAATGAGAGCACATCCATACAGCAATGATTCTGAGACTATCTCAAGAATCCTCATCCCTGCCACATATCAAATCTCAAAGAAAAAGCTGTGTACATTATCTGGAATTCGCTGTGTATCAACCATTTCAGCTAAGTAATGGCAAATCCATGCGAGCAGAAT…		K14510	EC:2.7.11.1		AT5G03730.1	CTR1, SIS1, AtCTR1	Protein kinase superfamily protein	821	2	70.68 | 50	723 | 82	0 | 8.00E-11	928 | 66.6		gi|255575367|ref|XP_002528586.1|	map3k delta-1 protein kinase, putative [Ricinus communis]	871	1	71.16	891	0	1145
	331	UN00332	3333	TCTCTCTCTCTCTCTCTCACTCTCTCTCTCTCATAATCATTCCCATCTATTTTTGCTTTTGCCAATCGCCTCGCTGGAAAAGCCATCATACAGGTTCCTCCAAATGGCTCCGCTTCCGTCGGAGAACGGCGTCGAAGGAGACGACGAGCGCGAAGAGGAAGAAGAAGAAGGCGATGATGAAGAAGAAGAGGAGGAGGAGGAACCGCGGCTAAAGTACCAGAGAATGGGGGGAAGCATACCTACCTTGCTGTCGAACGACGCCGCATCGTGTATTGCCGTTGCGGAGCGGATGATCGCGCTCGGAACCCTCGACGGCACCGTTCACGTCCTTGATTTCCTCGGCAACCAGGTGAAGGAATTCCAAGCTCATACAGCTGCTGTGAATGACCTTAGTTTTGA…		---	---		AT1G08190.1	ATVPS41, ZIP2, VPS41, ATVAM2, VAM2	vacuolar protein sorting 41	980	1	75.21	936	0	1400		gi|255565515|ref|XP_002523748.1|	vacuolar protein sorting vps41, putative [Ricinus communis]	955	1	85.25	915	0	1561
	332	UN00333	3331	AAAAGCAACAAGCTCCTCTTTCTGTCTCCTGAATTTGTTTATATACCATTAATATCCCTGCTTTCATCACCAACCCACAACCACATCCCTGGTTTCCCCCTTTCCTTCCCTTTCTTATACGCTAGTGGTTGATCCATTTCCTTGTACTTCCACCCTCGTTCATCACTGAACAAGCAAGCTCTAAACATGGGTAAAGGAGAAGGTCGCCACCTGCATTCCCACTCTGATACAGAAGTTATTGGTGGCGGAGAACCTGGAGCCATAGCTTATAGCTGCCCCTTGAGTGGACCTCTAAATAACAAAAGAGGTGAAAAGAACAGCCCCCGGTTTAATCTCCCATCCACCGCCTCCGGAAAGGACCCCGATGAGCCCTACGTGGAGGTGACCCTGGACGTCCAC…		K13447	EC:1.6.3.-/1.11.1.-		AT5G51060.1	RHD2, ATRBOHC, RBOHC	NADPH/respiratory burst oxidase protein D	905	1	63.4	918	0	1113		gi|255539989|ref|XP_002511059.1|	respiratory burst oxidase, putative [Ricinus communis]	910	1	73.22	926	0	1326
	333	UN00334	3328	CCCGTATTCATATCGTCTTTCATGCAATTTCAACCATATAATAGAATGGATTTTCATTCTCCAGCGTAATTATACACATAGTGAACATGACAATATGCCATTATCATCCAGGCATAGGCAAATCTACCATTGGTTTCCCCCATTTTTTCATTACGGAGAATAAGTACAGTGCTGGAGATTACAACATGATAATGAGTGAATAAATGAGTCGTCATGGCCAATGCGTGGCAAGAACAAATATTTTTCTCATACTTGCAATTCACTTCAACAATTCGTGTTTCACTAGACTCGCCCATGATCCTGCATGTAGAGAGAGCAAAAGCTCCCTTGGCATTCCCGCTATGGCAGAAGTCTTGGTTACATCCTCTACAACTTCACATGACCGAAGCATCCTTTCAA…		K01408	EC:3.4.24.56		AT2G41790.1	---	Insulinase (Peptidase family M16) family protein	970	1	73.75	960	0	1495		gi|255582581|ref|XP_002532073.1|	Insulin-degrading enzyme, putative [Ricinus communis]	967	1	81.18	967	0	1630
	334	UN00335	3328	TTCGTTACACAAACCTATCTCCTAGACACAGCGCGCCTCCGTAGTAGTTCTAACAAGCGAGAAATTATAGAACCTATTCATTATGGGAGACGTGACACAGACAAAAAGAAAAAATGTCTGCACATGGGGATTGCTCTTCCAAAGGCGACTTTTCAGTACTTGGAACATTTATTTACCTATACCCAAAGGAGAGAGTAAAAAAGTTTGGCTTGCTACAAAACCAATGCAAAAAATTTACAAGTCCAAAATATCAAGGACGCATTAGTCGTTTGCAACCCTGACTTGAGAGGAACTGGTGTCTAGTTTCCTAACGTATAGTCTCTTTTGAGGAGGAAGGTTTGAGGATGCATCAGCGTCAACCAGGATTGAGTCCTCTTCCTGGAAATCCCCCTTCAAGAA…		K03695	---		AT2G25140.1	HSP98.7, CLPB-M, CLPB4	casein lytic proteinase B4	964	1	80.88	884	0	1374		gi|255548768|ref|XP_002515440.1|	chaperone clpb, putative [Ricinus communis]	976	1	84.65	984	0	1540
	335	UN00336	3320	TAAGCAGATAATCTTTTAACAGTGAAATTAGCAGAAGAATAAACATTACGAGACGTATCAAACATTTGTGTGTTTTACTAAGCATTACATTCGGCAATTATTGAACTTGGTTGTAATTTCCACATGCCCCCAAGAAAGAGTGGATCTAGAGAAAGAAATGTAGACCGAAGGACCACTGCTTTTACAGCTAAAGGTGGATGACCGACTAAGTGATATTACATCCGGTCGTTCACCCGTGGATGACAGCTAATTGATATTCCTTACACTGGGAGGGCGTTTATTGGAGACGCATATAGTAGCGTCAGCAATTCCTGAAGCTGGAATCTAAAGCGGCTTTAAAGTTCAACAACTTCAACGCCTTCAAGGCAACTCAACAGGCTTAATATCCCAAATGTCTCG…		K00688	EC:2.4.1.1		AT3G29320.1	---	Glycosyl transferase, family 35	962	1	77.8	928	0	1392		gi|255570250|ref|XP_002526085.1|	glycogen phosphorylase, putative [Ricinus communis]	977	1	82.1	933	0	1457
	336	UN00337	3317	CTCAGATCCGTCTCTCTCCATAGCCTTCGAGAGAGAGCGAAACAAACATCCAAGCAGCTCCCAAATCCGCCACGACGATGGCGATTAGGGTTTTCCTAACCCTCCTTCTCTTCCTATCAGTAGCAACCTCTCCCAGTTTCTCCCTTTACGAAGATCAAGTTGGCCTTATGGACTGGCATCGCCAGTACATAGGGAAAGTGAAGGACGTGGTGTTCCACACGCAAAAGACCGGAAGGAAGCGCGTATTCGTATCCACCGAAGAGAACGTCATCGCTTCTCTCGATCTCCGCCACGGAGAGATTTTCTGGAGGCATGTTCTTGGAAGCAATGACAACATAGATGGGATTGACATTGCCATGGGAAAATACGTGATTACCCTTTCATCTGGGGGAAGTATAT…		---	---		AT5G11560.1	---	catalytics	982	1	68.7	984	0	1311		gi|255551016|ref|XP_002516556.1|	catalytic, putative [Ricinus communis]	983	1	77.34	984	0	1487
	337	UN00338	3316	CCCTTCTCCTTCAAAAGTTCTACTCAGCATGCAGTGATAAAATGTGATTTTAAGGTGGAGTTCTTGGTGAGGGAAATCGTTGAAGTCAAACAGTATAGGGAGAGGTCTTGCCTTGTTGTTCTGTTGCGGCTAGCTTCTGCACCTTGGGTTTGGTATAGAACTGCTGATGATGATATTGAAGTGTCAGTTCCATTTGACTTACTGGATGATGATGATCCTTGGATACGGACGACTGATTTTACACCTAGTGGGGCTGTTGGACGATGTAACTCGTACAGAGTTTGTATTCCACCTCGCCATGGTGCAAAATTGAAGAAGGCAATAAATTTTTTTAGGGAACGAAGAGTGCAGGAGGAATGCCTCAGGCAGCCACTTGGAATCCTAGATGAACCAGACTTT…		K11699	---		AT3G49500.1	RDR6, SGS2, SDE1	RNA-dependent RNA polymerase 6	1196	1	70.17	1019	0	1459		gi|224089239|ref|XP_002308662.1|	rna-dependent RNA polymerase [Populus trichocarpa]	1198	1	80.18	1019	0	1678
	338	UN00339	3315	TCTGATTTTTCTTCCTTGAGAGTCTGGTCACCAACAACTTCATCTGTAGTTTCTTTGAGGCCTTGAACCATCGAATCCATAACTGTTTCAGCGCCTTGAGACTTGGGTTCAGTTTCAGAAACTTCTTTGCCAGCTTCTGTAATTTGACTGGCATGTATCTCTTTAATAGCTTGACCTTTGAGCTCATAAACCAGATTAGAAGCTTCTTTGACCTCTTCAGTGGCTTCTGCACTATCTAAAATGGCACTTTCTCTCGTGACATTTTCATGATAATCAGTTGGAAGAATAGGCACCTCACTGGAAGAGTTTGCATCCCATGCCTCATTGTCAGTTATGCTATCCTTTTGACTTGCCTCAGTGCAAACTCTGTGCTGACTGCTCTCATCCAAGGTAACTTCT…		---	---		AT3G28770.1	---	Protein of unknown function (DUF1216)	2081	5	18.35 | 18.78 | 18.69 | 18.64 | 20.96	1150 | 1177 | 1220 | 1041 | 816	2.00E-24 | 6.00E-23 | 2.00E-21 | 2.00E-17 | 1.00E-08	111 | 106 | 102 | 89 | 60.1		gi|255560900|ref|XP_002521463.1|	Microtubule-associated protein futsch, putative [Ricinus communis]	3796	1	25.93	1238	3e-68	256
	339	UN00340	3315	TTCAAAACTAAAATTAAAATTCTATTCCGACCCTTTTAAACGCCCTGTAACCGTTTATTCACCTCCTCGGGATCTCCAATTCTTGATCAATCGATTTTCTTTTACTCCGGAGAGAGACAGTGAAGTGAAGAAAAGAATGAGAATAGAGAAGAGCGATGGAGCGTCGGCTTCGAGGAACCACTTGGTCTTCGCTTACTATGTCACCGGCCACGGGTTCGGCCACGCCACCCGCGTCGTTGAGGTTGTGAGGAATCTGATTCTCGCTGGTCACGATGTGCACGTGGTGACGGGCGCCCCGGATTTTGTCTTCACTTCCGAGATACAGTCTCCTCGTCTCTTCATCCGCAAGGTGCTGTTGGACTGTGGAGCAGTTCAGGCAGATGCATTGACGGTGGATCG…		K12446	EC:2.7.1.46		AT4G16130.1	ARA1, ISA1, ATISA1	arabinose kinase	1039	1	80.28	1014	0	1593		gi|255574155|ref|XP_002527993.1|	galactokinase, putative [Ricinus communis]	978	1	88.59	990	0	1696
	340	UN00341	3314	GTAATAGGAGGCCGCGGGTGGCGATTACCACTGAACGCAGACTACACTGGAAGAAGAAACGAAGAAAGACCAAATAAGGTTGAAGAGATCACGGGTTGACTGACTCCTCCCACTCAAAAGACGAAAAATTTTGCGAGATTGAAACAACAAGTGCAGATCGTATAAACAATGATGGCAGATGATGGCCGGCCTGGATCGCCTTTTCATCTTTCCATTCGTAGGCTTTTAACGATCTCCATCTGTTCTCTTCTACTCTTCCAAGCGACTGTGACAAATGGGTCTCCCTCTCGAGCTCGTAAAGCTGGCAAGTCATCTGTGTTTTCCTTGTTTAATCTCAAAGAGAAGAGTAGGTTTTGGAGTGAAGCTGTTATACGTGGTGATTTTGATGATTTGGAGTCA…		---	---		AT5G58100.1	---	unknown protein; INVOLVED IN: pollen exine formation; EXPRESSED IN: 19 plant structures; EXPRESSED DURING: 8 growth stages; BEST Arabidopsis thaliana protein match is: unknown protein (TAIR:AT3G28720.1); Has 35333 Blast hits to 34131 proteins in 2444 species: Archae - 798; Bacteria - 22429; Metazoa - 974; Fungi - 991; Plants - 531; Viruses - 0; Other Eukaryotes - 9610 (source: NCBI BLink).	945	1	70.92	932	0	1349		gi|224087367|ref|XP_002308138.1|	predicted protein [Populus trichocarpa]	949	1	79.3	942	0	1478
	341	UN00342	3314	AAAAGGAAAAGGGGGAAGAGGATGCCACGGTTTCTCCCCGTTTTGCCTTTGTCGTTCTCGGTAGGGTTGCAGCAGATAAACGCCCCCACTTCGGCTTCTCTCCCGTCTCCATTTCCTTTCCTTTTCTTTCTTTCTTATCGCTCTGCTAGTATTTAAACCCTATTTATCCCTCTCTCTCTCGCTATCGAGGCTCACTTCTTTGTCGCCGGTTTAGCGGTTAACCTTATTTGTTTGATTCAGCAATGGGAGGAGCTCCTTTGCCTTCCAAAGAGGCTAACCTCTTCAAGACAATTGTCAAGTCATATGAAACTAAACAGTACAAGAAGGGATTGAAGGCTGCAGATGCCATACTCAAGAAATTTCCAGAGCATGGAGAAACTTTATCAATGAAGGGGTTGA…		K00670	---		AT1G80410.2	EMB2753	tetratricopeptide repeat (TPR)-containing protein	911	3	75.89 | 56.97 | 69.52	676 | 165 | 105	0 | 7.00E-49 | 3.00E-36	956 | 188 | 148		gi|255552957|ref|XP_002517521.1|	NMDA receptor-regulated protein, putative [Ricinus communis]	901	1	84.91	676	0	1053
	342	UN00343	3314	CTTTGATTATTCCATTTCCGTCTATCCTTTTTCTGTTTGAACATAAGAAAAGAACAAAACTCTAGAAAAAGCAGCCCACTTTAGTCCTCCCTAAGCTGGGGCGTTTACCTGGTCATATATTCGTGTTTGATTTTTGTACTCTGAGAGAGAGAGAGAGAGAGAGGGTCAAGGGTTTTAGGTGAAGGAATCAGAGGGTGTTAATGAGGGAGACTGAGATATCGGAATAAGCTGTTTGTTTCCAGAAGTCGCAAAATTGGCCTTTTCCATGACATTTTCAAGAAGAATTCTTTAATGGGTCTCTCTGGCAATCTCTGTGGACTCTTCTCATTAAGTTGTTAATTTCGTAATTCTCTGTGGGGGAGGGAAGATGTTAGGCCAAGAGGGCAATGATGAGAGGCG…		---	---		AT3G55270.1	MKP1, ATMKP1	mitogen-activated protein kinase phosphatase 1	784	2	56.41 | 25	468 | 220	5.00E-175 | 1.00E-09	533 | 62.8		gi|225424627|ref|XP_002285484.1|	PREDICTED: uncharacterized protein LOC100262951 [Vitis vinifera]	876	1	60.41	879	0	936
	343	UN00344	3303	AAGCTTTTAGGAGTTGAGCTAACAAAGAGCGTTAAACTTTCTTCGGAAAGAGGATAAAGCCCGGGGCAGATGGTGGGGGTATAAAAGGAAACTGAATATAAGGCGGCGCCAAAAACAAAACTCCGGGGAATCCCTAACGGTCGAGCGGCGACGGGCGTTATTCTCACGCGCGCCTTTCGCATGTATTCTTCTTCTTCCTCTCTTAACCAGAATAGTCCTTCTCTTCTTTCACCAAACACAGACTCTCCTTTGTTTTTGGACGAAATCAACAAACAAACAAGTAGCCTCTTAAACAGGTTAGGAGGCGGGTGGGATTTTAGATTTTTGGGATATAATGGCTGGTCCACAAGACGACCTAGTTCTTGGAATTGACGGCATATTAATAAAGGAAGAGGCTGA…		K09680	EC:2.7.1.33		AT4G32180.1	ATPANK2, PANK2	pantothenate kinase 2	901	1	85.59	909	0	1464		gi|255540653|ref|XP_002511391.1|	Pantothenate kinase, putative [Ricinus communis]	907	1	90.24	912	0	1583
	344	UN00345	3302	TGTTACTCTCCTTAACCCACCACCCCAGCCACCGCTACCCCTCTCCGCAAGCAACCAAAACCCCAACCTCAACCACCCTCTTTTCCCCTAAAACCGTCCCCTTCCAAAACCCCAAAACCAATCCCCCTAAACCCCTCATCCGTTGCTCCTCCGAGACCCAACCCCACTCCGCCATCCAGCGCATCGCGGACAAGCTCCGCTCCCTCGGCTTCACCGAACAAAACCCGAATCCGAAACCGAACCAGAGCCCGGATCCTAATTCCCGGAATGCAGGGGAAATTTTCATCCCTTTGCCCGGACAATTAGCTAAGTACAGGGTCGGGCACACGCTGGACCGGAGCTGGTCGACCCCCGAGAACCCGGTGCCTAGGCCCGGGTCGGGGGCCTCAATATCGAGGT…		---	---		AT3G01370.1	ATCFM2, CFM2	CRM family member 2	1011	1	55.98	1004	0	903		gi|255552728|ref|XP_002517407.1|	conserved hypothetical protein [Ricinus communis]	1009	1	62.39	1037	0	1061
	345	UN00346	3302	TATTACTATTTTGTCATTTCCTCCCGGGAAAAATGGGGATTAAATTGTCAAATTAGGCCCAATAATTGATATTCGTTTCTCACTTCTTTCTGGGTTTTAGCTATCTTATCTGGAGTGATCTTTGCTTGTTACAATTTTCCATCATTTTTTTTGTTGAAAGCACAAAACTTTGACCTCAACTATCTTTAACCCAAAATGGGTTCTTGTGATTTGGAGTAATCTGCTGGAAGAAAGGAAGCAGTCTTTTTTGCATTTAATTTGGTGATAATTGTGCTTTTGAAGACAAATGTGGAGGCTTAAGACGGGGGCAGAGACTGCCGTTGGTGACGATGGTATGCTAAGGAGTTTGAACAACCATGTGGGCCGCCAAGTGTGGAAGTTCTGTCCTGGGATCGGGAC…		K01853	EC:5.4.99.8		AT2G07050.1	CAS1	cycloartenol synthase 1	759	1	73.48	758	0	1199		gi|224097315|ref|XP_002310905.1|	predicted protein [Populus trichocarpa]	763	1	79.16	763	0	1281
	346	UN00347	3299	GACGCCGCCTTCTCCTTCCCCTTCTGCTTCTCCCTCCGATCACCCCAGCCAATCCTTCTCCACCAGCCCGCCTTCTCCACCCCCCTCGTCCGCGGTTTTAGATGGCAGCGCCGGAGGAGGAGGGGCAACGGGGGATTACTTCTCGTCGGAGGAGGAGTTCCANNNNNNNNNNCCACGCCCCTCCCTCCCTACCCAAACAAAAGCTGCAACAGAGAAACAAACAGATGCAAGTTAAAGAAAGGTAGAAGAAATGAAATCAAACAAAGTGAAGCACATTTTCCGGAAGCTACACCTAGGTAGCAGCGGCAGCAACAGCAGTGGCACCAACGAAACGACGCCGCCTTCTCCTTCCCCTTCTGCTTCNNNNNNNNNNCCTGGCGATCAGCGCCTCCTCTAATT…		---	---		AT1G08720.1	EDR1, ATEDR1	Protein kinase superfamily protein	933	2	57.19 | 90	890 | 40	0 | 2.00E-14	894 | 78.2		gi|255542402|ref|XP_002512264.1|	map3k delta-1 protein kinase, putative [Ricinus communis]	958	1	68.36	904	0	1149
	347	UN00348	3297	AAGGATCAATACAGGAAAATCACATCAAGCCGCATTCCAGAAAAACTACAGCGATCAACCAAAAATTGAAATTTTATGCCACACATTGGTCGGACCATGTTCTATGTAACAATAGGCTTGTATATCATTAAAGAGATGGGCAGTCTTGAAGGCTTCAACATAACAAGATCATCCAATCTCATCGGTAACCGCCACCATAAGGCTGCTGAGGATTGTAACCACCTGAACTCATCATGGGATTGTATCCACCAGGCATGGCAGATCCAGGAGGAAATCCACCTTGAGGTCGCAACTGCCCTCCCTGTCCCATTCCCATTCCCATGTTCATCCCCGCATTCATGCCCATGTTCATTCCCATCCCCATGCCCATTGGTTGATTCATGCCTCCATAACCTCCCA…		K12471	---		AT2G43160.4	---	ENTH/VHS family protein	646	2	82.78 | 33.62	180 | 473	2.00E-92 | 6.00E-36	309 | 145		gi|255583860|ref|XP_002532681.1|	Epsin-2, putative [Ricinus communis]	902	1	65.41	824	0	770
	348	UN00349	3297	GGCAGACATAGCAAATAAACACAATCAAAGAAACTCAACAGGAACAAGGATCAAAAGCCAAAATCAACACCAGAATAAGAGAAAAAGCTGTTGTAACAAGTGGGATTAGGGGCGAGTCTCGGCGGGGCATTGGTTTGGTCGGAAGGCCAAGGGACCGGCAGCATATACCACAGCTTCATAGTGGGTTCCTCTCAGTATCGTTTTATACCTAAGGGGAGCACCGTACAGTCCATTGTTAACGTTGGAGAGAAGGCTGCAGTTTGCAAGAGAAGAAGACAAAAGCTTCACATAGCAAGCTTGGAGGGGATGGTCCAAGAGGTTGTAGCTCATCTTGAAGCCATCAAGTTGCGCATAGAAGTAGCCATGTTCATCAGTCTGATACACCTTGTAAAAGGTGAC…		---	---		AT4G18640.1	MRH1	Leucine-rich repeat protein kinase family protein	678	1	43.74	663	1e-152	471		gi|225448517|ref|XP_002273218.1|	PREDICTED: probable LRR receptor-like serine/threonine-protein kinase MRH1-like [Vitis vinifera]	654	1	59.51	657	0	701
	349	UN00350	3296	ATATCTTGAACTGAAAGTGAACCATCAAAATCCAATTACAATCCAGATTCAAGAGAAGACTGAGCAACTTGAATCGATGCAGCAGTCTGTTGATGAACTCTCAATAAAGCTTAAATCTATGGAGACAGAGTTGCAGTTGATTGAAAAATCTAGGGATGAACACTTGGCAATGCTTGAAGGGGAAGAGAAGAAACTGGCAGAGGTCAAGAAGTTAACATGTCAACGTCAAAATGAACTTGTAGAGAGAAGTTTGATAGTGAACTCACTTAGAAAAAGGGCAAAAGAATATGCTCGAGAACTTGAGCTGAAAGAAAGAGAGTTAAATGTAGTCCAGGTATCAGTCAAAGAGAAAAAGGAGGAAGTTGAATTGAAGGAGAACCTATTGAAATCAATCCAGAT…		---	---		AT5G27220.1	---	Frigida-like protein	1181	4	24.57 | 20.73 | 21.7 | 19.77	924 | 463 | 318 | 349	4.00E-58 | 6.00E-16 | 5.00E-12 | 7.00E-09	219 | 83.6 | 70.9 | 60.5		gi|224130844|ref|XP_002328390.1|	predicted protein [Populus trichocarpa]	1006	1	27.45	838	4e-71	260
	350	UN00351	3296	TAATAATTGCAGAATCTAAATATTACACTTAAACAGATTGGCGTACTAAACTCTGATTCAAAACATAAACTTCAATAGCAGCACTGTCCAAAATCAATGACGCACCCCCCTCAATTTGAAAATTCAGTCAAAAATTTCCTGGGCTTCAATAATGCTGTGCTGATGATCGTCTTTTGTAACTCGGTAATATCTTTCTGCATGCTGTCGTTGGCCAATCAGTTGAGCAAAGTGCTCATCATGGGTAATCACGATTAATTGAAAGTTCTCTTGGCCCTTTCTATCCTCCATGATTCTCAGGAGAGCTGCTGCCAGGCTCTCGGCATTTGGGCCATCCAGGTTAGTTGTTGGTTCATCTAGTGCTAATATTCCACAGTTGAGGCAAAATGTCTCAGCTAAAGC…		K10866	EC:3.6.-.-		AT2G31970.1	RAD50, ATRAD50	DNA repair-recombination protein (RAD50)	1316	1	67.84	1054	0	1352		gi|224060335|ref|XP_002300148.1|	predicted protein [Populus trichocarpa]	1316	1	81.8	1055	0	1628
	351	UN00352	3284	TAAAGATTTTTTGTCAAGTTGGGTGGCTAAGTTTCTGGCTTCCTCTGGGGCCCTTTCCCTTGATAGTGATGCTTCCGAGTTTTGCCTTGGCTATATCTTTTATTTTGTCGATACAATAGGAGAAGTCAGCTTAAAGTTTTAGCCTCTGGCTAAGATTCTCCTCTGTCTTTGTTCGATTTGAGTTGATGGGATGATTTAATATGACAAGTAGTGGTCTTGGAGCCAGTAAATTGATCTAAAATCCTGGAATCTTTTGTCTTTTTCTTTTGTTTTCCAGCTGAGAGAGTCTGCCCATTTTATCTCTTTCCAGATAGATAATACGGCGATGCTGGCGTGTTTCTCACTATCTCAAAGCTCCGATAAGTATTACTAAGCTTTTTGTGGGTACTGCAAGTGTAT…		---	---		AT2G30600.4	---	BTB/POZ domain-containing protein	809	2	67.77 | 66.1	453 | 354	0 | 2.00E-166	591 | 511		gi|224086040|ref|XP_002307790.1|	predicted protein [Populus trichocarpa]	806	1	82.39	460	0	724
	352	UN00353	3276	CCTATATCAACACAACACTGGCTCACACAAATGGACAAAACCCGAGTCCTGTATTTCTTCAATCAAACCACTTGTGTAATTAGTAATACCCTCTGTAACTGTAACAAATTTTTCCTTGTATTGGAATGTTGAAATGTTTGTCCAACTGGGTTGGTCGCTAAATGGGTCTTATTTGAGATGAAGTCTTCTGCTTTAACGAGATTATTCTACCTCAACAGGAACTGGGTATGATCGGAATTTCTCTTTCCTGATCCATTCTGCTTGTGTCTGTGGTTAGCAAATTCTCTGTGTTCTATTATCCTGATTTTGGATGAATTCTGTTGGGAAGTAGCAACGGTATTATCTTTGTCGTAGGTTTGACTTTTTGGAGATCTGTGGTCTATGTTCTACTTTGATGCT…		K12119	---		AT1G04400.1	CRY2, FHA, AT-PHH1, PHH1, ATCRY2	cryptochrome 2	612	1	63.87	620	0	807		gi|224112573|ref|XP_002332746.1|	predicted protein [Populus trichocarpa]	646	1	81.15	642	0	1093
	353	UN00354	3275	ACTACGGCGCTTTGGATAGTGTCACTACGTATTCCTCCAGAAACTTCGCGTTCGTGTACTTCAAGCGCGTGGAGGACGCCTCCGCCGCTAAAGATGCCCTCCAGGGGACCGTTCTCCGCGGTGGCGCGTTGAAGATCGAGTTTGCGAGACCGGTTTGTAGCCCTTCTTTTTCTCCTATTCTCCCNNNNNNNNNNGACCGTTCTCCGCGGTGGCGCGTTGAAGATTGAGTTTGCGAGACCGGCCAAACCATGCAAATGTCTGTGGGTGGGGGCACTTGGCCAAGCAGTTTCTAAGGAGGAGCTGGAAGAAGAGTTTTTGAAATTTGGTAACATTGAGGATTTAAAGTTTTTCAGAGACAGGAACAGTGCACTTGTTGAGTATGTTAAGTTGGATGATGCT…		---	---		AT2G43410.4	FPA	RNA binding	901	3	44.96 | 60 | 37.11	883 | 50 | 97	0 | 3.00E-11 | 4.00E-06	598 | 68.2 | 51.2		gi|224133226|ref|XP_002327991.1|	predicted protein [Populus trichocarpa]	934	1	60.09	867	0	890
	354	UN00355	3274	TGTCATCTTTCGGCTTTCCTTTAAGATAAAAAATATACTATTCATTCAAGGGAAGTTGGCATTTTCATCGTCAGTGGTAAGAGGCAGAGCACATGCAGTCGTCATGCTGTACATCCAGCTCTTGGCTGTTGAGACAATACCTCTCACATTCCCAGGACTAGAGAAGCTAGTCTACACATGGTACACATTGAACAAGCTAGTCGAAATCGTAGTCCATCTGGCCCATAAAGTTGGAACCGGTAGTACGCATTCAAGAAGCTCATGGCTGCCTCGATTATTGCGTCTTCTCCAAGAAGACGGGGAACCCCATGTGGTTGTGTAGCTAGTGGGGATTTCTGGCATAAGAAGACAGCCCAAATAGGAGTTCCACCTCCAAACTGCTACGTTTATGATCCAAAA…		K03349	---		AT2G04660.1	APC2	anaphase-promoting complex/cyclosome 2	865	1	70.32	876	0	1137		gi|255562928|ref|XP_002522469.1|	E3 ubiquitin ligase apc2, putative [Ricinus communis]	883	1	76.64	886	0	1281
	355	UN00356	3272	CGGCCCCAGAATTCGCCCCGCTGGTGAAACCCGCCGCCTCCGACCCGCCCGTCTCCAGATCCGATTTCAGTCCCTACCTTTCGTTGATCTCCGAGAGCTACCAGAGGTTTGAGGACATCCGGAACCACGAGAGCAAGGAGGCAAGGAGCTCGAAGGAGGAGGAGGCGGAGACGGGGCCCGGTGCGGCGGAGGTTGTTTCTGGGCAGGGGGACGCGCTTGTAGCGTGCTTGAGAGAGGTTCCGGCGCTCTATTTCAAGGAGGATTTTGCGTTGGAGGACGGGCCCACTTTCCGCGCGGCCTGCCCTTTCTCGAACGTTTCAGAGAATCTGGTGCTGCAGGAGAAGCTGTCGCAGTATCTGGATGTGGTGGAGCTTCATCTTGTGAAGGAGATCTCGTTGC…		K17600	---		AT4G19490.2	ATVPS54, VPS54	VPS54	1034	1	65.91	968	0	1098		gi|255572073|ref|XP_002526977.1|	vacuolar protein sorting, putative [Ricinus communis]	1046	1	75.54	981	0	1323
	356	UN00357	3271	GAAATCTTCAACCTGAGCATACCAAGGAAGCCTTTGCTTCCATTCCATGATAAAAACAACCAACAGTCTTGAAATGAAATCAGTTGAGTTTTGTCAAATTCTTGCCTTAATTGCCCTATCCCCCCACCTATATAAACACTTCTACATATGCCTCAATTTTTAGTTAGATATTGGTTTGGTTTGATACTTGCAACTGATTTCTGGGTGCGATCAACTCTGCACTTCTGCTATAGCGATTCAATTGAAACACAAGATTAGCAAGGAATGGAAGCGATTCAGGAAATGGAAAATGTAGTGGGAAGTAATTGGAACAAGGAGGAAAAAAGGGCGAACCTGGAGAAAAAATTGCAAAAATTGATGAGCATTAAGAATGACATAAACATTCAACTTGAAGATGCT…		---	---		AT4G27220.1	---	NB-ARC domain-containing disease resistance protein	919	1	29.52	952	2e-95	325		gi|224128410|ref|XP_002329155.1|	BED finger-nbs-lrr resistance protein [Populus trichocarpa]	1075	1	46.67	902	0	748
	357	UN00358	3270	CGATGCTTGCCATGGAGAAACAGAAGAAGTTGCACAGACACAGGCAAAGAATCTTTACATAAGATCAATAACCCTGTTGTCTATTTACGGACGAACTCGCCACGCCCCTACATTGACAGCATCTTTCGTAAAAAGATGCAATCATTTGCCTCCTTAATCCCCTAATTCTATACTAGGCATCTACAAGATATAGGACCAACTGCCACAGTTCTCTTGCATCTCTCAACCAATGCCACTCTGCTCAGATTTTAAACCATCTACCCTGACCGAGTATAACAACCACATTCACTGATACATGTCCATCCTTGCAGCAGCTACTTCCGTGAATGACAGATACCTGTGGCTAGAACTGTTATGTTGGGTGCAGTAGTTTCAGAGGCCTTGCACTGATTGGCAATC…		---	---		AT2G31530.1	EMB2289, SCY2	SecY protein transport family protein	575	1	73.22	519	0	749		gi|225437006|ref|XP_002272499.1|	PREDICTED: preprotein translocase subunit secY-like [Vitis vinifera]	668	1	77.63	514	0	801
	358	UN00359	3266	TTTTTTTTCTCAAAAAACTTAATTGCTTCCACGAGAATATACACACGTTGGTTCTCGTGCCTTGTTGGGCCACACCATGCAATATGCCAAACGCTAATGCCACCACCACCACCTAATTTACATTATTAAGACAGTAAAAACAGCGACAACTTCATGTTCTCTAGTCGACAATAATTATCGGATGTGAAAAGACCGCACAAACATAACATCAGAAACAGGCAGGCTCCGAACAAAGTGGGATCCATATCTTTGTTCTCTTATTTTCCAATAGTAGTTACTCCATCATCTCATCCTCCTCCTCGTCAATAATTTCCTCTATCTTCATCTTCTTCACAGCCTGGGCCGCATCTTCTTTTCTGGGTCCATTAGGGATTTGGATCAATATATCAGCTTTCTGAC…		K03695	---		AT1G74310.1	ATHSP101, HSP101, HOT1	heat shock protein 101	911	1	86.59	895	0	1470		gi|255547217|ref|XP_002514666.1|	chaperone clpb, putative [Ricinus communis]	912	1	91.06	895	0	1519
	359	UN00360	3260	CGCCTTGTCAACATTTGAATTGTTATTTTTTGAAAATTTAACCAAAAACAAAAAAGGAAAATGGAATAATAATCAATTACAAGATCTATCTAGCATTAATCTCAAATTTAGCGTTTCTTTGGCAAATAATAGTGGCTGTTGGTAAGAGTGAAGAGGCAAACCGCCATACACGGCCCCACCAATTTTGTCAATAATTACTCCCCAAGTGTCGTATTACCATTGTATCTGCACGAGTGCTTGAAATCTCCCAAGACCGCCACCATGGCAGCGGCTACCGGAGCTCCGTTATTCTCGGCGGCATCTCCGCCAGTGATCCGCTGCCATGGGACCTCATCAGGCGGCAAAGAAAAATCCAAGCATTCGACAAATCCCCAGCGCCTATTCGCTGTTCCCACGGGG…		---	---		AT5G41120.1	---	Esterase/lipase/thioesterase family protein	684	3	63.7 | 48.79 | 42.61	292 | 248 | 115	1.00E-109 | 2.00E-60 | 1.00E-16	357 | 220 | 85.1		gi|255543629|ref|XP_002512877.1|	catalytic, putative [Ricinus communis]	718	1	76.71	292	1e-132	422
	360	UN00361	3257	CATGGAGTCATCTACTACCATAGTCTATAGAGAAAGGGGACATTTCTCTTCAAATTTTAGTTAACACATCTCAGTATCTGATCAAACATCATGAATTCTTAGGAAATATCAGAGAAACAGATTCTTCTGCTCCTCCTTCCTCTATGTCGCCGGTTCGCTTTGTAAGAACCAAATCCATCAACGATAGAGTAGTCGAAGTACCGGTAAGCTGAAATTTAAGTGACACAGTTAAGCTAATACCGATTTATACGGGTAAAATTGGAGATGTGGGATCATTTTTTTCATACAGGATCCTCGTCACTTGAAACCTTTGTTGACTCTTTTAATATCATGGATCCTACGACCTCTACCTCCTCATTCGCATCATCCCCTCACAAGCCAACGTGCCTTCAAGATCTC…		---	---		AT5G53020.1	---	Ribonuclease P protein subunit P38-related	720	1	42.65	769	1e-137	432		gi|224118294|ref|XP_002317783.1|	predicted protein [Populus trichocarpa]	821	1	66.14	818	0	876
	361	UN00362	3254	AAAGAACTTGGAGTACTTGGACCTATCATTCAATAAATTAAAGAGTTTGCCGACGGAAATAAGTCATTTGAATTCTTTGATATCTTTGAAAGTTGCGAATAATAAGTTATTAGAAGTGCCATCGTGTTTGTCCCTGTTACAAAGATTGGAGAGCTTGGACCTGTCAAATAATCGCTTGGCTACATTGGATTCTCTTGAACTTGGCTTAATGGATAACCTCCACTACTTAAATCTTCAGTACAATAAGCTTGTGAGATGTTGCACAATACCTTCCTGGATATGCTGCAATTTGGAAGGAAATCCGGAGGACCTGTTGAATTACGATCCCCTCAGTTCATCTGTTGAGATGGATGTATATGAAAATTCTGTACCAGAGTGTCATATGCATTCTTCTTTTGA…		---	---		AT1G04210.1	---	Leucine-rich repeat protein kinase family protein	1112	1	54.88	964	0	973		gi|255552033|ref|XP_002517061.1|	ATP binding protein, putative [Ricinus communis]	1152	1	64.99	974	0	1228
	362	UN00363	3250	CGTATCATTAATGTCACAATCCACACGTATTAAGTTAGCCTTTTAACTTTCTCCGGTCTGAATAGAAAATACAAGAAGTCATTTCCACCTTTCAATTCATGGATATGGATCTCCAACCAATCAAACTGTCATCTGTATGTCTGATAATTTCATGGTTCCCATGTGAAAGCTCCGTTTGGCGAGTCACAGGGGGTATCTCACTTTGAAAAGTAACAGAGAGAAACAAACATGTCAAAGCTCGTGCCATTGATTCAATTCGGGACACAGACAGAGAAGTAACATGTGGAACTATCATTTTTGTCTTCTCCTATGCTGAATTACGAGCTTTAGAATTCATCCACTTGGATGTTGACAAAGTGGATTTTCGTGGAAAATGAAATCCCACATGCTCATTTCTGC…		---	---		AT4G27300.1	---	S-locus lectin protein kinase family protein	815	1	50.56	809	0	753		gi|224122958|ref|XP_002330406.1|	predicted protein [Populus trichocarpa]	812	1	64.67	801	0	1035
	363	UN00364	3250	GAGTTCAGACGTGTCTCTTCCGATCTCTTCTATTCAAACATTGTTCTTTAGAACTCAGACAATTCAGAAGGTTTGACACATGTTGGATGCCTCATTGTTTTGTTCATGTTCCGGAAGTTTTAACCATAATCCATGTCATGGAAAGAACATCAGACGACCTTGTCACTATAAAGTGTACAAGATGAATGAAATTGATACAATAACGCTGATAGCAGAAGAATAGTCGCTCTCTATTTTTCATTTCCTCTTAATAGTATTGTCAAAACTGTGACCTTAAACGAATTGTGCATCTGAGCGAATTAGCTAATTCATCAACTTTGCTCAGCAGAGGCTTGGATAAAACTCGGATGACGCCTTAAACGCAATGACATTGTCGATGACCTTCTCAGAAACTGCCCG…		K01411	---		AT1G06900.1	---	Insulinase (Peptidase family M16) family protein	1024	1	71.3	920	0	1346		gi|224124732|ref|XP_002319408.1|	predicted protein [Populus trichocarpa]	1023	1	77.83	920	0	1444
	364	UN00365	3248	CAGTATTCCAACTTTTGCTTATTCTCTGCTAGATACAGAGCTAGGTGCCCATCAATGGCTGACGGGGACACAAGCAAGGAGGCCGCCGCCGCAGGCAAAAAATTGCAGAAAAGCTACTTTGATGTGTTGGGTTTGTGCTGCTCATCTGAGGTTCCTTTGGTTGAGAATATCCTCAATTCTCTTGAAGGTGTTAAGGAGTATTCTGTGATTGTCCCAACCAGAACAGTCATCGTAGTCCATGATGCCATTCTCATATCCCAGCTTCAAATTGTGAAGGCACTGAATCAAGCAAGGTTGGAAGCGAATGCCAGAGTGTATGGAGGAGCTACCAATTATGAGAGAAGATGGCCAAACCCGTATGCGGTGGGCAGTGGATTACTCCTTTTGTTGTCCTTTCTG…		K01534	---		AT4G30110.1	HMA2, ATHMA2	heavy metal atpase 2	951	1	56.59	1009	0	998		gi|255582930|ref|XP_002532236.1|	heavy metal cation transport atpase, putative [Ricinus communis]	962	1	62.41	1011	0	1132
	365	UN00366	3246	ATGAAAATCTGCGTAAATATCCACTTATTGTATATTACAAGATCGCAACCTTAACGACTAAGCTAATGCTTGATCAAGAAGAATATCGCATTGTTTAAAGATACAGAAAACTCCCGGAAACCTCCGTAATAACAGAAGTTGCTGCCTGAACTAGAAATTTATTCAGAGAGAGTACCCTGCCCAGAGAGTCCGCTAGCATTGGCACCCATGCCCGCCCCACTATTCCTTTTATTTATTAATGACAACCAAGAGCTGACTTGTCATATAATCTAAAACTTCGGGCGAGATCTTGTAATTATTCCCCATAGTTATTCAGGACTTAAAATCATATTTATTCAAGTAATCGTTGTTTCTGTCGATGAAGTAAACGTCATGCACATGTTCAATCCTCTTGTAATC…		K13457	---		AT3G07040.1	RPM1, RPS3	NB-ARC domain-containing disease resistance protein	926	1	33.69	944	7e-155	484		gi|224071419|ref|XP_002303451.1|	nbs-lrr resistance protein [Populus trichocarpa]	946	1	59.31	929	0	1034
	366	UN00367	3245	GTTTCGATGCAAGTAAAGGAAAACGAGAGTCAGAGAAAGAAAAAGAGAGAGAAAAAAATCGAAAAAATCTTGAAAAATAGAAAAGTGGTAGATTGGACCAAAATTGCAAGAAGCTAGCTGTTTGGATCCCGTTGGTGCACGAAAGGTGGACGGGAATACCCTCCCTCACGGCTACGAGCTCCTTTTTGGAGAAATCTTCAAGGTACCTGCCCATGGTGATGATAGAAAGGAACCAACATGTTGATGGAATGGACAATACTCCAGATAATACTCCAACTGAAGTAGTGGGTGGTAATGTGGCTGAAGACATTGAAGATTCACAGCATAGAAATGGTGTGGTTGTTGAATCCCCCGAAAGGGCTGTGGATATATTTGAAGGGGAAACTGATTTTGAGCCAT…		---	---		AT4G15090.1	FAR1	FRS (FAR1 Related Sequences) transcription factor family	827	1	65.8	810	0	1009		gi|224089809|ref|XP_002308819.1|	predicted protein, partial [Populus trichocarpa]	782	1	79.64	781	0	1186
	367	UN00368	3239	ACTTGATTGATCTTGTGGAACCAGAGTACCATGAACTGAATTTGCAGAGGGAGAAGACCTCAACGCTGGTATCCTCAAATCATCAACTGAAAGCCGATCATTAACAAAATCTATAACATCTTCAGTGCTCTGAATACTACCTCCGTCCGTGTTCAATGATGGCATTGCCTGCATAGCTGCAGCTACCATTGTATGGGCTTTTGTTCTAGAACTTTCGACAATCTCAACCAAATGAGATCCAGATTCTTGAATTGTATCAACAGAATGATCATAATAGCTTCTAAGGCCAAGAGGTTCACCTAAACTGATCATGGGTCCAACCCACACGGGTGTGGCGTTTGATTGATATGTGTTGCGTTGTCTCAAGCACAAAAGGGCAGAAGAAACCTGCTCATTGAC…		---	---		AT3G21430.2	ATALY3, ALY3	DNA binding	1132	1	45.94	1084	0	777		gi|255551695|ref|XP_002516893.1|	always early, putative [Ricinus communis]	1119	1	59.57	1066	0	1134
	368	UN00369	3239	AAAAAAAAAAAAAACCCAAAACTCTCTCTCAATTTGAAAGGAATAATGCTACTTAGATTAGGGCTGTTATTCGCGCTTCTTGTTTCGGGTCTAACCCGGTCCGAATCCGCGGTCTTGAGCATAGATCTGGGTGCCGAATGGCTCAAAGTCGCCGTAGTCAACCTCAAACCTGGCCAGACCCCAATCTCCGTCGCGATCAACGAGATGTCGAAGCGGAAATCTCCTGCCCTTGTCGCATTCCACTCCGGCACCCGCCTCATCGGGGAGGAGGCCGCGGGGATCGCCGCTAGGTACCCGGACAAGGTCTACTCCCAACTCCGGGACATGGTCGGGAAGCCCTACGAGCATGTTAAGGCATTCCTCGATTCGATGTACTTGCCTTTCGATATCGTGGAGGAT…		K09486	---		AT4G16660.1	---	heat shock protein 70 (Hsp 70) family protein	867	1	73.92	813	0	1194		gi|224137428|ref|XP_002322555.1|	predicted protein [Populus trichocarpa]	881	1	76.41	886	0	1320
	369	UN00370	3236	CAGGAAGAAGAGAAGGCAAAGAAGAAGAGATTGGAGGAATTGTTGTTGAAAGGATTTATCAGGATAAGTCACTTTTCTGCGGCTAGTGAGAGGTGTCCTCCACTGGCTGTCCTCCATACAATAAGCTTCTCTGGTATTTCTTTCAAGATGAACTCATTGCGGACCAACCCGGCCTGGGAGGAGGAGAGCAACTCATCACCTCTTCGTCTATTGCACTCCCGTTGTATGCAGGGCAACAAGACTGCAGTTGTGCCATTGGGAGATGAGGAGCTCCATTTAGTTGCTATGTATTCTCGGAATGCTGAAATACAATATCCATGTTTCTGGGGTTTCATTGTCGCAACCGGGCTGTACAATTCTTGTCTTGTTATGTTGAACCTCAGATGTCTCGGCATTGTT…		---	---		AT4G21670.1	CPL1, FRY2, ATCPL1	C-terminal domain phosphatase-like 1	967	1	59.89	945	0	1037		gi|255555995|ref|XP_002519032.1|	double-stranded RNA binding protein, putative [Ricinus communis]	978	1	73.45	949	0	1311
	370	UN00371	3232	CACCAGCCGCAAGAAGAAAGCCGCCGCCGAGGCCTCCGGTCAACTCCGCACCCTTCCCTCCTGGAAGCAAGAGGTTAGAGACGAAGAAGGGCGTAGAAGGTTCCATGGAGCCTTTACTGGGGGATTCTCTGCTGGTTATTATAATACCGTTGGCTCGAAAGAGGGTTGGACTCCTCAGTTATTTACTTCATCCCGGAAGAACAGGGCTGAAATTAAGCACCAGAGCATACTTAATTTCTTGGATGACGATGAGAAAGCTGAACTGGAAGGTCAATCCTTGGGTACTTCATCACAGTTTGACACCTTTGGATTTACAGCTGCTGAATTTGCTCGCAAGGAAGCTAAGAAGGAACAGAAGCAGAGGCCTTCAGCTATTCCTGGACCAATTCCTGATGAACT…		K13123	---		AT5G23080.1	TGH	SWAP (Suppressor-of-White-APricot)/surp domain-containing protein	930	1	62.29	777	0	874		gi|255541870|ref|XP_002511999.1|	RNA binding protein, putative [Ricinus communis]	1000	1	67.35	882	0	1073
	371	UN00372	3231	GCTAATTGTTAGTTTCCATTATTGCTAAAAAGAAGAGTATTTATTTGTTGTAAAAATCCATAACAAAATCGGAGTACGTAAATCCTAATGCTTGTAAAGTACATTATCAGCTTCTGTTGGCACTCACATCATTTATACAAATTTTGACCTCTGTCTATCAATGAAACAGAAATACACATACTTACCAGAAAACTTGAGACAAAATAAACTCGATAAATTAAAGCGGAAATGTATAAGCTGGGAGATGCTGAGTTGAAAGCAGAAAGGGTTCTAATAAGACCACGAAACTCTTGTGAACTTCATGCTTCAATGGGGGAGCAAAAACTAGTAAATGCCTGGCAAGAGGTGAGCCGGGGAAGTACGTTGTTGGGTCTTGGAAGGCCCCAAGGCTGAAGAGGT…		K01962	EC:6.4.1.2		AT2G38040.2	CAC3	acetyl Co-enzyme a carboxylase carboxyltransferase alpha subunit	769	1	61.53	772	0	854		gi|255573891|ref|XP_002527864.1|	carboxyl-tansferase, subunit of Het-ACCase [Ricinus communis]	766	1	75.84	774	0	1099
	372	UN00373	3224	AGAAACGAAAGTTATACCAAAGTTCCGATCTCCAGGAAAAAAAATTTACTTGCCTATAACCATTATGAACTATACAATGTAAACAATACGTATATCCCCACCACTGCCCCCCAAACTCTCCGGCATGTTATCTACATGTTCCAACTTTCAATTCCATACCATCTCTTCCAGTAACCGGTACCTGCATCCTCTAATGATATAATGCCAAAAATTGCATTGCTTATGACAACTTGGAAGAAATTCCTATATCCTTAAAACCTATCTTAGCCTGGCGAGGTCCTAATGTCGTCCACCCAAACATCGGTAATGCCCTTTTCGCAAGAATATGCTAGAGTTCGGAGTATGGGATGTGTTACACCATCTCCAAAATTTTTATATTCCCGGTTGAATTTGCAGCAA…		---	---		AT3G15354.1	SPA3	SPA1-related 3	837	1	61.75	902	0	988		gi|255585740|ref|XP_002533551.1|	ubiquitin ligase protein cop1, putative [Ricinus communis]	889	1	78.34	891	0	1300
	373	UN00374	3220	ACTTATCAAAAAACTTGTTTTAAGAGTTATATAAAATTTAACAAACATAAGATTTGCTTGAGATATCGGGTGTTAACAAACACTCGTAAGTAAATTGAAGGAAAGCCAGCAGGGATCTAACTAGTCCCTGGCCATAATTTAAGCGAGAATCCGTGCTCACTGCTGCTGCCTCTTGACAAACTTCTCGGTCTTTGCCAGAAATGCATTCTTCCCCTAGTTCTGAGAGGGCCAGAAGTAGAATGCCTCCTGGAGGAACCAAATTCCTGCTCCTCAGTCCCCACAGATGCTATCAACAAATCGGATGTTGATAATAGCAATGGGGGATGAGACATTGGAACTTCCATAGTCTCTCCTGAAACTCTTATGTTCGCACTATCCAAGTCTATGAGAAGATTTTGA…		---	---		AT5G56890.1	---	Protein kinase superfamily protein	1113	1	52.07	847	0	704		gi|255572945|ref|XP_002527403.1|	ATP binding protein, putative [Ricinus communis]	846	1	66.98	839	0	987
	374	UN00375	3218	GCAAGTATGAAAATAATGGCTCGAAGGTTTCCAAGAGTAGGCCTTCATTAGTTGATTGAAGTAAAGCATACACTACCTGTTGATAAGACAGCTTTTGTTTCCCCTCATATGAGACAGTTTTTCTTTCCTGCAATCTGCTATCTTTTTACTGCTATAATTGATAGAGGCATTATTTAGCTTGATAATTACATGGAGACAAGGCATTCCTGATGTCCCACACAACGTGATTCGAAGAACGTCTCATTTACAGGAAGCTTCGACAGCTAAACTCTTCACTTTTCCTCTGCATGGGTCACCAAATGTCTTGCTTGATACCTCAATGCTGCAACTCTTTGATCCAACGCATGCCTTTTGTACTATGGAAAGCGCCCTAGAGCTACTGCATTGGCCGTGGCTAAA…		---	---		AT2G28470.2	BGAL8	beta-galactosidase 8	846	1	72.3	852	0	1281		gi|255578884|ref|XP_002530296.1|	beta-galactosidase, putative [Ricinus communis]	842	1	83.41	838	0	1447
	375	UN00376	3217	CAGCATACCCTTTCACCCCTGCAAAAGTGCAGCAGTCGAGAGAACAAAGGCCATAGGCCTACGAGCCCTAGAAGAATGGGAGGAGAGGGAGCCAGTCTTTAGTTCAACCTAACCACAATTCCTACTTCATCCATGATGCAATGTCGACAAATCTTGACTGATCCAGAGATGCAATTGAGTCATATCCTGAATGGCGGGTTTCTAGAGTTAGACCAGTTCCTCTTTGCCCTATCATGTTTTGCTTTCTTACTTGAAATTTCTTGAAACGGATTTGGGCCACCAAATTGGTGTTTGGACTGCCGTAGCTTCTTTCTCTTCCCTCGATCATATTCTTCATCCCACTCATCTGGTACATAACCTATGCTAAGATCAGCACCATTTGCATCCTCAATTGGAGAT…		K11855	---		AT5G57990.1	UBP23	ubiquitin-specific protease 23	859	2	66.41 | 42.11	396 | 114	2.00E-170 | 1.00E-17	522 | 88.6		gi|255584453|ref|XP_002532957.1|	conserved hypothetical protein [Ricinus communis]	834	1	51.59	880	0	772
	376	UN00377	3217	GGCAGTGACAATATGGTCAAGGCGTGGAAGCTTGATAATGGAACTTGGAGGATGGATAGCTTCCCTACCCTTCAGTTGCATAGTGACCAGGCGAGGGATGTGGCAGGGGCTAAATCTTCCACCTTGACTGATCACCACCAGAATCATCATCATCATTATCACCACCATCAGCACCGTCCTCGCCGCCTATCTGTCCCTCAACGTGCAGACACCACCACCACCTTCCCTGCAACTCCTACTCTCACCACAACTTCCAGACCCTACCCTATCTACCCATATGCAGCTGCAACCCCAACCCCAACACCATCCAAGCACCACATCTCTGCCCTTTCCCTCCCCTCCAACTCCTCCAAACGTTCCCTCCCTTTCCTCTTCCTCCTACTTTTCTCGCTGCGCTCT…		K14692	---		AT2G04620.1	---	Cation efflux family protein	798	2	72.86 | 64.44	398 | 180	0 | 1.00E-54	566 | 204		gi|225452588|ref|XP_002280912.1|	PREDICTED: uncharacterized protein LOC100252487 [Vitis vinifera]	807	1	73	400	0	591
	377	UN00378	3215	GATATATCAAAGACCGCAAGAAATGGCGAACTTGGGGTTGTTTTCGGGGTCGCGTTCGGTGAAGTCGGTGAGTGTGAGCTTTAGATTGCCGTATTACACCCAGTGGGGGCAGAGCCTCGTTGTGTGCGGGTCCGAGCCGGTTCTGGGTTCGTGGGATGTGAAGAAGGGGGTGTTAATGAGCCCGGTTCACGAGGGTAATGAGCTCATTTGGTATGGAACTGTGAGTGTGCCAACCGAGTTTGCTTGTGAGTACAGTTACTATGTGGTGGATGATGAGAAGAATGTGTTGAGGTGGGAGATGGGGAAGAAGCGGAAGCTCTTGCTACCTAAGTGGATTGCTGGTGGGGAGGCTGTAGAGTTTCGTGATCTTTGGAAGACTGGTGGTGACACAATCCCTTT…		K00705	EC:2.4.1.25		AT2G40840.1	DPE2	disproportionating enzyme 2	955	1	72.79	926	0	1415		gi|224089891|ref|XP_002308854.1|	predicted protein [Populus trichocarpa]	992	1	76.17	1007	0	1521
	378	UN00379	3214	TGGGCAAAGATTCCTGCTACTAGTACTGCTAGTATTGATTCAGAGAAGAATTACTGTGCAGAGTTGACACATAGAGGGCACAAGTACAACATGTGATACAAACACGCATATGAAGATAAGCTCTAATGACATACACGTATATTGGAGCTCTTGATTAATCCTCTCCTATTATGAGTACAATTTGTTCAGAAGTTCCAAGAGAAGAACTGCGGCCGAGTCCTTGGCCTTCTTTACGCTAGGCATGGGCTCACCCACACATTCATCGGTCCATCCCCTGTCACTGGTATTCACACGAACGGCAAATGTAAACCTCTTCGCATGTGCAGGGCCACCCTCATTTACACACCGATAAAATGGCATAGGCCAATTTCTGCGCAAGCAGATATCATTTAAGGTTTG…		K11592	EC:3.1.26.-		AT1G01040.1	DCL1, CAF, SUS1, SIN1, ASU1, EMB76, EMB60, ATDCL1	dicer-like 1	1909	1	78.13	1015	0	1568		gi|255548081|ref|XP_002515097.1|	dicer-1, putative [Ricinus communis]	1543	1	88.87	1015	0	1721
	379	UN00380	3214	TTTCCGTTTGTCTCCTTTTTATACGAGGGCATGGAGGTTTAGGAACTCCCGAATTATCATTCATTTTCTCGTCCCCAATGTCCTAATAAATAAACAAACCATATGAAATCTCAGGAAAAATATTTCACCCAATAAAGAAAAACGAAAGAAAATACAAGAAACAAAAAAAATGGCAAAGCCAGCAAATTTCTCCGCCAAAATCCACCCTTCAAGCGACCAAGAAACCGATCCCAATTCCTACTCCCTCGAGAAGTTTCGGCTCTACGAAACCCGCCAGAGGTTTTATCTGATTGGGAGCGATAGGAACAAGAGGTTCTTTCGGGTGTTGAAGATTGATCGATCTGAGCCATCTGATCTAAATATCAGTGAAGATCCAGTGGTTTACTCACCGCAGGAGAT…		---	---		AT1G22620.1	ATSAC1	Phosphoinositide phosphatase family protein	912	1	73.95	902	0	1320		gi|224146349|ref|XP_002325974.1|	predicted protein [Populus trichocarpa]	914	1	80.24	906	0	1414
	380	UN00381	3212	GCTGGGTACTTTCTTTGTGCATTGTTGTGTGTTATTTGTTACCACCATCTTTTCCATGCCTCCTCTCATCTAGCTCTCAGTCCCTCTCTTCTCGCCCGGAGATGGACACTTGGCCTCCTCTGTTCTTTGTCGTCTTTCCTCTTCCTTTCCTTCTCTTTAGCTCTTCCTTTGCTCAGATGCCAGGTTTTGTGAGTTTGGATTGTGGGGGCAAAGAAAATTTCACTGACGAAATTGGACTGAAGTGGACCGGTGACAATTTTCTAATTTATGGAGATACAGCAAGCATATCTGTTGGTAATGAGACAAGGAAGCAATACAAAACACTAAGATATTTCCCAGCCGATTCAAGGAAGTATTGTTATACTTTAGGTGTTGTAAGTAGGACAAGGTATCTGGTGA…		---	---		AT2G37050.2	---	Leucine-rich repeat protein kinase family protein	714	1	66.02	718	0	934		gi|224068652|ref|XP_002326166.1|	predicted protein [Populus trichocarpa]	924	1	74.82	711	0	1033
	381	UN00382	3208	CTTTTAAGGCTTTTCGTCAAGTTACCAATCTGCAACGAAATTCTGAATCTGGAAAAGGGTCATGCGGGTGCAACAGAACCCATCACCATTGTGCAGTCTGTATTACAAGTACAAGCTACCCTCCATCTGCCAGATTGCAGTCCATAAATAACATCTTGAAGGCTTTGCTACCTCCCTCCCAACGAAAATGCTTCTGATGAAATGCCATATTCCAATTCACATCACATAGATCCATCCGTTTCCTTGAATTGAAAGGTGTAACCATACAAATTCCAAAATTCAAGTGCACCAAATTCAAACTCATCAAACTGGAAAGATCCTGGGAATTGTCGACATCACAGCAAAAGCCGCCATATCTGTGCCAGAGATACACAAGGCAAGAACAGGATGCAACCTATT…		---	---		AT3G18390.1	EMB1865	CRS1 / YhbY (CRM) domain-containing protein	848	1	63.99	747	0	854		gi|224118814|ref|XP_002317913.1|	predicted protein [Populus trichocarpa]	806	1	67.07	817	0	933
	382	UN00383	3208	GAAAAGAGACAGAAAAGAAACTTACTGAGGTTGAAGAAACTCAGTTCAGAAAGGAACATTCGCAATCACAGTCAAGAATTGCCAGGTCTCATGAAAGTGACTATACAAAGGCTTTAAGTTTGCACAAGCAAATTGATAATGAGGAAGTAAAATCAAGCTCAGCAGTCAATTTGGAGAAAGGAACAAGAAATCAATTTTGTCAGGTGGCTAATGAAGTTGCAGAACAGTCTGATTTCAGATGCAACTACCAGCAAGTAGCTGATGTACAGGAGATCCATGGGAAAACTAGCAAAATAACATGCCAAGGCCAGAAGCAGGTTTCTCCTAGAGAAGAAAACCTGCCATTGGATGAAGATTTGGTCTGGGAAAGGAGAGATAGCTGTTACAAGTTAGATAGTG…		---	---		AT1G68720.1	TADA, ATTADA	tRNA arginine adenosine deaminase	1307	2	30.76 | 70.44	933 | 159	2.00E-84 | 2.00E-59	299 | 223		gi|224101625|ref|XP_002312358.1|	predicted protein [Populus trichocarpa]	1364	1	48.75	880	0	647
	383	UN00384	3206	CTTACACTTACACTTAAAGTGGGCATGTAAATAATAATAATAATAATAAACAGTTTTGTTATCAACACCTCAAGTACAAGGACCTACACTACCAAATACATGTATTCCGAGATGTGTTGTATCCACACATTCTATTTTTCTTTATGCTAGATGCCCATGCATATATATGTATGGCAGAAAGCTCACAGTATGTGCCTGCCTATCTAATGCAGACTCTATGTTACAGTTGGTAGTTAATTAAACCACAGATGGAATTAACTAAACTTCACTAGCACTTGCAGAATAGTTACTCTTGAAGGAACCGGCTGTTGAGTCATCACCATCTATGCTTCTGTTTGATGTCTTCTCCATTCGCCTTCTTTTCGACCTGCTGATCACTTCCTCTTCCTTTTCACCGGC…		K05387	---		AT3G51480.1	ATGLR3.6, GLR3.6	glutamate receptor 3.6	903	1	60.48	883	0	990		gi|225438444|ref|XP_002276999.1|	PREDICTED: glutamate receptor 3.6-like [Vitis vinifera]	938	1	66.96	911	0	1152
	384	UN00385	3206	ACCCAAGGATGACAAGTGCTAAAGGGGAGGGGGCGGGGGGGCAGCAATAAATAATGTGCTATACAAGCTCTGTACAAATAATGTGCTATACAAGGAGGAGCTTGACAATACTAGAAAGAAATAGAGCCCTGCCCCTTCTTCAATATATATTGGTAAAAATCCACACGTTTCGACTCTCGTGCTGCTACCAGGAATGGTGATAGGCTGCCCACCTCTTTCCCTCGCGGAACCTTCATCCATATACAGCAGTGGCAGTGCCCTTTTTCGGGTCAGCATCCATGTCGCTGCTCTGCTCCGGTGCAGCAACATGAGCAAAATGCTGCACGTTTCGAGTGTCCACGGTGTCATGGTCGGAAAATTCTGATAGTTTTTGTGACTTGAACCCGACAAAATGGACAT…		K17592	---		AT5G23110.1	---	Zinc finger, C3HC4 type (RING finger) family protein	4706	2	61.38 | 26.24	958 | 141	0 | 1.00E-06	1136 | 53.5		gi|356530237|ref|XP_003533689.1|	PREDICTED: sacsin-like [Glycine max]	4760	1	65.73	957	0	1226
	385	UN00386	3201	CTGCCGAAAAGAGTGCATTACATTGGGTAGAGTTATTACATACATCCAAATGCCTTTTTTTGGCAATTGGCACCAAATTTGCAAAGCGGGGTGGGGGTTAAGTGAACAGAACAGTGTTCTTGAAAGTCAAAAGATTTTATTTATTTTTTGGGCAATTTTTCTAAACAAAGTCAATAAGGAAGGTGCGGATTTCCATAGGAGCAAGCTCAACAAGTAAAGATGATGGGTCTACTGGGCCTCCCCGCACAGCTTTGGGCTCTTCCGCGGAGGAGCCTTTTACCTTCCATACAAGCCTCTTCTTCTCCATTTCCCTTCTCCCTTGGTTGGCAGATAAACTCATCTCTTTTACTTGGTTTATCGTCTTAGCCCGGAATATCTTCTTGAGTTCCACGCTTGCCT…		K01191	EC:3.2.1.24		AT5G13980.2	---	Glycosyl hydrolase family 38 protein	1024	1	68.37	1015	0	1404		gi|255540059|ref|XP_002511094.1|	lysosomal alpha-mannosidase, putative [Ricinus communis]	1012	1	77.81	1014	0	1642
	386	UN00387	3199	CCAGCTTGCAGGAAAGCTTGGGGCTACTACTCCCTTGTCTTGCAAGAGTCTCTTTGCCCTCGATCTCTCCTACAATCGCTTGTCCGGGGAGATACCAACTACCTTTATCTCGGACTCTCCTTCGTCTTTGAACTACCTTGATCTCTCTCACAACAACTTCTCTGGGAACTTCTCAGGCCTTGAGTTTGGGCACTGCGCCAACCTCACTTTCCTTGGCTTCTCCACCAACAGCCTCACTGGCACTAGATTCCCTGCCAATTTTAGTACTTGCAAGTTCCTGGAGACTCTTGACCTGTCCTATAATGAGCTCCAATTGAATATACCTGGAGTCTTGTTGGGAAGTCTCAAGAACTTGAAGCGCTTGTCTTTGGCTCATAATCAGTTCTTTGGAGATATTCC…		---	---		AT3G13380.1	BRL3	BRI1-like 3	1164	1	73.38	1003	0	1409		gi|224122062|ref|XP_002330531.1|	predicted protein [Populus trichocarpa]	1193	1	84.03	1002	0	1639
	387	UN00388	3196	GTCATACTCATGCACTGGGATCCGCTCCCAGTACAAACACACATTTGGGTTGGACTCTTCCCGGAAGTAGAAACAAATCAAATAAACAAGTAACAAGCTTACGAGGTACCTTTGCCACCCAAATTCCCACACCCAGTTGAAAATGCTGGAAGGGTTTTGGGGATTGAAAATCACTCGAGTCCCCAAATTGCAGGATCCCAGGAGTCTCCATGCCCACAACTGCCTAAGAAAGCTACTAATTTACAATAGTTCAGAAACCGACTTAAATTGAACAATAATAAATTGCCTAAGGATAAAAAACACTCTGGCCTACATGCATCCTTCCCCCAATTTGAGAGGCCATAGCCACTCACCTAACTGACAAACTAAATAGATACCTTTTTTTCCTGTACTCTTTCG…		---	---		AT4G36360.1	BGAL3	beta-galactosidase 3	856	1	81.01	853	0	1494		gi|224094887|ref|XP_002310279.1|	predicted protein [Populus trichocarpa]	847	1	87.37	847	0	1590
	388	UN00389	3189	AGCCTTCATTCAAATCAAAGTCCAGCTTTATATTACAACCTGATCCTGGAAGAGAGACTGAAGGTTTTGGATCAGAAACACGCTGTTCATCAACACCATCAGATTCATCTCTCACCAACTTACACTGACTGGAATTAGCAGATGTTTCATTTTCTTTCTCAGTTACTGTGGTTGACAACCTATGAGAAGAAGATGCACCAAGAGCCTCTTCTCTAGCTGATTTATCCCCAACATATGCCGCATTATGATTGAAAACAGGAAATTCCAAACAAACCTTCACTTCATCATTGCCAATATGAGTTCCTCCGCCAGGATCATCAGCTACTTCAGCCTTCATATCCACAAGTAATTTGTTACTAGTAGGCCCAAGTTGAAACTGTGCTGAAGAAGATGGCTTCT…		---	---		AT3G48050.2	---	BAH domain ;TFIIS helical bundle-like domain	1613	2	57.81 | 24.96	448 | 577	3.00E-133 | 1.00E-19	441 | 95.9		gi|356573400|ref|XP_003554849.1|	PREDICTED: uncharacterized protein LOC100796021, partial [Glycine max]	1564	1	69.87	448	0	598
	389	UN00390	3187	TCAGCTGCTCTTGAAGAAAATGCGTCCTTTTGTCTTGTTCATGTCCGGGTGTAGCCAATTTTACTTGAGCAGGAAGTTGAAGATGGCAATGAGAAGTAAATTTCTTTCGAGCAGAGAAATGGAAAAGCTCTTGATCAAAGTCGACAAGTTAGATGATAACTTGAAAGGTGTATCGGATCAACCACGCGCTCCAAGAGACGCTGGAGCCAGAGGGGACGGACCCAGTGACGCGGGCTCGCAGGACCAAGAGCGTTCCCAAAGTAACTGGGATCAATTCGCTCCTTCCACGGAGGAATCTGATATTGTTGGTATGGATGACCAAGCTGAAGACTTGGCCCGTACAGTCCTTGCCACTCGTAGCTTGCTCTTCCTCGTTTGCTTGGTCGGTCGGCCTGGTTC…		---	---		AT3G07040.1	RPM1, RPS3	NB-ARC domain-containing disease resistance protein	926	1	26.92	769	2e-62	230		gi|255544065|ref|XP_002513095.1|	Disease resistance protein RPM1, putative [Ricinus communis]	936	1	52.86	821	0	720
	390	UN00391	3187	TACCAGAAGATGAAGTGAAAATCCTTCAAACAATATCCAGCAAATTGAACAACAGCCATTGGGACGTCACAGCCGATTCTTGCTTTAAATCAGATTGGAATTGGACCATTGTTAAAGACAAGATCCTAAGCAATGTCACTTGCAACTGTACTGGATCCGTTTGTCATGTCACAAACATCTTGCTGAAGGGCTTTAATGTAAGTGGAGTTATGCCAGATGAATTTGGAAATCTTACTTACCTGCAAGAAATTGATCTTACTCGCAACTACATCAGTGGAACAATCCCGAAAACGCTTGCTCAGCTCAAAAACCTTCGGGTTTTGTCCCTTTTGGGAAACCGTATCAACGGTTCCATTCCGCAAGAAATTGGCGAAATCTCTACGATGGAAGAGCTGATCC…		---	---		AT1G53440.1	---	Leucine-rich repeat transmembrane protein kinase	1035	2	60.59 | 63.72	751 | 339	0 | 8.00E-124	860 | 404		gi|255567056|ref|XP_002524510.1|	kinase, putative [Ricinus communis]	897	1	71.91	744	0	1013
	391	UN00392	3183	TTTCCTTGCCACGCCCTTCAAATATTTTACACCGACGGGACATCTAAGCTTGCGTGCCTATCACCAAACCGCAACCACTCGTCCTCCAGGAGTCAGGACCAACATGGATCCCCAGGCCGGGACCTCACGTGATCGTCCAGGGGGACCAGGACACACATGTTGCGCAGACTCCGGTTGTCTGGCCCCCACCTGCTGATTTGACACGTGGCAAGATTCTTGAGAACAGATATTGGGTTTGCCCCCACCCACCCTCTCTCTAGCGTCTGGGTTTACGGTTGGCTGCAAGTGAAAAGGGTGCATCTCGTTTTCTTTCGTTTCATTGCATGGGGAAGAAAGGCGGGAACTAAACTAATAACGTAGCACACCTCCTGAGACTGGAAAGCGAACAACTTTGGAAAA…		K00889	EC:2.7.1.68		AT1G60890.1	---	Phosphatidylinositol-4-phosphate 5-kinase family protein	769	1	65.15	769	0	1045		gi|255576804|ref|XP_002529289.1|	phosphatidylinositol-4-phosphate 5-kinase, putative [Ricinus communis]	789	1	73.13	774	0	1167
	392	UN00393	3175	CCAAACCGGACCCCCTTTAACCTCCCAAAGAAAAAAAGGAATATTTTAGGTTGGGAAAGAAATAGTGCTACTTGAAGAGGTCAAAAGTTTACTTGCCATGGAAGAGGAGAATGATTTGGAGCTACTGCAAAGGTATCGGCGTGATCGCCGTATACTTTTGGATTTCATAATGTCTGGTAGTTTGATTAAGAAAGTGGTTCTGCCTCCCGGTGCAGTAACACTGGATGATGTGGATCTAGACCAAGTCAGTGTTGATTCTGTTCTTAATTGTGTGAAGAAAGGTGGGATGCTTGAGCTTTCGGATGCTATAAGAGACTACCATGATAGCATTGGCTTGCCCCAAATGAACAGCACTGGTTCGGCAGATGAATTTTTCCTGGTTACAAACCCTGAATCTAC…		---	---		AT5G06970.1	---	Protein of unknown function (DUF810)	1101	1	70.11	1037	0	1257		gi|255543923|ref|XP_002513024.1|	conserved hypothetical protein [Ricinus communis]	1520	1	77.38	1030	0	1396
	393	UN00394	3174	GGCAGGAAGTTGGTTGCAACCTCTCAATCCCATCTCCAACTTCATGATCTCTGACTCATAACTACTTTTTAATACACACAATGGGGCCATTTTGCATAAATGAGGTTAGATGTCAAACAAGACAGCGCGAAAGTGCAATCTGCTGCTACGCAAGCTGCCACTCATCATGCAACAAAAATCGTATAGCCTTCGCCCCTTTTCATGTTTCTTCTGCTCGTCTCCAGTTGCAGTATAAAAACTAGGATGATTAAATTGTTGCAGTGGCCCTTCGGCAATATACAGGGCAGTAACAGCACTCTAGTCCTTCTGTCGGCAGCTTGCTTTAGCCAGACATGACTAAAACAAGGACTGCTTAATTGTACAACCCTCGTTTGATTCCTTCATAAGATTCTGCATACC…		---	---		AT1G31480.1	SGR2	shoot gravitropism 2 (SGR2)	933	1	54.55	902	0	930		gi|224146261|ref|XP_002325941.1|	predicted protein [Populus trichocarpa]	905	1	61.63	886	0	1040
	394	UN00395	3167	CGGTTATTCCCTCCCACACCTTTTTGTCGCCCTTGCGCGGACGCGCGCATAACTCCAAAAATCTGTTTCCTTTCCTCTCCTTCAACGTGCTCCCTCTAAAACCCTAACCCTAAATTCAACCACTTAAAACCTTAACCCCGGTTCCCTCCCCTTTCTTTCGCCTCCATGGACCAAGACGACCACATGTACACCGACCTACCGACGACCGACCCGGCCCACACCCTACAAGCCCTAACCGAGGGCCCGCTCCCCGCCACCCTATCGGCCCTCTCGGCCTCGTCTCGGGGTATCCCCTCGGAGAAAGACTTCCACTTCTTAAACAACTTCGACGAGTTCAAGCTTCCCATCCAACAAATCGCCGCCAAATCCCAATCCCTACTCCAGGCAATCGGCGGCTCC…		K12591	EC:3.1.13.-		AT5G35910.1	---	Polynucleotidyl transferase, ribonuclease H fold protein with HRDC domain	870	1	49.47	936	0	773		gi|224123860|ref|XP_002319182.1|	predicted protein [Populus trichocarpa]	858	1	57.28	948	0	929
	395	UN00396	3163	GGGGGATTTTCGGTACCTAGAAACTACGATCTCTTCGTAAACGTTTAGGCTTTTCAAAAAGGGGGTGGGGGCTGCAAGGCGCGCGAGATCTGCAGTTTGGAGAGATTGAAGGAACTGGGACAGCTCTTGAACCAAGTATTTGACCTTATTCCGGGAGATCTTGAAGGATTTAAATACCTTGGTATGGTAAAGAATCAAAATTTTAGTGTACTTTGAACTGGTCAATAAGTCTTGGTGGAGGTATAAGATTCGTTTTGGAAATTTGAAATTCGAAAGATTCAAGTTCAAAGGGGTATATAATTTTATACAGGATTGATATGTGCAGCTACTTGATCTTATGGCACCTACTGTTCCCATAGATTTTGCTGGGCAGAAGGAATCCAAAAAGTCTTGGCTGAG…		---	---		AT5G63320.1	NPX1	nuclear protein X1	1061	1	51.3	768	1e-135	436		gi|255540327|ref|XP_002511228.1|	bromodomain-containing protein, putative [Ricinus communis]	759	1	68.66	785	0	774
	396	UN00397	3162	ACTCAGACTGTGCTATTTGTTCTTTTGCTGGTTGTTTGTTTTTGAAATTGTTTGGGAGTTCGGAGATCGAGCAAGTTTCTTTTTGTTTGTTGTTGTTGTGGTGGTGGGGTTGGTGATTTTTAGAAATCGACCTTAGAAAGAAGGAAAAGAGATAGCAACAATAGCAACATCAACAATTAGTACTTGTAGTAGTAGTAGAAGAGGAAGAAGAAGATGCATTTCCCGAAGCTCGATGACTCCCCCATGTTTCGCACCCAGATGCAATCCTTGGAGGAAAGTGCCGAATTCTTAAGGGAGAGGAGTCTGAAGTTCTGCAAGGGATGTCGGAAATACACTGAAGGACTTGGTGAAGGATATGATGGGGACATTGCTTTTGCTAGTGCTCTAGAAACATTTGGT…		K12489	---		AT5G13300.1	SFC, VAN3, AGD3	ARF GTPase-activating protein	827	1	75.36	828	0	1131		gi|255543198|ref|XP_002512662.1|	ATP binding protein, putative [Ricinus communis]	1369	1	83.39	831	0	1280
	397	UN00398	3162	CGCCTCCACACGTCTCCCCCCGCAAACCCAAACTAATCACTTCCCAAAACCGCCAGAAAGAAACCCAAGATGAAACCACCCAAGAAACGCCACCTCCATGGCCCACCTTCTTTCCTACTCCTCCTTCTCCTCCTCCTCCTCCTCCTCCCGCTCTCCACCTATCAGCAAAGCGTAGACGCGTCTATAATGCTCGAACTCCGCAAATCCCTGACCAACCCGCCCAGCGGTTGGAATGGGTCCGACCCGTGCAACCCGCAATGGGCCCATGTTCAGTGCTCCTCAAACCGGGTCTCCAGGATCCAAATCGGAAACCTGGGACTCGAGGGGAGCCTCCCTGGTAGCTTGTCCAACCTGAACCAACTCACTGTCCTCGAGGTCATGGCGAACAGCCTGGGGGGC…		K00924	---		AT1G66150.1	TMK1	transmembrane kinase 1	942	1	61.89	929	0	1041		gi|224108223|ref|XP_002314766.1|	predicted protein [Populus trichocarpa]	930	1	68.14	926	0	1187
	398	UN00399	3161	TTGAGCTATCTGTAACATCTATATCTGCAACTTATAACTGATTGAAATCTATATGAAATGGGAAGCCTATAAAGAAATAACATATACATATGTCAGGCCTGCGTGGAAAGCCAAGGGCTAAGCCTCGTTAGCAACCTTAATAAAGACATCCTCCAAGGTGGTGTCCGACAGACCCCAAGCGAACACCGGGAACCTGCTTTTAGCAACCTCAACTGCTTGAAACACATTTGCAATCTTCATCTCATGTTTTGGCATCTCAAATTTCTGGGTCCCTGATGTGTGATATGTCCTCTGAGCACCGGGGGATAGTCCTTTTACCATTTCCTCGACCTCTTGTTCGTGTTCCAAAGATGTTGTCATCGTAAATACGTAAGATCCGCCGTACCTAGCCTTTAGCTC…		---	---		AT3G47780.1	ATATH6, ATH6	ABC2 homolog 6	935	1	64.95	933	0	1190		gi|255540959|ref|XP_002511544.1|	abc transporter, putative [Ricinus communis]	984	1	76.69	948	0	1453
	399	UN00400	3157	GCTAGGTGGGCACCAGAAGCTGACAAGAAGAAAGAGTTGTAACTTTTGGAGGACCTGGGATTAGCTTAGCTTGTACAATCAACAATCTAGACAGGTAGTTGTTGATCTAACATGGGTCTCAAGCTGCAGATTTTCCATCTAATCGCTCTGCAACTTCTAGTTCGAATAGCCGCGGTGACAGATGCTAATGACTTTGCTGCTCTATCTGCTCTGACGACCAACTGGAAGAATAAACCTCCGAGTTGGACTGGCTCCGATCCTTGCGGGATTCACTGGGAAGGAATCGAATGCAACGGCTCACGCATCATCACCATGGTACTGTCAGGAATGGGTTTGACGGGAACCTTGACAGGGGACATCGGACAGTTGACCGAATTACGAACTCTGGACCTATCTCAG…		---	---		AT5G49760.1	---	Leucine-rich repeat protein kinase family protein	953	1	51.99	931	0	904		gi|224129868|ref|XP_002328823.1|	predicted protein [Populus trichocarpa]	940	1	62.18	944	0	1134
	400	UN00401	3157	TGGGGAATGAGCTAAACAATCAATGTATCAAGAGCACAATGCAGGGTAACCTTGTCCCTGTTACATTGATGTGTTGACAACCATAACGTGGGTAATTTGATGTACGGACACAAACATATGGGCATAAGAGCACACAGAATCTAAAAAGGTACAATGTCTTGCATAATTTGTAAATCGGGAATGCCTACAACCAGATAAAAAGCGTCCAATACTGGGATCAAATGCCGGTAAGCACCAACCATTTTTCGCCACTACTAAATGAACTAACCTAGGCAAGTTGCTGAAGAAACTAGAAACAAAATCTTGGTACCAACAGCTTGCTTTTTGAGTAACTGAGATGTGTATAGTTAGGCTCATCAAGAATGTGTTGCAAAATAGGTGTGAGTTGAAATAAACTTT…		K09489	---		AT1G11660.1	---	heat shock protein 70 (Hsp 70) family protein	763	1	60.75	772	0	927		gi|255563893|ref|XP_002522946.1|	Heat-shock protein 105 kDa, putative [Ricinus communis]	740	1	77.3	749	0	1150
	401	UN00402	3156	CGGATATATAGAAAGTGATGATCTTCTCGATCTCAAACTCAACACTGCACCAAAGTGAACTAAGAAGAGCAAGATACTGATTTTCACATATTAAGCAAAGAAACAAAATGGTTCTTCGAATTCAATTTTCCGTCGAACATAACCTAGATTTTCTTTTGGTACGAAGGCTTATCGTGAACTTATTCACCATTATGGCATTTTGTATGTAACATACTGATTTCAAGGCACCTATGAGATAATTCTCCACATTAGAGTACTAGTTCTGCCACTAACTCTTCCGTCAATAGTCTCTCAATCTCCCTTCCAATTACATCGATGTCCTCCCCCACATCCAGCCACTCTGGTTCCCTAGAAAGCACCATGTCTGATGCGTCCTCCTTATTTTGCCTTGAGAGCAAT…		---	---		AT3G53540.1	---	unknown protein; LOCATED IN: plasma membrane; EXPRESSED IN: 24 plant structures; EXPRESSED DURING: 14 growth stages; CONTAINS InterPro DOMAIN/s: Protein of unknown function DUF3741 (InterPro:IPR022212); BEST Arabidopsis thaliana protein match is: Protein of unknown function (DUF3741) (TAIR:AT4G28760.2); Has 1710 Blast hits to 868 proteins in 206 species: Archae - 2; Bacteria - 409; Metazoa - 304;…	924	1	38.98	957	2e-140	445		gi|224088577|ref|XP_002308481.1|	predicted protein [Populus trichocarpa]	907	1	56.5	892	0	848
	402	UN00403	3150	CTCGCTTGCGTCACACCTCACGTAGCAGCAACCCCCAGCCCAACAATCGAATCCAAGGGTGATGAAGGCCAAGGCCCAGTGTGCACCTGCGCAACACAGAAACATGTCCCCCACCCGGTAGCCCTCCCTTAAACCCCTCTGGGAATATTCCCATGCCGCGGCCCGACAATTCCCTCTCTACCTTTGCCACCGTTGAATTTTCGCTTTCCCTCTCTCGCGATCTCTCGATCTCTGATCGCAAATTTTGAGCTTTTCTCCTCTCGATTACTCATGTTCTTATTGGTTGTTTTGAGTGGACATCTGGCTCTTCTGTAGAAGCTGCTTCCTGGGGACGTGAATTTATTTCTGTTTCTGAACAGAGTGAATTTTTGAACAATGGCTTCTAGAGCTATTTTGAGG…		K17800	---		AT3G59820.1	---	LETM1-like protein	755	1	67.72	759	0	821		gi|225434179|ref|XP_002275474.1|	PREDICTED: LETM1 and EF-hand domain-containing protein 1, mitochondrial [Vitis vinifera]	764	1	77.11	760	0	937
	403	UN00404	3146	CTGTCTCTTATTAGGAGATTAATGTAGAAAGCAGAATTTGTCATTAAACAACTTATTTATGTACAGTTGGACTAATCAAGTCCGGTGAACATCATCATGACTCAAGGCAGTACCAGATCTCCACATGAGATTAATTTGCTACTCTTCAAGGCGATTCCTTTATAGCCATTTACACTGAAATAGTTGCTAAGAAATATCCAGAGTCATTCAAACGCAGAAAGTAGTTTCTGAACAGTTATTTACAATCTGAAACTGGATTTTTTACATTAATTTACAGGACACTATTCACCCGATGTTGTAAGCTGGCACAAAGATCTGGAAGAGCATCATTTCCAGCGTGCTTGAAGCTCTTCATTGTTTATGACGGGGCTTGGCCGACTAGAGTCAANNNNNNNNNNC…		K13457	---		AT3G07040.1	RPM1, RPS3	NB-ARC domain-containing disease resistance protein	926	1	32.84	938	2e-146	461		gi|224138292|ref|XP_002326566.1|	nbs-lrr resistance protein [Populus trichocarpa]	916	1	75.55	916	0	1316
	404	UN00405	3144	CTGCACAACATCCTTTGAACCCCGCCCCCACCCCACCATCTATATTATTCAAGATTTGGGGTGGCATCACCACTTACTATTACAATTCTCAAAATACTTCCAAAATTTCAAGGTGTAGTAGCAACCCCCCAGAGTTCAGATTACATCGCGCTATTAAATCTGGAAAACAGACAACACACCTTTCTGTCAAACACGACTTACAAATCGTGTATTATGACTCTTATGAACAAATGGTAAACGTTGGATATAACTATTACAGATGAAAGATACAAACATTCCCAGTCCTGGAACTCGTACTCTTCTTCACACTGCACACTGCGCGAAGATGTAGCTCATCCCTTCTGAATTTGCCGAAAGAAACAAGCACGCATTTTCTGGTCTAACCAAGCATTCTCCTAT…		---	---		AT4G24100.1	---	Protein kinase superfamily protein	709	1	67.95	702	0	872		gi|255555729|ref|XP_002518900.1|	serine/threonine protein kinase, putative [Ricinus communis]	706	1	77.03	714	0	1016
	405	UN00406	3143	CTTTCATAAACAACATCTCATGGGGTAGAGTAAGTGTAAACTGCAATGTGGTCAGACTTTCCTCCAACAAAATCCAGCAAAAGTCGAGGTTAAATGAGAAAAACACCAATTCTTCAATTAGTGAAGTTGAGTTGCATCCGACGCTAGTTTACTGCATTTTCCCTGCTCCCATGGTTACATATATTTTCTGGAGAATAACATCATTTTTTTTTCATGGAAGACATACACCTTTAAGCCTACTCGTCCCCCAGCCAGAAATCTGCAGTTTTATCAAGTTTTAGGCTTCTTTGGCGGGTTGGAGTTCCCGGGCTCGGCCTTGCGTTTTATACCCAAGAAGTGCTCAACCTTGTTATCACCAAGCATCGGTGTCAAGCTGCCTGGCAGATCTTTCTCCACATT…		K11984	---		AT5G16780.1	DOT2, MDF	SART-1 family	820	1	63.7	697	0	723		gi|255550936|ref|XP_002516516.1|	conserved hypothetical protein [Ricinus communis]	873	1	75.44	688	0	870
	406	UN00407	3142	TCCTTCTCCAATCTCTCTCTCTCTCCCTCTATATATATATATATATTGCTTACTCCTCTGTCTCTCTGTTTTTGTGCTTCTATTAACACACACACAAAATTCGTCTCAATCGCGCGAGCCAATTTCAGGGCCCTTCGCCACTCGACTTTCGCCTCTGGAGAATCTCAACCCGCACCGAGTTTTGTCCTATCCAAGGAGGCTTTGGCTGTGCGGTGTACAATCTCTTTTTTTGGGTGTAATTTGAGCTATTCTAATTATCGATTTTCGGGATTTAGGGTTAGGGTTAACGCCCCCGAAGTAATATTTGTTCTTGTAATTGGCAAAGTGTTAGGGTTTTGCGTTTTTGTTTTTGAGGAGTTCCCGAATTCATTGTAGTTGTTGGCCTCTTTCTCCCAGTAC…		K14376	EC:2.7.7.19		AT1G17980.1	PAPS1	poly(A) polymerase 1	713	1	62.1	752	0	839		gi|255567792|ref|XP_002524874.1|	Poly(A) polymerase alpha, putative [Ricinus communis]	770	1	73.2	765	0	1041
	407	UN00408	3140	GGTAACCAAGTCAATATGCTGCAGCAGAGGATTACCGAATACGTGATCATGGCATCGTTTTTTTATCTGGCGTTCCTTGCTGCTGGACAGAACACACATCCCTCAGAAGTTGATGCATTGCTCGTTGTCAAGAAGCAATTGGTCGATCCTATGAAATATCTATGGAATTGGAATAAGGGAGACCCTTGCACGTCAAATTGGACTGGTGTCGTCTGTGTTGATGAATCCGGCACTGATGGATACTTGCATGTCCAGAAGCTTCAGCTGTTGAATATGAATCTTTCAGGAAACTTAGCACCAGATCTTGGTCAACTTTCTCATCTTACCATATTGGATTTCATGTGGAATCATTTGGAAGGGAGCATTCCCAAGGAGATAGGGAATATTTCTTCCTTACAA…		---	---		AT5G01950.1	---	Leucine-rich repeat protein kinase family protein	951	1	63.29	899	0	1000		gi|255582018|ref|XP_002531806.1|	ATP binding protein, putative [Ricinus communis]	961	1	72.6	905	0	1168
	408	UN00409	3139	GTAGGCAGGGCATGGCATATAAATTAAAAAAAGAAATGAAAAATAAAAAATAAAAAAAAAGAAAACAAAAGAGAATGGAGCTAAAACCCTTTCCCCGTCCTCCCCTGAACTATATTCTCTTTTCTTTTCGTTCTCTGGGTAAAAGAGGAAGCGACATAGTTAGTTTAAAGAGATGAGTAACTGGAGCGATCTGTACCACTCATCTACGAAGCTTCTAGAGCAAACTGCCCCTTCCGCTCAGTTCCCTCCTCTGCAGAGGAACTTAGATCAGTTGGAAGCATTGTCGAAGAAGCTCAAAGCTAAGACCCTAAGGAATGAGGCTCCTTCTCAATCAATTGCTGCAACAAGGCTTCTTGCACGTGAAGGAATAAATGCAGAGCAGCTTGCAAGAGACCTCAA…		K14309	---		AT2G41620.1	---	Nucleoporin interacting component (Nup93/Nic96-like) family protein	861	1	74.24	858	0	1178		gi|224125794|ref|XP_002329719.1|	predicted protein [Populus trichocarpa]	863	1	81.72	859	0	1270
	409	UN00410	3135	CCCACACGCACTCTTCTAAACCAAAAAAAGAAAAGAAATAGACTACTCACAGCCAGAGGGATAGAGAGAGAGAGAGAGAGAAGTACCGAGTCGGAGGCTTTGGTGGAAGGAAAACAACCCAGAAAGGTGCTGGTCTGCAGATGCATTTGTTTTATCCCTTGTTTACTGACTCAGGTGTATAGTTGTTTTTTATATTCACAATGAGCGGTACTCCAAAACGGTCTCATGATGACGGTGGTCATTCCTCTTCTTCAAAATACGGACATGAAGAAATTGGAAGCTCATACCCTAAGCCGACATCAGGTGTTTCAACTGAGTATCATCCACCATATGACATGGTTCCAGATGGTCGGGTGGCTAAGATTCCCCGTACAGAGTCTCGTGATGCAGATAGAAGGT…		---	---		AT5G08450.3	---	FUNCTIONS IN: molecular_function unknown; INVOLVED IN: biological_process unknown; LOCATED IN: cellular_component unknown; EXPRESSED IN: 25 plant structures; EXPRESSED DURING: 15 growth stages; CONTAINS InterPro DOMAIN/s: Histone deacetylation protein Rxt3 (InterPro:IPR013951); Has 34444 Blast hits to 20801 proteins in 1175 species: Archae - 64; Bacteria - 2390; Metazoa - 15568; Fungi - 3729; Pla…	918	1	57.69	832	0	847		gi|224145654|ref|XP_002325719.1|	predicted protein [Populus trichocarpa]	810	1	70.44	812	0	1047
	410	UN00411	3134	GCAACGACTTCTTTATTGCTAATGTTTCATAAGATTTTTTTTTTTAAATCTCCCATAAATAATACCAAAGCCGCTCTTTATTTTGTTAAGTTGAATCTTTTGCTCTTCTTACTCCTCTTTTGGCATCCATGACCAACCTATCAGCTCGAAGACCAAAAATGTCCATCTTACTGTTTTACCTTTGTTTCCTGCTTCATCATAACGTGATTGCCATCTACAATTACACCCCAACAGACAGAATTTTCCTCAACTGTGGCTCTTCATCAGGTGGCCTTGGTCCAGATGGCCGCCCATGGATCGGAGAACAGAGCTCCTCAGAAATTCATCTTCTGGAATCTTCTGTCAACAAATCAGTAAATGCTTCGCCCCCTTTCCAAGGCTCAGTTGATGCTATTCCAT…		---	---		AT3G51550.1	FER	Malectin/receptor-like protein kinase family protein	895	1	46.73	826	0	653		gi|359488508|ref|XP_002277565.2|	PREDICTED: receptor-like protein kinase FERONIA-like [Vitis vinifera]	892	1	49.09	827	0	717
	411	UN00412	3133	TTTTTGGGACGACTGATGTTAGGTGGTTGGATTTGGACCGGATTGTGAGGTTCCGTCGGCATGAGATTTTTGTGTACGGGGACGGGGCTGATGAGCCTGGAGTGGGGGAGGGGCTTAATAAGCCCGCGGGAGTGAGTTTGAAGGTGAAGCTGAGGTGGCGTTTGGGGAGGGTTAAGGATGTTATTCGCAAGTTGAAGGTTTGTACCGAGAGACAGGGGGCTCGCTTTGTGTCATTTGATCCAGAGAATGGGGATTGGAAATTCTTGGTACCTCATTTTAGTAGGTTCGGATTGAGTGAGGATGACGAGGAGGATATTGCCATGGATGATGTTGTCGAGGATCCAGAGGAAATGATGGATGCTGGAGAGAATGGGGATGTTGATGGAGAGATGGAGGATG…		K14297	---		AT1G80680.1	SAR3, MOS3, PRE, NUP96	SUPPRESSOR OF AUXIN RESISTANCE 3	1046	1	62.2	955	0	1160		gi|255572773|ref|XP_002527319.1|	nucleoporin, putative [Ricinus communis]	1067	1	71.82	958	0	1362
	412	UN00413	3130	CCTCGGAAGGCTCGAACGCTATTCATAGGAAAACCTCTCTGTCGGAATATGTATGCTGCCAATGAAATTTATAAACTATGCCAAAAGCCATAGGATAGGTAATTTAGACATACATATATATACACACAAAAACGAACGTAACTACGAACCCTATTAATCAGTGTTTCTAAAGGAATTGCGTCGTCCAGAACTACTGGCAGGAATATGAGCAGGATCAATAACGATTCCATGTACTGGTCTTCCCCTCCGGCCTAAAGTTCCTCTGCTGGCAGAAGGTGCAGAAGCCAGTGGCCGAGTGTTAGGAGGTAAAGGCATTTCAGCAGAGTGACTAGAAATGCAGAGGGCACCCGTATCGTCTTGCTCCCAGTATACTTCGACCATGATGCCTCTGGGATTCTC…		---	---		AT3G47730.1	ATATH1, ATH1, ABCA2	ATP-binding cassette A2	983	1	67.42	979	0	1190		gi|255540953|ref|XP_002511541.1|	abc transporter, putative [Ricinus communis]	952	1	72.34	969	0	1275
	413	UN00414	3129	CATTCTCCAGGAACAATATAAGGAACATGCAGATCACCGACATTCTGCTCATAAACACCAACATGGGCTGCTGCTTTCCTGTCTGGATAACATTCAAAAGGTCCTCTTCCATACCAAGCAATCTTGTCCACTGACTTCTGCAAGTGAAACTCAACTCCCACTCGTGGCAAAGGTGGAAGTTCCGAACTTGGAAATGCATTGCATTCAACAATCAAGTCTCCAGAGCCATGAATTGTGTAGGTCACATCTACTCTGAATAAAGCATTTGAATCTCCAGATTCCAAGACATTACTGTCCTCGCTTTTCAGGATGCCAACAAAAGACAACTTGAGTTTTACATAATTATCAGTTGTCTCGAGTATGGAGCAACTCTTTGCTTGAAATACAAGCCTATCAATG…		K01190	EC:3.2.1.23		AT3G54440.2	---	glycoside hydrolase family 2 protein	1108	1	68.84	998	0	1489		gi|255543993|ref|XP_002513059.1|	beta-galactosidase, putative [Ricinus communis]	1110	1	77.66	998	0	1678
	414	UN00415	3128	AAATAGCTCGCTTTGATTATCCCAAAGAATGGCCGGACCTCTTTTCAGTCTTAGCACACCAGCTTCAGTCAGTGGATGTTCTTAGTTCGCACAGGATATTTCTTGTTCTTTTTCGGACTCTGAAGGAGTTGTCTACTAAACGTCTTACCACTGACCAGAGGAACTTTGCTGAGATATCATCTTATCTATTTGATTATACCTGGCGTCTGTGGCAAAGTGATCTGCAGGCCATACTACATGGTTTCTCTTCACTGGCCCAAAGCTTCAGGTCAATTCCTCCAGAGCAGCATCACAATGATCTTTCTCTAACAAGTGAGAGATGGTTGTTGTGTTTGAAGATTATAAGGCAATTGATAATTTCAGGCTTTCAAAGTGATGCAAAATGTGTACAGGAGATTC…		---	---		AT3G08960.1	---	ARM repeat superfamily protein	1010	1	73.98	880	0	1271		gi|255579314|ref|XP_002530502.1|	importin, putative [Ricinus communis]	1011	1	82.05	880	0	1370
	415	UN00416	3125	GAAGAAAGCAAGGAAGGTATCATCATCCCTCCCCCTACGCACCCCCGCACCCCATAATAAAAGCCCCCTTCTACACTTTCTTCTTTGCATGAATTCTCTCTCTGCTCTTCTGATACGCCTCTTTTACCTTCCCTCTCTGTCTTTAGGGTTCTCGCCGCAGTTGCTTCTTCTTCTAATTCTCCAATCTGAACGACGACGTATGACCCTTAAACGACCCCGACACTAGACAGGAGATCAATAGCGCAAGAACAACTTTGTCACCTTGTTTTTGCCTGTCACTTGATTTTACGCCCTTAGCGCGGAATGGAGAGATCTAGATCCAAGCGCAGCTACTACTACCAGGACTACGAAAACGACGCCGNNNNNNNNNNTCTCTTCTGATTTCTCCAATCCGAACGG…		---	---		AT5G53060.1	---	RNA-binding KH domain-containing protein	652	3	52.87 | 79.66 | 26.72	575 | 59 | 262	2.00E-157 | 2.00E-19 | 9.00E-14	481 | 94 | 75.9		gi|224135123|ref|XP_002321989.1|	predicted protein [Populus trichocarpa]	685	1	60.7	654	0	627
	416	UN00417	3125	TAGGAAATTTGGTTCCAGCATTCCGTTAGAGTTGGGATTAGTTCTGCCCCCAAATTCAATAAGATCTTGGTTTTCAAAGTCACACAAGATGCGACTGAAAATTTTGGAGGATAATTCATCTGAGGCTCTTCTAGATTTAGGTGCTTTATCTGGCCTCACAGAGATAAGCCTGGAGACAGAAGGAAGACCTGGAATCATATATATCAGAAAACTCGGGGTATCCATTGGACCCTTTTCAAATAAGGTAGCACTGCCATCTCAAATGGTAACTATGGTACCACGGCATGTTATATTCAATGAATCAGAGGAAAGTATCACTGTCTGCCAGTTTGATTTTGAGGATGAGATGGCAGGCATGACATCTGTCAACAGCAAACAGAGAGCAACTCTAAAGCTGCG…		---	---		AT3G50380.1	---	Protein of unknown function (DUF1162)	3072	1	58.35	934	0	976		gi|255562739|ref|XP_002522375.1|	hypothetical protein RCOM_0603640 [Ricinus communis]	1361	1	70.91	935	0	1218
	417	UN00418	3123	CGTCTTCATTTGCAGATGCAAAATGCAATCTTGAAGCCCAGTCCTGATTACTTTCCAAATTACGGGCAGCAGACCCCAGCCATGCCTGAATGCTTCACGCCAAACTTTGTTGACCACTTGCATAGATCTTTCAATGGACCGCAGCTGGCAGCAATCAAGTGGGCTGCAATGCATACAGCTAGTGGTATGACAAAGAGACAAGATCCTTGGCCTTTCACACTTGTTCAAGGTCCTCCAGGAACTGGCAAGACACACACAGTTTGGGGAATGTTGAATGTTATCCATCTGGTTCAGTATCAACATTACTACACGTCTTTGCTTAAGAAGCTTGCACCCCAAAGCTATAAGCAAGCTAATGAGAGCAGTTCTGACAACATCCCCACTGGTTCAATTGATGAA…		K10706	---		AT4G30100.1	---	P-loop containing nucleoside triphosphate hydrolases superfamily protein	1311	2	70.96 | 75.19	489 | 266	0 | 2.00E-122	685 | 405		gi|255545656|ref|XP_002513888.1|	splicing endonuclease positive effector sen1, putative [Ricinus communis]	1352	1	86.33	490	0	849
	418	UN00419	3122	ATTGCCTTGACTAATGAAAATCCTCAGAAGAAGCTACACTGCTTAATTTGTTCCTACATTTTTGTCAGCATAGCTATGACATTTATTTGGAAGATAAAGACATGGCAGGTTAAATGGACCTAGTAAAAGGCAGGAGAATGGCTATACAACAACGTGGGTGGAGTCCATCCTTCAAAGCCATTGATGAGCAAAGCTTCCCCCTGTTGTTACCTCGGAGACCTGGAAGAGAGACACTTTCCACAGGATACAAACTTCAGTAAAGAATGTGGTCTTCGTGCTCTGACTTTCAAGCGAGAAAGCTTTTGACGCGTCACCTTAGATGCTTTCCAGCAAAGCAAGTTTCTTGATCTAGGTTCCAGTCTCAGATTTTCTTGCTCAAGTTTTTCAGCAATGGACATT…		---	---		AT4G18820.1	---	AAA-type ATPase family protein	1097	1	57.11	991	0	927		gi|224116784|ref|XP_002317391.1|	predicted protein [Populus trichocarpa]	1190	1	73.65	979	0	1330
	419	UN00420	3121	CAACTAAATGGAAAAATCGACCAAACAAACGGCCAACTTCAGCCAAAGAACAACAACCACAAAGCACACCTTTAAAAACGAAAACATAGACAGCCAAGTGAAGCACTCTTAACATCAGATTTTTAGCTCACAAAGCTTTACTTCCTCCTCCACTACCCGCTACCCACATTGAGACATAATGGCCACCGTCACCACGCAAGCTTCTGCTGCCGTGTTCCGGCCATGTGCATCAAAATCAAGGTTCCTTGGTGGGTCTCCTAGTAAACTAAACAGAGAAGTAGCACTTAAGCCTGTGGCAGCTTCCTCTTCTAGCTCTCTCAAGGTTGAGGCCAAGAAAGGCGAGTGGTTGCCTGGTCTCCCCTCTCCTGCTTACCTTAACGGCAGTCTTCCAGGAGACAA…		K08910	---		AT3G47470.1	LHCA4, CAB4	light-harvesting chlorophyll-protein complex I subunit A4	251	1	83.13	249	4e-145	433		gi|255547369|ref|XP_002514742.1|	mads box protein, putative [Ricinus communis]	363	1	69.01	355	3e-164	490
	420	UN00421	3120	AAAAGAAAATAACCTATTTGTATAAAATCACGCTCACCCTCTATATCCGGAATTTCAATTCGGATCTACCTTCTCGTTCTTCCCCCAATTAGAAAGACCTAGGATCCCTCGCTCTCTCGCCGATAGCTAACCTAGCCAGCTCAAACCCCGAACCTGAACAATCTTCCAGAGTGAGATGGACGACTCTTGTGCAGTGTGCGCCGATGTCTTGGAATGGGTGGCCTACGGCGCGTGCGGCCACCGCGACGTCTGCTCCACCTGCGTCGCCCGCCTCCGCTTTATCTGTGACGACCGCCGCTGCTGCATCTGCAAGACCGAATCGCCTGTCATCTTTGTCACCAAGGCGTTGGGAGACTACACGAGGATGATCAACGACTTCTCCGTGTTGCCTTTGGAGCC…		---	---		AT3G62240.1	---	RING/U-box superfamily protein	812	1	54.71	859	0	810		gi|224068671|ref|XP_002302796.1|	predicted protein [Populus trichocarpa]	819	1	63.43	845	0	981
	421	UN00422	3119	GATCAAACATCAAATGTCTCTGTTACAACTTAATTACAAATTACAATGGGAAGTCATCAATCTGCCCATCTCCCCTTGTATATAAATGTGACCGAATCATACAACAGATGAAGAATTAGTAGCTAACACTAACCAACAACATTAAAACAGTAATACAACATTGTAATACAGAACAATCAAGACTATAGACCACATTCCGTACATACCCCACTTGTGGCTTGATTAACCAAGTTCTCAAAAATGGCTATCACATTATGTGAACGTTAACAATCTGTGGATACAGGAAATTCTGGCAAAGTAGCTAACCAAAAGCCATCATATTGAAGACAGTAAATTGCAACTTTGTGCCACAAAACCTGTTTCTGGCTGAAAGTCCACATCCACATATAGGTCTCTTTG…		K08869	---		AT2G39190.2	ATATH8	Protein kinase superfamily protein	814	1	62.74	789	0	926		gi|255585088|ref|XP_002533250.1|	Ubiquinone biosynthesis protein coq-8, putative [Ricinus communis]	791	1	70.49	820	0	1101
	422	UN00423	3116	ATTAATGCAAACTCTCTTCTCCAAAACTCTCTTCTATTTGGAGAAGGATTCCGTAGCCGAGGGATTTTTAAAAGAGAGATTTTTTGGCAATAAAAGCTATACCCTCGGCCGAAACCTCAAAAACCCTCATATTGCAATTTTGCCGCCCCTTGTGCTCCGCCCGAAGTCCTCAAACGGCGATTTAGGGTTCGTTGTTTATTTGCTACTCTTAGGATAGGATAGGATTAGCTGGCTAGCGACGATCGTTCTCCAGTATAGCCATGGGAGGATCTCGAGTACAAGTGAACAAGGCTCACAAGTCTCGCTTCTCCACTAAATCATCTCGCAATCTTCACAAAACATCCCTCAAAGATAAGAATAGGATCGCAAAATCGGAGTGCAATGTGGCCAAAGGAGCTC…		K14799	---		AT1G42440.1	---	FUNCTIONS IN: molecular_function unknown; INVOLVED IN: ribosome biogenesis; LOCATED IN: nucleus; EXPRESSED IN: 22 plant structures; EXPRESSED DURING: 13 growth stages; CONTAINS InterPro DOMAIN/s: AARP2CN (InterPro:IPR012948), Protein of unknown function DUF663 (InterPro:IPR007034); BEST Arabidopsis thaliana protein match is: P-loop containing nucleoside triphosphate hydrolases superfamily protein…	793	1	70.4	794	0	1110		gi|255539194|ref|XP_002510662.1|	ribosome biogenesis protein tsr1, putative [Ricinus communis]	792	1	78.62	795	0	1227
	423	UN00424	3116	CCAGGAGTAGGTGCTCGACTTCATCTGTGTCGTGAGAGGAGGTCAAGTTAATTCTATGATCTAGCAGTCCTGTATGTACTAAACCTTGGGAATCGAAATGCAGCAGACAGAAGTCTGAATGCACAATTACTTCAACCAAGAGGTGACAAACTTTGTGACTGGTCCTGCATACTGCATTCATTTGACAGTGGTCACAATAATAAACAAACTAGTTCAGAAAGGAAAACTGAAATGCACGAGTGATACTCTTCTTGCCATTCTCTCTATCCAGCCTTGTCACTTGAAGTTAGTGGGGACGAACAAACCAGTGTCAATACCAACATAAACAAAAGGCAGCCTACATGTCGATTGAAATAAAAGGAGACAAACATTAAGAATGGTCTAAGGAAAACTGTGGAT…		---	---		AT2G27110.2	FRS3	FAR1-related sequence 3	851	1	68.48	771	0	1026		gi|225436023|ref|XP_002270441.1|	PREDICTED: protein FAR1-RELATED SEQUENCE 3 [Vitis vinifera]	883	1	75.96	782	0	1187
	424	UN00425	3115	CACCGCACAAGCTAGGCTAACCTTGATTTTCTTCTTCTTTCGACTTTATGAAGTCTTTCACAAAAATGTTTTTAAGGTACACTATATACCCAAGAGCTAAGATTTTACAACTTCAATTATTCAACTTTTGATTCAGCTTAGCAGCAGCCACTCACAATTTTGACCCTCTTAAGATAATGGATCGAACCCTAACCCAATTCCACTGTGACCAAGTTGGAGCGCTCCCTTAGTTGAAACGTTGAAACCTTGGAAGTAACCCCTCCGCCCCCACAAGATCAGGGGCATACAATGAGCAAGACGGGAATAACCTCACTTTGGAAAAAGAAAAGCCAGAAAAGAGGAGGGGAAATTTCACCAAACTAGGATTGTAAATTCAATCTTCCAGTCTCTGATTTAAGT…		---	---		AT1G24706.1	THO2, AtTHO2	THO2	1804	2	50.7 | 57.43	718 | 101	2.00E-163 | 2.00E-20	526 | 98.2		gi|359472577|ref|XP_002281541.2|	PREDICTED: THO complex subunit 2-like [Vitis vinifera]	1849	1	59.07	733	0	698
	425	UN00426	3112	ATCAAAAATAATTATCCATTGGGCATAGTTTAACAGATGATATAAAAAGTGAGTAGATGCTGTAAGTTTAATTGAGCACCCTACTCTATACTAACAAAGAGAAGTTTCTCTTTCTTGGAAATCTGAACCTGCAGTTCGCTACAATATCTACCCAGCTAAAGTTCTCTTTCATGGAAAAATTGGGTGATACTCATAAACACTCATATTACAGAATCCTGATTGTCCAATCATCTACAATTCGAACACCAGGCTTGCGGATGGTTACAACAGAAGAAGATTCATCTCCTCCTTGAAGCTTTAATGGACCAAGCTCAACAAGAACTTTCTCATTTGTTGGCTCAACCAATGCACTCTTTGGCGCAGAGGAATATCCAAGCAATATGATCCTTTCAATGACGA…		K05546	EC:3.2.1.84		AT5G63840.1	RSW3, PSL5	Glycosyl hydrolases family 31 protein	921	1	74.94	906	0	1432		gi|255577053|ref|XP_002529411.1|	neutral alpha-glucosidase ab precursor, putative [Ricinus communis]	923	1	82.74	904	0	1553
	426	UN00427	3111	CAGAAACAACATTCAGGGATGAGAAGTACGATGGGTGATGATTTGCGTGATTCAGAAAGTCAAACACTTTCTGCTATGTCAAGGGAAGGAGTGGCCAAACTCGTTAGTCGTGCAAATGCCAGTCACCTATGTGGGATGAAGAAGCAGGATAATCCTGGGAAGTGTGTTGCCATGACACAGAGGGGTCCAAAGAGAAATGGCAAACAGGTTGACAGGGTAGTTACTTGGAATGACTTGGATAGTCGAAGTGTTATTGAAGATAGAGCAAATTATCCTATGGAAGCTGATGTAGGAAGTTTCCAAGCCAGTACTTGTAATGCTGATGAAGAAATGGATGACACAGACTGGGAAGATGGTTCTACTCCTGTAATAGGTTCTGCAAAAGGTTGCCCTGATGAT…		K10838	---		AT5G16630.2	ATRAD4, RAD4	DNA repair protein Rad4 family	865	1	50.38	931	0	783		gi|224079463|ref|XP_002305874.1|	predicted protein [Populus trichocarpa]	868	1	65.54	917	0	1043
	427	UN00428	3110	GGGAAAAAGTTAGTGTTTAGTACGAGATCGCTTCACACCTCGCGGTGCTTACACCTCTCGCCTATCGAAGTTCTGTTCAAAAACCTCGTCCGAGAACTTGTATAGAGAAGGATTTCCCGCGGCGCAGCAGTTCTTCCATACCAACTTAGCTGCCCGGCGCTGCTATTAGCATAACAACCGGTACACCATAGGTTGGCCCAACCCAGTCCTCTCGTACTAGGGTTGGCTCCTCGCAGTTCTCCCTTTAACACCAACGGTAGATAGGAACCGAACTGTCTCACGACGTTCTAAACCCAACTCACGTACCACTTGAATCGGCGAACAACCGAACCCTTGGGATCTTCTTCAACCCCAGGATGTGATGAGTCGACATCGAGGTGCCAAACGACTCCGTCGATA…		---	---		AT1G28135.1	---	unknown protein; FUNCTIONS IN: molecular_function unknown; INVOLVED IN: biological_process unknown; LOCATED IN: chloroplast; Has 7 Blast hits to 7 proteins in 1 species: Archae - 0; Bacteria - 0; Metazoa - 0; Fungi - 0; Plants - 7; Viruses - 0; Other Eukaryotes - 0 (source: NCBI BLink).	51	1	80.77	26	3e-06	45.4		gi|357436159|ref|XP_003588355.1|	Mitochondrial protein, putative [Medicago truncatula]	1106	1	85.05	194	3e-96	329
	428	UN00429	3110	ATATAAGCAAACGTTTCATCAATCAACTTGCTGCAAATCGCGTACAGTTGTGAACCATTCATTCAACTTTGAAAAAAAGGATCAGAAATGAGGACTGATTTGGATAGTAGATTGTGGAATGAAGAAGGGAAAAGAAATAACGATAAAGCTTGGTGTACAATCACACTTCAGTTTAGTGGAGAGATATTGATTTGTACTGCTTCATTGTGCTTGTTATAGCTTCCTCCACGGGCAGCCTCTCCATGCTTGATGCACCGTAAAACCCATGAACTCCCTTTGTTCTCTTCAGCACAAATTCTGCATCTCCAGGACCTGATATGGGACCTCCATGGCACAGCACAATAACATTGGGGTTGACACTGCGTGCAGCATCAGCAATTGCTTGAATGCGCAATACAC…		---	---		AT5G66420.2	---	LOCATED IN: cellular_component unknown; EXPRESSED IN: 23 plant structures; EXPRESSED DURING: 13 growth stages; CONTAINS InterPro DOMAIN/s: Uncharacterised conserved protein UCP033271 (InterPro:IPR008322), TIM-barrel signal transduction protein, predicted (InterPro:IPR009215); Has 1232 Blast hits to 1230 proteins in 311 species: Archae - 18; Bacteria - 959; Metazoa - 1; Fungi - 84; Plants - 42; Vi…	754	1	69.25	761	0	904		gi|357518229|ref|XP_003629403.1|	Tm-1^GCR26 protein [Medicago truncatula]	753	1	69.04	759	0	936
	429	UN00430	3109	TTCCTCTCTCATCGCTTCCCTTCTTTTCTCGTTTAACTGTAACAACAACAACAACAATAAGAAGAAAAATGGAAGCTCTTATTCTTAAACCTTTGAACTCCTCCCAGCTTCCAAGGCCGGTTATCCGATCCCCTCGTTTACGAGCCTCCAAATCTAAATTAAGCTCTGGAAATTACGTAAATGCCCTTCCCTTAAGGTTTCGGAGGCTCCGAATCGGCGCTTGTGCGGCTCCGAGTTCGGATTCGGCTAGTACCACCAACTCGGAGGAAGACCCCGAGTCCGCTCAGTTGTTCGAGAAACTTAAAGAAGCAGAGAGACTAAGGATAAATGAGTTGGAAGAGTTGGATAGGAAGGCGAATGTGCAATTGGAGAGGCAGCTTGTGATGGCTTCTGGCTGGA…		---	---		AT5G64580.1	---	AAA-type ATPase family protein	855	1	80.15	816	0	1296		gi|225431489|ref|XP_002274730.1|	PREDICTED: ATP-dependent zinc metalloprotease FtsH [Vitis vinifera]	848	1	82.76	841	0	1363
	430	UN00431	3104	CCCCAGGCTACAAAGGATTCAATAGAAACTAAATACAACTCTAAAAAATATTTAGATCATTAGCTCCCCAAAAAAAAAAATTAATAATAATAGAACAATTTGAAAGACAAAGCATTAGTTACATCGAATATGTGATGCCGAATTTGGTGCTTTTTTCTGTAGGGTATGGCAAGTCATTCGCGCATGATTAAGCAGCTGTGAACTATCTTCGTGTTCTTTTCATCTTTCAGTTTAAGCTCGTGCCAACCAAACGTACAGATTTTGCTCTTTGTTCATCGGCAATCTGATGAAGTAAATGTGTTCGCCATTCCGTCAGGGATACTTGAATGTGTCTGGGAGTACGACATACCGTTGAACGTTCCTGAAGTCCCTTCATTAGCTTGCCACCTCTGCAGACAT…		---	---		AT3G23750.1	---	Leucine-rich repeat protein kinase family protein	928	1	60.15	911	0	996		gi|224142687|ref|XP_002324686.1|	predicted protein [Populus trichocarpa]	900	1	70.67	900	0	1190
	431	UN00432	3104	GCCATTTATTTGAAAAAAAAAAAAAAAAGGCAAACGGAGAAACCATGTTTCTTTCGTCCCCTCCAAGTCGCTTTTATATTTGAGGGAGTAAGAGAAGAGAACGTCGCCTAATCAGGAGGACTCTATTTGTCTTCCATTTCCAGCTTTCCTTCGATTAGGGTACAAGTATCGAAACATACCCACAAGCATCCACTCCCTATTAGAAACGAAATACCTTTCCCTTTCTCCTCCTATCCCTTTATCCCATTCTCTTGCTAGTCAGATCTAGTGAAAAGAGAAAAATCGCCATGTCTCCCGACCCTAACAACCCGAGCGCCAGTGGCGCCAGCAACACTAGGGAGGAGGCCCCCGTGAAGGTCCCCGCGAAGGACCCGAAGAAGAAGGACGAGAAGAAGGACG…		K03028	---		AT2G20580.1	RPN1A, ATRPN1A	26S proteasome regulatory subunit S2 1A	891	1	86.14	844	0	1336		gi|255553635|ref|XP_002517858.1|	26S proteasome regulatory subunit rpn1, putative [Ricinus communis]	895	1	91.28	895	0	1421
	432	UN00433	3103	TCCGTCTTTTCCCTACTTCCTCGCCCCTCCCTCCCCGGCAACAACTAACGAGCAGGAGCAATATCCCCGCCTCCTCCTCCTTCTTTTCCTCCCCCCTTCTTTATTCCTCGACGATTTCTAACTTCCGTTTCTGATCAGTTTAAAAAGTCAACGCCTCTTCCCCTATTTTCCTGTCGTTTGCAAATTCATAGCTTAATTAATGAGAGAGCAAAGACACAGCGGCGGCGGCGCCAGTGGGCCCCAACGGAGGTCCAGGTCCCGCTCGCAGTCTCCGCCGCGTCACAAAACTGCTCATTTCCCGCGAGAGCCCGACGAAGCGTGGCGCTACTCCCGCGCTTATTACCGGTCCCCAAGCCCCGTCCGGCCCGACCGCCGCTCATTGTGCAAACGGATGGGTTC…		---	---		AT3G22430.1	---	CONTAINS InterPro DOMAIN/s: Domain of unknown function XS (InterPro:IPR005380); BEST Arabidopsis thaliana protein match is: XS domain-containing protein / XS zinc finger domain-containing protein-related (TAIR:AT5G23570.1); Has 565 Blast hits to 510 proteins in 121 species: Archae - 2; Bacteria - 90; Metazoa - 191; Fungi - 32; Plants - 51; Viruses - 4; Other Eukaryotes - 195 (source: NCBI BLink).	510	1	33.86	254	9e-36	143		gi|255576377|ref|XP_002529081.1|	conserved hypothetical protein [Ricinus communis]	242	1	63.64	220	7e-84	274
	433	UN00434	3098	GAGAAGAACACATTCCATAAAGTGCTACTGCTACGTAGCATGGCGCGGGCTTTCCAGGAACTCCGCGCCAACCACCCACTACAGGATACAATTAACTAGTATTGAATCCTTCAAATTTCAATCACTATACTATTCGTGGTGAATGAAAATCACAAATGAAACACCATAAACCATCCTTCCAGCAAGGTATAACATGAATCAAGAAGGCCAAAAGGAAACAGTCACGTAAGATGAGCATTCTTCAATCAATGTACCATGTACAAGTTTGCCATGCCTATTCTTGAAAGATGTTTCTCTGTGGCTCGCCAAATTTAGAGTTTCCGTCGACTTGAAAAAGTCGGTTCTTCTACAAAATTCCCCTTGTCTATTGGGTCACAAGAAAGGTTCCTTCAGCTCTGG…		K00962	EC:2.7.7.8		AT3G03710.1	RIF10, PNP	polyribonucleotide nucleotidyltransferase, putative	922	1	71.67	826	0	1079		gi|255569434|ref|XP_002525684.1|	polyribonucleotide nucleotidyltransferase, putative [Ricinus communis]	948	1	82.35	827	0	1284
	434	UN00435	3098	CTGTACATGGGATAGGAATGCAGCAATTGAAACCACGGCTGCCATCTACTCCTCAAAATTGGAGGCGGGGAAACAGAGAAAAAATAGGTAAGAAAATGAAAAAGTCCGATAAAAGAGAAAAAAGAACAAGAGAATATGGAAAGAAAAAAAAATCCACGAATGGGCCCTAGATAGAACCATCCTATATCTACGCGTTAACGCAATGTACACTGGCTACAAGGATGTCAGTGTTCGCTCAAACAATTCAGACATGCGTCTCATTTTTGTCAACGATTCTGCATTCTTTGCAAAGTATGATTCTGCGTTTGACAGCATCACTTCAATATCATGTCTCACCGCTTCCGGCCGTCTGTAGTAGTAGTTCTCTAGTCTTGAGTGGATAACATCCAGCGACAGCGG…		---	---		AT5G49430.1	---	WD40/YVTN repeat-like-containing domain;Bromodomain	1677	1	44.67	994	0	663		gi|225431924|ref|XP_002277060.1|	PREDICTED: uncharacterized protein LOC100248159 [Vitis vinifera]	1756	1	54.18	1017	0	896
	435	UN00436	3093	GACCACTCATGGTTTCCAGAAGCCGAGACATTCTGCACCTGTCCTTGAGAGAGGAGAATGGGCAGCAACATTTGATTTCTTGGGACATAATGCCCCGATCATTGTTGTGAAGTTCAATCATTCTATGTTTAGAAGGAATTCTAGCAATGCTCAGGATGTGAAAGCCGCACAAGTTGGGTGGGCTAATGGATCTGCCAAGATTGGAGGAAAAGAATCACAGCCATATAATGTCATTGCAATTGGCAGTCAGGATCGTACTATAACTGTTTGGACAACTGCAAGTCCCCGTCCTCTTTTTGTGGCCAAGCATTTCTTTACACAAAGTGTGGTGGATTTGTCATGGAGTCCAGATGGGTTCTCACTCTTTGCCTGTTCCTTAGATGGTACTGTTGCTACCTT…		K11293	---		AT3G44530.2	HIRA	homolog of histone chaperone HIRA	1040	2	62.44 | 67.15	607 | 417	0 | 5.00E-175	691 | 539		gi|225436685|ref|XP_002263076.1|	PREDICTED: protein HIRA [Vitis vinifera]	1036	1	73.43	591	0	833
	436	UN00437	3092	TCATCCATTAGAACAGCTGCCCTGTATCTGTATGGGTAAGTCCTCAGAGGATCTAATTGTGTTGCCATGCTAAGATCACTCTTGGCCATGTCACGATCACAGTATTCAGAACGCTTCTCATAAGCTGATGCATTGTTCCTAGCTTTCTCTATCAGCTTTGTCATCTCATCATAAGCAGCTTTTCGCTGATTTTTCAGATGATATACACGTGCCAGACCCTGATGTGCTCTTGTATGCTTGATATTAAGGGCATTTATGTAGCAGTCAGCAGCAAGATCAAACTTTTCACAGTCAACATAAACACTCCCCAGATTATTAAGTGCTTGTCCCTTACGAAGGCCATCTGAAGGGCATTTAAGAGCTTCTTCCAGAAGTTGAATAACATACTCTGAGGATTCA…		---	---		AT3G51770.2	ETO1	tetratricopeptide repeat (TPR)-containing protein	959	2	71.57 | 31.03	925 | 203	0 | 1.00E-21	1252 | 101		gi|225439486|ref|XP_002269998.1|	PREDICTED: ethylene-overproduction protein 1-like [Vitis vinifera]	951	1	72.74	917	0	1263
	437	UN00438	3092	AAAAATTTCATCATATTCGCATTCAAGTTTTACCAACAACACTCCTTGATACAACAACGATTTTGGTCTTAAGAAAAGGGCTTTATCTCAAATCCACTAGACATCACCCAACGTCGCCTAATACCAAATAAAAGAAGCCAGAGGAAATAGATGCTCAAAATCATAGGCTTTCCAGGATGTTATTAAAGGCCTTTAGTCATCCTGCCAGTGACGAATTAGAAGCCTCCCCCCACCTCTGTGCTAAGTTTCCTATCCACCTCTTTAGAGGCAACATTAGGCATTTAAGAAGCAAATAGAAAACGCAAATCCGCCTCTGTTAGTTTTCCAATAGCCTCTGATGAACCACCAACGGTACCTTCAAATACTAGCTCCTTCTTTTCTTGCAACTGCAGAATCCTC…		K15083	---		AT1G05120.1	---	Helicase protein with RING/U-box domain	833	1	67.72	756	0	1040		gi|255567695|ref|XP_002524826.1|	DNA repair helicase rad5,16, putative [Ricinus communis]	874	1	69.68	831	0	1144
	438	UN00439	3091	GATGGGATATTATATGCTGTTCCTCCAAAGGGTTTTTTCCCCTCAGATTCTGCTAGCGGTTCAGTACATTCTCTGTCATCAGGGGGCTCAGATAGTGTACATGGTCATATGAAGACAATGGCAATGGATACTTTTAGAGTTAGTCTGTCTAGTGCTGTCAGCTCATCAAGTCAAGGTTCAGGTCATGATGATGGTGATGCCCTGGGGGATGTTTTCATTTGGGGTGAGGGGACAGCAGATGCTGTCTTGGGTGGTGGAGCTCACAGAGTTGGAAGTTCATTTGCTGGAAAAATGGATTCGTTATTGCCTAAAGCCTTGGATTCTGCAGTAGTACTTGATGTCCAATACATTGCTTGTGGTGGACGACATGCGACTTTGGTGACAAAGCAAGGAGAAATT…		---	---		AT5G19420.2	---	Regulator of chromosome condensation (RCC1) family with FYVE zinc finger domain	1139	1	78.68	910	0	1274		gi|255572207|ref|XP_002527043.1|	Ran GTPase binding protein, putative [Ricinus communis]	1100	1	89.21	908	0	1436
	439	UN00440	3090	TAATAGTTTAGCACATTCTTTGTTGTTACTGTGGGGTCCTGAAGCACAGGGGGATTTTACTCGTTGGTGTCAATTAGGCGGTCTGTGGACTTTTGTTGCTCTCCACGGCGCTTTCGGACTAATAGGTTTTATGTTACGTCAATTTGAACTTGCTCGATCTGTGCAATTGCGACCTTATAATGCAATCGCATTCTCTGGTCCAATTGCTGTTTTTGTTTCTGTATTCCTGATTTATCCCCTAGGTCAGTCTGGTTGGTTCTTTGCGCCCAGTTTTGGTGTAGCAGCTATTTTTCGATTCATCCTCTTTTTCCAAGGGTTTCATAATTGGACACTGAACCCATTTCATATGATGGGAGTTGCCGGTGTATTGGGTGCTGCTCTGCTATGCGCTATTCATGG…		K02705	---		ATCG00280.1	PSBC	photosystem II reaction center protein C	473	1	97.89	473	0	878		gi|75755655|ref|YP_319761.1|	photosystem II 44 kDa protein [Acorus calamus]	487	1	98.97	486	0	912
	440	UN00441	3088	CTCATCTGGGCTGTCTTTGTGTCGTGTTTCCGGGAAGGAAAGAAATTTTGAATTTTTTTTTTCTTTTGAGCTGGCTTTGTTTCATTATTACGAACCTTCAAGTCTCTGGTTGATGATTCCTTGTTGGTTTCTTGAAGTTTGAGCGGTTGGTTGTTGGGAATATTAATGCTTTTGGTGGAGGAGAACATTAAAGATTGCTTTTTTCCTTTTTTATGTATTCCTTATCTCTGCTTTCTAGTACCTTGCTAGGATTCATTTAAGTGTCTTGGTGTGTTATTAATTGGGTTATTAAATTCTGATCTGGTTTGGATCAGAATTAGTTCCTAGTTTTCTTGGGACGCGGGGAAGTTGATGAGAGGGATCGTTAATTAGCAGGTTTGAGCTTTTCAAGGATAGAGC…		---	---		AT5G42870.2	PAH2	phosphatidic acid phosphohydrolase 2	925	1	38.26	413	9e-52	197		gi|255538348|ref|XP_002510239.1|	conserved hypothetical protein [Ricinus communis]	1143	1	42.26	743	3e-126	416
	441	UN00442	3084	GAACGAAGGAAGGAAATCTTCTCTGCTCAGAAGTCCTAGCACGGCGATCCGTGACCCGCCAAATCTTCGATCCAGAATCAATCACCCAAAAATCTACTCCACGAACACCTGCCGAAAGTAGAAGAATTATCCTTCCGGCACAGGATTAGAAAAAAAATGGGGGTGGACGACGTGCCCTTGGACGACAAGGCGAAGCGGATGAGAGATCTGCTGTCGAGCTTCTACTCCCCGGATCCTTCCGCTTCCTCCTCCGAACACTCCAAATCCGCTTCCTTGGATGCCATCAACTCCTCCTCCTTCGACGCCGACCAGTACATGAACCTCCTGATGCAAAAGTCCAACTTGGAAGGGCTACTCCAGAAGCACGTCCAGATGGCGGCCGAGATAAAGAATCTAGAC…		---	---		AT4G02030.1	---	Vps51/Vps67 family (components of vesicular transport) protein	780	1	68.85	777	0	972		gi|359480159|ref|XP_002276396.2|	PREDICTED: protein fat-free homolog [Vitis vinifera]	782	1	76.32	777	0	1073
	442	UN00443	3084	CTTATTTAGTGTCCGAAAAAGGGAAGGATCTCATACATTCATATAAATATCAACTTTCCAGGTTCACATTCTTTTCACATAGGATGATATTAGCTTTACAATCACAACAAACATCTACAGAGGTCTCTCAGAGCGAAGAATTAGGAAACATTTCAGCATTGAATTATCACTAACCGCAAAGAATTTCAGGAGCCCCCACAAACACAAAATGCCATTCCACAGTGAGCACTGCTTTGCAATTTGTACTTCGTGCAAAGCCACTTCAATACTGAGAGGCACCAATATTTGATGGCGAGACACATTTTGCTTCGACAGCCAACGTCTTAATGATTCCGTGACATGGGTCAGCACCAAATACAGCATTTGAGATTGGAATACTGCACTCGTTCCTTCCCCCGC…		---	---		AT2G32810.1	BGAL9	beta galactosidase 9	887	1	73.71	852	0	1352		gi|224129140|ref|XP_002328900.1|	predicted protein [Populus trichocarpa]	891	1	78.32	867	0	1463
	443	UN00444	3080	GTTTAAGAGGGTTGGGCTCTGTTTTGGATGCTATTGATAGTAACGAGATGACTGTTGATGAGGAGAAGGGCGCCAGTGCGAATGTGAATGGCGGGTTATCAGATGCAAATGAGGGAAACCCGGATGGGGAAACTGTGGAACTGAGTGGTTACGATGATGAGGGAGACGAGTGGGGCGAGTTTGCTGAGGGTGATTTTGTTTGGGGGAAGATTAGGAGTCACCCCTGGTGGCCCGGGAGGGTATACAATCCTTTGAATGCTTCTGATCACGCAAAGAAAGTCAAACAGCGAGATAAGATACTGGTGGCATATTTTGGAGATGGCACGTTTGCGTGGTGCAATCCGTCTCAGTTGAAGCCTTTGGAGGAGGATTTTGTGGAGATGTCAAAGCAGAGTGGTT…		---	---		AT5G40340.1	---	Tudor/PWWP/MBT superfamily protein	1008	2	31.75 | 33.91	715 | 174	2.00E-72 | 2.00E-16	260 | 85.1		gi|255567349|ref|XP_002524654.1|	conserved hypothetical protein [Ricinus communis]	1072	1	50	964	0	775
	444	UN00445	3079	CTGCGGCTGCGGCTGCGGCTTCTAGGACTGCGGCTGCGGCTGTAGCTACGGCTACTGCCTCGGGACCAACTTTGACTTCGACAGCTACTTCTGCTCCAGCTCCTACTTCTACTGCGGCTATACCCCCATGTTCGGACCCTCTCAGGACTACTGCTATTACTTCTGCCCCTACTCCGCTCCACATGTTTTCTACCATCAACTCTTCCACGCCCCCAACCACGTCCACGACCATCAACATGGTTGTAGTGATCAAGCAGACGACGGTCATTCCTGCCCCGACTAGCATGGCCACCAAATCCACGTCCCCTGTTTCCACGCCCAGAAAATGAGCCATTTCTCCCAACACGGCCACCAAAAGGAGCATCTCTCACACCACCACGACGACTAAATCCCCCATCC…		K12823	EC:3.6.4.13		AT3G06480.1	---	DEAD box RNA helicase family protein	1088	1	56.66	879	0	837		gi|359477631|ref|XP_002274485.2|	PREDICTED: uncharacterized protein LOC100252874 [Vitis vinifera]	1165	1	58.52	1051	0	933
	445	UN00446	3073	GATAGATCCCAAAGCGCAATTGTGGTTTTTGTTGGGGTTTCTGCTCAAAAATTCCTAATTCTGGGGCCCCGCACAAGGCCACACTTCACTTTGAAAACGATGACTAAATAAAATCAACTCTAAAGATAAAATCAAAATTGTGTTCTACACTTGACTACGAAAGTACATGCACGCCCGTCCACCCACCTAGCAGAGCACGTATAATAAGCGTTAAAGTTCAGAGAAGGGTAAGCTGGAGTTTTGGTCGGTTGGGCTGGGGCTCAACAACCTCCATGTGAATGTCCACTCTTTGCAGAATACCATACGAAACACTGCCATCCATCCTTTTGATCTTCTGTTGCTGGTCATCTATGTACCACTCCCCGCCTCCTCCTTTCTCGCCTCTTGTTGTCAAGTACA…		K12585	EC:3.1.13.-		AT2G17510.1	EMB2763	ribonuclease II family protein	933	1	78.71	930	0	1474		gi|255561455|ref|XP_002521738.1|	mitotic control protein dis3, putative [Ricinus communis]	934	1	88.81	929	0	1650
	446	UN00447	3073	ATTATTTTGGTGAGACAAACCATTGTTTTGCATTCGTCAAGGAGGAGAGCATCTACATTTATCAGCAGAGGTTGGCAGACAGGGGAAGGAAAGTATGTCCCCAGAATTTGCATATCCAATTTCATGGGAGAGAAATGCATTCCTTGTGCTTTGTTTTAGGAAATACACTGATTGAGGGGAATGGGAGGCACTATCTTTCTGAGAAATCCTGTTGGATTGCTACTGGATGTGAAGATGGAACAGTGAGGTTGACTAGATATAGCCCTGGAGTTGAGAGCTGGATGGCATCAAAGCTGCTGGGGGAGCATGTTGGTGGATCTGCTGTGAGATCAATATGCTTTGTTTCAAAGATGCACTTAATTGCTCCAGATGCGACCAAGTTGTCTGATTGGCGAAATA…		---	---		AT4G01860.2	---	Transducin family protein / WD-40 repeat family protein	1308	1	46.15	650	7e-166	522		gi|255548301|ref|XP_002515207.1|	nucleotide binding protein, putative [Ricinus communis]	1385	1	58.55	649	0	734
	447	UN00448	3071	TACGCTTCTGAATTACTTGCCTGAAAGATCTAAAATTTCAATCCCTCTGTATCTAGAAGTTACTTTCGAGACATCAATACACAACGAAACTAATATTCAGTAACTTGGTACCCCTTGATTTTTCAGTAACAGTTGCCACACTGGAATAACTGACAGCTACGAGTAACATCCCAGATCGACCATCTTTACTCACTAATTACACAACCCAACCCTGGTGAGCTTGGATTGGAAGTTCTGCCAACTTATATGTGCCGACACGCTTTGCGCACAATTTTGACCGACTCTGTTTATCGCTCCTCGGCTTCATTGATTTCTCTGGAGGTGGACTGCTGCAGACATGCTATTTCTGGATGCAAGGAAAAGGATCCATTGTAGGAAGCTAAACTAGCAGCACCAGCT…		---	---		AT3G62010.1	---	unknown protein; LOCATED IN: cellular_component unknown; EXPRESSED IN: 23 plant structures; EXPRESSED DURING: 15 growth stages; Has 553 Blast hits to 216 proteins in 93 species: Archae - 0; Bacteria - 124; Metazoa - 193; Fungi - 58; Plants - 108; Viruses - 0; Other Eukaryotes - 70 (source: NCBI BLink).	1254	2	73.36 | 35.63	882 | 870	0 | 2.00E-149	1257 | 477		gi|255548167|ref|XP_002515140.1|	conserved hypothetical protein [Ricinus communis]	1249	1	82.27	880	0	1427
	448	UN00449	3069	TGGGTCTGATTTGGGTTTATAAGAAATTTCACAATTTAAATCAGTTTTTGCTATTTCTACTTCTTGCAATCAAACAAATGTAGCACAGGTCGTCCAACAATACATAGCATCTTTATTTAGGGAAGTTCAACACATTGAATAACAAGTAGAATTTTAAGTGCCTGCAGTGAAAGGCATTACAAAAGACATGAAATGCTCCATCAGAGTCTTCACGATCATAGGCCAAGAAGCCCGCAGGGCCCGAATCAGATCTGTTCAAAGCTTGGCGACTAGGCCGTTCTGGATTGGTTTTGCTGATATTCCATTCCCATTGTCCTTGAGTTCCATCTCACTTGCAGTTGGTGGTACATCAATTGCTGGTGAGCAGTTGAAGAACCCATGTGGCATGAGAGTAAAACC…		K00276	EC:1.4.3.21		AT2G42490.1	---	Copper amine oxidase family protein	776	1	81.1	746	0	1261		gi|255574009|ref|XP_002527922.1|	copper amine oxidase, putative [Ricinus communis]	795	1	88.2	763	0	1367
	449	UN00450	3066	GCTTGAAATGCATATACCTCGGGACTATATACCACCAACCCAACCAAAAGGGTTACTAGCAGCAGGTATTCGCCATTAGCCATATGCTTATGCAGTCATATGAGAATGATAGGTGTACAAACAGAAACAATGGTCGTGACCTTAGCAGACTAAAGATCATTTTCCTCTTCCACATGGAATTCTAACAGGAAGTTCTGTGCGAGTTCTGAGAAACTCATTACACGATGTTAAAAGATTTTGCAACGCAGGGTTTGGCTCATTGTCTCTGGAAACAACCATGTCTGCCTCGTGTATAAGCCGAATGAGCGTATCTGCTCTGAATCTTTGACTTTTTTCCTCGAATAAATTCAACCATGCCTTCTTGGAAAATGCCTGCAACTCTCCAGCAATATCAGGTCT…		---	---		AT1G30610.2	EMB2279	pentatricopeptide (PPR) repeat-containing protein	978	1	56.15	691	0	769		gi|255586263|ref|XP_002533784.1|	pentatricopeptide repeat-containing protein, putative [Ricinus communis]	856	1	62.09	844	0	1010
	450	UN00451	3061	TACATACTATCTTATCCTCTTCCCTTCTTCCATCCCCCATCTTCTTCACTGTACTCCTTTCTAGACAAAGAGATTGGTCGGGAACGAACTGGTATACTGCTCACACTAAACTACAGTAATTAATTGCATTCTTCCCGGCCCCCAGCCTTAGCGTTTCCAGTTTCCAATTTCCAAAGGAGGAGTTGTGAGGTTTTGGAGAAGCTTAATTGCTTTTCGGGTAAAAATTAAAAAATGAGGGTGGCAGTGATTGGATCTGGAATTAGCGGACTAGTGTCGGCCTATGTTCTGGGAAAAGCCGGCGCCGAGGTAGTGTTGTACGAGGAAGAAGACTACATGGGAGGCCATGCTAAAACAGTTAGCTTTGACGGTGTTGACTTGGACCTCGGTTTCATGGTTTGC…		K00574	---		AT3G23510.1	---	Cyclopropane-fatty-acyl-phospholipid synthase	867	1	73.62	868	0	1310		gi|224099967|ref|XP_002311690.1|	predicted protein [Populus trichocarpa]	862	1	84.3	866	0	1501
	451	UN00452	3060	GCCACTTAACACTCGGTTGGGTTACCAGTTAGTAGCCTTCGCAAATGTTTTCTCCTATCACATCCCTCCCTTGTTTCCTCTTGATAATTGCCTTGGTCCTCTGTGCCAATGGAGTGAGCCCGTCTTCCACCCCAACAAAGATAGGCAAAGGCTACCGCTTGATCTCCCTCCAAGAGACTCCTGATGGTGGCATTTTGGGTCTCCTCCAAATCAAGCAGAAGAACAAAATATACGGCCCTGATATCCCCCTCTTGCAACTCTTTGTCAAGCATGAAACCGGCGATCGTCTAAGGGTGCACATAACCGACGCAGAGAAGCCAAGATGGGAGGTACCATACAACCTCCTACCAAGGTACCAACCACCAGCATTAAAACAAACCATAGGGAGTTCAAGAAAGA…		K15925	---		AT1G68560.1	ATXYL1, XYL1, TRG1	alpha-xylosidase 1	915	1	75.82	914	0	1418		gi|224099363|ref|XP_002311455.1|	predicted protein [Populus trichocarpa]	910	1	87.6	903	0	1612
	452	UN00453	3058	CAAAAGTTGGTTAGAGCATGAATTTCCCTAGTGCAGGGTTTGCCAAAATTGACAAGGATCACAATTATTGAATCAAACTAGCGTTAGTTACATTTGAGCTATGAACCGGGAATCTAAAGGTCAACTGGCTACTTGAGCTCTTCTGCATTTGGCAATGATCTGTCTCCTTGGTTGGTCACAGAAGCACCAAAAAAGGAAGAACACCATTCCAACAAATCGACCATACAAACTGAATTCAAGTCTAGCAGCAGTTGAGTAATGAGACTGTGCTGATCGAGATAATGGAAGTTTATCCATTAACAAGCGCCAGCATTACCACTGGTACTTGGCAGCCACAAGGACCTCCTCATACTTTTCAGCAGCGTGATCCCAGCTAAGATCTTGTGTCATCCCTCTTCT…		K00703	EC:2.4.1.21		AT3G01180.1	AtSS2, SS2	starch synthase 2	792	1	65.29	801	0	976		gi|255582123|ref|XP_002531856.1|	starch synthase, putative [Ricinus communis]	754	1	73.39	759	0	1103
	453	UN00454	3058	CAGGAGGATAATTTCACAGGGAGTAGTAAACTTTACATAATCACACCGGGGAGTAATATGTTCTCCTTTCATGCATAGTCCAGCTCATAGTTACATGGACAGGGAAGCAGGTAGGATGTGGAACAGGACAGAAACGTGGTATGAGATTTGACTCGAAACGGGACACTGGGTAGGCTTATTTGGTACGTGTTGAGACATTGGGAATTTCTAAAGTAGTATACTTCATGAAAAGTTGAACAATTCTGTGAGCTATAATAATAACTCATCCTCTGCAAGCTAGTTGCTCGATTAAATCCTGGAGGGAGTTTTCCTGCTTCATGCTCTTAGCCCACCTAGCCTTGATCCTTACACGCTCTATGCTTTGCTTCAAGTTCATTGCGAACGAAGGACTATTGCGAC…		K08776	---		AT4G33090.1	APM1, ATAPM1	aminopeptidase M1	879	1	55.47	878	0	994		gi|224132618|ref|XP_002327840.1|	predicted protein [Populus trichocarpa]	888	1	69.2	883	0	1266
	454	UN00455	3057	CATCTTCATTGGATCCAGTTAAAATTGAGGAATCATCATCTGCTATAGTTGAAACAAATGAAAGCATGGATGATTCTGAGGAGGAAGGGACTCGTCACTTCATGGTGAATGTTATTGAGCCACAGTTCAATCTTCATTCGGAAGAGGCTAACGGTAGATTCTTACTTGCTGCTGTTAGTGGCCGTGTGTTAGCCAGATCATTTCATTCTATCCTTCGTGTCGGCCATGAGATGATTGAACAGGCACTTGGCGATCAAAATGTACAATTTCCTGAAAGTGTACCTGAAATGACATGGAAGCGCATGGAGTTTTCTGTAATGTTGGAGCAAGTGCAGGCTCATGTTGCACCAACTGATGTTGATCCAGGAGCTGGGCTGCAGTGGCTTCCAAAAATTCTCA…		---	---		AT1G58250.1	SAB	Golgi-body localisation protein domain ;RNA pol II promoter Fmp27 protein domain	2607	1	71.3	857	0	1084		gi|255572872|ref|XP_002527368.1|	SAB, putative [Ricinus communis]	2626	1	82.42	836	0	1240
	455	UN00456	3057	GGCAAAATTGAAACTCAATGGAGCTGCAGAAGTGATTTGAGAAGCAGTCCTATTTGTCCAGTCCATAGGTGGAGTTAAATAATTGAAAGCTACAGTTTCCTGAATTTGGGTCACTGAAATTCTAGCCAAGAACAATCCTTTTAGTTCTCTTTTCCTTAAAGAGAACTCCTAGGCTGGCTTCCTTTGTTCTTTGAACTTCATTTCTTCCTACGGAGAGAGGAGAAGAGAAACGATGGGTTTTTATTTGACAGTCTTGAAAACCCATATCTCAAATTAATCACCCAAGTTGGGAGTGTCCAAAGAGAGGTCAAATTAATCGGCTGTGAAGTCAAGGAGTAGCAAGATGGCTAGACAAGCCAACACCCTTTTCCTCGAGGAGTGGCTGAGGAGCAATGGCAG…		---	---		AT1G73970.1	---	unknown protein; Has 34 Blast hits to 33 proteins in 15 species: Archae - 0; Bacteria - 0; Metazoa - 0; Fungi - 0; Plants - 32; Viruses - 0; Other Eukaryotes - 2 (source: NCBI BLink).	803	1	53.58	810	0	744		gi|255546811|ref|XP_002514464.1|	conserved hypothetical protein [Ricinus communis]	829	1	68.88	829	0	1036
	456	UN00457	3056	CCCACCTATGTAAAAAAAAAGAATAAGAAAGAAAAAATTACGTCAAAAGAAAATGCCATAGGTCATAAGATGAACTAAATTTGTACTTTAACAGTACATTTCAGTGCAGAAACTGTGAACGCTACGGTCACAGTAACAGTAGAAACTTGCTTTACAACAAGATCTGCTACATCTGAACTCACAAAAGCGTTCCCTACCGAGTAGAAGGCGGAGAGGATGAACGAAACCCTTACTAAAAATGGGGAACCCAAACAAGCATAATCTTGTAGAAAATGGCGAATTAAAAGAGGAACTGCTTAGCACTCTTCAGAATGTGATGGCGAATTACTATTTCGGCCAAATATATCAGGAATGCCTTCCCAGTTTCTTCTCTCTCTTGCTTCCCAATACCCACCAATG…		---	---		AT1G13170.1	ORP1D	OSBP(oxysterol binding protein)-related protein 1D	816	1	70.26	834	0	1091		gi|255547970|ref|XP_002515042.1|	Oxysterol-binding protein, putative [Ricinus communis]	826	1	74.06	852	0	1166
	457	UN00458	3053	CGCAAATACGGAGAACCACCTGACTGATTTGTCCCCCGACGAGGCACTGAGCGCATCCCAGTTCCAATGTCCTGACGACTGCCAATCACCGCTCGCCATTTGGTTGATCCCGTAACTGCATGTCGGAGCTCTAGTGTTGTCCTCAGGTGAAATGCGTGAAGAGAAAGGGGAAAAGCGCTGAACTTGAAAAGGTTTCGGTTGTGTAATGGAACCCGCCTCGGAGGTTCTCCCCCGTACTCGCTCTCCTCCTGATGCATCTGACACCAGAGCATGTAAAAGGATGAGACCTTCAGCCAGTGGAGAAGACCGCAGCAACTTGTCTTTCTTTTCTGCCATGTGCACTAAAACTGAAGGGAAAGCCTCATCAAAGGTTCTGGACTATTCTGATCCGTTTGCTAT…		K10875	EC:3.6.4.-		AT2G16390.1	DRD1, CHR35, DMS1	SNF2 domain-containing protein / helicase domain-containing protein	888	1	58.84	865	0	975		gi|356544159|ref|XP_003540522.1|	PREDICTED: DNA repair protein rhp54-like [Glycine max]	883	1	63.66	897	0	1080
	458	UN00459	3051	CAAGTAGATAGAAGTATGTACATGTCCAAGAGGAAAAAAAAATATGAGAATGGCACATTCAGAATGATTACAACAGTGTGCATTGCAACCTTCCAGTCATATCCCGCCCATACTGAAACTTGATAATCAATATGTCTGAACTTACACACAATCAACAAGCAGGGAAAAGAGGCTCAACTGAGAACATTAACAATCCTATTCAACAAATTCAAGCCAAATACAGTTTCCTCACAGTTGACTTTTACCAGGACACTCAATGGCTCTGAACATTTACCTTCAGTAGTAATGGTAATTAAGCAGGGCACTGAACTACTCAAAATTTCGCTGCTGAACCGTAAGCACAAACCAGATGCATCATCAAGCTTGGCACCAATTGGCATGTCAACAGATACAAGGAAA…		K12397	---		AT3G55480.2	PAT2	protein affected traf&#64257;cking 2	1115	1	56.78	981	0	931		gi|255584875|ref|XP_002533153.1|	conserved hypothetical protein [Ricinus communis]	1121	1	70.86	978	0	1180
	459	UN00460	3050	GTGTAATCCGTAACAAAAAGCAAAAGCGGCCGAGAGGGAAACGAAAAGAGTGTTGGAAGAGAGAGACAATGGAGGACGGCGAGATAGTGGAAGCAGTGGCAATGGAAGAGACGCACACGAAGAATGGCAAATCAGCGTTGGCGACTCTCCAGGAGAGTAAATTGGCGGTGGAGGAAATCGTGGCCGAGATCCTCTCCATCAAAAGAGAAAACAAGCCGAAATCCCAACTCCCCGAACTCGTCACCCAAATGTTCCTCCACTTCGTATCCCTCCGCCAGGCGAACCGGTCGATACTCGTGGAAGAGGACAGGGTGAAAGCGGAGACGGAACGTGCCAAGGCGCCCGTGGACTTCACGACCTTGCAGCTCCACAACTTGATGTACGAGAAGAGCCACTACC…		K13174	---		AT5G42920.2	THO5, AtTHO5	THO complex, subunit 5	819	1	56.85	825	0	774		gi|255538284|ref|XP_002510207.1|	fms interacting protein, putative [Ricinus communis]	808	1	72.74	807	0	1016
	460	UN00461	3049	CAACGCGAGTTTGAGAGAAGGAAAATGATGGACCAATTGGAAGATCGGCTGCAGAGGGCGAAGAGACATCGAGCAGAATACTTGAGGCAGAGGTCGAGGCAGCGTACATATATTCAATTGAATTGGAGTAGGATGCGCATGCAGCAGGCCGATCTTCTTTCAAGAAAATTAGCAAGCTGCTGGAGGCAGTTTCTGCAGTTGAGGACAACCTTAGACCTAGCAAAAGAGTATGATGCATTGAAAATCAATGAGAAATCTGTCAAGTCAATGCCATTTGAACAGCTTGCACGTTTAATTGAATCCAGCACAACCCTCCGAACAGTGAAGGCTTTTCTTGATCGACTTGAGAGCCGTTATCAAGTCTACAGGGCCACTGCTGCTTCTGAGTATCCATCTGGA…		---	---		AT1G22930.2	---	T-complex protein 11	1020	1	50.74	944	0	816		gi|224118348|ref|XP_002331460.1|	predicted protein [Populus trichocarpa]	1178	1	69.09	948	0	1207
	461	UN00462	3047	CTTGTTAAAACTTCATATTTTGAAAACAACCTCTCAAAAATTAAATGGACTCCTCGTCCTTGTCCAAGACGGCGTCATCGCTACACATGGCTCTGGCGGCGCTAATCGGGGCCTCGTTCATGGCCATCTCCGCCTTCTACATCCACAAGCGCACCGTCGACAAGGTCCTTGACCGCCTCATCGAGATTCGTCGCGATTCCGGACTTCGTAGAGTTCAGAGAATCGTATCTGAAGACGAGGAGACCGGAAACGACGTCGAAGAAGGAGAAGAGGAGGAGGTGGGGGTGGGGGTGGATGTGAACAACATGAGGAGTAGCTTATCAAGGCCGTTGGATGACCTGTCGGTTCTCCGGGGGTACCGGGTTTCATGCTCGGTGCCCAATGCGGTTTTGGTTAATG…		K01490	EC:3.5.4.6		AT2G38280.2	FAC1, ATAMPD	AMP deaminase, putative / myoadenylate deaminase, putative	839	1	64.51	758	0	938		gi|359473383|ref|XP_002269215.2|	PREDICTED: AMP deaminase-like [Vitis vinifera]	883	1	67.93	895	0	1128
	462	UN00463	3044	CAGGAAGGAAGCTGCCATTAATCACTAAATAATGGTACAGAGATGAATTGTGGCTTCATAGCATGTACAGAAAGTAAATTTTACAACTAGCATATTTCACAATCTCTAGACCATGATTAACAATCAGCCCCGTCCGGAGAACATAACCAAAATGCATGGACGCAGCATACAGTTCAGAGGAGGGTAATGAACAAAGTGCCAGCAAGGTGAAAAACCTTGTTACACCTCTAGATGCTGTCTTTCATACTAATTTTTATATTTTGTACTTTAATTGACAACTGTAGTTTATGATCCTCGATGTCTTTTAGAACTGAAAGCAGATTAGTTCGATATACTTCACACTTCCTATTTGCATACACCAACTCGTTAGTGAGTTCTTGAATTTTTTTGTCCACATCA…		---	---		AT4G38180.1	FRS5	FAR1-related sequence 5	788	1	76.26	796	0	1161		gi|225428354|ref|XP_002283202.1|	PREDICTED: protein FAR1-RELATED SEQUENCE 5-like [Vitis vinifera]	783	1	83.76	788	0	1279
	463	UN00464	3042	CTTGTAGGTAATGAGTAAGAATAACCTTGTGTTCCTTACTCAAAAAAAAAACCTTCTGTTCCCAGTTCCAACGGTAACTATAGGTGGATCAAAACTGCATCTATGCATATCTATGAACATATGGCGCTAGTGTTAAGGTGAGATGAACATTACCTAGCAGATGGGGCTAGGCAACCATCAGACAAGTCAGGGCTCTCAATCTCAAGAAAATTCGTCAGTAAAGTCTTACGAGAAGATTGTGCCTTTGAGCTACCAGAAGAAGTAAGTTTTTGGCTGCCATCAATTCCTTTCTGTATTTTGGTGGCTTCTTGTATAGCCAAGATGATTTCCTGCATCCTTGGCCGGCCAGCTGATCTTTGTCCTACACATTGGATGGCAACTTCAGCAACCCTCCAAATG…		---	---		AT1G67720.1	---	Leucine-rich repeat protein kinase family protein	929	1	70.49	915	0	1246		gi|224107699|ref|XP_002314568.1|	predicted protein [Populus trichocarpa]	934	1	80.5	918	0	1429
	464	UN00465	3041	CTCACGTACAAGGACCATGTCCTACAAAAAAGGATTACATCCTCGGTGATTTGGCTGCAAAGAGGGGAAGAAACAGAGAGGAAAAATAAAGCTTACCAACAAAAGACTGAGACTGGAAAGTGTCCCAACTTGGCAACATATCTCATCGCAAAAATGACAAGCAACTGAGACTCGGTGAATTCAACTTATAAGTCCACGAATTAGATTGAAGCAACTCCTCCCACTTACTTGAGGAGAAGGAAAAAGGTCAGCACATGAACAAGAGTCTCAAGACCTGCTGTACAACTGGAAATTAAAGCTTATTTCCTCCTTTACACCTCTACTGTCCTACGTTGTTACTGCTAGAATCCATCAGAATTGTCAACTTCCTCGCTGTTTTTATGAAGTCGCTGAATGGTT…		---	---		AT4G30080.1	ARF16	auxin response factor 16	670	1	56.14	700	0	703		gi|255556996|ref|XP_002519531.1|	Auxin response factor, putative [Ricinus communis]	702	1	74.72	704	0	1057
	465	UN00466	3040	AGAAGGAGGTCGGAAGAGGAAGTTACTTCCTCTTCCGACCTCCTTCTGTTCATTACTGCCACCCCCACACAAAAGTCACAAGCAGATTCCTAACGAAAGAGAGAAAATACAGATACTTGTTTTTTTTTCATGGGAACCAAGTTCTTGGCACTAAGCTGCATAAGGAAGGAGAGCTATGGGGTGGGCGACCTGTCACCCCGGCCGAGGTACCCTTCCATGCCCAAGTACCCTAAAGGCGTGGAAACAGCGACGTCGTCGGAGGCCGTGGCCCAGGTGGCGCTCTTCTCCGTCATGGGGATGACATGCTCTGCTTGCGCCGGATCCGTGGAGAAGGCCGTGAAGAGGCTTCCTGGGATCCAAGAAGCTGTCGTCGATGTCTTGAACAATAAGGCTCAAGTT…		K17686	---		AT1G63440.1	HMA5	heavy metal atpase 5	995	1	74.97	963	0	1404		gi|255537433|ref|XP_002509783.1|	copper-transporting atpase p-type, putative [Ricinus communis]	987	1	85.79	971	0	1586
	466	UN00467	3039	GGGCTTCAAAATTAAGGTAGTAAGACTAAAGCATAAGAATTATGACACTAACTTACAAGGAAATTAAAAGCAACACATACAGCCGAGATGATCATAGAGAGATCTTCAACATGGACCCTAAAAACCCAGTGACAAAAATAAGTGCGAATTGGGGATCCTATGGTCAGTTATGACATACATACCGGCAGCAATGTTCCGCCTACAATTGGAAGACCGTGTCATTGGGAGCCACCACCGACACATCGGAGACGAGAAGGAATTGATACATGAGCTGAAATCTTTGCACAACATTATGATCATTTCCAGTCCACGCTAGGGAACTTCACCCTGCTTCTGCCATCCTTTACGCTTCTTCCTCCCCTCCCAACTCCCAAAGCAAAAAAAATTATGATTACACAG…		---	---		AT1G12800.1	---	Nucleic acid-binding, OB-fold-like protein	767	1	50.8	813	0	677		gi|255537401|ref|XP_002509767.1|	conserved hypothetical protein [Ricinus communis]	748	1	63.64	770	0	852
	467	UN00468	3039	CCGATCTCCCAAACGCGCCCAATTCCTTCACTCGCTACCTTGCTTCCCTTATTTTTGGCGCATATCTCCGCGATCAAATCTCTCTCGAAGGTTTGTTTTTGCAATGCGGTTCTAGAGTTGGGGTAATTGGATTTCATGGACATTGATCTCAGGCTGCCTTCTGGTGAAAATGATAAAGATGATAGTCGTTCAAATGGAATTAATGGAATGTTGGGTGAAAGTAAGCTGCACAACTCAGATGTAGAAACTGGAAACACTGCAGAGCAGGTACCTCCTATAGATGGGGATGACTCTCCCACAGTGGCCATGGTCTTAAAGGAGGATACAAGTCTTGAGCCTCTTTCTGGAATGGAATTTGAATCGCATGGGGCAGCTTATGCATTTTATCAGGAATATGCT…		---	---		AT3G22170.2	FHY3	far-red elongated hypocotyls 3	839	1	65.41	847	0	1113		gi|224089813|ref|XP_002308820.1|	predicted protein [Populus trichocarpa]	846	1	81.42	845	0	1379
	468	UN00469	3038	AGACATGCTCTCCATCCCACCAGCCACAACTTAACACCAACGCCCCCACCCTCCCTCCATTTCCTGCACCTCCTCTGCCATCTCTCTCTCGCGTTCTTCCCACGCCCACTTCAAAACGATGCCGGAGCGAGGTGAGGTTGTGAAAACCGTGACCCTGGGAGGCAAAGGCTCGTCCCTCTCCTCCTCTTCCGTCTACGCGGTTGCCACGGGCTCCGCTCAGGTACGCATCGACTCGTCCGCACTCCATAGGCTCTCCGATAACCCCACCACCAAACTCATCAAACTCCAATTTCCCACCCCCGAAGCCCGAAACCCAATACAATCCCGCGCCTTCCTCGTCCTCCTCATCAACAAGCTCCTCCGCTGCTTCGACGTCCGCGCCTCAATCCCTACCCTCAT…		K01892	EC:6.1.1.21		AT3G02760.1	---	Class II aaRS and biotin synthetases superfamily protein	883	1	59.59	871	0	890		gi|255569072|ref|XP_002525505.1|	histidyl-tRNA synthetase, putative [Ricinus communis]	886	1	68.28	886	0	1042
	469	UN00470	3037	CAGACATTCAAATTCAACTCAGTAGTTCTACCTTCCAAATCCAGACTTCAAAATACAATTCAAGAATTTTGCCTCCTTTCATCAACTGATGGCAGGCTCGAGAGAGTGTCACGAAGCGGGAAGCTCATAGTCATAACAGACTTGCGGGTACATATCACAAAACAAGGGAGGAATTTTACAGCTCCGAGACTAGTTCTATCTAGCATACAAAAACTAAACTGAGGGAAAAAAGACAAAAAGACTTCAACGATCATATCTTAGGTTTTTACATCATCTTCTTCTTCTCCTCCTAAATGAATCTTATTAGGCTTTCACATCTGCTAGCTAAAAAACTAAAATGAAGCTCACTGAAGGCAAGAAATTTCAAAGTTGATCTTTGTTTTTAACACTTAGAATTCC…		---	---		AT2G19130.1	---	S-locus lectin protein kinase family protein	828	1	61.22	789	0	911		gi|224126835|ref|XP_002319938.1|	predicted protein [Populus trichocarpa]	826	1	71.88	786	0	1071
	470	UN00471	3037	ACTATTACAACAATGTGCGAGTTTTCGCCAATGTAGTACAAATGAATTTGATGTGGTGTATACAAAAGTACATCCACAACGGTGCCAAGATCGCAGTTTGCTTGCCACAATTGCTCCATTACCATTAAGTCACTCTAATCGTTCACCCTAGTTTGCTTGCAAGGTCAAGAATGAGACAAAGCAAACTCCAATCGGAGGCTTCAGGTGGAGCCGCCATTTAGGTCGGGCGTAGACTAAACCCTATTCTCTCTAGCTCCACTTTTTTTTTTTTTAATTTAACTATGTGTACCTCATGGTGTAGGATACTGTTGTTAACAATGCATATACGTCAACCTGGGGCCTGTTGAAATTTAAGACGCTTCCCAGACCTTGTAATCTCTTCCCTCGATGACCGGAGAC…		---	---		AT1G69830.1	ATAMY3, AMY3	alpha-amylase-like 3	887	1	70.25	837	0	1188		gi|255558214|ref|XP_002520134.1|	alpha-amylase, putative [Ricinus communis]	900	1	76.12	896	0	1349
	471	UN00472	3036	ATTTCAAAAGCAGACCCAAATTTCCCAAAACAACCAAACGCACTTTCCACTCTCTCCCAAACACAGACCCCTGCACCCTAACCGCCACTCTCTCTTTGGAGGAGAGAATGGCGACGGCGTTCGCGATAACCCCACACAAAGTCTCCCTCTGCGTCCTGCTCCAGACCTATACCTCCCCTTCCCAAGCCACTGTCCCTTTCCCTTTCTGCTCCATCTCCCAGCATAACCGCCTCGGCCTCTTCTTGCTCGCCCTTACCAAGTCGTACGACGATGCTTTGGAGCCGAAGCTGGAGCAGCTCCTGCACCAAATGAGGGAGGCTAGTGGCGCCTTGGCGCACTGGCTGATCAATCACCTAACCGCCCGCCTCTCCTCGCTCTCCTCACCTGACGATTTGTTCA…		K03352	---		AT1G06590.1	---	unknown protein; Has 380 Blast hits to 268 proteins in 109 species: Archae - 0; Bacteria - 0; Metazoa - 245; Fungi - 73; Plants - 49; Viruses - 0; Other Eukaryotes - 13 (source: NCBI BLink).	916	1	61.23	913	0	999		gi|255584099|ref|XP_002532792.1|	conserved hypothetical protein [Ricinus communis]	917	1	72.73	913	0	1224
	472	UN00473	3035	GTCGGTGCATTTACAATTCAGTTCCTTCAAAATTCAGCGAAAATTTATGGTTAGGGCACCTTCCAGGTTTGGACGAACATGAAGAACTGGGGCAGACTCCGAGAGTTTGTCTTCTTGAGTGCAAGAAAACGAAACCAGTTAACCGGGGGATTGTGAACAAATATAAACAGTAAGGAGCGCCAAAACAGAAGAAAAGAGAAGTTCTTTCTTTGTTGGGTTCCCTATATATTTATGTTCTTTCCTTGTTCTGGGTATCTCTTAAGAGGTAGCCAAAGTAAGGAATGGATACGGCGAGGAACAGGAAGGTGTTTGGGTTCGGTGTTTCAATGTGCGGCGGCGAGGAAGAGTTGGAGCAGCAGATATCAAGAGATGGAAGCCATTATAGCCTTTCAACTGGGA…		---	---		AT2G26650.1	AKT1, ATAKT1, KT1	K+ transporter 1	857	1	70.95	871	0	1256		gi|255576976|ref|XP_002529373.1|	Potassium channel AKT1, putative [Ricinus communis]	901	1	81.09	883	0	1453
	473	UN00474	3033	GAAAAATGTCCCGTTTTATACAGCCCATGTAACCCTTTTTGACTTCCTTTACACCGAAAAAAACCGCAATTTACAATCCAAACTCTCGGAGGGTCCCGTGGCCTTCAAATTGGGTTCACAGGCGAAGAGTTCAAAACCTTTACACTGTTTAGATTGGCATTATAGGGCATTGACATAAGAGGGTAGATCTAACCATAACTGTATGGGACAATTCCAATCCATAATCACATTAAAACTGGACTCTTACATGACGCCCCTAAAAGAGTTGTTCCTTCTTGCAACTGTACAAAGCTAAACAGAAGTACCCATGTTTGGGGCTTTCTTTGGATTCATTGGATATCACCGGAATCGATCATCCAAATATTGACAAACATGACACATGGTTGTATTAGAATCTTT…		---	---		AT2G25760.1	---	Protein kinase family protein	673	1	81.52	606	0	1050		gi|359482572|ref|XP_002283957.2|	PREDICTED: uncharacterized protein LOC100253221 [Vitis vinifera]	704	1	88.96	607	0	1142
	474	UN00475	3030	CCAGTGAATCAGTAGAGCCGAAGTCCTGGCCAAGATGGAATAATCCTAGGCAGTATTGGTAGGTACTCTAAAGGCTAATAGTAAATCTTCAGTACAGAAGTAACGTCAAGTACTTGTGGACAAAGAGATCAAGGACAAATCATGCTGAAAATAGACAAGGATATTTCACTGATTATGAATTCCGCAATCAAGTAAACTTCAAATACAAAACAGCATTGTGCTCTGATGATTCATGACAAAAGAGCTGACCCAAAAGAAGTTCAGCTTCCCCTCTTTGTCAACGCATATTAAAAATTCTCTTTGCAGATCATCAAATGGAGTTGCCCGACAAGTGTTTGTGAGCGCAGTGTAACTTTTGGTGTAAGAGAAAGAGACAGGGACTTAAGCTGGCTTCAAAGA…		K15082	---		AT2G06040.1	---	CONTAINS InterPro DOMAIN/s: Leucine-rich repeat, cysteine-containing subtype (InterPro:IPR006553); BEST Arabidopsis thaliana protein match is: RNI-like superfamily protein (TAIR:AT5G21900.1); Has 5028 Blast hits to 2547 proteins in 240 species: Archae - 0; Bacteria - 125; Metazoa - 2326; Fungi - 765; Plants - 1373; Viruses - 0; Other Eukaryotes - 439 (source: NCBI BLink).	762	1	58.06	484	0	556		gi|356556384|ref|XP_003546506.1|	PREDICTED: uncharacterized F-box/LRR-repeat protein C02F5.7-like [Glycine max]	541	1	63.4	500	0	624
	475	UN00476	3028	GAAGAAGAAGAGCAAGAAGAGCAAAAAAATCGCTCCAAAAGCAGTAGCAACGAAGCTGAAGCCCAGCCCCAAAGAAAACCCTTTTGAGACCATATGGTCGCGCCGCAAGTTTGACATCCTTGGGAAGAAGCGGAAAGGGGAAGAGCGCCGTGTCGGCCTCGCCCGATCCCGTGCCATCGATAAGAGGAAGAACACGCTGCTGAAGGAGTACGAGAGGAGTGGGAAAGCCTCGGTTTTTGTGGACAAGCGGATTGGCGAGAAGAATGAGGAGCTCGGAGAGTTTGATAAAGCTATTCTCCGCTCCCAACGGGAACGCCAGTCAAAATTGGGGAAGAAGAGCAAGTATAACTTATCTGATGGGGAGGAGGATGATTTGGGGTTTCCAGGTCTCAGCCACCT…		K14766	---		AT1G69070.1	---	FUNCTIONS IN: molecular_function unknown; INVOLVED IN: biological_process unknown; LOCATED IN: cellular_component unknown; EXPRESSED IN: 23 plant structures; EXPRESSED DURING: 13 growth stages; CONTAINS InterPro DOMAIN/s: Nop14-like protein (InterPro:IPR007276); Has 69842 Blast hits to 35213 proteins in 1572 species: Archae - 363; Bacteria - 20593; Metazoa - 20851; Fungi - 8010; Plants - 2912; Vi…	901	1	53.95	923	0	770		gi|255552772|ref|XP_002517429.1|	nop14, putative [Ricinus communis]	865	1	65.58	892	0	900
	476	UN00477	3025	CGGAAAAATCAAAGACATAGCTATGAAGCCTTTTGGAGTATCCTGCTAAAATGAACCGTCAAATAGGTTTCTATACAATTTCTCACTTCCAAACCAACTAGACCCACCATGCAGCAGGTCTGGTTCGAATCGAATTGAGATACCTACATCAAATCATACAATGTATGCATTGTTGGGACTGCAATAGTGAGACCATCTGCTCCTACTCAAACTACCAGCGTGTATACATTATCGGGATGGTTCTGTCCTCCAATGCCATAGATTTTTATTGCAAAAAAAAAGTGGGAGTTTCTGCCGGAATGTGTTGGACAAGTTAGCCATACTTGCCGCTGAAGAACCCAAAGAGTATACAGGAAACACAACAACTCTGATGGATTTCACAAAACAATAGGTTGTTCT…		---	---		AT5G43745.1	---	Protein of unknown function (DUF1012)	817	1	67.86	756	0	957		gi|224111074|ref|XP_002315738.1|	predicted protein [Populus trichocarpa]	751	1	74.6	752	0	1071
	477	UN00478	3023	CCACGACATTCCCTGAAACATCATTCAGAGAACGGTATAGATAGATGTCATTGCACTTCACGAAACTTATTATTGGGATCTCGTCTCGGAACAAAAACACGCTTTTTGAAACAGCTCACATGTCGCACCCATCATACAACAACAGAAGATTTCCACAATATAATGAGCTACTCTTGCCTATCGGCCAATATAAACTGTACAAAATCCAGATCCAGTTCTACAAGTTTGCACGGACAGAAATTCCAGCCTCTTTCACAAGCTGCTCGGTCAAAGTCGACAACTTAAGGACTTTTGTTTTGACCTCCTTGAAGCATTCATTGTTTTCCAATACACTTTTCTCAGAATTTGAGCCATTCTGCATGTCATTAGTATCAGCATCGATGCTCAAGCTAGCTTTAT…		---	---		AT4G32190.1	---	Myosin heavy chain-related protein	783	1	54.56	746	1e-176	534		gi|255548884|ref|XP_002515498.1|	Ubiquitin-protein ligase BRE1A, putative [Ricinus communis]	776	1	64.94	753	0	682
	478	UN00479	3023	GAAGTGAACAAGAGTTGACGATTCTTTCGCCCCTAGGAGCTGCAAAAATGTCGATGGGGGAAGGTGATGTTGAGATGCCTTCCTTGAAGTCTGAGAAAGAGTTGTCTGATACCAACCATCCAAGCGATGGGAAAGTTCCTACAGAGAATGGATTGCATGTACATACTACTGCATTGGCGGATATTAATTACGATCAGCTCATCCAGATGGTTATGGACTTGAAATTCCAGAACGAGTTCTTCAAGTCTCAGTTTGAGGGTTTTAAAAATCTTAAAACGCAGCAGAATGGGCCTCAGGAGAAAATAACTAATCAAATGATTGCTGAATCTCCATGTGTGAAAGAGCTCCAGGAAAGAATTGAGTCTTTGAGTAGAGAACTTCACGAAGAAAAACTAACAC…		---	---		AT5G66030.1	ATGRIP, GRIP	Golgi-localized GRIP domain-containing protein	788	2	68.92 | 49.14	592 | 175	0 | 0	615 | 156		gi|224081473|ref|XP_002306424.1|	predicted protein [Populus trichocarpa]	791	1	77.25	589	0	679
	479	UN00480	3022	CTAAGACAATAATTTTCAATGTCATCAGTTGAATAATTAACACTTAATTTTGTATATAAATAAAACATATATAAATTTAAGTCACACTAATATTGGTTGGTACAAACAAAAATTGGCATAGTTATAGTTCACAATCAACATCTTACAGGTGATCAGTATGCTCTGGTTTGCTAAACCTACTGGGTTAGGTTAGTTTTCGTCTTTTAATCCGCGCGAGTCTTTTTCACAAGAAACCTTCGCTCTGCAACAGGCCGGGATAGACGAGAGAGATTATCTGTTTCAAGGATCTCAAGGATGCATTCAAGAAAGCATGCCCCTCCATGGCTTTTAACAACAATTTGGCTCCCTTTGAAAAGTCTTCAAGGCGACCCATTACAGGTCTTATTCCACATATTTGAA…		K14311	---		AT4G38760.1	---	Protein of unknown function (DUF3414)	1965	1	47.17	937	0	799		gi|359474871|ref|XP_002277289.2|	PREDICTED: uncharacterized protein LOC100264071 [Vitis vinifera]	1983	1	57.1	944	0	1047
	480	UN00481	3021	CCGATAGATTGATTAAACAAACTCTCAATGTTTAACATCGCCAACAGTGTTACTAATTTGCATGAATCAATACTTGAACAGAACAAATTTATGTTAACTTGCAAAACTCTACATTTCTCCTAAACGCTACGTAGGTCACGCATCAGGATCGAACATCGTCATGTTTGTGGTTAGCTGCTCCTCAATGCCGAAAGAGAAAAGAACGACCTACCTTTAGTCCTAGGGACTGCAGTTGAAACATGACCCTTGTGAGTACTCTGGACATCAAATTTCTTTAAGTTTGTCTGAGCAGAGGAATCAGCAGCATTCATAACCTCTTGCTGCAGATCATGCGAATAAAGTGCTTCCTGGCAATGGAGAGAGTCAGTGTTTCTCTTACTGACAACTTTCACCTCAGCA…		---	---		AT1G72410.1	---	COP1-interacting protein-related	1163	1	19.6	505	2e-06	52		gi|255559767|ref|XP_002520903.1|	hypothetical protein RCOM_0690420 [Ricinus communis]	1051	1	47.36	946	0	675
	481	UN00482	3018	ATGAATCAATATCGCCAATTCCCGTAACCAAAAATCTAAAAACAATTAGTAAAAAAGAATAGTCCTCACGAGCGCACTCTCAAAAAAATCTCCCCCCTTCCTTCCCTCTCTTTGCCTTTCTCCTTTCGCTTACTAGCCTTTGCCTTTCTGGTCTTGTTTTTGCGACCTTCAAAAGCAAAAACCAACCGAACTGACAGTTGTGCCTAAAACTCTTTCTCCATCTCTCTCTTTCTGCTATATGAAGCCTGCAAAACGATCCTTAACCATAAACAACAAAACGACGACAAGGAAAAGTCCAAAAAGGCTTCAGTAAGAACCGAAGTTTGGAGCTTTATTCGCGTGTGTAGCAAATACAGAATGGGAATGATGGAAGAGAAAATGAGGGGCTCAGGTGGTGGT…		---	---		AT1G77280.1	---	Protein kinase protein with adenine nucleotide alpha hydrolases-like domain	794	1	61.17	770	0	856		gi|255558560|ref|XP_002520305.1|	ATP binding protein, putative [Ricinus communis]	758	1	74.5	757	0	1060
	482	UN00483	3018	CAACGTTTCCAACGTTCTGTCTTTTAAGTAGCAATAGTAACGGTACCTAGTTGGCCGTGTCAGAATTCCCGTGGTATCCGGGCCTCTTAAGGAGGGGAAAGGAACGTTAACTCGTTGCCCGTAGAAGTGGAGAGAGTGTTAGGGAGCTAAGTAAGCGAGGTTTCTCTTCCAGGTTCGGGAATCTTTGGTTTTCCTGTTTAATCAAATTCAAAGGGAGGTGCTTTCTTCCTTTCTTTTCTATTTGGCTGATAAAAGCTCCAATCTTTCTCTTTCTTTTTAACACCCCCGCCCCACACACACACACACTTATTGAGAGCCTCTCCAGTTTGCTGGTCCATATACACCAAATTTCCTCAAAAACGAGGGGCCAACCATTCACTTGTTGAGCCAAAGATCATA…		---	---		AT4G35300.4	TMT2	tonoplast monosaccharide transporter2	739	1	71.76	740	0	1007		gi|255539302|ref|XP_002510716.1|	sugar transporter, putative [Ricinus communis]	739	1	84.12	743	0	1188
	483	UN00484	3017	CACTGACATTAGGGTTAGGGTGTCAGTCACCTCCCGCAAAATAGTTTCAAACTCTAACGCGGACAGCAGTGGCAAATGATGGTGGTGGCAAGTTGGTGTTGTATTAAGAAAAGTCCCATATCAGGTGGTGGCAACAAGGAAAGGGAAACCATTGATGTTTTGCACATGCTCCTTCATGATCACGCCATCTTTCTTTAATTTTTCTTCTCTAAAACATTTCTTCCACTGTTGTAATCAGACTATTATTTATGGATGGACTAGTTATTGAAGCCATTTATTTTTAAAATGAGTAAGGTACTTAGATACTGCTGCTGCCACAATCGCGATGATGGACAAGTGTTTATGAGAAGTCACCAACACTGGTCAGGCTGCTTGTTCTACCGCCACAACCACTTCCAC…		---	---		AT2G22660.2	---	Protein of unknown function (duplicated DUF1399)	819	1	56.82	660	0	731		gi|224133168|ref|XP_002321500.1|	predicted protein, partial [Populus trichocarpa]	789	1	65.07	710	0	879
	484	UN00485	3016	CGAGATCTACACGAGCTTTTTCGAGAGCACTTGATAACTCCTCAGGCTTCCTCCCTCCTGCCTGTGCAAAATTAGGCTTGCCTCCCCCTCCCCCACCACACAATTTTGCTATAGGACCGATAAATTTTCCTGCCTGAACACCCAAATCGACTACCCCAGAAGTGAATGCTGCCACTAAACTTACCTTCCCTTCACCTGTTCTGGACCCCAGAATTACAGCTGCTGGATCTTGCAACACATCCATCAAATGTTCGGCCGCGCTCTTCAGTGAATCACCATCCATGTCGTCCATGGACTCAACTAAAACCCTGATTGTTTTCTTAGTTCCTGCCGAGAATGCCTTGTTTGCAATAGTTGATGCTTGATACTCTGCTGCTTTCTTGCGCAATGAAGAAACTT…		K01872	EC:6.1.1.7		AT5G22800.1	EMB86, EMB1030, EMB263	Alanyl-tRNA synthetase, class IIc	978	1	76.87	951	0	1359		gi|224105089|ref|XP_002313683.1|	predicted protein [Populus trichocarpa]	994	1	81.35	992	0	1504
	485	UN00486	3015	CAGATTTCCAAACATAAAATTCTTAGTTACCAAACATAGGGTATGTCATTCATCCCATTATGAACGCATACAACCAAACCAATTGTATAATAGACAACAAATTGCCTCCATCTTGACTACGCAAGTAGCATGCATTATTATTGCATTACAGTCAACTCCAAGCATAATCCAAAAGTACTTCTACGTTTCATCCTTTTTCAGAACTTTAACATTCACTCACCATCAAGTATCCATTGGGCTCATCTTCGGACTACTGGATGTTGAAAATCTGACATCCAAGACTTAGTGATCGCCGAAGAGTTTAACTGCCAAACAATATGTCATAGCATACAGCATGGGAGACGTCAACCACAAGTTGTAACTGGCTTGCTGATTTATGTGCCAAACATAAATGGATCT…		---	---		AT3G62200.1	---	Putative endonuclease or glycosyl hydrolase	673	1	50.3	664	0	595		gi|359479976|ref|XP_002273252.2|	PREDICTED: uncharacterized protein LOC100253767 [Vitis vinifera]	640	1	58.82	663	0	707
	486	UN00487	3011	AGACTTTAAAAATATTCACAATTATTATTTAATTGTAAGTACTCTTTATTTCACGATTCGCTACATCACAAAATCACAAGAATCTGCTTACAAAGAATTCCAATTTAATCTCACCACGGGACCATTCGAATTAGACAATGTCCTGCTTGCGAACCATTATCCTAACGAAATGGTATTCGGGTGTGCCCTCTAACATTATGTTTCATTTGATTGCTTTGGCCGTCGAATGGAGGACTGACTGCAAGATTTCAAAGGACGCTGTCGAGCTCTGAAACGGAGCCTTCAGGTTTTTTACTCAGCTAGCAACTGGGATGCTGCGGCTAGCTAATCTTCACCTTGCCTTTCCATGTCTTCTTGCATTTCGACAGGCTCAGGAAAAACTTCGTTGGATGGTCCTTT…		---	---		AT2G16250.1	---	Leucine-rich repeat protein kinase family protein	915	1	55.74	784	0	775		gi|255538650|ref|XP_002510390.1|	lrr receptor protein kinase, putative [Ricinus communis]	897	1	68.86	883	0	1085
	487	UN00488	3011	TTCAGGAACAAGTGTTAACACATCTCCAAATAACCATGAAGGTGATCCCCCACCAATGCCAGGATCCATGTCCAAGCAGCAACCAAACACTCTAAACAGAAGAAAAAATACCTACATTCCAATGTTGAATCTAATATCAATACATACAACTCATAGAGAGTTCAGTAGAATGATTAATGGTACAGTATTTATTCATTGCTTATCGACATTTGGGAGGCCAAATACGCCAGTAATGCTCACGACTACTAAGCTACATGCTCTTGATACGGTACAACAATGGGCAAACATGGCTCTAGGAGTTCAGGACAGGACTTCAGCAAAATGCTGGAATGTCAGATCAGCAAGAGCTCTTTGTTAGCTTCACGGAAAAACAGCCGAAGTATTTAACCATGATATGTC…		---	---		AT5G64940.2	ATATH13, ATH13	ABC2 homolog 13	761	1	87.66	616	0	1048		gi|224096282|ref|XP_002310598.1|	predicted protein [Populus trichocarpa]	765	1	86.2	710	0	1111
	488	UN00489	3011	CGGGTTGTCAATTTTTTTAGTTTTTAGAACTCCTCCACATCCAACAACTAAACAAAACGTACACAACAATCTTGTTGCGTCAACTCTGCCATGTTTGCCACGTGCCGGAAAAAGACCAGCAGCCAGCCCCAAACGCGGCAATGTAAATCACAGCAATTTTGACAACGAAGATTACAACATTGGTCCGTATCCGAAACGTTAAGATGCCTCTTTCCCTTCATGGTACTTTAGTTCGCATTACAGGTGCAAGGCGGAGAGAATGGTTAAATGAGCAACAGTAGTCCCACCAATGCATTTATCAATTCACCGCCAATGGCGTATCTTCTTCATTCTGTTGGTGACAGAATCATATAAACTGTATCTCTTGATGACATTTTGAGGTTTAGTTGAGACAGCAAA…		K01897	EC:6.2.1.3		AT3G05970.1	LACS6, ATLACS6	long-chain acyl-CoA synthetase 6	701	1	78.01	682	0	1128		gi|255552335|ref|XP_002517212.1|	Acyl-CoA synthetase [Ricinus communis]	694	1	83.75	683	0	1196
	489	UN00490	3011	AAAAAAGGGGAAAGAGAAGGTGGTTTTGCCTAGTTACCCCGAAATTGAGGATGAAGTTCCGGGTCCTGATAGAAATGATGCTGTTGATTGGACTAAATTGGCCGATGATACAGTAATTCAGTTGTTTTCCTGTTTAAATTATCGAGACCGTGCAAGCTTGGCATCAACCTGTAGGACATGGAGAGCACTAGGGGCTTCACCTTGCTTGTGGAGCTCCTTGGATCTCCGGGCTCACAAATGTGATGCCTCCATGGCGCGATCACTTGGTTCAAGATGTGGAAACCTACAAAAACTTAGGTTCCGTGGAGTGGAGTCTGCTGATGCATTAATACATCTTCAGGCCAGGAATTTGCAGGAAATAAGTGGCGATTACTGTAGGAAAATAACAGATGCAACTCT…		---	---		AT2G44900.1	ARABIDILLO-1, ARABIDILLO1	ARABIDILLO-1	930	1	78.93	916	0	1251		gi|255541074|ref|XP_002511601.1|	ubiquitin-protein ligase, putative [Ricinus communis]	920	1	90.41	907	0	1413
	490	UN00491	3007	GGTCCTCTCCCTCTCCTCCCAGCAGACGTGGACTTCTTCCTGCTCCTCCTCAATGTCCAAAGCTTGCCGGTCTTTTAAAATGCCCGTGTACCAGCCCTTTTACCGTTTGACTCTCTCTCCCTCTCTCTTTCCCAAAGCACAAACACTTGGAATTCCATTCACAAATAGGACGTCTCTTCCATCTTCCTAAAGCTCTCCTTTTTTTTTTTTTTTACCTTGGAATCCGATTTCTTTGCTCGCGTTTTACAACATCGATGTGGGGACTTAGTTGCATATACTAAATTATCCGTGGTGACTTGTTTATAGTAACTTGCAAAGAAAAGTGATGACGAGAAGTAAAGGAAAAGCTGGTTTTGGGGTTTTGGAGGAAGTGGGGAAGTTCATCAACCATATCAAAGA…		---	---		AT3G18370.1	SYTF, ATSYTF, NTMC2TYPE3, NTMC2T3	C2 domain-containing protein	815	1	58.79	813	0	914		gi|224135377|ref|XP_002322058.1|	plant synaptotagmin [Populus trichocarpa]	825	1	72.82	813	0	1159
	491	UN00492	3005	CAAAGAATTAGAAGGCCGATCACATAGAAGCTAAAATAATCTAACAAGTGTTGAGGTTCTGCAATCCAGTACCTTGACAAATGCATTCAAGTCCGGCTATGGATTCATCATGTACAGCCTAGGAGAGCCAACATACCAAAAAAGAATAAAGAATCCGCTTGAACTTGTTCAGGGTTCCATCTCAATTTGACTAACTGGAGGGTTTATAGAGGAGTGGTATTGCTCTCTACCGGCGGTGTAGTCTCTACTACCCAAGCTACCTTGGCTGAAAAAATCTGTACTGTAGTTTTGACTGCCAAATGCCATCCTCCGGAACAATCTTATTTCTGCAGATTGTTCAGCTGAGTTATAGACCTCACTTTCCCCTACCCTCATGCCATTGGTTAGATCTGCTGTGCC…		---	---		AT1G68690.1	---	Protein kinase superfamily protein	708	1	74.64	418	0	631		gi|255546929|ref|XP_002514522.1|	ATP binding protein, putative [Ricinus communis]	811	1	82.69	416	0	701
	492	UN00493	3005	TAGTAGAAGAACAAGATTCCCCTCCATGAGTTTACAGCAAGAAAAGTGAGATTTTTTTCATTATGATTTGGCTCTTCTCAAGTCAAAAACAACATTACAGTACATTTTCTACGTACAACACATTCTTGATTCTTCAGCCTCGCTTGCTACAAAGATGATAATACGAGAAAGCCTCTTCTGCTAGGCCAATTTATGCTTCTTCCCCATGTTGGGAAAAACCCGAAGCCGAACCCAAATCCCACTCGCTTTCTGATATAGAAAACGCTCACACATTGTAATTATACATTTTAGAAAGGAGAGAGGGGGGATAGGAGGGAGATGATAATACATGAACCTATATAGGAATTAAGCAAAATTCCTAAAACCCAAAACCCCAACCATCAAACTAAAGAGGTTGTT…		---	---		AT3G14240.1	---	Subtilase family protein	775	1	75.91	772	0	1123		gi|224119674|ref|XP_002331218.1|	predicted protein [Populus trichocarpa]	773	1	81.21	777	0	1202
	493	UN00494	3005	ATGGAGCGAAGATATCAGATGTCATTTGATTTATCTCTAGAAGAAACTACAATTTTATCCGACCAAGAAAAAAAAGAGAAGAAACTACAATTTTATAAAATACAGATTGCGCCGAAAAGATCACTACTATCGTACACTGCTACATTTACAGGCACCTGTGTGCCCCCCACCGCCAAACCGCCAAAACTTGCTACACTACACTGCCTCAGAAAGGATCGCGTTGGCTTCCTTTTGATCCTCCAACTCCTCCTGCTCCGGCTCCGTGCCAGATATCAAGGATGCTGATTGAATCTTTCCGGCATGCTCCAGCCGCATCAGAATTACTCCTCTTGCGTAGCGTGACTGTATAGAAATATCCCGAACCTTAATTCTATTCACAGTACCACTTTGGCTTACTAA…		K02469	---		AT3G10690.1	GYRA	DNA GYRASE A	950	2	76.4 | 24.62	877 | 264	0 | 8.00E-07	1283 | 53.5		gi|224110064|ref|XP_002315402.1|	predicted protein [Populus trichocarpa]	932	1	84.78	887	0	1418
	494	UN00495	3002	GCGAAGAAAACCCACCCAGAGACACGTGGGAAGAGTGGGAAGATAGAGGGAGGGAATGGCGGGAATGCTGATGCAATCCCAGATGGCGGCGACGGCGGGGCTGACGGTGGGGACGGGCCAGCATATGTCGGCGTCGCTGGCCAACTCGTACAGAGTGGCCGCCGTGTCCTACCGCCTCGCTGTGAACCTCCGAACCGGAAACGAGGGTAACCCTACCGAGATGTTTAGTCTCTGCCTCTCTCTTGCCAGGGGGATTGATTATGCAGTTTCAAATAATGAGGTCCCAGCTAATGTTGAAGAGTTGCCTTCTTTATTGAAACAGATATGCAAGCGGGAAAATGATCTCTTCTTGCAAGCGGCTATCATGGTCTTGATGATTTCTGTTAAGAATGCTTGTAA…		K04706	EC:6.3.2.-		AT5G41580.1	---	RING/U-box superfamily protein	760	1	49.89	463	5e-145	451		gi|255537601|ref|XP_002509867.1|	sumo ligase, putative [Ricinus communis]	853	1	49.44	900	0	701
	495	UN00496	3001	TGGCTCAGAGAAGAAGCAGAGGGATGGTGCAGGGCAGAAACAGAAGCAGGCGGTTAGTGAGGATTCAGAGAGTGGGCAGAGGGATGGTTTCAAATCGAGCGTGCTTGTGGATATGCATCCCTGTATTCAGTCATGTAGTGTTAGCAATCTGTTTGATGGCGATGGTAGGCAGAACAGTGGTTTTGCTGGTGGTTCAGCTGGGTCTGAGAAAGATAGGAAACAGGTNNNNNNNNNNTTATTTGATGCGTTGGGGAATTGGATCCGGTGGAAGTGTAAATAACATTTACGATAGATTGGCTGGGACCCCANNNNNNNNNNCCAAAAAGTAAAAAAATAAAAATAAAAACCCTAATTAGCCCCTTCTGCCGCAGTCTAAACCTATTTTCTCTCTTTCTTCCT…		---	---		AT3G50370.1	---	unknown protein; FUNCTIONS IN: molecular_function unknown; INVOLVED IN: biological_process unknown; LOCATED IN: cellular_component unknown; EXPRESSED IN: 26 plant structures; EXPRESSED DURING: 15 growth stages; Has 27734 Blast hits to 16708 proteins in 1259 species: Archae - 81; Bacteria - 3434; Metazoa - 10876; Fungi - 2514; Plants - 987; Viruses - 212; Other Eukaryotes - 9630 (source: NCBI BLin…	2156	2	42.24 | 60.87	490 | 69	2.00E-79 | 7.00E-15	285 | 80.1		gi|224096768|ref|XP_002310728.1|	predicted protein [Populus trichocarpa]	1828	1	59.77	609	1e-178	569
	496	UN00497	3001	TTAAGATTAGCAAGCTCTGCACCTAAAAGTCATCCCCTTTAAAAAAGAAAAGAAGTGCGCATACCTTAGATTATTCCTAGCTCCTATTATCTGTCACCCGCAGCTGCAGATCTCTATATCCTAAAATCTAAACCCAAGAATTCCAAAAGAAAAAGAAAAAAAAAACTTTGCACATACCATAACAAGTCCAAGCCAAAATTAATTAGATACCCATCACAAAACTTGTCAAGGAAAAAATGAAAATCAGACAAAAAAAGGGTCTTCGTTTTAATATTTAAACCAAGGGATCCCGTTTAATTGTCACATGGTTTGTCTCTTTCTGGTCACCAATCTTGGAAGAAGATGAAGATTGATGATGATGATGATGGTCTGGGGAATTGCGGGGGAATTCGGAGAGCA…		---	---		AT5G65700.2	BAM1	Leucine-rich receptor-like protein kinase family protein	1003	2	60.45 | 31.18	885 | 263	0 | 1.00E-22	988 | 105		gi|255571000|ref|XP_002526451.1|	Receptor protein kinase CLAVATA1 precursor, putative [Ricinus communis]	996	1	81.19	909	0	1412
	497	UN00498	3000	GTTCGCTCCCCCTCTGTCGAGGCAAGCACCACACACACTGCAGTTCACTTTTCTCCATTTGCACGCGACAGTTCCAACACACGCAACCATCCACCAAAATCCAAAATCTAAGTTAGAGAAACCACGGCTACTATTTTTTCTCTAATTAAAGAAAGAGAAGAAGCGCAAATTGCAGGCCGAGAAAGTGGAATTGAATTATGAGCGGGAACGAGTTCCGCTTCTTCCTCTCTTGCGATATCAATCTCCCCGTTACCTTTCGCGTCGAGAGGCTAGAAGGCTCCCTTCCTCCCCCCAAATCCCCCGATTCAGGGATTCATTCTGTGTCGGAGGAGAGGCAAGCGGAGTTGTATGTGGAGTGCGCATTGTACATTGATGGTGCTCCATTCGGCCTTCCCATGA…		K00914	EC:2.7.1.137		AT1G60490.1	ATVPS34, VPS34, PI3K	vacuolar protein sorting 34	814	1	84.29	815	0	1315		gi|255568784|ref|XP_002525363.1|	phosphatidylinositol 3-kinase class, putative [Ricinus communis]	813	1	92.26	814	0	1424
	498	UN00499	2999	GATGATGATGATGATGATGATGATGATGATTATGACAATCCTTCCATGAAGAGGAAGTCATCTTATGCTAGCGGTATGGCGGATGGTTCTCGATTGTCCTCGTTCAAGTCTGGCATAGATGCTAAAAAGGTCAAATCTGTTAAAAAAAATATGCAGGAGACTGAGATGGCTTTCAAGGGAATCACCCATGTTCCTAAGAAGGTGGATAGCTTTAATGAACTAGTGCACATTGCAGGATTCTCGTCCAAAGTGAAAATGAAGGGTCCTCCTCAAACTAGCAGCACCCTGCCTAGCTCTCCATTCGGGGTATTGGACAACAATTCTCCCTTCAGCATTGGAAAATTGCAGGATGTTGATGACAGGAGACGTACTCAGAAAGTAGGTAAGAATGGTCAATTC…		K11671	---		AT3G45830.1	---	unknown protein; FUNCTIONS IN: molecular_function unknown; INVOLVED IN: biological_process unknown; LOCATED IN: cellular_component unknown; EXPRESSED IN: 24 plant structures; EXPRESSED DURING: 15 growth stages; BEST Arabidopsis thaliana protein match is: unknown protein (TAIR:AT1G02290.1); Has 499 Blast hits to 438 proteins in 100 species: Archae - 0; Bacteria - 7; Metazoa - 236; Fungi - 15; Plan…	1298	3	51.1 | 95.83 | 50.9	593 | 120 | 167	2.00E-149 | 5.00E-64 | 5.00E-31	477 | 236 | 132		gi|255584148|ref|XP_002532814.1|	nfrkb, putative [Ricinus communis]	1410	1	64.75	590	0	676
	499	UN00500	2996	AAAGGCTTCAAATCTGTTTGTTTCTCCTCAAGTTAGTATATAAGTGTCTTTTTCCAGTTTGTGGTGAGATATTCTTGGTCTTGGGTTCTCTTTGGAAGTGTCTAATCCTATTGTTCCATGGGCTTCAAGTACTTCTGGGTTGGCTTCATTTTGTTCTCCGCCCTGTGTTTGGCTAGTTTCTGCGACCAAGATGGTTTCTTGAGCTTATCTTGTGGTGGAACTTCGGACTACATTGATTCATCAAACATTTCTTGGGTCTCCGATGGTGCTTATATAAGCACAGGGAACATTTCTTGGGTCTCAAACGTTGAAGGTACCTCCTTTTCAAGTGTACCGATTCGGTTCTTCCCAGATGCTCAAGGTCGCAAGTGTTATAGGCTGCCCTTAAAGAATTTGTCT…		---	---		AT5G48740.1	---	Leucine-rich repeat protein kinase family protein	895	1	66.78	894	0	1128		gi|255560145|ref|XP_002521090.1|	kinase, putative [Ricinus communis]	903	1	78.96	903	0	1382
	500	UN00501	2995	CTCCTACCATGCAGCGCCTATGGCGTTATATCCCCTGCCTAACGCGCAGGGTTAGATATTAGTTGTCCCACTCCTAAAACCGCGCGCAGAATCACAACTCCACCTAAGCATTCCAGAGAAGTTTTTTTCTTTTTCTTTTTTTTTATTTGTTACAGTCAAATTCGCAATCTCTCATACCTCTTCCTACCCTTGTGGCATCGGGCTCTAAGGCCATTGGCCACTCCAAAGAAGATTTAGTAAGTTGGGAAAACCACTACATACGCACACACAATACAGTCACGGGAAAAAAGAATTTTTTTTAAAAAAAAAAAAGGGGAGGTTAGTAGTGACCTAAAATTTGCTGTTACATAACAGTTACTGTTCGTTTGTCAGACAACAATTGCCCTTCGGCTCTCTTGC…		---	---		AT5G39960.1	---	GTP binding;GTP binding	621	1	69.48	521	0	698		gi|255556681|ref|XP_002519374.1|	GTP-binding protein enga, putative [Ricinus communis]	635	1	68.7	655	0	832
	501	UN00502	2992	CATCATTGAACTTTTATTAACCCTCTGCTCGAAAGCAGCTCACATAATTTGGTTGAGACCTTGTCATCAGGACTTGAGGACCCCATACAAAGAAGCTACTGGAATCACATTTTGTCACTCCAGTTTTCATGGTGGCAACATCCTTAGAACCTCCTGATAAATTAAGCCCAGACAAATGGTCACCCCAGATATCATATCTATATTCATCCCCTACCTTTTCCTCTACATTAACGGCTTTCTGGTTAAGTTTTGGCCCTGGAGCTCGAGCATCAGGCGATATGGTAGATTTTGAAGCCAGAGAAGAAGTATACAACACATTCGGGGAAACCTGAGCAGCACAAGGAAAAGTAGCTGACGACAAACCAAGTTTGGCACTGGTCCTCCTAGATGCTGAATTTT…		---	---		AT5G66820.1	---	unknown protein; Has 35333 Blast hits to 34131 proteins in 2444 species: Archae - 798; Bacteria - 22429; Metazoa - 974; Fungi - 991; Plants - 531; Viruses - 0; Other Eukaryotes - 9610 (source: NCBI BLink).	519	2	38.95 | 41.67	172 | 108	1.00E-17 | 7.00E-12	87.4 | 69.3		gi|224084310|ref|XP_002307256.1|	predicted protein [Populus trichocarpa]	1352	1	54.59	1024	0	930
	502	UN00503	2992	CGGGCTGTGTGATAACCTATAATGAACGTGCACTTTCCCACCGTCTCGCTTTTTAAGCTCAATCAAATCCTCGTTTGTCAACTCCGATTCTTCCTAATTCTCCCTGCCGGATCCCCAACTCGCACCCAAAACCTAAACCCAAATTGCCCCTATAAATTCCGCCGCGCGTTACCCCATTACTGGAGAGAGAGAGAGACAGAGAGAGAGAGAAGAAAAAAGAAACATAGGGAGCAGGAAAATGACAGCGAACGGGTTGCCCAATTTGAAGGAATTTACCCATCCAATGCAAAAGTTGCAAACGTTTTAGGGCTGCACGGAGTTTTATTTAAGAGACAGATTCAAAGCTTGGAACTTTGAAGAGGGATTTGCTTAGTTGGAATTCTTCCCATTTTAAGGGCT…		---	---		AT5G13020.1	---	Emsy N Terminus (ENT)/ plant Tudor-like domains-containing protein	397	1	62.5	408	3e-153	459		gi|255544742|ref|XP_002513432.1|	conserved hypothetical protein [Ricinus communis]	402	1	76.38	398	0	549
	503	UN00504	2991	TCCCTCGCACTCCTTCAGATTTGCACTAATACTGATTTTTAAAAACCTTATTACAAATTCTAGGAGAAAATTATTTTTTTATTTTTATTTTTTCCATTCAGGAGGCGTACAGATTACAATGGCCCTTCTATTAAATAGAAATGCTATTAGGAATTCCACGACCAGTCACCCCTGGACCTGAAGTTGGAAGTAGCAGTTCATAAGGTGGAACACCTGCACCACTTCTATTCTTTAGATGGACGTCCTTATTTCTTTGCTTTATTATCTCCTCTATCTCTTCCAATCGCGCAGCAAATCTATTGAACAATTGCAGTACTTCATGGTCATTGATCCAATGGCTATGCAACTGATTTACCTGTCCCAGGTACTCCTCATCAGGAGAATGAGTTGACAAGGTAT…		K00454	EC:1.13.11.12		AT1G67560.1	LOX6	PLAT/LH2 domain-containing lipoxygenase family protein	917	1	67.4	819	0	1117		gi|224100047|ref|XP_002311724.1|	predicted protein [Populus trichocarpa]	924	1	82.72	816	0	1432
	504	UN00505	2990	AGACAACTTCTATACAAATCCCAGATACCAAAGTAAAGCGGCAAGCTAAAGCTCCTTACCGGGAAAATCCTAGTGCCAGCGATCGTCTATCAGAACTCTGTTTGGAAGATGGCGAAGACAAAAACTTCCTCAAAGAAACAGAAGCATCAGCAGCAACGCGGTGTTGATTTCAAGAAAATAAAGCGGAAGCTCGGTAGGAAGTTGCCACCGGCCAAGAACGCTACCAACACTGAAATTAAATCCAAAGCTATTGTTCTTCCTGAACAAAGTGTGGCATCAGAGAAAGCAGGATTAGCAGTGAACAAAAAAGGGTTAACCACGAAAGAGCTTCTTCAACAAACCTCCCATCACAATGCAAAAGTTCGCAGAGATGCTTTACTTGGAATGAAGGATTTATTT…		K14827	---		AT5G06350.1	---	ARM repeat superfamily protein	877	1	46.84	822	0	648		gi|225440702|ref|XP_002274939.1|	PREDICTED: uncharacterized protein LOC100242503 [Vitis vinifera]	891	1	56.59	827	0	806
	505	UN00506	2990	TAACTTCGTCCATTATCAGATGCAATGAGTTTGACGAAACCCATGCTGGTTGATGAGACTATGCATGTGAAAAAGGACAGACAATTTATTCCTCTGCTTCCAATCATTTGAATGAAAATTCAGCAACTAGTATTCTTACACATATGGCCTCAACAATCCTTGAAACCAGACATTCTATTGAAAACTTTACAGACAAAGATCATTTTCCTGTATGCTTAGAAGCAAGTATTTGTTCAAGTTCAACAATCAATTTCCCATAACAAGGTCTACCGAAGACCACCTTTGCTTGGAGAGTTCCCAATGGTAGCTCAGCAGTCAATGGAAATGCAGCTTTGAGCAATGGCCGTCGGATCTATTTTGGCAACGAATGGATTGATCTTGACCCAAACAAGAGAGAAG…		K10999	---		AT4G18780.1	CESA8, IRX1, ATCESA8, LEW2	cellulose synthase family protein	985	1	83.7	902	0	1483		gi|255562464|ref|XP_002522238.1|	wd40 protein, putative [Ricinus communis]	1458	1	90.37	893	0	1575
	506	UN00507	2990	GTCTGTTTAGGAATTCATTAACACATAAAAGTCATGAGATATTCATCCGTAAAATTAGAAAAGTTCCTTAATTCTGTTGGGAACCAAAAACAGCGTAAAAGTGTATCGTTAGAAGTTCGACTTGTCTGATGTATCAAAAAACCACACGGTTCATATCTCTCTTTCCTTATTCCTTTCAACCTATAAATATCCCAATTTTTATTTTTATTTTTATTTTTCGTGGGGAGAAACACTTAGTTTACCCGAAAACCTTTCAAAGCTTAGCTCTCTTCAACTCTAATTTGGCGATGGTACCCAAGTGGACTTCGTCAGGGCCGTCTGCGATTCTCAACGTTCTTGCTGTAGCCCAGAGATGTGAGAGAACTGTATCGGATGATAAGCCAGCTCCACCATGAACTT…		K00249	EC:1.3.8.7		AT3G06810.1	IBR3	acyl-CoA dehydrogenase-related	824	1	72.89	819	0	1179		gi|255551833|ref|XP_002516962.1|	protein with unknown function [Ricinus communis]	830	1	80.44	823	0	1299
	507	UN00508	2986	GAGACCACCAGACTTCTTCAAGACAGCAAAACCAAGCAATATGAAGAAAAGCTCTACAAGCTTGTTATTGCAATGGGTTCATCAAGGTCTAGCATCCTTGGTGAGGCTACCATCAATCTTGCTGATTATACTGATGCATTAAAGCCTTCCGTTGTCTCCCTGCCGCTGTGTGGCTGTGATTCTGGAACTATTTTACATGTAACTGTGCAACTCCTCACTTCAAAAACTGGTTTCAGGGAGTTTGAGCAGCAGAGAGAACTTAGAGAAAGAGGATTGCAGACAGACCAAAATAATCTTGATGAATTTTCTGGTGGAAAAGTGTTGCTTACTGAAGACGCTATCCATGATCAGATGGATAAGGGACTCTTCAGAGTTAAATTTAAAGATAAGTTAAAAGAT…		---	---		AT1G22060.1	---	LOCATED IN: vacuole; EXPRESSED IN: 23 plant structures; EXPRESSED DURING: 13 growth stages; BEST Arabidopsis thaliana protein match is: FBD, F-box and Leucine Rich Repeat domains containing protein (TAIR:AT1G22000.1); Has 84739 Blast hits to 38714 proteins in 2257 species: Archae - 1436; Bacteria - 11314; Metazoa - 40747; Fungi - 7706; Plants - 4675; Viruses - 308; Other Eukaryotes - 18553 (sourc…	1999	2	48.09 | 20.9	996 | 689	0 | 1.00E-09	753 | 63.2		gi|255545606|ref|XP_002513863.1|	ATP binding protein, putative [Ricinus communis]	1998	1	63.29	997	0	1088
	508	UN00509	2986	CCCGTGACCCCCCTCCCCCGGAACCTCACCCCTCACACACTGAACGGTACGCTCCCTCGACCGCTCCTCTCTCTCTCTCTCTAAAAATTCAGTCGCAGAGAATCAAGGAGAAAGAAAAACCTCCAGCGAAGATCTCTCTTCTCTCTCTAACGGAAGTAACCAACGAAACTCCTGGACCAATCAGAAAAGAAACGATCCAGTAAATGAAGGCCCAATCCAAGGCCTTAAACAATCCTCTTATCGCCTTTGAGCACAAGCGGGATGCATATGGATTTGCAGTGAGGCCGCAGCACGTGCAGAGATACAGAGAATATGCTAATATCTACAAGGAGGAGGAGGAGGAAAGATCGGATAGGTGGAAGAGTTTCCTGGAAAGGCAAGCAGAGTCTGCGCCCATGA…		---	---		AT3G55020.1	---	Ypt/Rab-GAP domain of gyp1p superfamily protein	777	1	72.96	747	0	906		gi|255568157|ref|XP_002525054.1|	run and tbc1 domain containing 3, plant, putative [Ricinus communis]	845	1	78.13	814	0	1072
	509	UN00510	2984	AAAACTCCATTGATTTCATCTTTTGAAGGCAAAGAATCTGGTTTGCAACCTGTAGAAAGCTCTACAGGTCCACCAAAATGGAAAAGAGAAAAGTTGGAATTTTTTGCTTGCAACTTAGTAGAGTTATCATTTTTACCACCTCCACTTACTGGTACTTCTGATGGACATCGCCCGGCTGAAGTCATCAGCTCTGATGTATCCTCAGCTACAACTTCCTGCATTGTAGAGGTCTGCACTCGCCCCTCTGAATTCAACTTAGGACCAGGTTCATTAACTGGAACTGGACTGGAATTAAACAAGGGAGTTGCCATATGCTGTACTGGACCATATTGCACACATAGTTGTGGATTTCCATGAAAACCATATTGAATGGGAGCAGCATATAAATAGTGATTGCCA…		---	---		AT3G58050.1	---	unknown protein; BEST Arabidopsis thaliana protein match is: unknown protein (TAIR:AT2G41960.1); Has 13384 Blast hits to 8116 proteins in 546 species: Archae - 41; Bacteria - 766; Metazoa - 5596; Fungi - 1431; Plants - 589; Viruses - 46; Other Eukaryotes - 4915 (source: NCBI BLink).	1209	2	38.8 | 43.92	799 | 148	4.00E-95 | 5.00E-23	327 | 106		gi|255579023|ref|XP_002530363.1|	conserved hypothetical protein [Ricinus communis]	1239	1	53.16	728	0	702
	510	UN00511	2983	CAAGGTGGATTTATGGGAGCGTCCTCATTCGTTCTCCCTTCACTATCTACAGCAATGCCAAGCAATTTATTTCGCTTCCTCGTTAATTCATCTACTGACGGATAACCCTCAAAAAATTTCTCCCCATCTTCAGCATACACAAAAGCATGTATACGGGCAGTCGGATCCTCTATGGTTAGTTGAATCCTGTAAGTCCCATGAGGAGAACAGAAGTTCTCAGCTCGCCATGGTAATGCAGCTACTACACGAACAATACACTTGTATTTACCAACCACCTCGGAATGAGTGAGAACATCCATTAGAGTTACAAATGGTACATGGTCATAATCAACCTCTGTAATTTGTGAACACCAAGGAAAGCACCAGTAGGGGATGCGTCCAAATTTTGATGACAGGCGT…		---	---		AT2G01180.1	ATPAP1, PAP1, LPP1, ATLPP1	phosphatidic acid phosphatase 1	327	1	69.33	300	1e-132	403		gi|255579267|ref|XP_002530479.1|	conserved hypothetical protein [Ricinus communis]	449	1	67.05	431	0	600
	511	UN00512	2982	CCTCTTCCCCTACACGGCGCTCTTCCGATCTCTCACCGCCGACACTTCCGCTAATATAGAGCTGTGCCCCCAGATCTAAGATCAAAATCCAACGATCCTAATTTCTCCACGTGTCCCTCCCTAACCTCAACCACCAAAATAAAATCCACCTTTATGTTTTTCTCCCCTTGCCTCGTTTCATTTCATCAGATTTTATTAGCTTCCACCAAACAACGCAACACCGAAACGCCCGGCCGTCCATCCAACTCCGTCTACTCCCCTCCTCTGTTAAGTCAACAGATCCGACACCTCTTTGACTGATCTCAGATCCCAGATCTACAGTGACCGTTAGATCAGTGAGCCGCGATGGGTCCCAGCACGATCCGGAGAGCGATAGGCACCGTGAAGGACCAAACGAGC…		---	---		AT2G25430.1	---	epsin N-terminal homology (ENTH) domain-containing protein / clathrin assembly protein-related	653	1	73.24	654	0	811		gi|255548898|ref|XP_002515505.1|	clathrin assembly protein, putative [Ricinus communis]	662	1	80.06	657	0	915
	512	UN00513	2982	CCCAAAATCTGAAATTTTAGGATTCAAGTTGCTGTCTAGCAATATATTGCTGGCTTTGAGATCCCTGTGCACAACATTAAGCTTAGAATCTTGGTGGAGATAGAGCAGACCTCTTGCTATGCCTAGGACAATGTTAAGTCGGTCTTTCCACAGCAATATTTCATTCCTTCTGTTGCCAAACAAGAAATAATCCAAGCTTTTATTGGGCATGTACTCATAGATTAGTATCCTTTCCCCTCCTTCAATGCAGCTGCCAAGGATACCGACAAGGTTCCTGTGTTGAAGTTTAGCGATCAAAGTTACTTCATTCCTGAACTCTTCAACACCTTGTCCTGAACCCTCTGACAGCCTTTTCACTGCTATGTCTTCACCAGTCGAAAGTTTGCCCTTGTAAACAGT…		---	---		AT4G27290.1	---	S-locus lectin protein kinase family protein	783	3	41.69 | 59.12 | 50.5	403 | 181 | 101	3.00E-95 | 4.00E-59 | 1.00E-24	319 | 217 | 110		gi|224115098|ref|XP_002316939.1|	predicted protein [Populus trichocarpa]	802	1	52.67	393	2e-134	427
	513	UN00514	2977	TCAACCGAAATAATCTAATCGTCACCTCTATATTTCAATTTCACCTATCCACCAATGGCTATATCAAACAAATCCATCAAATAGCCCCAGATATTGATATTGAACTTCAGTAGTTGAAACCTCAAGCTATGTTCACTTCCATAAAATCCAAACCCCATTCTGCAAGGCAAATAGGGACATTGATCTGACTTGCTCACTTGGCATTGTGCTCCGATCGATTTTCTGTTTCAACCAAAACCAGTTTTGGCGCATTAAACTAAAAATATTAACAATTTGAGCTCATTTCCACTCGCGGAAATGAAATTCAAGTCTTTCTGGCAGCAAGGAGGCAGGGATAACCAGTATCAAAACTGCTGAAAGTAAATTCTAAAGGATTTCGCAACTATCTTGCATTAATGA…		---	---		AT1G22310.1	MBD8, ATMBD8	methyl-CPG-binding domain 8	425	1	42.42	165	2e-13	73.6		gi|224060405|ref|XP_002300183.1|	predicted protein [Populus trichocarpa]	837	1	46.78	853	0	578
	514	UN00515	2976	CCGGGAACTTTCATTAAAACATGAAAGGAAAGAAAATTAAAAACAATTCTATACAACAATGTTAGGCCTTGTTAAAAAAATAAAAACACTGTTAGGGCAAACTCCAAAACAGTCTACAAGGTATATGTACAAACATCTTGTCAACAAAGCAGAGAACACTGCCTTCGGGAAATTTTAGCAAGTGGAAAAAGCACGGCCCCCTCACTAGTCACCACCCCCCCGCCAATTACACAAATTCTAAAATCTAGGACATGGCAGAAAATAGCCTACTATCCTTCCGTTCCCTGTCCATCAAACTACTTAATTTCGGAAGCATTAAGCCGTGTCCTTAGAAGGAAGGCTTCAGATTAAAGAGCAGCTTCGGCTAATCTACTTTTGAGAGATGTATTTCATCGTCCT…		---	---		AT4G02010.1	---	Protein kinase superfamily protein	725	1	68.13	731	0	907		gi|225437589|ref|XP_002270928.1|	PREDICTED: receptor-like serine/threonine-protein kinase ALE2 [Vitis vinifera]	707	1	74.68	707	0	981
	515	UN00516	2975	GGTTCTACAAATGGATCCTCCTCTAGTCTCGCCTTCGATTTAGATTTTATGGATGAACTCCTGAACGAGGGATGCTGGTTAAAGACCACTGATGAATTCAACCTATTGCAGCCAGACACTTCAACCTCTGCCAACTTCAATAATGACCCCTCTCGTTCTCAATATCTTCCCTCTATGGAGTTCGTGGATTCTCAAGATGGTGATTCAAGTGTAAACCCCCGTCAGCAAGAATCGCTAAAGGGCCTTTCCAAGAACTTCCCTCCCAACATTTCTGAAGGTGGTGCGGAATTTGGTCGCCTTTCAGTAGAGCGTTGGATTGGACCAAAGGCAACTGCTGATCCATCTTCGTCAGTAAGAAATAGATTAATGCATGCTATCAGGCAGTTGCAAGACAGCACG…		---	---		AT4G35270.1	---	Plant regulator RWP-RK family protein	963	1	46.81	957	0	772		gi|224131880|ref|XP_002328131.1|	predicted protein, partial [Populus trichocarpa]	913	1	60	910	0	1008
	516	UN00517	2974	CAGCCACACAAAAGCAAACACGGAACAGTTACCCACAAGAAATCCAAGTAATTTAAAACAAACAAACAAATAGAAATCTACAGTCCTAATTATCTGTTCTAATGAAAGCTCAAGACTTCAGCAGCCTTTGAATGAAGTGGAGTTTCTGTTCATATCCTCCTCAAATTCGCATCACAAAACGGCAACCATAAGAGTTGAATAGGTATGCGTCGGAAGTGACGGAAACAATTAGTTACGGAAAAACCAAATAATTCTTGATGAGCACCAATCCTGTTTTCTGCCATCTGCAATTACCCAGGCAGGGTTGAGGAAACTATGGAAGCATAGAAGGAGCTCCCATCAATGCATAGCATATGGTAGGATCACCTGCTAGCCAATCAATAATAGTTGCATGGTTTG…		---	---		AT5G09400.1	KUP7	K+ uptake permease 7	858	2	77.53 | 75.12	356 | 406	1.00E-169 | 4.00E-169	518 | 516		gi|225448277|ref|XP_002274579.1|	PREDICTED: potassium transporter 7 [Vitis vinifera]	840	1	88.07	352	0	575
	517	UN00518	2973	CGATAATCAGAAATAATATAAATATATATATATATATGCACAGGGTTAAAAAAGAGAGTTACAGTACATCAAAAGCTAGATAATTGTGGGGCAAAGTTCATTCCATTCCGACCGGCGTAGCGTCCTCTCAATTTGCAGTCCACCGAGGAAAGGAGGGCAACCCCATCCTTCCAACAGTTCAAACTACGACCCCCAACCTCCGTAAAGATTGGCAGTATCATCCCGCAAATGACTACTAGACGTAGTAAATCATGCCGACTTCAATAAGACTAATGTGAGGAATGTTTAGAGCCACGGCGGGGCCCCTGCAATTCTTGCGAAGAAATGAATACCCGAAATCAATAGCAAGCTTCTTAAAAAATGAGGAAGATCTCCTCGCCTTCACATATGAGTGGCCCA…		K03549	---		AT3G02050.1	KUP3, ATKUP3, ATKT4	K+ uptake transporter 3	789	1	78.05	788	0	1226		gi|255543489|ref|XP_002512807.1|	Potassium transporter, putative [Ricinus communis]	783	1	88.63	783	0	1371
	518	UN00519	2972	AACACTTCCTACTGGTGTTTCGACTGCAATGAGTCAGCTTCCTGATGAAGCAATTGCACTTGCTGCCGCATCGCACATTGAAAGGGAACTGCAGATAACCCCATGGAGCCTGAGCGGCAATTTTGTTGCGTGCTTGAATCAGGACAGAGAAAATATTGAGCGTCTCGAATTACTGGTGTTGGTGATCCATCTGGTCGAGGCCTAGGATTTAGTTATGTGCGTGCTGCTCCAAAAGCACCAATGTCTAATGCAATGGCAAAGAAAAAAGCAGCTGCTGGTCGTGGAGGTTCCACTGTTACTGGTACAGATGCTGATCTCCGTCGATTAAGCATGGAGGCTGCAAGAGAGGTTCTTATGAAATTCAATGTTCCAGAGGAACAGATAACAAAATGGACTAGG…		K11359	---		AT1G32750.1	HAF01, HAF1, HAC13, GTD1, TAF1	HAC13 protein (HAC13)	1919	2	52.48 | 80.77	886 | 52	0 | 1.00E-17	669 | 89.4		gi|224140747|ref|XP_002323740.1|	histone acetyltransferase [Populus trichocarpa]	1857	1	67.26	843	0	916
	519	UN00520	2968	CCATATTTCATTGGATGCAAAAGCAGAGGCTCATGAGCGATACAAGAACAATGGATATTATAAATGTCATTTACATCGAATGGGGTGGCAAATTTTCACCCACGAACTATAACAAGTGGAAGAAGGGGATGATATACAAAACTGGAACTCTGCTGCATCCCAAGTTTTCCGGCACCTAGAGATTATACACTTCTTTTCTTTCAATCTTGTCCTACTCTACAGTTATTTCTAAGATTGTCGTAAGTCTGGGTTTCCTATATCTTCTAAGAAGCAAAGATGAGCAAACAACGCTAACAGATGAAAGAGCCATGCAAGCACCAGCCGCCCATGGGGGTAACTTGATTCCCAGAGAAGGGAAGAAAACGCCCGCAGCAATAGGTATTGCGATCACATTGTATG…		K17686	---		AT5G44790.1	RAN1, HMA7	copper-exporting ATPase / responsive-to-antagonist 1 / copper-transporting ATPase (RAN1)	1001	2	76.47 | 37.04	918 | 135	0 | 2.00E-15	1332 | 81.6		gi|224071055|ref|XP_002303349.1|	heavy metal ATPase [Populus trichocarpa]	1008	1	83.22	918	0	1438
	520	UN00521	2967	ATTTCAAACTAGATGTGGGATTCACTGGATGCAAGATGCAAGAGAAACTTCTCCAAGAAATCACTTTATTGATGGATCATTATTCAGTGAAGTGTTCAAATCTGCCTTTGTCATCGGTGGCAGCTCTTTTGGTTCTAAGTAAGTTCCAGATCCAAGTAAAACTCTTCTCCTACAAGAAGAGAGAGTTCTGTTATCTCAACACTTACGAAGTGTGCATTTCTGTCTAAGCTAGCCCTGGTAGATACCTTCCCATTTAAGATCGATCCCTTTCTATTATGTACCTTACTTACCTTCTTCATCCTCTTTACCTCTTTCAATCCAATGAAAGTTACTGTGTCTATGATCCACTTCTGACTCTGAGCAAATTCTCCATTCACAACCTCTGACCCAACAAAGATA…		K01187	EC:3.2.1.20		AT5G11720.1	---	Glycosyl hydrolases family 31 protein	902	1	64.44	883	0	1103		gi|255587355|ref|XP_002534242.1|	alpha-glucosidase, putative [Ricinus communis]	914	1	71.84	895	0	1259
	521	UN00522	2966	CCCGGTTTGGTTGCATAAGACCAACGACCTTCCCCCCGCTTCTTCTACGTCAAACACCCATCAACGAAAACTAAAACTCTCCGTAATAAAATAAGTACCTTGTTGGGTGCCTCTCTTTCTCTGTGTGTTCATCCACAGCCGTTTTGTTCCGCCTGGAGCAGGCGTCCTGGTTTCAATTTAGGGACTTGTGGTTGCTGATAGAGACATCCAGAAGTCCCTTTGTTCCTTTGTTCGAGACATGGGAAGGCACCTGCAGCGCGTCGACTCGGATATCGAATTCCAGAAGTATCATCCGGGCTGCCTGTGGGGGAATATACTTCATTTTCTTGATTACTATCATCGGTCCAACGTCAAGAGGATCCTTCCACGCAGGAAACATGGCCAAGGAAAGAAAATCAT…		---	---		AT5G02390.1	---	Protein of unknown function (DUF3741)	835	1	24.64	690	3e-38	154		gi|224059496|ref|XP_002299875.1|	predicted protein [Populus trichocarpa]	923	1	41.03	892	0	555
	522	UN00523	2965	GAAAGTCGTCATCAATTCTATCCAGGGATGCCCGTTTGAGGCGCTGGGCCATGAAGAAATCAGAATATGACTACAAAAGAATGGAAGGATTTCTTGCTTCTGGTTTGAAGGACATTATGAAGAAGAATAACATTGAAATCTTTGTTCCAAAGGTGGCAGAAATTGAGGACAAAATGAAGAATGGATATTATAGGAGCCATGGATTGAGGTCTGTCAAGGAGGATATCAGGCGGATGTGCAGGGATGCAGAAAAAGCTAGAATTCGAGGTGGTGGAGAGATAAGTCACATCTCAGGCTTGTTTTACAAACTTGCTTCACTTTTGGAAAAGAGTTTGAAATTTTCTTATGAAAGAGATGAGCTCATGAAGTCATGGAAAGATGATTTATCAGGATCAAGTT…		---	---		AT4G15180.1	SDG2, ATXR3	SET domain protein 2	2335	1	67.11	988	0	1279		gi|224132582|ref|XP_002327831.1|	SET domain protein [Populus trichocarpa]	2476	1	73.94	1013	0	1454
	523	UN00524	2964	CTCTAGGTGAGATGGCTGGTGCTTTGGATGGGGAACTTGTCAACTATTTGCCGACAATCACTTTTCACTTGCGTGATGCAATTGCTCCACGTAGGGATAAACCTTCTCTTGAGGCTTTAGCTTGTGTTGGAAACATTGCAAGAGCTATGAGACCAAACATGGAACCTCATGTTCGCAGCCTTCTCGATGTTATGTTCTCTGCTGGCCTTTCTCCAACACTTGTTGAAGCCCTTGAGAAGATAACGGATAGTATACCATCATTGCTGCCAACCATTCAAGAGAGACTACTGAATTGCATCTCTTCAGTTCTTTCAAAGTCCCCCTATGCTCAGGCTAGACCAGCTGTTACTGTGGTTCGAGGTAGTATGACAAATGCACCCCAGCAAATGTCAGACCTGA…		K07203	---		AT1G50030.2	TOR	target of rapamycin	2454	3	80.81 | 73.95 | 46.17	495 | 261 | 483	0 | 6.00E-108 | 2.00E-80	711 | 370 | 288		gi|224060923|ref|XP_002300288.1|	predicted protein [Populus trichocarpa]	2483	1	88.31	496	0	790
	524	UN00525	2962	CTTTACCTCTGTGTGCTCAAGAAGTATTTGAAGGCTTCTTCATCAGTTCACAAAGTTGAGTGGTCCACTCTTCAGAATGAGGTCAGAAAACCCATACTGCTTGTCTATCCAGTTCAGCAGCTCGTTGAAGTTCCTGGGTTCTTTCTGAGAATAATTCCTACAGCCAAATCTCTGTTCAGCATTTCAAATTTGGGCTTCAAGCGGAATAATATCCGTTCTATGAAACAAGATGGAACTTCTTTGCCTACGCCTAGATATAATAGTAGTATTTTGGAAGACATGTCTATGGAGGATAATGCTGAATTTCTCAAGCAAACTTTTATTGAACAGAAGGCATTAGGAGAGGCATTGATTTTGCTGAAGGTTTGGGCTCGACAGAGAAGTTCTATTTATTGTTAT…		K14544	---		AT1G63810.1	---	CONTAINS InterPro DOMAIN/s: Nrap protein (InterPro:IPR005554); Has 396 Blast hits to 382 proteins in 182 species: Archae - 3; Bacteria - 2; Metazoa - 142; Fungi - 146; Plants - 43; Viruses - 0; Other Eukaryotes - 60 (source: NCBI BLink).	1053	1	62.03	927	0	1133		gi|255576530|ref|XP_002529156.1|	nucleolar RNA-associated protein, putative [Ricinus communis]	1046	1	68.5	927	0	1260
	525	UN00526	2962	AAGTATGGCAACTGTATAAAATTATCCGAACCAATGGTCTTACAAAGATGATGGTATATGAAATAAACAGATTAAACAGAAATGGTAGTGTAATTTGTTACAAGCAAAGGAAGATATAGAGTAGTTTATAACAATAACAACAAATACCAGAAAAAGATACTTCAACTACCATTTACTCTTTCTTTCAGGTTCCACGTTCCAGGTTAACTCCTGTGATCTCCCTTTGTCCAGACACCCCCTCTAAATCCAATGTCTTCAACTGGGAACGACACTAAATCAGGACACCAACGGGCAGAAACAATCCTCAAGGATGGCATAACCTGCTGCACCATTAGCCAATCCATTGTCAAATCTGAGAGAGTTTCCAGCATTACTCCCTCAATTTTCCACACAGTATTA…		---	---		AT3G50950.1	ZAR1	HOPZ-ACTIVATED RESISTANCE 1	852	1	60.26	848	0	1025		gi|255561034|ref|XP_002521529.1|	Disease resistance protein RGA2, putative [Ricinus communis]	848	1	76.21	849	0	1312
	526	UN00527	2958	GTTTTCTTCTCACCATCGTGTCTCACTCGTTTGGTTAGAATAGTAACAAAACTAAACTATGAGACTGTAGATGACACAGGTATGGGGATGGGGATCCTTGAGTTATTTGTTATGCTTGTGCACAGTATATAATTCCCCGTGGGGATTCGTTCCTAATCAGCATTTTATAAAATATATTCATCGGCCAAGCTACGAGCCAAGGAGAGCTTCTAGCTTAGCTTAGCTAGCTTTGCTTTGTTTCGCAAGCTAGTTTCCATTCTCCTCCTAGTTAACTTCTTCCATTCTCTCCCAACTCCTGAAATAATTTTACATAATTTAACTCCTCAAATTGCCTGCCTGGATTTTTCTACTCAAGTTGCTTCACGGAGGCAAGAGTATGAAGATGAAGGCAGTGAACTT…		---	---		AT5G67360.1	ARA12	Subtilase family protein	757	1	67.07	738	0	943		gi|255538108|ref|XP_002510119.1|	Xylem serine proteinase 1 precursor, putative [Ricinus communis]	769	1	77.53	770	0	1144
	527	UN00528	2954	AATAACTGGAGGAGAGCAATCATGGTGCAGATACGAAATTCCCTTGGCAGCTCCCAAAGCAATTCTGTACCTCTGATCCCAATCTAATTCAGGCCGTGAATCTTTGATCCGCCTGTGAATTGCTTGAAACAGATTACCATTTGGCATGTACTCAAACACCAAAAAACTTGAACGCGCTCTGAGTAAACAAGCATAAAGCTTCAGTATATTTCTGTGTCTGACTTTCCCCAAAATTTCCATTTCTGCTGATAAGACCTTCAAAGCATCTTCTTTCCATAGTTGCTTTACAGCCACAGTACCGCCATTTTTCTTCAAATCCAATCGATATACTTTTCCAGTACAACCACTTCCAATCAAGTTTTCTTCTTCTAAATTGCAGATTTCATCTGCATCAATATC…		---	---		AT1G72180.1	---	Leucine-rich receptor-like protein kinase family protein	977	1	55.39	789	0	819		gi|224146319|ref|XP_002325963.1|	predicted protein [Populus trichocarpa]	977	1	71.48	782	0	1075
	528	UN00529	2954	CCTCCAGTTAGACGCCGGTTAAACCCCGGCCATAACATAAACCCACGACCCGTCTGTGCAGCGGGTCGACGACCAGGTCGGGTTTCATAACCTCGATAACCATACAACAGTTTGGATAGAGCTGGTTGCCTCGCACAATGCATGAAGATATGACAAACTAGGATTCCAAGTTCCAACCTCTCCTAGGGAGGAAATTGCAATGAAATTAACAAGAGTCATAATAGCTTGAGACATCGTCAATGAAACCCTGACAACTTTGGCTCAGAATAGCTCAGTATCGGTGTATCAATAACTTGTACGCCTCTTTGTTCTTTGAATGGTAATCAATCTCCGCCTTACGAACCCCTTTTATAGCAACCAAAAGCTTTTTCCCAATAAGCTCCTCCAAGAAAGTGTCTT…		---	---		AT3G53180.1	---	glutamate-ammonia ligases;catalytics;glutamate-ammonia ligases	852	1	67.48	858	0	1150		gi|225441137|ref|XP_002266164.1|	PREDICTED: protein fluG-like [Vitis vinifera]	843	1	73.33	840	0	1266
	529	UN00530	2954	GGTTAATGTACAAATTATATATAAAAAAAAAATCTGCTTCCACACGAACCTTCAGAGGATTTACACCACCCAGTTTTTTCTTCTACAAAGAATCATCAATTTTGCGAAGTGGAGAATATATTGAACACAAGCTTGCTTTTTTCCTTCCTTCCTTCTACATGCCCTGAAGCCCTCCCCCGGTATAGTCTTCTTCTACAATTTGTCTTCTACTACGCTTCTATTACTACCACTCCCATCTTCGAAATTGGAAGCATTGACAAGAAGGCAGACATCTCTGTACACAAAAATCAATACAATACCCCTTCCCTTTCCTCCCAAGGACAACAACCCCGGTGATTTTCTTGCCCACCCCAAAAAAAAAAAAAAAAACATGGTTGGTTTTTTAAGTGCTCGAGGAAA…		---	---		AT5G06120.4	---	ARM repeat superfamily protein	1059	1	84.6	792	0	1320		gi|255569209|ref|XP_002525573.1|	Exportin-7, putative [Ricinus communis]	1089	1	89.79	793	0	1387
	530	UN00531	2948	ATCAGATATAAACTCACCTTTGTCACTAGCCCAAACAAAGATTCTTAATGCAAGAGTAGCAATCACCTCAAATAGAAAAACTAGTACTCAGATCCAGAAACAACTGAAAAACACAACTTCTGCAGATTGTACACATTATTACATCCAAATAGTAATTGCAAATAGTCAGTTCAAACTAGGAAGAACTAGCAAAACTGCCAGGAATGACAAAAACTGCTGAGACAGAAAACCACAGACAACTTGCCTCCCAAAAAGGTACCAAACACTTCCCAGAATCACAAAGCTCCAAGGGTTCCCTCACTTCGACTCCTTCGCATTGAGAGCTCCGATCTGAAGTTAAGAAATTTGCTACCAATATCAAACTGATGATTAGTTGATACTTTATTTCCACTAGGTGGA…		---	---		AT4G03260.2	---	Outer arm dynein light chain 1 protein	677	1	50.42	710	3e-163	495		gi|255563429|ref|XP_002522717.1|	Protein phosphatase 1 regulatory subunit, putative [Ricinus communis]	673	1	63.56	675	0	714
	531	UN00532	2948	CTTTCATCTCTCTAGTAACAAATGATGTAGCCACATGGGAGAGAAGGATTATTCATGAGCACTTGTTCAACTTTAAAAATTGCATCTTTAGGCAAAACAAGTTACCCGCATTATTCTTAAATTGATGGCAACAGAGTCGAGTAAAATTAAGTAGCCAAGGGCAAGTTTAATACTCAATAAGCTGTGAGATAGAAGCAGAGATGGCCACGATACAAGTACAACACACATGCAGGAGAAGATGGTTGGAAACCATCAGCAGCACCATGATGTGATGTGGGAGCTCATCCACCCGGCTGATATTGAGGTGCTTGTTTCTTTCCAGAACCACGAGGGACTTGCTTCAAAGTCCCTTCTGGCGTTTTACTCTCCAATAATCCAGAAGATGGGAGACTCCCTCCT…		---	---		AT3G48670.2	IDN2, RDM12	XH/XS domain-containing protein	647	2	57.43 | 61.22	653 | 98	0 | 8.00E-24	692 | 107		gi|224112749|ref|XP_002316281.1|	predicted protein [Populus trichocarpa]	721	1	69	758	0	949
	532	UN00533	2944	TTTCACTCCATAAATTGCAAAATTGGCTCATCTGGGTTCTCCTCGCTTTCTTCCAAATCTGATTAAGGAGCCTAAAGGTTGGAACTTGGGACTTGCTCCTTGGCAACCTCTGCTCGGGATTCTGTCTCATAAACTTCCTTCGATCACAAAGGAATCAGGTTTCTTCTATCTTAGCGACTTGATGGGTTCAACCAGTAAGGATAACTGGGATGACGAACTATCTGTCATTGGGGACAAAGGTGAGATTGGGTTCATTGATTTTGCAGATGATAAATCTGTTTGCAGTTACAATCTTGACTCGGAAGGGCCAGCTGTTATTTCTGTCCCATTTCCTTTTGAAGGAGGGAAACCTCAATCCATTCTCACTGGTGAAACTTCAAAATATCCAATCACTATAGA…		---	---		AT1G05460.1	SDE3	P-loop containing nucleoside triphosphate hydrolases superfamily protein	1002	1	63.13	830	0	1087		gi|255542404|ref|XP_002512265.1|	ATP-dependent helicase NAM7, putative [Ricinus communis]	850	1	70	870	0	1228
	533	UN00534	2944	CTTGAGAGCGAAATTGAGGGCTGCGTACTTTTAATTTGTGGAACGAAGAGACATTTTTGGGCACGTGCTCTACCCTCTGAAGCCCATCCATCACCTTCCTCTCTTCCCTCATCCACTTGTTCTGATCTCTTTCCTCGTCCTTCCTCTTGCTTTCCCTGTCTTTGTTTAGGAGCTTCGTCGGGTTGACCTTTGTTTCCTTGCCGTCCCTTCCTTATGCCTTAACTTAGACCGTTTCATAGATCTGCCAGTCACATACGAGGGTCTTATTTAGCTGTTTTCCATTTAAAGATTGAAACTTGCACATATTTTGTTATGTGGATTTTCTGGGTGTTGGGTTCTCTTTTTCACTATGTTGACTTGGTGGTCTTGGAAATTCAAGCAACCTCCTGGTGAGCTTCT…		K14508	---		AT5G45110.1	NPR3, ATNPR3	NPR1-like protein 3	586	1	63.12	526	0	641		gi|224136524|ref|XP_002322351.1|	NPR1/NIM1-like regulatory protein, partial [Populus trichocarpa]	589	1	81.43	544	0	875
	534	UN00535	2943	CAGGTGGCGTAAATCCAACTGGTCATCCCCTCCCTTCCCTCTCAGCTCCGCTCCGGGTCATTCCTAAGAAAAACCGTAACGAACAAATTTTTATTCCTGTTTTTCATGAAAGAGTTATTACTGTCCGAGAAACTTAAAAATGCGAAATGGCGGTCAGAGCGACGGTGGCGCGGTTCCCGATGGACCAGGACGCGATGGAGACGTCAGGCCTGCCGTGGGGGGTGACGGTGACGCCGTTCTCTCCGGCGGACGAGAATGGCCAGCCGCCCGTTCACGGATCGGGCGGACAGCTGCTGCCCCGGTGCGAGAACTGCTACGCCTACTTCAACACGTACTGTGAGCTGGACCAGTGGGCCTGGACCTGCGCCCTCTGTGGGACCCTCAACGGGCTGACCTCCG…		---	---		AT2G27460.1	---	sec23/sec24 transport family protein	745	1	80	745	0	1202		gi|255565655|ref|XP_002523817.1|	expressed protein, putative [Ricinus communis]	740	1	88.46	745	0	1300
	535	UN00536	2942	TGGAGATGGATTTGTGGAGGTTCTGGCTGCTACTCAAACTTCAGGAGAAGCAGGAAAGAGGTGGTTCCAAGGAACAGCAGATGCGGTGAGGCAATTTATATGGGTCTTTGAGGATGCAAAGAACAAGAATGTGGAGAATGTGGTGATCTTGTCTGGTGATCATCTTTATCGGATGGACTATATGGAGTTTGTGCAGAAGCATGTTGATATGGATGCAGATATTACAGTTTCATGCATACCAATGGATGACAGTCGTGCATCTGATTATGGACTCGTGAAGATTGACAGCACAGGACGCATCAAACAGTTTGCCGAAAAGCCTAAGGATCATGACTTGAAGGCAATGCAAGTTGATACTACTGTCCTGGGCCTATCTAAGCAAGACGCATTAAAATTTCC…		K00975	EC:2.7.7.27		AT1G27680.1	APL2	ADPGLC-PPase large subunit	518	1	80.79	354	0	603		gi|255538706|ref|XP_002510418.1|	hydrolase, hydrolyzing O-glycosyl compounds, putative [Ricinus communis]	432	1	82.16	398	0	662
	536	UN00537	2940	GTTCAGATGCTTCTGCATCCAAACAACAATTTTTTTCACCAAAGGAAATCAAAACCGAAATTGCCGTCACTTCCCTGATCCATCACTTAGCTGGAGGGTCATCTTTATGTTCATAGCTGCTAGTTCGGCAGCCAGATATCTGAAGACGTATGGCATTGCAACGGTTTCCATTCCCTTGCCTGTTTGGCATGCATGGCATGTCACCTTTTTGGGAGCCCTCATTGGTGGTAACCCTCCTATATCCCTCACTGTCCGTTTCTGTGGTTGTGCTAATAATGTCGTTGTGAGTATGCTTCCACAGAGAGAACACACATCAGCAATGTGATAATCAGAACATGTATGGAGCCTATCGTGCAACAAGTACGCTGCCCCATGAGCAAGCATGGAATCACGTTCCAT…		K03002	EC:2.7.7.6		AT1G29940.1	NRPA2	nuclear RNA polymerase A2	1178	1	71.29	958	0	1390		gi|255578257|ref|XP_002529996.1|	DNA-directed RNA polymerase I subunit, putative [Ricinus communis]	1159	1	86.3	956	0	1672
	537	UN00538	2940	AACAGATCTAAAGCGCTTAACGTATCCTCTCCTCCACTTCACTTCAACCAATTAATTTTTTTAATTGGATTTAGAGGATGTGAAAAACGGAAGCCCTCAATTTTCGGGATCTCCAGCGGCTTGAATTCACCCCGATCTCCCATGGCTTCCACAAGTAAAGCGGGCCTATCCACGGACGACGACGCCCAGGAAGAAGAGCTAGAGCGGTTTGATGATTTCACTCTTGCTTCTTCGTGGGAAAGGTTTATATCAGAAATCGAGGCGGTTTGTCGGCAGTGGCTGGCTGATGGTCCCAAGAATTTATTGGAAAAGGATGCAGTTCCTGTGGAGGATTTGCAGAACTTGTATAAAGTCAATTGGAAGTTGAAATATACGACGAAAAGCTATAACATGGAGTAC…		---	---		AT5G58510.1	---	unknown protein; FUNCTIONS IN: molecular_function unknown; INVOLVED IN: biological_process unknown; LOCATED IN: chloroplast; EXPRESSED IN: 23 plant structures; EXPRESSED DURING: 14 growth stages; BEST Arabidopsis thaliana protein match is: unknown protein (TAIR:AT5G55060.2); Has 30201 Blast hits to 17322 proteins in 780 species: Archae - 12; Bacteria - 1396; Metazoa - 17338; Fungi - 3422; Plants …	963	3	68.89 | 60.98 | 64.38	360 | 123 | 393	0 | 0 | 1.00E-159	508 | 154 | 494		gi|224105899|ref|XP_002313972.1|	predicted protein [Populus trichocarpa]	940	1	71.36	426	0	596
	538	UN00539	2937	CACAGTGAAAAACAATATCTTCCGTAAATGTTGGTCGAATTGCTATATTTACAATATGAACCAGCAATGCCCATCATGTACATCAATTGGATTTTGGGAACAAATTGCATCAGTCGAGCTATCTACATGTTAGACCGCAAACAATTGCGTTAATTGTGATCGAAGGCATGAAATTGCGACTATGAAAGTGGCAATGACTTCTATCTTAATCTACCATAATGCATGATTTTCACTATCTGCTATAATTTATGTAATTCTTTCAATCCAATCAAACCCGAAACTCAACCACATCGCCGTCCTTCAGTTCTGTGCTGGGTAACACCAGCTCACCGTTGACCAAAACCAGCTTCCCTTCAAGTCCCCCCCTTCTAGCAGCATCTGCAGCGGTACTACCACTCC…		---	---		AT1G54130.1	RSH3, AT-RSH3, ATRSH3	RELA/SPOT homolog 3	715	2	45.32 | 48.82	203 | 127	3.00E-35 | 1.00E-28	144 | 123		gi|357481159|ref|XP_003610865.1|	GTP pyrophosphokinase [Medicago truncatula]	889	1	69.72	763	0	966
	539	UN00540	2935	CCGAAATGTGGAAGGTCATTTTGTTGTTTCTCCTCTCATAACCTCACACACGCAGAGAAGTAGCGTACTTTCAATGGCCTGCCAATTGGCTTTCGGGTCATCGCTATATCCCAAACCCCATAGAACCCCAGTAGCTAAACCTTACAGTTCTTGGCCGTCCATTTCAGCATCCCAGAAGCAGGATAACCCAAATCATCGAAAAGACGACGAACCAAACAAACCCCACGAGAAAACCCATCTCAATTACCTCACCATACCCGTAACTCTCACTTTGATCTCCACTTCCCTCGCCCAAAAACCTGCACTTGCGTCTACAGCTGTGTCGAGGTCTACGCAGAAGAAGAAATCCCCCAAAAGGTCACAGCTTGAGGCCTTAAGGCCCGACCAGCTCAAGCAATG…		---	---		AT3G16290.1	EMB2083	AAA-type ATPase family protein	876	1	74.01	881	0	1122		gi|255549872|ref|XP_002515987.1|	Cell division protein ftsH, putative [Ricinus communis]	884	1	82.51	886	0	1266
	540	UN00541	2935	CCGAAACATAATAAGAATCATCTGACCACTCACGCGAAATCTATACAGCCAACAGATCAGTAACAGAAATACAAAATTGTGAACTTTTGCGGAGGAAAAGACAATAAGATTATGATACGAATACAATAGACAACATGCTTCATTCCCCTCTCACCTGTGTAAAATTATGATCAGGACAAAACTATTGGATGATTGCCAGTAGCAGCATCTACATCCTCTCTTGGGCCAAATAAAAAGAAAAAGAGACGGCCGTTGGCAATTGACGGCCATGGTCATGTCCCAAATATATGTCTGTGGACAGGAGGGGCTTCAAAGGTAATTACCACATCCATCCATGGTTTGTCCATGATCAAGACAGAGTTATCAGAAAGGTGTCCAACAAACAGAACAGGATCCCTG…		K14548	---		AT4G07410.1	---	Transducin family protein / WD-40 repeat family protein	815	1	63.53	839	0	1007		gi|224063433|ref|XP_002301144.1|	predicted protein [Populus trichocarpa]	819	1	79.05	821	0	1266
	541	UN00542	2932	CAAGCTGCAAAATAGTCTCAATTTCTTTCACCACTTCTCCCATTGTAGGCCTGTTAGCACCAGACTCATTTACGCATTTCATCGCCAAGTCCACAAACTTATCCAGGCCTTTCAATGTCTCTGCACAAATGTTGGGATCAAGAAGTTCATGGAGGTTATATAAATCCTTTGTTTGGTCCATTGCTAGCTTTATCTCTCGGACAATGTACTTCCCTCGTTCAATTGGCTTTCTTCCAGTAATTAGCTCCAACATGACTACTCCAAAGCTATAGACATCACTCTTTTCTGTCAACTGTTGGGTCATGTAGTATTCTGGATCCAAATATCCCATTGTACCCTTGACTTGAGTGGTAACATGACCCTTTTCAGTGTCACTCATAGCCTTGGAGAGACCAAAAT…		---	---		AT5G49760.1	---	Leucine-rich repeat protein kinase family protein	953	1	61.87	889	0	1025		gi|255556695|ref|XP_002519381.1|	Serine/threonine-protein kinase PBS1, putative [Ricinus communis]	960	1	74.3	895	0	1243
	542	UN00543	2932	TTTTTTTTGACAACATTGTTTGAAATTTATATCCACTTAACTTCTCGCATACAAAGGATTTTCAACTTAAAATGAAGAGGGGGGAGTCCCAGTCAAATAAAACACAGCTCCAGAAGTTGTTTCTGTAAATTTGCATCAACAGGAGAATCCTACAGGTAAATGAAGCTTACTTATAACAATCAGCGCTGTGTAATCAAATAAACTCTTATTCTAAAACCCACCATCTACAAAATTCACTGTACAAACATGGCACTTACAACCATGGGAGAAATGTACATACGAGAGAAGTGACAAAACGACTCAAGAGCCAAGTTATGGGTATTCGCGGATAAATTCAATTAGCTACTCCCACAGGAATATGAAATTTCCACCACTCTGTACAAGGGCATAATGTCATCT…		---	---		AT4G00800.1	---	transducin family protein / WD-40 repeat family protein	1913	2	57.27 | 42.61	674 | 115	0 | 7.00E-14	702 | 76.6		gi|255548033|ref|XP_002515073.1|	conserved hypothetical protein [Ricinus communis]	1899	1	68.97	725	0	943
	543	UN00544	2931	AATAAATCCAGCAGTACTTTCATTACCTCCCTCTCTCCCGCTCGATCGATTGATCCCCAAGTTAAAGCCCGACCGAGAAAAACTCGGAAGAACTACAAGCTTCCTGCGAGATAGACCAATCTACCAACCAGCCAACCAAATGGAAACAACAACCACATCCCCAACGACGACGCCGCCGCCGCCGCCGCTGCCTTCTTCGTCGGCGACGGAGGTGCGTGTCCGGAGGCTGTTCGGGAGCCAGGGAGGGGGCGAAAGGGACGCGATCGCCGGGTTCGACGCTTTCGCCAGCACTCGTAGCAGCAACAACAGCACCGGCAGCAACAAATCGGGATTGCTAACTAATAATAATAGTGGCAACGGTAACATTAATAATGCGGTGGAAGAGAGAGGAATTATGGA…		---	---		AT5G35180.2	---	Protein of unknown function (DUF1336)	778	1	68.68	728	0	969		gi|255565087|ref|XP_002523536.1|	lipid binding protein, putative [Ricinus communis]	789	1	79.42	729	0	1096
	544	UN00545	2931	GTCTATAAGCATCTATAACTCATAGACTCTGATTATAACGTTAATGATACGAATAACTACATAGAGACAAGGACAACTAAAAGGGTTATCATTTGTAAAGCATGTAATCCCTAGGGTTAGTGCACCCCATTCAAGAAGGGCAATATCAGTGACTCTCAGGATGATCAGATGAAGGTGTATCCAAGGTCCCAGTTGCAGCTGCACTAGAATGATGGCCCTGAGACACTGCATTCTTCGCCCCAGATCCATCTGAAGTTCCCTGCTGTTGTCCGGCCAGTGCAAGCTGCTGATGGTGTTGCTGTTGTTGCAATTGAAGCTGATGGCACAGCTGTGGTTGTTGTTGTTGCAGTAGCTGTTGTTGCTGTAAGTAAAGTAATTGCTGTTGCTGAAGTTCCGGCT…		---	---		AT5G46400.1	ATPRP39-2, PRP39-2	Tetratricopeptide repeat (TPR)-like superfamily protein	1036	1	35.96	748	7e-116	380		gi|359483599|ref|XP_002271803.2|	PREDICTED: uncharacterized protein LOC100243465 [Vitis vinifera]	1179	1	42.91	790	0	560
	545	UN00546	2929	GATGACAAACAAGCATTGAACAAGTCTGTTGACCAGCGAGGCGCAATTCCTGTGTCATTGTAACTAAAATAGTCGGTCCCTGTTTGCCTTTGCTATCATTTACATTCCTTCCCGTCTGGATTTTGGATATATATAATACATGATCTCTTGCATCACCCCTTTTTTTCTTTTAAGGGGGCAACAAATAATGAATATCGCTGTCATATCTAACCTAGGATGAACAACAAATGATGCTAGAGAAAAAATTTGATGTCACACAAAAAAAAAAAAGGGGGTGTGCAATGGCGTCGGCTGGGTTTGCTTCTGCACAAAGGAGGGAGGAAGATTAACAGTAATTTCAACCGAGCGCATGACCATAGGCCAGAAGACCATTGAGTAGTGGGCGTTCCACATCCGAAC…		K05016	---		AT5G26240.1	CLC-D, ATCLC-D	chloride channel D	792	1	81.7	798	0	1163		gi|255552337|ref|XP_002517213.1|	chloride channel clc, putative [Ricinus communis]	794	1	87.89	801	0	1271
	546	UN00547	2927	GCCCACCAAAATTCCCCGTTGTTCTGCTCTTGCTTCACACATATAACACATGGTGTCTCTTCACCACCGTGACACAACACAACCCCAACCATGGCTTGATGTTTTTGTCTCCATAAATCTGATTATTTATGGATGCAAATAATTTGAGCCTAGATGACAAGGTCCATGTGGTTCTGATTCCCTCTGGCATCACTTTCCTGTCTTTGGTTCTCATGGTTTTAATGCCATGATGCATAAGGTGACAGATTCTTGAAATGTCTTTGATGTGTGGTTATGGGTTCCACTAGTTTTGGTCTGATTCGTCCAGTTCAGAATATATGGATTTCCTGGTCATCTGGAACCGTTAACCAAGTTTTGGTAGCGAAGAAGGGTTAGAAAAAACAAAAAAGAAAAGAAAAT…		---	---		AT5G49730.1	ATFRO6, FRO6	ferric reduction oxidase 6	738	1	60.3	743	0	852		gi|255556713|ref|XP_002519390.1|	ferric-chelate reductase, putative [Ricinus communis]	735	1	73.1	736	0	1050
	547	UN00548	2926	CTGTGTTTGTAGATCATCAATAATTTATTCACATTAATATGTTCTCTTTCGCTTATATACATCAGCATTTTTACATGTGTGGTTCTTAGATGCATCCGGATAAAAATATACTGTTCTTTTACACGATCCCAGTCATTTCTAGGACTGCAGTCTTCGTGTTTCAGATTCCTAATACAGGTGAAAAAAGTATCCGACAGATTTCTTCTCGAACTTCGGTGTCTGCGTGCGAACCATTATTCAGCAGAGTTTCCGTTTAACTTGCTGTCGTCCGAAGTAAGACATTGACAACTTCAGTAACCAGCCTCAGTTGATCAATCGACATCATGATTCCAATTACAGCAATCAACCAGCCAAACAGGTTGGCAACCGGAAAAACAGTCACCGAGTGTGTTGGCTACC…		---	---		AT1G21651.1	---	zinc ion binding	811	1	46.32	829	0	642		gi|255558580|ref|XP_002520315.1|	F-box and wd40 domain protein, putative [Ricinus communis]	1794	1	53.86	791	0	721
	548	UN00549	2925	GTGCAAATGAAAGGAGATGCTGATCAATTGTGCAAAAACAGAAGTTTGATCTTCGACTGTAATTTGTTAGGACCTCCAAAGTCTACTTCAAATCATAAATCTTCTTCGAGCAAGGAATCAGCTGGTATCCAGAAAGAGGCATTTAAAAGTCCTGATGTTTTGCTATATGCTGGCTCCAAATCATCTCAAAGTTCTCATGCAATTNNNNNNNNNNTGACAGTCATATGTTGGGACCTCCAAACTCTACTGCAAATCATAAATCTTCTCTAATCAGAATTCCTTATGTTCCACTATATTCCGGCTCAAAATCATCTCAAAGTTCACATGCAATCGTAACTAAAGCTAGGAGATTCTCCTCTTTCAGGAAAAATATTTTATCTGGCAGCCAGTCTCCTATGA…		---	---		AT5G56240.1	---	BEST Arabidopsis thaliana protein match is: hapless 8 (TAIR:AT5G56250.1); Has 35333 Blast hits to 34131 proteins in 2444 species: Archae - 798; Bacteria - 22429; Metazoa - 974; Fungi - 991; Plants - 531; Viruses - 0; Other Eukaryotes - 9610 (source: NCBI BLink).	986	1	33.63	339	7e-20	95.9		gi|255581905|ref|XP_002531751.1|	hypothetical protein RCOM_0301280 [Ricinus communis]	1475	1	45.76	885	0	630
	549	UN00550	2920	AAGCTCTCCACTTATTATGTCTCACACTCCAGATACAACACACAGCAGCAGGTCTGAAAATGGGGAAATTTATCACACGAAACAATGTTCAACAAGCACACAACCGCATCTCCCTCCCGTAGTATAAACCTCCAAAAGAAAAATGTCAAGTCACCTTTTGGAACTGATAATATACAATAAAATTCTATCTCATTTTAATATGTAACTCTTGACTACATACACCTGGGAGTCCAGGCACCATGACCAAATACGCTGTCCAAGTGATTCAAGAACCGAAGTAGAAGAAAAGATAGCGAGCAGTCAACTGGAGCAAAAATCATCTCCCAGCGTTCCATGGCTCTCTTTCACTAGCCGGTTGTGCAAAGGGCTGCCTAGGACACGGCTTCACCTCTGCCATTC…		---	---		AT1G19870.1	iqd32	IQ-domain 32	794	1	37.85	716	3e-112	364		gi|224065982|ref|XP_002301992.1|	predicted protein [Populus trichocarpa]	814	1	58.93	823	0	885
	550	UN00551	2920	CAACCCTTCTTCGTCTTGACAAGGCCGCCTACTTCAGTTTTGCAATAACAAGTTCTACTCCTATGTATTTCCTATGAATGCCGCTTCGATTTCTCAGCCATCAGCTCAAACGCACAGTTTGATAATAATAAAATTTTAGTTCTCTAGCCAGAGGGAAATTTGAGATTGTACAGAAAGTGTGGCGATAGCCAAATTAAACTAACAAAAGAACTAGATCACGTTGTACAGGAATCACAATTCAACTGTTGAAGAGCTTCCTAAATGGACCATCCTTCCTGTCTTTTGCCGCTTCAGTTAAGGCAAGGAACCTCTTAAAACCAGTCGTAGCAGCACCTCGTCCAAGCGCTGCTGCTCTTGTAAGCACGTCTTCACGGGAAGCAGCAAACCCGATGGTATTAT…		---	---		AT1G50500.1	HIT1, ATVPS53, VPS53	Membrane trafficking VPS53 family protein	828	1	78.26	828	0	1233		gi|255583561|ref|XP_002532537.1|	Vacuolar protein sorting protein, putative [Ricinus communis]	816	1	88.9	820	0	1389
	551	UN00552	2919	CCTTGAGGAACAAGACGATTGTGTCCACGAAGAATGAGGAACTGCATCACATCCCTCAAAAATTCCTCCTCTGAGCAAACTTGTATCGGTGCTCTCCCGCAACCATGCTTCTTCAAAGGAAGTGGATTCAGAGATATTATCTGCTGAGCTTGATAAGAGCTTGACAACGATTTCCGATGTGCTGCTGGAGTAGCACCAACCCCACCATGCTTTGCAGGTGCAACAGACAGGTTAGGCTTTAACTGTTCTCCTTCATATCTTTCAGCCTCGGAAAATCCAGACAAAGGAAGGATTTTATGACATTGAGTGTGGGGAATTGGTCTCATTGCGGCAGTATTTACTTTATGCTTAACACTTCCTCCATTCTCACTTCCATGGCTAGTAGAAGTGTGGGATTTA…		---	---		AT3G43240.1	---	ARID/BRIGHT DNA-binding domain-containing protein	747	2	57.54 | 62.9	617 | 221	0 | 2.00E-80	656 | 277		gi|224141545|ref|XP_002324130.1|	predicted protein [Populus trichocarpa]	745	1	70.31	613	0	819
	552	UN00553	2918	GGCCCAACTAGTTCATATTAGATTAGATCATATACATACGTTTTCTAGCACAGAATCCACAATTAACTACTCTGCAAATTAACAAGATACATCAAGCAAGATGGGTTTTGGCACCTGATAAAATCAGGCCGAGTGGCACCTTCTTAGATGCTCTAGACACAGGAATATCCTTCTGGGAAGCATACAGTGGATCCAGCTCCGCACAGAAAAGACTGTTCATCCTTGAGATGGCTTTGTTTGCCTGGAATGACTGGAAATAATGGATGGTGGGTTGCATAATCTTTTTTTGCCAGATTCATCTTACTGGATTGCTTGACAAGATTATCGGCCATCACTGGATGAAAGTACGAGATTCCAGGACACAACTTACTCTGCTTACAGCTTGATTAGCCTCTGAAA…		---	---		AT4G15840.1	---	BTB/POZ domain-containing protein	836	1	61.85	810	0	939		gi|225432264|ref|XP_002275833.1|	PREDICTED: uncharacterized protein LOC100254500 [Vitis vinifera]	829	1	71.98	810	0	1121
	553	UN00554	2918	ACCTAATACCTTGCATTGAGCTATCTACACTTGGTAAAGATATGCCCTTGGCAGTTCGTCCGGGAAGCATGAATTCCTCGGCACAAACTTCGGAGGCCCATGGAAATTATGTGAAGGAAATTGCTTGCGGAGGTCGGCATAGTGCAGTAATAACAGATACTGGAGCTTTACTAACATTTGGCTGGGGGCTGTATGGGCAGTGTGGACAAGGAAGCACAAATGATCAGTTGAGACCAAGTTGCATACCTTCTCTATTAGGTATTCGGGTCAAACAAGTTGCCGCTGGTTTATGGCACACTCTGTGCATTACTACTACCGGACATGTATATGCATTTGGTGGGAATCAGTTTGGACAGCTGGGCACGGGAGCTGATCAGGCTGAGTCGCAACCGAGGCATT…		---	---		AT3G55580.1	---	Regulator of chromosome condensation (RCC1) family protein	488	2	66.35 | 31.48	208 | 162	2.00E-93 | 2.00E-13	305 | 73.9		gi|224090793|ref|XP_002309084.1|	predicted protein [Populus trichocarpa]	708	1	51.85	648	0	584
	554	UN00555	2912	CCGCCTCCTCCCCCTTCCAACGTCCTCGACACCTTCGCCTCCGATCCTATCCTTTCCCCGTTCCTCTCCGATTCCTTCTCCTCCATCTCCTTTTCCTCCGCCGCCCTCTCTTCCGGCTCCCCCGCCTCCACCGCCGAGCACCTCCACCAAGCCATCCGCCTCCTCGAGTCCCAGCTCCGCTCCCAGGTCCTCTCCCGCCACTCCCACCTCCTCTCCCACCTCTCTTCCATCAACCACGCCCACACTGCCCTCTCCACCCTCCGCAACTCCATCTCCTCCCTCCAGTCTTCGCTCCGCCGTGTCCGCTCTGAGCTCTCCGAGCCTCACAATACCATCCGGTCCAAGACTCTGCAGCTCTCCAACCTCCATCGCGCCACTGAGCTATTGCAGCACGTGATC…		---	---		AT1G67930.1	---	Golgi transport complex protein-related	832	1	73.75	800	0	958		gi|255571404|ref|XP_002526650.1|	conserved hypothetical protein [Ricinus communis]	845	1	84.1	761	0	1092
	555	UN00556	2912	TCGTGGACAAAGATATATTCTCATTTAACAGCCATCACTCATTCGCCATCATCACTATCCTTCTGACCTATCCACCGGTTAGAACACAAACATGTCAAGCAGTTAATAGAATGGCTTAGTTTGATAATCAGAATATGCCAAAGCCTCCGCCCTTATATCCATGCTTCAAAAATTGAAGTGGCTTTGACCTGTCTACTGCACACGTTCTTGATGAAACATGCGAAGTCCCTGTATCCCTTTCTCGAGTGGATCCGACATTAGCTCCAAAATTGACGAGTTAATTAACTATGAGACATGTAATGTCTTTTGCACCACGGCCTAAAGTCAATGTGGCTTGGTCAGCTTAAGCTGCAGAACAATCTTGTAAAATTCACATTTGGGACAGTACATATCCAAAAG…		K14318	---		AT5G05680.1	MOS7	nuclear pore complex protein-related	810	1	62.16	814	0	998		gi|225448406|ref|XP_002271517.1|	PREDICTED: uncharacterized protein LOC100265724 [Vitis vinifera]	814	1	69.84	819	0	1132
	556	UN00557	2911	TAGACAGCCCCATCTTCTTCCCCTCCTTCTCTAAACCCTCCACACGCCCTTATCCTCCCTCTCTTCTCACCCTCCTCTCTTCCTCTTCGTCCCCAAGACGGCACCGTTCGGGCCCCGACCAAGCCCACCAGCCCTTCAACTTCAGAACCGAAAGAAACAGCAACAGCTCCAGCTCTTTTAGTAGAGACACTCCTAATAATAGCACAACCAGAGAAAGGGACAAGAGGGTCTTAATGGAAGAGACTAAGAGTAATGGCAGTGATAATGTTGGTAATAATGAAGGTGACAACTTTGGGTTTAATAAGAGAAGAGCTGAAGGGTTGGATAAGCCCAAGAGGAATTTGCAATTGAAAGTACGGAGGCTCAACCCAACCAACACTATTTCTTATGTCCAAATTC…		K00784	EC:3.1.26.11		AT3G16260.1	TRZ4	tRNAse Z4	942	2	66.39 | 71.76	595 | 255	0 | 0	771 | 359		gi|225442543|ref|XP_002278956.1|	PREDICTED: zinc phosphodiesterase ELAC protein 2-like [Vitis vinifera]	951	1	71.5	607	0	862
	557	UN00558	2909	GGCATAAACTAAGTCCTCTGCGTGTAGCACAAAACTAAAAATAGGAGAAATGAAAACTAGGTACTTCCTTCCCTGCCTTGACATTCTCTTCCAGCAGTTTTATATCACATGTTAACAGTGTAAGATGTTAGTCCTACAAAAACAAAAACAAATAATGCGACATCAAGTCATCAGCCTTGTGCTCACGACAAAGCCCATTTGCTGTACAGGAGTTCAACCAAAGCAGCACAGTTGGTTAACCTAAAAACTGAGATGGGCAAGTTAACGGCAGCATTTGGCATTAACGCAACATCTCAGTTTTTTCAGCCCCAAAGGTATCACCCAAAATAATTTCGGGTATCTAAAAGAAAGGCCAGATACAAGGTGTCAAGATTTTAATCCAATTGGTAATTAAGGCAA…		K14404	---		AT1G30460.1	CPSF30, ATCPSF30	cleavage and polyadenylation specificity factor 30	631	1	58.12	714	0	663		gi|255564409|ref|XP_002523201.1|	conserved hypothetical protein [Ricinus communis]	702	1	74.28	731	0	880
	558	UN00559	2908	AATCACATGACAGCTGGGAAGAAGAACACAATGTTTTAAGGGATTATACTGTCGTGGGGGTAAATTAAATTTCGATGCTACCACCAATGGAAAGGAGCAAAGAGAACATCAGAAACCACAAAGCATTGGACCACTGTACACTCCTTCCCACAGTGGTTGCACAAAAAGAACTCAACACAACAAGAGTAAAAGATAAATTAAGGAGAAATAACACAATATTAACCAACTCCCAGTTAATCACGTTTCTCTGGCTCTTCATTGGTGAGCAGTAGTTGGTTCAATGTCTTTGAGCAACCCAACTATTTGCTGCATGCTTGGTCTTTTTGATGGAAGATCAGCTGTACATAAATATCCAATCTTGAGGGCCTCCTCCATTTCATTTGCCAGTCCTGTATCAAG…		---	---		AT2G24230.1	---	Leucine-rich repeat protein kinase family protein	853	1	70.98	851	0	1127		gi|224088270|ref|XP_002308399.1|	predicted protein [Populus trichocarpa]	854	1	80.23	855	0	1296
	559	UN00560	2907	CTGACTTTGATATCCACAGTGGTCAAGCTGCCATTATTACGCCCCGCCAGGTGACTTCTGGTTTGGGGTCCCGCCAGGTGAAGGCAATTGCAGCTGCTAAACATCATACTGTTCTTGCTACAGAGGGGGGGGAAGTTTTCACCTGGGGATCCAATAGAGAGGGTCAGCTTGGGTACATAGTGGACACCCAACCAACACCTCGTAGAGTGAGTTCCCTTAGATCACGAATTGTTGCTGTTGCTGCAGCAAACAAACACACCGCTGTAGTTTCTGATTCTGGTGAAATTTTCACATGGGGATGCAACAAAGAGGGTCAACTTGGTTATGGCACCTCTAACTCAGCATCCAATTACACTCCAAGAGTAGTTGAGTACTTGAAAAACAAAGTTCTTACTGGGG…		---	---		AT3G03790.1	---	ankyrin repeat family protein / regulator of chromosome condensation (RCC1) family protein	1078	3	60.18 | 22.94 | 27.01	879 | 436 | 211	0 | 1.00E-19 | 5.00E-12	914 | 95.1 | 70.5		gi|224123724|ref|XP_002319149.1|	predicted protein [Populus trichocarpa]	1075	1	72.35	857	0	1125
	560	UN00561	2907	GTGACATTTTAAACTTGTATCATGCAAAATACAACAAGAGACAATAAATGGCAGCTTGGAGTGCCCTTTAAATAAGGGTCTATATCAAAAAAACCCATAACATAGCAAGAGATCACAGTCCAACATACATCTAGCAGCGACAGAAGGTTGCTATAAAGATGATTGGTTGATCCAGCCAATGGCAGACACACTTCTGGAATACTTAATCAACACCAAAGTAAGCACAAGCCAGAGTCTATAGTTCCAATCATTTACAAGCTGCCCTGCAAGAGATGAACAAACACAAAAGTATGCATATTTGAGCAAAGCTAGCTGTTGGCAGAAAAAACTGAGCACCAATATATGATAAGTATCTTCTAAGAGAACTGCCATATTGTATAAGCAATGCAGATTCATCCA…		---	---		AT3G23900.2	---	RNA recognition motif (RRM)-containing protein	934	3	75.88 | 30.51 | 28.36	369 | 295 | 268	5.00E-112 | 5.00E-11 | 5.00E-10	367 | 67 | 63.9		gi|255554000|ref|XP_002518040.1|	conserved hypothetical protein [Ricinus communis]	946	1	88.89	369	4e-142	451
	561	UN00562	2907	AAACGAATCACGTGGCAGACACGAATAAGGAAGCGGAATCCCTCTTTCCCAAAAAGCCATCCGGAAAGTTGATCGAAAAGTCGCTTTCTCTTTGCACTTGGCTGTCTTCCACACTTCTCCACACACGAGCACAGCACGATTCGTTTTGTGAAGAGGAAGAAAGTAGAAAATGCTTCAGCCGCTTCCACTCTTTTGCCATTCCAGCTCCTTGAAGCTGCCTTTGTACCTTTCTCCATTCCCAATTATCAACACCGTCTCTTCTTCTTCTCCTACTCGCTTCCTTGACATGGGTTTCAAATTAAGCAAACAGGCGCCTGGTAGGAGTACTCCCCTAGGAATTGTTAATAAGAAAAAAAGTCGTTCTCGTTCCAAGTCTACAATGCTAAATGCTCATGGTCC…		K02438	EC:3.2.1.-		AT4G09020.1	ATISA3, ISA3	isoamylase 3	764	1	77.35	702	0	1118		gi|255545834|ref|XP_002513977.1|	isoamylase, putative [Ricinus communis]	783	1	82.7	711	0	1211
	562	UN00563	2906	GAAAGTGAAAAGTTGCATGCATGCATGTACTCCATCCATTTACATATTTCGCTTTTGGTAAGATTGCATACAACATTCATTTATTTATGGCATCAACAACACCAAATAAAAGCAGAAGTAATTGGACATTTGCTTTTTACATCTTGCGTATACTACTATAATATAGTGCTACCAACTCACAACAACAACATTATCATCATAATGAGGATAACTTCCCATTTACGTTTACATTATTCTTGTACTTAAATAATGTCTCGAGCTCTCTCCTTCTGGGGATGGAAGGAAGGAAGGAAGGAAGACCCTTCTTTGAGGGATTGATTGATTATGCAAAGAGAACGCGGCGGCGGTACTCTCCAAGAGCCCATATGGGGAAAATGTTGCGGTATGATGAATAGTTGA…		K01852	EC:5.4.99.7		AT2G07050.1	CAS1	cycloartenol synthase 1	759	1	62.65	755	0	1028		gi|225445698|ref|XP_002269060.1|	PREDICTED: lupeol synthase [Vitis vinifera]	754	1	79.18	754	0	1308
	563	UN00564	2903	CTCCATTACAAATAAAATAAACTAGAGAACAACTTGGGGAAACAAAAAAGGATAGGCTCATCAAAGCGTTAGTCGTTCAGCATCAAAACAAATGCATTTCAAACATATGACATAAATATTTTCTTATTTAGTTGATCTCAACCACAGCCACGGCTACTGTAAAAAACTTGCAGTTGGTAAACCGGCCAAGATCACTTGCTCAAAAAGTAGACCCGTTGAGCTTGTAAACCGACGATCGAATGGGCAAGAACTTGGTTTGGCGGGTTGAGCCACCAGCCATTCATTTACTTGGAACGCAAACCAGGGATGTTCCTAAGTCCCATCTTGCCAAGTACAAGCTTGGGGATGGCAGGTGGGTTATCCAGTCCCATGCTCCGGCTGAAATCGTTAGCAAGTTCC…		---	---		AT5G63630.1	---	P-loop containing nucleoside triphosphate hydrolases superfamily protein	788	2	81.22 | 31.58	474 | 152	0 | 4.00E-06	788 | 51.2		gi|224067972|ref|XP_002302625.1|	predicted protein [Populus trichocarpa]	758	1	63.93	829	0	921
	564	UN00565	2903	CAACAAACTCTCAGCCTTTTTTGCTCCTCTTCTCTCTTTGCTGCATCTCTCTTTTTTGCCCTGCTCTTAAGGGGGGTTTCAGATTCCCACGTTGCCCTTGATACCTTCTCTGTCATGCATCTTAGTTTATTGGGTTCTTCTTTGATCAGCTTGTTATTGGGTTATATCTTGGCGGCTTTGAGCTTGTGGCCTATTGATCGAGTTTGCTTCTCTTTCTTGTCTGGGTTCCAGCCATGCCTGCCCTTGTCAACTATAGTGGAGATCGTGATCTCTATTCCAGTAGATTATATGCGATTGGCTCCCATGTGGATGTATATACTCCTCCCTGCAAGCGAGCTCGAATTAGTGCCTCATTCCTATTTAATACCCCCGAGCTTGAGCAAGATAATCTGCCATCTA…		K14515	---		AT2G25490.1	EBF1, FBL6	EIN3-binding F box protein 1	628	1	51.99	654	0	652		gi|224090409|ref|XP_002308982.1|	ein3-binding f-box protein 4 [Populus trichocarpa]	656	1	75.57	655	0	965
	565	UN00566	2903	AGACTGGATATGTCTTCTGTTCTAAAAGGTCTGTCCGGCACTACCTTGAAACTGGAGAAATAAGCAAGCGTGCATTTTTACCAAAGGAAAGGTCCATCAATGACAATGTGCCAGCATCAGATAAGAGTAAGCAACTGATTGACCGCACCAACAAGCAAAAGCTTTATGCAGGTAGGGTGAAATCCAACGTAAGAAGAAGCACAACACCTTCTGCAGCTAATGCCTCAAGGAAAGAGACAGGCAAAAAGATGTCCCCTGAAACTAAGCAATTTATGGTTTCTACAGCTGAGAATTTCCCACAGAAGTGTACCCAAGATAATGCAGTTAATCATGGGGCTGAATCAAAAGAAAGCTTTGAAGATGATACTCTAGAGAGTGAGAAAGGAAAGAGCATTAATA…		---	---		---	---	---	---	---	---	---	---	---		gi|255537375|ref|XP_002509754.1|	hypothetical protein RCOM_1685990 [Ricinus communis]	978	1	29.63	891	4e-79	281
	566	UN00567	2901	GCAGAAAGAAGAAGAAGAAGAAGAACGTTTGTAGTGTTTGAAGTAACCTTTCCTTTGGTATTATACAAAACCAGAAGAAGAGACAAAAGAGAGGGAATAATACTTAGAGGTTTGAAGAAAAGGAAAAAAATGGAAAACTCCGAATCAGAGGAGCCACAGAAGAAGAGGCCTCACTTGAACTCTCCAATTTCCCCTACCATGTCTCCTACCAACAAAACCGTTGATGTTTCAGTTCTCCAGTATGAGAATCAAAGGCTTGTTCAGCTGTCAGACATGAAGAAGCATGAGTTGCAGGATCTTGAATCAAAGATTCAGGAACTGAAGGACAAGCAAGCTGCATATGATGATGAGTTGTTTACTTGCAACCGGATATGGAATCAGTTGGTTGATGATTTGGTT…		K10696	---		AT1G55250.1	HUB2	histone mono-ubiquitination 2	900	1	57.19	904	0	952		gi|255580072|ref|XP_002530869.1|	Ubiquitin-protein ligase bre-1, putative [Ricinus communis]	945	1	71.41	871	0	1171
	567	UN00568	2898	GTTCGTTTGGGGACGCTCAAACAAAAATGCAGGGCCAATGAAAAAATCCAGCCCACCCACTCTCTCAGACCCCACGGGCGACACAGCAGTATCGTCTTCACGCTTTCCACCCTGCCGTGGATCTCTCCTCGCTGCATTCGATCTCCGCGAGACGGCGTCGTAATTGACCAGAACTTCCTGAAACGACGCAATTAACCATGCCTCTTCCGGCTCAGTCCCAGCGTTACCCCTCTCCCTCCCAACCATCCGGGAAAAGCGAGGTCACAGACTTGAAATCCCAGCTCCGCCAGCTGGCAGGGAGCCGAGCCCCTGGAGCCGACGACTCGAAGCGCGATCTCTTCAAGAAAGTCATCTCCTATATGACCATAGGGATCGATGTCTCTTCCGTCTTCGGCGAGA…		---	---		AT5G11490.1	---	adaptin family protein	841	1	81.38	827	0	1273		gi|255551058|ref|XP_002516577.1|	AP-2 complex subunit beta-1, putative [Ricinus communis]	848	1	87.45	829	0	1349
	568	UN00569	2897	GGAAAAGGAAAAACCCTAGTCCAATGGAAGAAGGGTGCTAGTCTGACGCAAACAGCTCCCCGAAACGGGTCCTCCAGCCTCCGTTCCCTATATCATATCAGCCTCCTTTCCTCCTAGAGCTAAAGGAATTATATCTTCCCTTCTTCCTCCCTGCCCACAACATATATACGTATTGCAACAGAGACCACGCCTTTCTTGTTCCTCTTCTCCTTTGTCTATCCACTGCCTAGTTCCGTTCTTTTTCTGTTTAGCGATGCAGCTTGATCAGACGGTGATAAGCCTAAGGCCGGGAGGTGGCGGCGGCGGTCCCCGAAGCTCCAGATTATTCGGGCCCTCTTCCTCTCTCTCCGATTCTCTCTCCCTCCGCCCTCTCGCTTCCTCTCTCCTCAAGGCTGGCGA…		K03260	---		AT5G57870.2	eIFiso4G1	MIF4G domain-containing protein / MA3 domain-containing protein	776	1	59.03	725	0	716		gi|224143334|ref|XP_002324920.1|	predicted protein [Populus trichocarpa]	750	1	70.7	727	0	876
	569	UN00570	2896	TGCAGCTGCTTTCTCCTTCCTCCGACTTGCATCTTTCCCATCTCGTCACAATTCTAGTTACAGAGGAAGCAGAAGCTTTCCCTTTCCCCTCCTCTCCGGATCTGCACAACTGTATGAACTTGGGTTCTGCTGCCCTTCCGGCTGTATTTTCAGGATAAAGTGTAAATGTCTGATGGTAAAGGGGCGGCCCGCCGCGGTGGGGTTGAAGTCCCCGATAAGCCAGCTGCCACATCGTCCTCGGCGCCTTATCTATCCGCTTGGATGGCTCACTGGACTAGCAACACCGGTTGCAGCCCCGCAAATGGGACTCGCGACAAGATGCCTATTCGGGATGAGTCGAGGGAGGAAAATGGGACGAATCCGATGGAGGCGGGTGGTTCTAGGCGGGCTGGAGGGTTT…		---	---		AT2G16365.2	---	F-box family protein	455	1	31.11	389	3e-40	155		gi|255543721|ref|XP_002512923.1|	hypothetical protein RCOM_1447500 [Ricinus communis]	718	1	41.07	711	1e-153	474
	570	UN00571	2896	GGAAACGCCAGAGATAACCCCAGCCTCCGCCAAGGTCCCTTGGTGGACCGCCACAACGAACTGGACGATCGCAGGCGGGTCCCTCTCGGGCTCCGTCGCTCTCGAGTCCTGTCTCTCCCCTCTCGACGACGTTGTCGAGGATGGCGCTAAGTCGCATCATCCTACCCCTCTTATCCTGTATCCCCCCGCACCGGATTCCTCCCCCTGCGAGATCACCTTTACATTTTCACAAAAGCATGAGGTGAGGCAGGTCTATGTACGAAGTACTGCTCGGGTTTATGAGGTGTATTATGCCAATGAGTGTCCAAGTAGCAATGAGTATCTGTGTACTGTTTGTTGTGGCATTGCTGCTAGGGACGGACAAGTGTTGCAGGCTACTGGTGTTGAAGAAGTTGTTTT…		---	---		AT5G47940.1	---	unknown protein; Has 1807 Blast hits to 1807 proteins in 277 species: Archae - 0; Bacteria - 0; Metazoa - 736; Fungi - 347; Plants - 385; Viruses - 0; Other Eukaryotes - 339 (source: NCBI BLink).	749	2	32.21 | 39.17	742 | 217	2.00E-87 | 9.00E-30	296 | 127		gi|224055166|ref|XP_002298427.1|	predicted protein [Populus trichocarpa]	871	1	49.41	757	0	618
	571	UN00572	2895	CAGATGATAAAACCCATTTACAGAGCAACTATCTCAAAATGTTGTAATGGATGATGTTAAGGACATAAAAAAAGCCCTGTAAATCTTGCCAGAAAAAGATCCTAATCCTAAGATGTCACCCCAAAATCAAAATCTTTCACAAAAGTGGCGAGAAACTACGGGGATTCTAATAAACAAAACATATAAGAGATCAGGAGACCAACTACCTGCTGACACGAGTAACCTCTTCCAACTATAGATCCCAACCATCCTTTCGCCCATCAAACTCCCACTTCCGGCCAGCTATACTTCCATACATATTGGAGAACTTGAGCAGGCAGTTACTTCTTGTCTTGTAATGCGCCTGTGTATTTTTGCTAATGGCAGCACCCGAAAATTTCGATGTATCTATTGCCCATG…		---	---		AT5G04500.1	---	glycosyltransferase family protein 47	765	1	63.77	748	0	964		gi|255584380|ref|XP_002532924.1|	transferase, transferring glycosyl groups, putative [Ricinus communis]	704	1	81.64	708	0	1199
	572	UN00573	2893	CACATTATTAATTAGATGGCAACAATTGAACCCCTTACCCCTTGAAAGTTTAAAAACGACTCACATTTTATGCTTAAGACGTAAAAGGAATAAAGAGAGAGATAGGATAAAAAAAACCTACAACATCGGCATATTTACATTTGAATCTAATTTTATTGGCAGTAAATAGGGCAGGTGAAGCAGTAGTAAAACGTTGTCGTTTGTCATTTACACGTCAAAAAGAGTAGCACAGTTGAAGAGCATTCATATGTACGACCAAGACAACACGACATTTCTTCACTAGCATTCACATGTACGACGCGACTTAAAACAATTTGAAGAGCAGGCCACCGTGAGCAGCGAAAAATGGCGCAAACACCAAGGACTCGACGGCCATGAGCTTGATCAGGATGTTGAGCG…		K01507	EC:3.6.1.1		AT1G15690.1	AVP1, ATAVP3, AVP-3, AtVHP1;1	Inorganic H pyrophosphatase family protein	770	1	81.38	768	0	1178		gi|255542878|ref|XP_002512502.1|	Pyrophosphate-energized vacuolar membrane proton pump, putative [Ricinus communis]	757	1	91.95	758	0	1300
	573	UN00574	2893	CAGTAGTCGTTGTTGCCTACTTCTTCTTCTTTGTACATGTTAGCAAGCTTTGCTGCTTCTCTTGTAGGGTCACTACTGCTCTCCACTTGCTCTCTCTTTTCTTGGTAACCCTTTGATGGTTGGACTTGTGAGCTGGATTCCATAGGTTAGGTATGGATGGTAAAGAGAGAGTTAGAAACGGCGGCGAAATAAGTATGGCAGAAACAAGAATAGCAATCTCAAGTGAAGAGAACCCAAGTCGGAACATGGGACCTGAGACCTCAAAAGACTCTTTCTCTAGAGACCAAGAGACCAATTTCACTTCAGGCCAGAGCAGGCCAAATTCACCCTTTAAAGAACCATCCACTGGTAGGTTTTCTAAGCCAGTGTCTATTAGCTGCCCTCCACCAGATAATTCCA…		---	---		AT5G12080.3	MSL10, ATMSL10	mechanosensitive channel of small conductance-like 10	734	2	57.86 | 50.57	636 | 87	0 | 5.00E-15	573 | 79.7		gi|224092103|ref|XP_002309474.1|	predicted protein, partial [Populus trichocarpa]	622	1	65.22	621	0	667
	574	UN00575	2890	TGCAAATTTCCAGGAAATCAAGATAGCTAAATTTGTGACAAAGTGGGCGAGCAGAAAATTATAGGAAACTTGCAACATCAAAATTCAATAGTGTCTCTTTTTCCTTCTTTTGTTGTCAAGAAGTAATTAAGATACAAACAGTTTTGACCCCGGTCAATTTCCCAGCTACCACCGCTTATGGACTAAAAGCCACAAAAGTGTAGCAAGTTTCCTCCCAGCCTCTTTATTTCCAGCTTTAGTTTTGATCTAAATGGCCTCCAAGTAACCATTTATTCCCTTATCCACATCGTAATGCCACAACCCCTTCCTGTATATCTGCTGATGTAAAAGAGCTCAAAAGCCACCGAGTGATGAAAAGCAATAATCTTGCACTCACCTGCTTAAGCCAAATCCTTTTCC…		---	---		AT2G27090.1	---	Protein of unknown function (DUF630 and DUF632)	743	1	57.94	756	0	728		gi|255561286|ref|XP_002521654.1|	conserved hypothetical protein [Ricinus communis]	768	1	68.5	762	0	899
	575	UN00576	2889	CTTGCAGACACCAAATGGTATCGCTGTTTCTCTATTGCCCGATATGTCAACACGTTTCCAATCACAAACGTGTGGTCAATACCACCCGGTTACTGCGTAACTGCATACTTCCATTGCTGTATCTTAATATCAACCTGATCGCTAGTTGCGAATTTCCATAACAGATGAACTATTTCAAGTAGCTACCAAAAATAGCAATTTCAAATAATTAACCCCATACAGCGAGAGCAATTAAAAATTGATTCCTTTGTTCCCCTGTGCCATTGCTGCATGGCCATGGCTGCCAAAGAAACACGGTAAATGAGGGATCCCTGGCGATAAAGTAGGAACACCAGCAGCAGCGGTAGCGACAAGCTCTCTGGCACGCACTGAGTGTCCAAAGGTCAATGTGTAGGAGGC…		---	---		AT5G26742.1	emb1138	DEAD box RNA helicase (RH3)	747	1	77.04	697	0	1008		gi|224124522|ref|XP_002330044.1|	predicted protein [Populus trichocarpa]	775	1	85.26	699	0	1157
	576	UN00577	2889	ATTTCATTCAAAAACATGTTGGAGAAACGCTTGCAGGTACAAAGCAAACATGCAAGCATAATTGGGGAGTACCGGGCGGACATTGATGTCAGTCACTTCGAGAATGCTACACCTTTTCAACTTCCAAAATGGAATGCACAAGAATTTGAACTTGAACAAATATATAGTACAGGAAATGGAGAGTGTAACAAGGATACAACACTGAAGATTCTAGGACGAGTACTCACTGTCAAGTTGGATCATCTCAATCCAGGCAGAAGCTGGCAAATGGGCAAATCACTGGGCAACAGATGCTTTCTTGGCAGGATTGTAAATGCTGAAGTCACCAAAATCCCTTCTGCCACTGGCAAAACACTGTTCACAATCAAATCCTGTGCATCACATCCCAGCCAGAAGGTA…		K12951	---		AT2G32415.2	---	Polynucleotidyl transferase, ribonuclease H fold protein with HRDC domain	872	1	61.27	852	0	972		gi|255566405|ref|XP_002524188.1|	3'-5' exonuclease, putative [Ricinus communis]	977	1	65.97	864	0	1075
	577	UN00578	2887	GTAGAAGTTTCAGACTTCAATGATGTTAATGAACTAGAGACTGAATGTAGATGCTGACTTTGTTGCTGATCAGAATGTTCAGACTGTTTGGATATTGACTGTGGTTGTTTTGACATAGGATATTTACGGCCTAGTTGAGAAGTAGGCCCAGAAGGAGATGAAGTCTTCAAGTCCTCAGCATGCAACTTTTGCACTTTACAAAGTTGAGCATTAACAGGCAATGGCTTCACTGAAAGTAGAGGTGGCTTGTAATCAAGCTGAGGCAATAAGCAGGATTGAGGATGGTTTTGTTCTGCTGAATGTTGTGGATGGTGTGATGGAAATGCAGGTGATCGGGCATGTTGCTGCATAGGCGACTGTACCATTGATGACAAAGTTCTTCCAGACTGTAATCGTTGA…		K14400	---		AT2G36480.1	---	ENTH/VHS family protein	830	2	44.68 | 56.84	376 | 95	2.00E-75 | 1.00E-17	265 | 88.6		gi|255575375|ref|XP_002528590.1|	conserved hypothetical protein [Ricinus communis]	1123	1	54.46	527	5e-148	471
	578	UN00579	2882	AAAGCTATCCTTCTTTAATCGACCTCCTCGCCTCTCTTCTTCTTCAAAATGTCCAGCGACGAATCCCTCTATGACGCGGCCCCGGAACAACCCGAACCTCGAGAAGAACAGCCCAAACCGAAGAATGCGGACTCGGAGGACTCCGACTCGGACTCCGATTCCGATTCCGACTCCGATTACTCCTACGACTACGACTACGACTACGACTACGCCTACTTCCCGGAGACCCAAAACGACGACGTTACGGTCCCCTACGTCCGCCCGGGGGACGCCCTGCCCGAGTCCGAAAACACGCCCGAGAGGAACATCGCACGATTCGCGGAGATTCTGGACTCCAAGCGGAGGAAGAGGAAGCAGGCTGAGGAGGACAAGGCCTACGTGTTCTACGAGGACCTCTTT…		---	---		AT5G22640.1	emb1211	MORN (Membrane Occupation and Recognition Nexus) repeat-containing protein	871	1	58.94	833	0	862		gi|255573044|ref|XP_002527452.1|	conserved hypothetical protein [Ricinus communis]	858	1	73.39	808	0	1092
	579	UN00580	2882	CGATAATTACTTGAACTAATTTGCACAACACACAATCGAGTCCCTCCCTCTGTACACATCAATGACGTGCACAAGAAAAAAAATCAGTCCTCTAACAACTAATCCTGACAATTTACCAGGTGCAGTATAAAGCATAGCCAGAACTTCTGCCCCGTATATATATCCCTCCCTCTCAGGTAACTATGTTGCATACACAAAATTATCATCAATTTGACCAAATGCCAGCAGATGCAGCCAAGTCGTCCCCGTCAATAAACCTTCCGGGTTAAACTCGCTACAAAAAAGTATCGGCTGCTTGCAGATTTTGGTCCCCAAGTCGATGCATGGAACCGGAAAAGAGTTCAGGCGTGCGATAATCCGTATGGGGCGCCACAAAGGTATACACAGGGAAGAAGTTCT…		---	---		AT5G40740.1	---	unknown protein; Has 30201 Blast hits to 17322 proteins in 780 species: Archae - 12; Bacteria - 1396; Metazoa - 17338; Fungi - 3422; Plants - 5037; Viruses - 0; Other Eukaryotes - 2996 (source: NCBI BLink).	741	4	66.02 | 57.97 | 96.83 | 84.62	565 | 138 | 63 | 39	0 | 1.00E-39 | 8.00E-29 | 6.00E-13	680 | 158 | 124 | 73.2		gi|255571966|ref|XP_002526924.1|	conserved hypothetical protein [Ricinus communis]	708	1	74.69	569	0	788
	580	UN00581	2880	AAGCAGACTTCAAAAAATCAGAATCCAACTTGTAATCTGCCGTGAATCATGCAGAGCCCCTTTGAGTGGTTGAACATCTACACATGTCTCGGGCCCTAAGCACCATTTGGATACTTAAGAGAAATACAGATTCAACTGAAAAGGATGAAAAACCAGCTGCAAGCTTAGAATAACTGCTTGCTGAATCATGACATGGCTAATTTAAGAAATAAATAATTTGCAAGACCAACATCAAGTGTCAAGAACATTGGTGAAGCCAACCGATAGCTCCCCTCTGGCTTAGGTGTGCCATTCAAGGTCAAGACTAATCGAGCTGTTGACTCTAAATATCAAAATCAATGACATAGTTACCCCGCTTCTCTGCTGCCTCAATCTTTGATAGCAGTGTGCAATGATCTT…		K17655	---		AT2G32230.1	PRORP1	proteinaceous RNase P 1	572	2	55.42 | 58.7	415 | 46	9.00E-152 | 1.00E-10	461 | 65.5		gi|255546443|ref|XP_002514281.1|	multidrug resistance pump, putative [Ricinus communis]	745	1	65.53	731	0	924
	581	UN00582	2880	CAAGCAATATGCAAACAACCCGTCACAAGTTACCAAAGGGATAGGACAGCATAAACTCTAAAGGACTTGAACTCAAAACTACCACTCAATCAGGCTGATGTGTTATCATCAATAAAAGTTGCTAGTGTTTAAAATTCTCAAATCCAGCAAATATCAAACAGTACTCAGCTTCAAATCCCAAGTGCATCACCCCTTCAGCATGTGTATTCTTTCTTGAAGCATCTAATGTCATGGACACTGGCGCCTGGTAGACGTGAAGAGGATAACAATTACCAAATATCAAGGTCTGCCTTCAGTCCCCGCCTCTTGGGTGAAGACTGAAGTTCTCAACTTCTCTTCTTTCTGATAGTTGATTATCAATCACCAACTAGTGCCTTGCAATGATCCTTTAAAGTCTTT…		---	---		---	---	---	---	---	---	---	---	---		gi|255565473|ref|XP_002523727.1|	conserved hypothetical protein [Ricinus communis]	1233	1	60.03	763	0	852
	582	UN00583	2880	CAAAAACACTGAACAGGGCGCCCTGTGAAGTGTGAAATAGGAGGCAGAAGGCCAGAGACCAACTAAAACCCAGCCTCCCTAAAATGTCCACGTCACCCCAACAAACCCTAAACCCCTCCTCCTCCCAAACCCAAACCCCGGACCAATCTCAACCGTCCAATCCCCCTCCATCGAAGGACGACGACATCTCCGCCTCCGATGTCGGGGAGAAGCGAAAGCGAGAGGAGGGGGGGCTGCACCCGCTGTACAAGACCTCCCTCTGCTCCTACTTCAGGAGGAACTCCGGGTCGTGCGACCACGGGAACGCGTGCCGTTACGCTCACGGCGAGGAGGAGCTACGTCCCCGGCCCGACAACTCCTGGGACCCCACCTCGGAGCGGGCCAAGAAGGCGGCGAAAT…		K15332	---		AT2G28450.1	---	zinc finger (CCCH-type) family protein	809	1	56.97	825	0	864		gi|224106744|ref|XP_002314271.1|	predicted protein [Populus trichocarpa]	830	1	69.07	818	0	1099
	583	UN00584	2879	AAAAATCCTATTAAAAAAAATCTGATCTTTAGTATTAATCTACTCCTGGATTGTTATTAGTGAGACAAAAAGAAGAAAAGAACTAACCCCAAATGCCACTTTGTTAGCTTTTTTCCCAATTTCGACAAGTCTGTTATTGAATTTAGTGGGTGCTTATTGTGCTGTAAACATGTTGGAGTCCATATGCAACTATTGCCACACTCCCAAGGTGTATGGCATCGCCAGATATACTAGCCCAATCTGGCTGGCACATCATGATTCATGGCATCCTCATGCGCGTTCTGTTATTTCCTTGTATTCTGCAAATCAACCACGACTTATGTCATTGCGCACCTACGGTTATCGGGGCCAATACCCCTTTGTTTTCAACTTTGATAGAGCACGTTTGTCAACTTCCTC…		---	---		AT4G04850.2	KEA3	K+ efflux antiporter 3	776	1	74.93	718	0	736		gi|255554533|ref|XP_002518305.1|	Glutathione-regulated potassium-efflux system protein kefB, putative [Ricinus communis]	760	1	79.32	730	0	819
	584	UN00585	2879	GGAGAAGCAGAGAGTACTAATCACTAGCAGAGAGATATGCTGAGATTAAAAGGAATTGTGAGAGTAAAGAATTCCCTGAGCAGAAGACTGTCCAGTGGGAGGGGCTTCTCCGCCTTGCCTAACTACGCCCATAATGACGATCTCCAAGACCAGGTTTTGGTTGAAGGAAGGGCGAAATCGAGAGGAGCCATTCTCAATAGACCGGCTTCTCTTAATGCTCTCACCATTCCTATGGCCACTCGGTTAATGAGGCTGTATGAGTCGTGGGAAGAAAACCCTGATGTCGGATTTGTGTACATGAAGGGTAGTGGAAGGGCTTTCAGCTCGGGTGCAGATGTTGTTTCCCTTCGTGACTTGCTTAACGAAGGAAGAGTTGAAGAATGTAAAAAATTTTTTGGT…		K05605	EC:3.1.2.4		AT4G31810.1	---	ATP-dependent caseinolytic (Clp) protease/crotonase family protein	409	1	70.5	383	0	531		gi|255548740|ref|XP_002515426.1|	Enoyl-CoA hydratase, mitochondrial precursor, putative [Ricinus communis]	406	1	77.34	406	0	605
	585	UN00586	2878	CCCCTGACCCAAAAAAATATTTTTATACATAGAATATCTGTCCCACGTTCAAGAGACTCTCATGAGGAACATTGAAAATGACACTGTTCTCTCTACATATTTTCCTAAGGAATGCATATACGTAATCAACAGCTATCTTCTTGTAGAACCTTGAATCCCTTCTAGCCCTCACAACTGTGTTCCCAAGTATGTGTACCACGCCTGCATCCCTACAACCGTTCAGAAACTCCAACTCACCGACTTCTGTCTGGCTGCTCGTCTGGCCAGACGACCCAACGGTAAAACCCACATGTGAATGAGATTTCACAGGTATGATCGAGTCGACAGATGAGATCGTAAGATCTGCGACTGAGGAAATCGTGATCCCGTTGTTATCGGTCAAAAGAGCTTCTTCTGGCC…		K03549	---		AT2G35060.1	KUP11	K+ uptake permease 11	792	1	79.8	802	0	1083		gi|359472756|ref|XP_002276261.2|	PREDICTED: potassium transporter 11-like [Vitis vinifera]	790	1	87.26	793	0	1188
	586	UN00587	2876	AGAAGGATTGAATCAAGATGGACATCATCAATGCTTTTGACAACACTATGGGCTTTCCATCAACTTACAATTGACTTGGTCAAGATATTCTGGTTGCAGACAACACGCTGGTGATAATGGGGTGCTGCAAGGAGTTGGAGAATCAAGTTTGCTACTGCTAGAGAGCTTGTACTTTCCAAAATGATTGTCCGGCAGCAGCTCATTCATCTCTTCCAGGTCCAATTGCCATGGATAACTCGTGGTCTAGTCCAATCGTCTTTAGTAACTCAGTCATGTCCATAGCTATAGCCATTGCTTCAATGCATCCCTGATGATTGTGCAGAAATTGTTCCACCGCAATTGCATCAATGTTAATTGGTTCCTCAGCGACATCATTTGGCTTCACACTGAAGTTCTTCT…		---	---		AT5G36930.1	---	Disease resistance protein (TIR-NBS-LRR class) family	1188	1	34.18	512	7e-72	259		gi|255556649|ref|XP_002519358.1|	leucine-rich repeat-containing protein, putative [Ricinus communis]	1108	1	41.3	506	8e-107	360
	587	UN00588	2876	GATTTTCATGACCCTGTCAGGGAATCTTTTGAGGCTGAACTTGAGAGGGTTCAGAAGATGCAGGAACTAGAACGACAGCGGATGATTGAGGAACAAGAGAGAGCTATGGAGCTACCTCGAAGGGAAGAAGAGGAAAGGATCCGGCTTGCCAGGGAACAGGAAGAAATGCGGAGAAGGTTGGAAGAAGAGGCCAGAGAAGCTGCTTGGAGGGCTGAGCAAGAGAGATCGGAAGCTATGAGAATGGCTGAAGAACAAAGGGCAGCAAGAGAGGAGGAGAAACGCAGAATTCTCTTGGAGGAAGAGAGAAGAAAACAGGCTGCTAGGCAGAAGCTTTTAGAGTTGGAAGAAAGAATTGCAAAGAGGCAAGTAGAAACAAATAAGGGTGCTAATAGTTCTTCT…		---	---		AT3G50370.1	---	unknown protein; FUNCTIONS IN: molecular_function unknown; INVOLVED IN: biological_process unknown; LOCATED IN: cellular_component unknown; EXPRESSED IN: 26 plant structures; EXPRESSED DURING: 15 growth stages; Has 27734 Blast hits to 16708 proteins in 1259 species: Archae - 81; Bacteria - 3434; Metazoa - 10876; Fungi - 2514; Plants - 987; Viruses - 212; Other Eukaryotes - 9630 (source: NCBI BLin…	2156	2	38.25 | 87.5	847 | 32	3.00E-114 | 1.00E-08	387 | 59.7		gi|255565158|ref|XP_002523571.1|	hypothetical protein RCOM_1407450 [Ricinus communis]	2452	1	52.59	907	0	769
	588	UN00589	2875	TTGGCGCAAATGATCCTGCCCTTTCTAAGCACCAAGCTCCCACCCAGACAGTCTCAGACAATCCGTTTCAAGGTAAGAACTATCTAACTTCCCTCTGTTGTTGATAGTTCTGATGACGTTGAACCGAAGGGCACTGTTCGTCTGGCTCTACTGTGCTTTGGATTAGGAACTACACGCGGGAAATATCCAACGGATGTGGTGATGACCATTTTTTTGCTGTTCGATTAAATTTGGCTTTTCTGGGTATGCCTAATAAGTTCTGATTTTTCACCAAAAATGCAAGCTTTAACTGTCTGGCCATCTAAAGGTGGCTCATTCCTTCTCGTGCCTTATTTGGACTTGGAAGTAGGTCCTACTTCTACTGGTTATTGTAGCGCAAGAAGTAGGAGGAGAGAAAAG…		---	---		AT3G46610.1	---	Pentatricopeptide repeat (PPR-like) superfamily protein	665	1	57.89	729	0	796		gi|224141275|ref|XP_002324000.1|	predicted protein [Populus trichocarpa]	709	1	68.31	770	0	1009
	589	UN00590	2874	TACCAGCATCTTGCTCGTTCCATTTCCCCCCTCCTCTAAACCCTAACAATCATTTTCTTGGAAATTGGAAGCAGAAATCATTTCCAATGCGACGATGGTTATCGATATTTGTTCTGCTTATAATGCCCTTGCTATTTCCGTTAATAACCTCCGGGATCTCCCATAACAACCACGTCTCCGAGCTAGTCAATTCCCATTTGCATCCGACGCCGTCAGTACACCTCCACATTTTTCACTTGTTTTCATATTTAAATTTTCATTTTACTTATTCGGTTGTAACACCTTAATCGATGAAACTTTTGGTTCTTACATTTCTTAGCTTGATTCTCTTTTTTCCAACTTCTTTTTCCTATTTGTATATTTTGTCTACGAAACATTCCCCGGAAGTCACCGCAAGGT…		---	---		AT5G24360.3	IRE1-1	inositol requiring 1-1	867	3	58.12 | 34.45 | 58.93	234 | 209 | 56	1.00E-76 | 3.00E-24 | 5.00E-11	269 | 109 | 67		gi|255539280|ref|XP_002510705.1|	conserved hypothetical protein [Ricinus communis]	720	1	60.45	670	0	716
	590	UN00591	2873	CCTCAATTATAGGGTTTTACTATGCCAAAGAACCGGAAACAGAGTAAGGATCAAAGATGGTACGCCTCTAAAACGGCATAAGGTTTGTTACAGCTAAATTTAAAGCACCTAGGGATTATCTATTGCTAAAAACATTTTCCAAGGAAAATTAACTGTACACATGAACTTGTTACAGGCTGGTGAAAATTCCTAAAGCTCAAGTATGCAAATAATCACATCTATCTCCTTTCTTGCAATGGCCACTTTCGTAATATTTGCACACTCTGTTCCCTTTGTACGAAGATCTCGAAGAATCCTCTCCTCTGTTAAATGAAGACTGCTTATTCCAGGATCTTCCACCATTATGACCCGAATCCCCGCCTTGCGAATTTCTGTCCCTGTCCCAATCCGCATGGCCAG…		---	---		AT2G16485.1	---	nucleic acid binding;zinc ion binding;DNA binding	1773	1	43.08	917	9e-170	540		gi|224103327|ref|XP_002313012.1|	predicted protein [Populus trichocarpa]	746	1	49.27	755	0	598
	591	UN00592	2872	ATGAAACCTTAATACGATAATCGAGTGGTTTGGGTATGATGGAGGCCCAGAACTGGGCCCAACCGTCTTCTTTCATTCCACACTTTCCAGCTGTTCGCTCCTCCAACTACGGCAACAACACCACACAGACGCAGTAGACGGTTTCTCCTTGAGTCGGGGAAGCGAATATGGATTGGCGGACGCGAAATACGGCGGGCAAAAAGCCCGAAATCTACTCCACTGTTGTTATCCACTCCAACTCTGAATCCGACTCCGAACCCGATGCCACATCCAGACCTGACGACAGCGCGTTCGGCACCGTGGTTTACAAAGGAGGGGGAAGGAACGACCACGAGGACGAGGACGAGGACTCCCTTCCCCCTCTCCTCAAACGCCTCCCCAAGGACTTTGGAGGCGGGG…		---	---		AT1G69220.1	SIK1	Protein kinase superfamily protein	836	1	60.59	812	0	833		gi|255541998|ref|XP_002512063.1|	serine/threonine protein kinase, putative [Ricinus communis]	810	1	67.38	797	0	941
	592	UN00593	2870	AGGTGACTTCAGAAGCTGCAATTTCTCCACACATTCTCTAAGCTCCTTCCTTCGTCCCATATCACTTGCTCGATCACGAAGATGACTAATACGAGTGATTTCTGCTTCCAAGGAATCCTGAACTCTGACAGCCTGGAGTGCAATGGCCTTTTCCTGGATATCACCCACAGTCAACCGATTGATAAGTCCGCATTTTATGCTCTGGCGCAAACGCTTGCATTCATCCTCAGTAAACTCTTGATTTGAGATTATATCAATGGATACAACTTCTGTCTTGTTCAGATTTAATATTTCAAGCAGGNNNNNNNNNNTAATCGATTGATAAGTCCACATTTTATGCTCTGACGCAAGCGCTTGCATTCATCCTCAGTAAACTCTTGGTTTGAAATTATATCAATG…		---	---		AT2G16485.1	---	nucleic acid binding;zinc ion binding;DNA binding	1773	2	63.62 | 77.39	481 | 115	0 | 3.00E-41	590 | 165		gi|356517883|ref|XP_003527615.1|	PREDICTED: uncharacterized protein LOC100815079 [Glycine max]	1421	1	72.78	485	0	692
	593	UN00594	2870	GGTGCTCGCTATTGTGCAATAGTTGGAGATTTTAATGGCTGGTCACCAACAGAAAATTGTGCAAGAGAGGGTCATCTGGGCCATGATGATTATGGATACTGGTTTGTCATTCTTGAAGATAAACTAAGGGAGGGAGAAAAACCAGATGAACTTTATTTTCAGCAGTATAATTATGTGGACGACTATGACAAAGGTGACAGTGGTGTTAGCATTGATGAAATCTTCAAGAAGGCAAATGATGAGTATTGGGAACCTGGAGAGGATTACTACCTCAAAAATCGACTAAAAGTGCCAGCAAAACTATATGAACAACTTTTTGGCCCTAATGGACCCCAAACAATGGAAGAGTTGGATGCAATGCCATTACTTGATGCGGAAACAAGATACAAGGAATGGAAA…		---	---		AT3G20440.2	EMB2729, BE1	Alpha amylase family protein	899	1	77.25	765	0	1245		gi|255577147|ref|XP_002529457.1|	1,4-alpha-glucan branching enzyme, putative [Ricinus communis]	894	1	83.95	754	0	1338
	594	UN00595	2869	AGAAGGAACGCAAAGCTACAAAACAGCAGGGGCAGACCAGCGATATGCTTCTGGGATTGGTATTTTATGATGGTGCTCCAAGATAAGAGGCTAGTCTTAGTATGTCACTAAATATGCCACCAGCTGTTACTTCAGCCCCGGCACCAGGTCCTCGTACTATAAGAGGTTGCTTCGAATACCGCGTAGTTGTGAACGCTATGATGTTGTCGGAACCGGATAGTTGGGCAAATGGGTGATCCTTCTTGTACTTTCTCTGCTCGACCCGTCCCTCTTGGTTCACTAGATCCACCACGCCGACGTATCTCAAGACTTCCCCAGAAGCTTCAGCCTCTTGTCTTTCCTTGGCCCTATCTTCATCAAATTGTGGTAACTGCTGCATAAATTCATCAGCAGACATAC…		K12524	EC:2.7.2.4/1.1.1.3		AT4G19710.2	AK-HSDHII, AK-HSDH	aspartate kinase-homoserine dehydrogenase ii	916	1	77.94	875	0	1365		gi|255569084|ref|XP_002525511.1|	aspartate kinase, putative [Ricinus communis]	920	1	85.58	853	0	1451
	595	UN00596	2867	CTCTCAATTGAAATGCTGTAGCCATCCAAGGAGTAGCAATTTATTCTCTTCCTTCCAAAATTTCTTCCAACAATCCCACATTTTTCGGTCAAGTGATTGGCCCGCCATCGTTTCATTAAGCGTATGGTACACAGTGCCAGATGGGTTGCGCAATAACAATAACGATAACCCTCGTCTTTCCCATATCCCAATAATTTTCTCAAGAATTGAGTTTGCGAGCTCCATCTTTCTCTACATTGTACAAAACATAATTACATAATCCTTTCCACCACTTCCGAGGAAGGACCACTTGCCATTCACTCACAACCTCCCACAAAATTTTGCCTGCAAAGACCGCTAGCCTATGGGCTGGCAGCAGATGAAGATGTCTCCGCAGCACCAACTGGGTCGGAAGGGATC…		K03070	---		AT4G01800.1	AGY1, AtcpSecA, SECA1	Albino or Glassy Yellow 1	1022	1	88.85	816	0	1439		gi|224130830|ref|XP_002320935.1|	predicted protein [Populus trichocarpa]	963	1	89.92	833	0	1481
	596	UN00597	2867	AAAAAAAACACCGAAAACCCCATAGCTACATCTTTCCCCCAAATGCGAATTTAGGGTTTTCCCTATCCCACCACAACTAATACAATCAGTAATTCATCCAAAAGAAGAGAAGAGAATGTCGAAGAGGAAATTCGGCTTCGAAGGGTTCGGGATTAACCGTCCAGCGACCTACAACTTCGAGCGCTCCCAGCCTCCCCCGCGACTCTACATCCCGCCTTCCTCCCGCCACAACCACGACAACTACGAGGACACGGACCTCGACAACATCGACTACGCGGAAGCCGAAGGCGAAACCCGCGCACCCGAGACCAATCCACCGCAAAGCAACGACGATGACGAGATTGATCCCTTGGACGCCTTCATGGAGGGCTTGCAGGAGGAGATCAAGTCTGCCCCGCC…		K12835	EC:3.6.4.13		AT2G47330.1	---	P-loop containing nucleoside triphosphate hydrolases superfamily protein	760	1	69.48	806	0	1026		gi|255548421|ref|XP_002515267.1|	hypothetical protein RCOM_1346600 [Ricinus communis]	791	1	81.15	801	0	1210
	597	UN00598	2865	CTGGCTTTCGCTTGCCACCGCCGCCATCACCTCCTCCTCCTCCTCCTTATATATACACATATATAAATATGCATATGAAAAACATTCCATAGAAAACCTACAACCCAGAACCCCAATTCCTTCGCTGCTCTCCCTCTACAGTTTTCCAAACTCTTTCCCTTACCGCCGCTCCCCCACAATGTCGTCTTTGCAAATCGTGAGAAACATGTACGACTTCTCACTGAAGCCGCGCATGCTCCGAACCTTGATAAAAGAGGACTTACCGGACGAGAAGAAGCCCTTTGACACCCCCTCCAGGCTGTCAAGAATTGTCTCCACCGTTCAAACTCACAGGCTTCTCTCCGAGAATTTCGACTCCGCCGCCGCCGATCCGAAGCTTGTCCAACGGTGGAAGTCTGC…		---	---		AT1G30240.2	---	unknown protein; Has 169 Blast hits to 168 proteins in 75 species: Archae - 0; Bacteria - 0; Metazoa - 49; Fungi - 68; Plants - 46; Viruses - 0; Other Eukaryotes - 6 (source: NCBI BLink).	827	1	48.19	664	1e-176	534		gi|255560307|ref|XP_002521170.1|	conserved hypothetical protein [Ricinus communis]	863	1	54.05	888	0	775
	598	UN00599	2865	CTCTCTCTCTCTCTCTCAAATGAAGCTTTGGAGCTTTGTGATGAGAACAAAGGCATCGATACCGATGCTGATAGCTCAAGAATTGACCCTTCGTAAATTGTGACACCCCAATGTGCTCCAAGATCTGATATTGGCCGTTTACTTATCACAGCTCAAGCAATTCTTGATATAGAGGTATGGATGCAACATCTGTAAGATGTCTTATCAACAGTATTTCTCGGTTCATCCATTTGGTTTCGTGCCAGACAATCAAGCCTATGCCTATTCAAAAGGATTATGGGAGCATGGTTATGGTTTTGAAACATATAAAGCCAGTGCTTGATGATGTTGTTGATTTCAGACTAGCACAAGATGAAACCCTTTGTAAAGAGTGTGAAGAACTTGACATTGCTGTTAATG…		---	---		AT3G54790.1	---	ARM repeat superfamily protein	760	1	52.49	802	0	726		gi|224082828|ref|XP_002306856.1|	predicted protein [Populus trichocarpa]	748	1	67.67	795	0	977
	599	UN00600	2864	AAGGGAACAAGATTGAAACTTTCATTAAAAGTAATGAGGATTATTTACAATGTCTTGAATCAAAACCAATTAAAGAGCAGAAGAAAAGGAAATAAGGAAGACAGTTAGGACCTTGTCCATAAAGAAGAGCGAGGGATCATTACAAAATGTCAAATCCCCCAAGCCTGCACCAATCAGTCTCTTTTCAAATAAGACAAGAAAAGTGTCATATCTAATAATACCAGACAACAGTTTCAGCCACAGCTTGCCCCAAGGTCTGGGCTCTTCTTCATTCCTTGCAAAAGCCTAGGAAGTCAAGCACCGATTGAGCACAAGATACATATAGAAAAGCTAAGATCCCAAAATTCTTCGCAGGCAGCAAACTGCCCTTAGTTATCTCACAAACTACCTGGTTCTGGC…		K08818	---		AT1G67580.2	---	Protein kinase superfamily protein	752	1	49.78	673	0	563		gi|255540319|ref|XP_002511224.1|	cdk10/11, putative [Ricinus communis]	644	1	55.59	680	0	663
	600	UN00601	2864	CTGGAGTTAAAAGAGATTTCTGGTACAGATGTTACAAAAAACTAACAGTTAGTACAAAGCATATTGTCAAAAATTAATATTGAATGCCTCCAAACTATGAATGGCAACCTGATCAAGCTCGTTTTTGTCGTTTTATTCTCTCTAGAGCACCAAGAAGGCTCTCACCATTGTTATCATCTCCAGCCCCATCTTTCTCTATTTCCTCCCTCTTCCTTGCTAATCCTCCAAAAACTGCATCAGGAACTGCTTTCTGCGCAATTTCTATTTTTTCATCATCATCGGAGTCACTTTCTTCGGGAAGCTCAATGTCTTCCTGATTTGTGTTGACCTTCAACCCACTGTCTGTCTGTAACTCCACTCCAGCACTCACAAAGCCCACCTTCCTACTGCTGTCTTTGA…		K12867	---		AT5G28740.1	---	Tetratricopeptide repeat (TPR)-like superfamily protein	917	1	75.49	918	0	1384		gi|255560840|ref|XP_002521433.1|	XPA-binding protein, putative [Ricinus communis]	916	1	85.84	918	0	1565
	601	UN00602	2864	CAGTAATCTCGTAAATATAAACCACCCTCCCTATGCTGCACGCTGCCACTACCTGAAGGAATAAAAGAAATGGCAAGGAATTGGATTCTGGGTCGCTGTTGTTATCAACTGTTTTTTAGTTTTCCTGTGATCATTTCTTGTCTCCTTGGAATCTCTAAATCAGTAAACGAGCTAGGCGGCTTCAACACATACACTGTTTCCAGCTTTAGGTACCCTCAAACTGAGGTCAGGCCTTATGATGCGCGTTATATCAGAGTTGATTTGCCGCAGTGGTTCTCTTCTATGTCCATAGCACTGGAATCAGATGTAGATCTCGATGCTAAAAGCATATCAAAGGTTTCCGTCAGCACACTGCCAATAATCTGCTTCAGAGATGGCAGCCCCCCTTTGCCAGATTTC…		---	---		AT2G46060.1	---	transmembrane protein-related	807	1	56.6	818	0	848		gi|224130332|ref|XP_002320811.1|	predicted protein [Populus trichocarpa]	876	1	62.86	875	0	1064
[truncated: 45,609 more rows]
