# Supplementary material for: Identification of candidate genes related to calanolide biosynthesis by transcriptome sequencing of Calophyllum brasiliense (Calophyllaceae)
Source: BMC Plant Biol. 2016 Aug 15;16:177. doi: 10.1186/s12870-016-0862-9 (PMC4986372; doi:10.1186/s12870-016-0862-9)
Supplement: Additional file 4: Tables S2-S9. — Table S2: Functional classification of C. brasiliense unigenes set based on Arabidopsis GO annotation. Table S3: Expression profile matrix of C. brasiliense unigenes. Table S4: Preferentially expressed genes in the organs sampled (leaves, stem and roots) of C. brasiliense. Table S5: Functional classification of preferentially expressed genes. Table S6: Number of preferentially expressed genes associated to specific GO terms. Table S7: Over-represented biological processes in specific organs. Table S8: Matrix of the percentage identities between the aligned cytochrome P450. Table S9: Primers used in RT-qPCR assays. (XLSX 16223 kb) [file 12870_2016_862_MOESM4_ESM.xlsx]

## Sheet: Table S2
		Table S2: Funtional classification of C. brasiliense unigenes set based on Arabidopsis GO annotation.
		Unigene IDs	Arabidopsis gene ID	cellular components		molecular functions		biological processes
				# of GO terms assigned	GO terms	# of GO terms assigned	GO terms	# of GO terms assigned	GO terms
	1	UN00001	AT2G17930	2	GO:0005634, GO:0009506	2	GO:0016772, GO:0016773	8	GO:0000226, GO:0000911, GO:0006346, GO:0009616, GO:0010050, GO:0010267, GO:0016246, GO:0035196
	2	UN00002	AT1G55860	7	GO:0000151, GO:0005622, GO:0005634, GO:0005739, GO:0005829, GO:0009506, GO:0016020	2	GO:0004842, GO:0016881	4	GO:0006464, GO:0006511, GO:0016567, GO:0042787
	3	UN00003	AT1G64790	4	GO:0005634, GO:0005829, GO:0009507, GO:0016020	---	NA	5	GO:0006094, GO:0007010, GO:0009627, GO:0010498, GO:0042742
	4	UN00005	AT2G25730	1	GO:0005634	---	NA	1	GO:0007623
	5	UN00006	AT1G20960	4	GO:0005634, GO:0005730, GO:0005829, GO:0016020	6	GO:0000166, GO:0003676, GO:0004386, GO:0005524, GO:0008026, GO:0017111	5	GO:0006259, GO:0007126, GO:0009165, GO:0009793, GO:0033044
	6	UN00007	AT4G28080	1	GO:0005634	---	NA	5	GO:0006655, GO:0009737, GO:0010103, GO:0016556, GO:0019288
	7	UN00008	AT2G22125	4	GO:0005634, GO:0005737, GO:0005886, GO:0009506	---	NA	5	GO:0009832, GO:0016049, GO:0030243, GO:0030244, GO:0051211
	8	UN00009	AT1G79280	7	GO:0005634, GO:0005635, GO:0005643, GO:0005730, GO:0005829, GO:0009506, GO:0009507	1	GO:0005515	6	GO:0000226, GO:0006606, GO:0009910, GO:0016973, GO:0033234, GO:0048443
	9	UN00010	AT3G04740	3	GO:0005634, GO:0009506, GO:0016592	1	GO:0005515	5	GO:0006486, GO:0008284, GO:0009627, GO:0009630, GO:0045893
	10	UN00011	AT4G16340	5	GO:0005634, GO:0005829, GO:0005886, GO:0019898, GO:0070971	3	GO:0005085, GO:0005525, GO:0051020	13	GO:0000226, GO:0000911, GO:0006084, GO:0007020, GO:0009855, GO:0010014, GO:0010073, GO:0010075, GO:0010090, GO:0016126, GO:0016132, GO:0016192, GO:0045010
	11	UN00012	AT5G51200	3	GO:0005634, GO:0005635, GO:0009507	1	GO:0005515	1	GO:0008150
	12	UN00013	AT5G40480	3	GO:0005634, GO:0005635, GO:0005783	1	GO:0005515	1	GO:0009793
	13	UN00014	AT1G48090	2	GO:0009506, GO:0009507	1	GO:0035091	2	GO:0007165, GO:0008104
	14	UN00015	AT4G15180	1	GO:0005634	1	GO:0042800	4	GO:0009791, GO:0010228, GO:0048440, GO:0048443
	15	UN00016	AT3G07160	3	GO:0000148, GO:0005794, GO:0005886	1	GO:0003843	10	GO:0006075, GO:0006606, GO:0006944, GO:0009555, GO:0009556, GO:0009846, GO:0048589, GO:0052543, GO:0055047, GO:0080092
	16	UN00017	AT3G05680	1	GO:0005634	1	GO:0003674	1	GO:0009793
	17	UN00018	AT4G35800	5	GO:0005634, GO:0005665, GO:0005773, GO:0009506, GO:0009507	3	GO:0003677, GO:0003899, GO:0005515	8	GO:0000394, GO:0006306, GO:0006351, GO:0006366, GO:0010228, GO:0016926, GO:0031047, GO:0050665
	18	UN00019	AT5G04290	1	GO:0005634	1	GO:0000166	2	GO:0006306, GO:0030422
	19	UN00020	AT2G26890	8	GO:0005634, GO:0005770, GO:0005773, GO:0005774, GO:0005783, GO:0005794, GO:0005802, GO:0043231	1	GO:0031072	10	GO:0006457, GO:0006623, GO:0006897, GO:0007032, GO:0007033, GO:0009660, GO:0009793, GO:0009959, GO:0042594, GO:0051301
	20	UN00021	AT5G02310	1	GO:0005634	2	GO:0004842, GO:0008270	4	GO:0006511, GO:0009737, GO:0010029, GO:0050994
	21	UN00022	AT3G43300	5	GO:0005622, GO:0005634, GO:0005769, GO:0005802, GO:0005829	3	GO:0005085, GO:0005086, GO:0005515	9	GO:0009887, GO:0009888, GO:0010638, GO:0016192, GO:0032012, GO:0033044, GO:0040007, GO:0042742, GO:0050790
	22	UN00023	AT5G61140	1	GO:0005634	6	GO:0000166, GO:0003676, GO:0004386, GO:0005524, GO:0008026, GO:0017111	---	NA
	23	UN00024	AT2G26780	1	GO:0016020	---	NA	1	GO:0008150
	24	UN00025	AT3G14270	3	GO:0005737, GO:0005739, GO:0005768	7	GO:0000285, GO:0005524, GO:0008270, GO:0016307, GO:0016308, GO:0035091, GO:0046872	5	GO:0007033, GO:0007165, GO:0009555, GO:0010256, GO:0090332
	25	UN00026	AT3G13330	1	GO:0005634	---	NA	---	NA
	26	UN00027	AT1G65440	3	GO:0005634, GO:0005829, GO:0009506	2	GO:0003723, GO:0016788	6	GO:0006139, GO:0006333, GO:0006352, GO:0006357, GO:0009630, GO:0032784
	27	UN00028	AT1G28420	1	GO:0005634	2	GO:0003700, GO:0005515	3	GO:0006355, GO:0009630, GO:0010228
	28	UN00029	AT3G19190	1	GO:0005634	1	GO:0003674	1	GO:0010150
	29	UN00030	AT5G35750	2	GO:0005886, GO:0016020	12	GO:0000155, GO:0000156, GO:0004673, GO:0004871, GO:0005034, GO:0005515, GO:0005524, GO:0009884, GO:0016772, GO:0019900, GO:0042802, GO:0043424	22	GO:0000160, GO:0006355, GO:0006970, GO:0007165, GO:0009414, GO:0009636, GO:0009651, GO:0009736, GO:0009737, GO:0009909, GO:0010029, GO:0010087, GO:0010271, GO:0016310, GO:0018106, GO:0031537, GO:0034757, GO:0048509, GO:0048831, GO:0070417, GO:0071215, GO:0080117
	30	UN00031	AT2G36810	1	GO:0005634	---	NA	2	GO:0006486, GO:0008150
	31	UN00032	AT5G07980	2	GO:0005634, GO:0009506	1	GO:0003674	1	GO:0008150
	32	UN00033	AT2G34660	4	GO:0000325, GO:0005773, GO:0005774, GO:0016021	5	GO:0000166, GO:0005524, GO:0016887, GO:0017111, GO:0042626	4	GO:0006810, GO:0009407, GO:0010583, GO:0055085
	33	UN00034	AT1G55540	2	GO:0005634, GO:0005739	1	GO:0003674	8	GO:0007062, GO:0007131, GO:0009790, GO:0009793, GO:0010070, GO:0033044, GO:0042138, GO:0045132
	34	UN00035	AT1G71220	2	GO:0005783, GO:0009507	3	GO:0003980, GO:0016757, GO:0016758	8	GO:0006486, GO:0009626, GO:0009627, GO:0009751, GO:0010204, GO:0016051, GO:0034976, GO:0046283
	35	UN00036	AT2G34660	4	GO:0000325, GO:0005773, GO:0005774, GO:0016021	5	GO:0000166, GO:0005524, GO:0016887, GO:0017111, GO:0042626	4	GO:0006810, GO:0009407, GO:0010583, GO:0055085
	36	UN00037	AT2G46560	1	GO:0080008	1	GO:0000166	2	GO:0000226, GO:0000911
	37	UN00038	AT4G24680	---	NA	1	GO:0003674	4	GO:0000956, GO:0010413, GO:0040029, GO:0045492
	38	UN00039	AT2G36380	2	GO:0005886, GO:0016020	5	GO:0000166, GO:0005524, GO:0016887, GO:0017111, GO:0042626	---	NA
	39	UN00040	AT5G47820	2	GO:0005634, GO:0005737	2	GO:0003777, GO:0005524	5	GO:0000394, GO:0007018, GO:0009086, GO:0010075, GO:0010215
	40	UN00041	AT5G13530	3	GO:0005737, GO:0005769, GO:0005802	4	GO:0004672, GO:0004842, GO:0005515, GO:0043621	9	GO:0000956, GO:0006952, GO:0009737, GO:0009738, GO:0009788, GO:0016197, GO:0016567, GO:0032940, GO:0048589
	41	UN00042	AT1G23230	1	GO:0005634	1	GO:0003674	3	GO:0006487, GO:0010413, GO:0045492
	42	UN00043	AT5G18525	2	GO:0005634, GO:0080008	4	GO:0004672, GO:0004713, GO:0005524, GO:0016772	2	GO:0006468, GO:0006487
	43	UN00044	AT3G57300	1	GO:0005634	5	GO:0003676, GO:0003677, GO:0004386, GO:0005524, GO:0016817	14	GO:0000956, GO:0006306, GO:0006342, GO:0006346, GO:0006355, GO:0007267, GO:0009616, GO:0009630, GO:0010048, GO:0010267, GO:0016246, GO:0016444, GO:0035196, GO:0045739
	44	UN00045	AT5G20490	2	GO:0009506, GO:0016459	2	GO:0003774, GO:0005524	13	GO:0009791, GO:0010090, GO:0010091, GO:0010154, GO:0016049, GO:0030048, GO:0048467, GO:0048768, GO:0051301, GO:0051645, GO:0051646, GO:0060151, GO:0090436
	45	UN00046	AT5G02880	3	GO:0000151, GO:0005622, GO:0005634	2	GO:0004842, GO:0016881	3	GO:0006464, GO:0016567, GO:0042787
	46	UN00047	AT1G55325	2	GO:0005634, GO:0016592	1	GO:0001104	3	GO:0006357, GO:0040034, GO:0090213
	47	UN00048	AT1G33410	3	GO:0005634, GO:0005635, GO:0031965	1	GO:0005515	8	GO:0006406, GO:0006606, GO:0009733, GO:0009909, GO:0010074, GO:0016570, GO:0032502, GO:0048449
	48	UN00049	AT3G60160	3	GO:0005886, GO:0009506, GO:0016021	5	GO:0000166, GO:0005524, GO:0016887, GO:0017111, GO:0042626	3	GO:0006810, GO:0009624, GO:0055085
	49	UN00050	AT1G67120	3	GO:0005634, GO:0009506, GO:0009941	5	GO:0000166, GO:0005524, GO:0008134, GO:0016887, GO:0017111	4	GO:0006094, GO:0007010, GO:0009553, GO:0010498
	50	UN00051	AT4G39850	5	GO:0005777, GO:0005886, GO:0016020, GO:0016021, GO:0046861	5	GO:0000166, GO:0005524, GO:0016887, GO:0017111, GO:0042626	10	GO:0006635, GO:0006810, GO:0007031, GO:0009407, GO:0010030, GO:0015916, GO:0043161, GO:0051788, GO:0055085, GO:0080129
	51	UN00052	AT3G11964	3	GO:0005634, GO:0005730, GO:0005886	1	GO:0003723	4	GO:0001510, GO:0006364, GO:0006606, GO:0009553
	52	UN00053	AT1G15520	1	GO:0005886	5	GO:0000166, GO:0005524, GO:0016887, GO:0017111, GO:0042626	28	GO:0000165, GO:0006612, GO:0006855, GO:0007165, GO:0009414, GO:0009595, GO:0009697, GO:0009723, GO:0009733, GO:0009737, GO:0009738, GO:0009751, GO:0009753, GO:0009862, GO:0009867, GO:0010193, GO:0010200, GO:0010310, GO:0010363, GO:0015692, GO:0031348, GO:0042538, GO:0042742, GO:0043069, GO:0043900, GO:0046865, GO:0050832, GO:0080168
	53	UN00054	AT3G11960	1	GO:0005634	1	GO:0003676	6	GO:0000956, GO:0006486, GO:0008150, GO:0009755, GO:0010182, GO:0048825
	54	UN00055	AT2G45540	1	GO:0005886	1	GO:0000166	1	GO:0008150
	55	UN00056	AT4G17330	2	GO:0005634, GO:0009506	1	GO:0003723	3	GO:0000226, GO:0000911, GO:0009630
	56	UN00057	AT4G34890	1	GO:0005829	11	GO:0003824, GO:0004854, GO:0005506, GO:0008762, GO:0009055, GO:0016491, GO:0016614, GO:0046872, GO:0050660, GO:0051536, GO:0051537	6	GO:0000302, GO:0006145, GO:0009414, GO:0042554, GO:0046110, GO:0055114
	57	UN00059	AT2G38770	3	GO:0005634, GO:0005886, GO:0009507	---	NA	---	NA
	58	UN00060	AT4G32820	1	GO:0005634	---	NA	1	GO:0008150
	59	UN00061	AT1G10760	4	GO:0005739, GO:0009507, GO:0009570, GO:0009941	4	GO:0005515, GO:0005524, GO:0016301, GO:0050521	8	GO:0005982, GO:0005983, GO:0007623, GO:0009610, GO:0009631, GO:0010353, GO:0016310, GO:0019252
	60	UN00062	AT3G25690	3	GO:0005634, GO:0009507, GO:0009707	---	NA	9	GO:0006364, GO:0009902, GO:0010027, GO:0010207, GO:0019684, GO:0034660, GO:0035304, GO:0042793, GO:0045893
	61	UN00063	AT2G25660	2	GO:0009507, GO:0048046	1	GO:0003674	2	GO:0009630, GO:0009793
	62	UN00064	AT1G33390	1	GO:0005634	4	GO:0003676, GO:0004386, GO:0005524, GO:0008026	---	NA
	63	UN00065	AT5G13630	4	GO:0005739, GO:0009507, GO:0009706, GO:0010007	1	GO:0016851	3	GO:0009058, GO:0015995, GO:0019684
	64	UN00066	AT2G25170	1	GO:0005634	8	GO:0003674, GO:0003676, GO:0003677, GO:0003678, GO:0004386, GO:0005524, GO:0008270, GO:0016887	11	GO:0006346, GO:0008283, GO:0009733, GO:0009736, GO:0009739, GO:0009788, GO:0016246, GO:0016568, GO:0045892, GO:0048364, GO:2000023
	65	UN00067	AT4G04970	3	GO:0000148, GO:0005886, GO:0016020	2	GO:0003843, GO:0016757	7	GO:0000003, GO:0006075, GO:0006944, GO:0007623, GO:0009555, GO:0009556, GO:0052543
	66	UN00068	AT2G35110	4	GO:0005634, GO:0005789, GO:0005886, GO:0031209	1	GO:0005515	16	GO:0000278, GO:0003002, GO:0007015, GO:0007155, GO:0009825, GO:0010014, GO:0010090, GO:0016049, GO:0033043, GO:0045010, GO:0045595, GO:0045893, GO:0048449, GO:0048589, GO:0048765, GO:0071555
	67	UN00069	AT2G33540	2	GO:0005622, GO:0005634	3	GO:0004721, GO:0008022, GO:0008420	4	GO:0000394, GO:0006366, GO:0009651, GO:0009788
	68	UN00070	AT2G27150	1	GO:0005829	13	GO:0003824, GO:0004031, GO:0005506, GO:0009055, GO:0010293, GO:0016491, GO:0016614, GO:0031625, GO:0046872, GO:0050302, GO:0050660, GO:0051536, GO:0051537	2	GO:0009688, GO:0055114
	69	UN00071	AT3G52140	4	GO:0005634, GO:0005829, GO:0005886, GO:0009507	---	NA	4	GO:0006094, GO:0007010, GO:0008150, GO:0010498
	70	UN00072	AT1G32750	1	GO:0005634	2	GO:0003677, GO:0004402	3	GO:0000394, GO:0006366, GO:0009294
	71	UN00073	AT1G02520	4	GO:0005634, GO:0005886, GO:0009506, GO:0016021	5	GO:0000166, GO:0005524, GO:0016887, GO:0017111, GO:0042626	2	GO:0006810, GO:0055085
	72	UN00074	AT1G18270	2	GO:0005634, GO:0005739	10	GO:0000166, GO:0003824, GO:0004332, GO:0004616, GO:0008270, GO:0008442, GO:0016491, GO:0016616, GO:0016832, GO:0050662	5	GO:0005975, GO:0006096, GO:0006098, GO:0006573, GO:0055114
	73	UN00075	AT5G18410	2	GO:0005737, GO:0031209	1	GO:0005515	12	GO:0000226, GO:0006342, GO:0007020, GO:0009860, GO:0009965, GO:0010090, GO:0016572, GO:0030036, GO:0045010, GO:0051225, GO:0051258, GO:0051567
	74	UN00076	AT5G64420	2	GO:0005634, GO:0005829	2	GO:0003677, GO:0003887	---	NA
	75	UN00077	AT5G13010	1	GO:0005634	5	GO:0003676, GO:0003724, GO:0004386, GO:0005524, GO:0008026	1	GO:0009793
	76	UN00078	AT4G36520	---	NA	1	GO:0031072	---	NA
	77	UN00079	AT1G54570	3	GO:0005739, GO:0009507, GO:0010287	2	GO:0003824, GO:0004144	2	GO:0019432, GO:0033306
	78	UN00080	AT5G49030	3	GO:0005737, GO:0009507, GO:0009570	5	GO:0000166, GO:0003824, GO:0004812, GO:0004822, GO:0005524	8	GO:0006418, GO:0006428, GO:0009793, GO:0010027, GO:0010228, GO:0016117, GO:0016226, GO:0048481
	79	UN00081	AT2G22010	1	GO:0005737	2	GO:0004842, GO:0008270	6	GO:0009615, GO:0016567, GO:0030163, GO:0051603, GO:0051726, GO:0060154
	80	UN00082	AT2G32240	2	GO:0005737, GO:0005886	1	GO:0003674	2	GO:0009737, GO:0046686
	81	UN00083	AT3G62150	2	GO:0005774, GO:0005886	3	GO:0010328, GO:0010329, GO:0042626	2	GO:0010315, GO:0060919
	82	UN00084	AT1G36160	2	GO:0005737, GO:0005886	6	GO:0003824, GO:0003989, GO:0004075, GO:0005524, GO:0016874, GO:0046872	12	GO:0006094, GO:0007010, GO:0009630, GO:0009631, GO:0009735, GO:0009793, GO:0009933, GO:0010072, GO:0010498, GO:0030497, GO:0048364, GO:0048367
	83	UN00085	AT3G46960	2	GO:0005634, GO:0005773	6	GO:0003676, GO:0004386, GO:0005524, GO:0008026, GO:0016817, GO:0016818	5	GO:0006813, GO:0007062, GO:0031048, GO:0035864, GO:0045132
	84	UN00086	AT1G54280	2	GO:0016020, GO:0016021	9	GO:0000166, GO:0000287, GO:0003824, GO:0004012, GO:0005524, GO:0008270, GO:0015662, GO:0016820, GO:0046872	4	GO:0006812, GO:0008152, GO:0015914, GO:0030048
	85	UN00087	AT3G22380	1	GO:0005634	1	GO:0003674	3	GO:0009639, GO:0042752, GO:0048574
	86	UN00088	AT4G20850	6	GO:0005737, GO:0005773, GO:0005774, GO:0009507, GO:0016020, GO:0022626	2	GO:0004252, GO:0008240	3	GO:0006508, GO:0008152, GO:0009630
	87	UN00089	AT1G74260	4	GO:0005737, GO:0005739, GO:0009507, GO:0009570	3	GO:0003824, GO:0004642, GO:0005524	3	GO:0006189, GO:0009555, GO:0055046
	88	UN00090	AT1G14850	6	GO:0005634, GO:0005643, GO:0005730, GO:0005886, GO:0009506, GO:0009507	3	GO:0005487, GO:0005515, GO:0017056	2	GO:0001510, GO:0006913
	89	UN00091	AT2G34680	3	GO:0005634, GO:0005886, GO:0009506	---	NA	11	GO:0007155, GO:0009733, GO:0010014, GO:0010090, GO:0010102, GO:0016049, GO:0045010, GO:0045595, GO:0048589, GO:0048765, GO:0071555
	90	UN00092	AT5G43310	3	GO:0005634, GO:0005886, GO:0016020	---	NA	---	NA
	91	UN00093	AT2G42010	2	GO:0005634, GO:0009506	4	GO:0003824, GO:0004630, GO:0005515, GO:0005546	3	GO:0008152, GO:0009816, GO:0046686
	92	UN00094	AT3G06530	3	GO:0005634, GO:0005773, GO:0009507	1	GO:0005515	2	GO:0001510, GO:0009220
	93	UN00095	AT2G40260	1	GO:0005634	2	GO:0003677, GO:0003700	1	GO:0006355
	94	UN00096	AT3G17850	3	GO:0005634, GO:0005829, GO:0005886	6	GO:0004672, GO:0004674, GO:0004713, GO:0005524, GO:0016301, GO:0016772	2	GO:0006468, GO:0046777
	95	UN00097	AT4G39420	1	GO:0005575	---	NA	1	GO:0008150
	96	UN00098	AT5G64270	2	GO:0005634, GO:0009507	---	NA	---	NA
	97	UN00099	AT5G64070	6	GO:0005634, GO:0005829, GO:0009507, GO:0016020, GO:0030659, GO:0035619	6	GO:0004430, GO:0005515, GO:0016772, GO:0016773, GO:0017137, GO:0043424	---	NA
	98	UN00100	AT1G15290	2	GO:0005737, GO:0005829	---	NA	1	GO:0008150
	99	UN00101	AT5G26570	3	GO:0009507, GO:0009536, GO:0009570	7	GO:0003824, GO:0005524, GO:0016301, GO:0019200, GO:0030246, GO:0051752, GO:2001070	8	GO:0000272, GO:0005975, GO:0005982, GO:0005983, GO:0009664, GO:0016310, GO:0019252, GO:0046777
	100	UN00102	AT2G27170	7	GO:0000785, GO:0005634, GO:0005737, GO:0005819, GO:0008278, GO:0009506, GO:0016363	2	GO:0003682, GO:0005524	5	GO:0007059, GO:0007062, GO:0010267, GO:0035196, GO:0051607
	101	UN00103	AT3G61780	1	GO:0005634	1	GO:0003674	1	GO:0009793
	102	UN00104	AT2G18790	4	GO:0005634, GO:0005829, GO:0005886, GO:0016604	8	GO:0004673, GO:0004871, GO:0005515, GO:0008020, GO:0009883, GO:0031516, GO:0031517, GO:0042802	23	GO:0006325, GO:0006355, GO:0007623, GO:0009409, GO:0009630, GO:0009638, GO:0009640, GO:0009649, GO:0009687, GO:0009867, GO:0010017, GO:0010029, GO:0010148, GO:0010155, GO:0010161, GO:0010202, GO:0010218, GO:0010374, GO:0010617, GO:0015979, GO:0031347, GO:0046685, GO:0046777
	103	UN00105	AT2G47410	2	GO:0005634, GO:0080008	1	GO:0000166	1	GO:0009630
	104	UN00106	AT5G65950	1	GO:0005634	1	GO:0003674	---	NA
	105	UN00107	AT4G29380	3	GO:0005737, GO:0005794, GO:0080008	4	GO:0004672, GO:0004674, GO:0005524, GO:0016772	18	GO:0000303, GO:0006468, GO:0006499, GO:0006635, GO:0006869, GO:0006891, GO:0007165, GO:0008219, GO:0009555, GO:0009630, GO:0009755, GO:0009846, GO:0009863, GO:0009873, GO:0010351, GO:0016558, GO:0044265, GO:0048573
	106	UN00108	AT1G45160	1	GO:0005634	6	GO:0004672, GO:0004674, GO:0004713, GO:0005524, GO:0016301, GO:0016772	1	GO:0006468
	107	UN00109	AT1G27750	1	GO:0005634	1	GO:0003676	1	GO:0008150
	108	UN00110	AT5G46190	1	GO:0005634	2	GO:0003676, GO:0003723	1	GO:0008150
	109	UN00112	AT4G30990	2	GO:0005634, GO:0005794	---	NA	1	GO:0008150
	110	UN00113	AT5G16280	1	GO:0005794	---	NA	4	GO:0008150, GO:0010228, GO:0016926, GO:0050665
	111	UN00114	AT1G68790	4	GO:0005634, GO:0005654, GO:0005730, GO:0009506	---	NA	3	GO:0000226, GO:0000911, GO:0008150
	112	UN00115	AT5G04140	6	GO:0005739, GO:0009507, GO:0009570, GO:0009941, GO:0016020, GO:0048046	6	GO:0003824, GO:0005515, GO:0015930, GO:0016041, GO:0016491, GO:0016638	22	GO:0006833, GO:0009409, GO:0009416, GO:0009637, GO:0009644, GO:0009651, GO:0009658, GO:0009697, GO:0009744, GO:0009750, GO:0009814, GO:0009853, GO:0009902, GO:0010103, GO:0010114, GO:0010155, GO:0010218, GO:0016117, GO:0019684, GO:0042742, GO:0048481, GO:0080114
	113	UN00116	AT5G24740	1	GO:0005794	---	NA	11	GO:0000278, GO:0006396, GO:0009887, GO:0009888, GO:0010015, GO:0010082, GO:0010413, GO:0010638, GO:0033044, GO:0045492, GO:1990064
	114	UN00117	AT3G25840	2	GO:0005634, GO:0005737	4	GO:0004672, GO:0004674, GO:0005524, GO:0016772	3	GO:0000956, GO:0006468, GO:0006486
	115	UN00118	AT5G37830	3	GO:0005737, GO:0005829, GO:0009506	3	GO:0003824, GO:0016787, GO:0017168	1	GO:0006751
	116	UN00119	AT1G20980	2	GO:0005634, GO:0005886	2	GO:0003677, GO:0003700	3	GO:0006355, GO:0042742, GO:0045893
	117	UN00120	AT5G21160	3	GO:0005634, GO:0005737, GO:0005829	1	GO:0003674	1	GO:0008150
	118	UN00122	AT3G54670	4	GO:0005634, GO:0005694, GO:0008278, GO:0009507	2	GO:0005215, GO:0005524	17	GO:0000278, GO:0006346, GO:0006396, GO:0007059, GO:0007062, GO:0009630, GO:0009855, GO:0009887, GO:0009888, GO:0010014, GO:0010073, GO:0010413, GO:0010638, GO:0016246, GO:0033044, GO:0045492, GO:0045893
	119	UN00123	AT5G34850	4	GO:0005576, GO:0005773, GO:0005829, GO:0009505	2	GO:0003993, GO:0004722	3	GO:0006970, GO:0046686, GO:0055062
	120	UN00124	AT5G27970	2	GO:0005737, GO:0005886	1	GO:0005086	3	GO:0006891, GO:0006944, GO:0050790
	121	UN00125	AT2G07360	5	GO:0005634, GO:0005829, GO:0005886, GO:0009507, GO:0016020	---	NA	---	NA
	122	UN00126	AT1G55350	3	GO:0005737, GO:0005783, GO:0005886	1	GO:0004197	15	GO:0001708, GO:0007062, GO:0007155, GO:0009793, GO:0009880, GO:0010072, GO:0010090, GO:0010228, GO:0010431, GO:0040014, GO:0045010, GO:0045595, GO:0048765, GO:0051301, GO:0071555
	123	UN00127	AT1G50840	4	GO:0005622, GO:0005634, GO:0005739, GO:0009507	4	GO:0003676, GO:0003677, GO:0003887, GO:0008408	4	GO:0006139, GO:0006260, GO:0006264, GO:0033259
	124	UN00128	AT2G34357	1	GO:0005634	---	NA	3	GO:0006406, GO:0006606, GO:0008150
	125	UN00129	AT4G19610	2	GO:0005634, GO:0005730	3	GO:0000166, GO:0003676, GO:0003723	1	GO:0008150
	126	UN00130	AT3G17205	3	GO:0000151, GO:0005622, GO:0005634	2	GO:0004842, GO:0016881	3	GO:0006464, GO:0016567, GO:0042787
	127	UN00131	AT3G18110	1	GO:0009507	---	NA	7	GO:0000023, GO:0007020, GO:0009793, GO:0010027, GO:0016226, GO:0019252, GO:0043085
	128	UN00132	AT2G39260	1	GO:0005737	1	GO:0003723	6	GO:0000278, GO:0000956, GO:0006396, GO:0006412, GO:0009630, GO:0019344
	129	UN00133	AT1G63490	1	GO:0005634	3	GO:0003700, GO:0008270, GO:0016706	8	GO:0000278, GO:0006355, GO:0006396, GO:0010228, GO:0010413, GO:0016926, GO:0045492, GO:0050665
	130	UN00134	AT5G01400	1	GO:0005847	---	NA	2	GO:0006396, GO:0035194
	131	UN00135	AT3G04340	4	GO:0005886, GO:0009506, GO:0009507, GO:0009941	5	GO:0000166, GO:0004222, GO:0005524, GO:0016887, GO:0017111	2	GO:0006508, GO:0009793
	132	UN00136	AT5G49930	1	GO:0005634	2	GO:0003676, GO:0008270	2	GO:0000956, GO:0009793
	133	UN00137	AT3G62360	5	GO:0005576, GO:0005774, GO:0005783, GO:0005794, GO:0009505	1	GO:0030246	2	GO:0006486, GO:0006499
	134	UN00138	ATCG00340	10	GO:0009507, GO:0009522, GO:0009534, GO:0009535, GO:0009538, GO:0009579, GO:0009941, GO:0010287, GO:0016020, GO:0016021	1	GO:0016168	---	NA
	135	UN00139	AT4G35520	5	GO:0000795, GO:0005634, GO:0005694, GO:0005712, GO:0032390	3	GO:0005524, GO:0016887, GO:0030983	13	GO:0006200, GO:0006298, GO:0007059, GO:0007062, GO:0007129, GO:0007131, GO:0009691, GO:0010332, GO:0032204, GO:0032504, GO:0042138, GO:0043247, GO:0045132
	136	UN00140	AT4G10930	1	GO:0005634	---	NA	3	GO:0000956, GO:0010413, GO:0045492
	137	UN00141	AT1G03380	---	NA	1	GO:0003674	1	GO:0042594
	138	UN00142	AT5G11040	1	GO:0005794	1	GO:0003674	2	GO:0000910, GO:0000919
	139	UN00143	AT5G22450	1	GO:0009507	---	NA	1	GO:0006486
	140	UN00144	AT2G35340	1	GO:0005634	5	GO:0003676, GO:0004004, GO:0004386, GO:0005524, GO:0008026	1	GO:0009793
	141	UN00145	AT3G13300	3	GO:0000932, GO:0005634, GO:0005829	3	GO:0000166, GO:0005515, GO:0042803	7	GO:0006402, GO:0009791, GO:0009965, GO:0010071, GO:0010072, GO:0031087, GO:0071365
	142	UN00146	AT1G59820	4	GO:0005768, GO:0005794, GO:0005802, GO:0005886	8	GO:0000166, GO:0000287, GO:0004012, GO:0005524, GO:0005548, GO:0015662, GO:0016820, GO:0046872	19	GO:0006612, GO:0006812, GO:0006820, GO:0006862, GO:0006888, GO:0006944, GO:0010363, GO:0015696, GO:0015802, GO:0015914, GO:0016192, GO:0043069, GO:0043090, GO:0043269, GO:0048193, GO:0048194, GO:0048364, GO:0048367, GO:0048527
	143	UN00147	AT5G65460	3	GO:0005634, GO:0005829, GO:0005886	4	GO:0003777, GO:0005515, GO:0005524, GO:0008017	---	NA
	144	UN00148	AT3G59140	3	GO:0005774, GO:0005886, GO:0016021	5	GO:0000166, GO:0005524, GO:0016887, GO:0017111, GO:0042626	2	GO:0006810, GO:0055085
	145	UN00149	AT3G28345	2	GO:0005886, GO:0016021	5	GO:0000166, GO:0005524, GO:0016887, GO:0017111, GO:0042626	9	GO:0006200, GO:0006810, GO:0010048, GO:0010315, GO:0010540, GO:0010541, GO:0043481, GO:0048440, GO:0055085
	146	UN00150	AT3G23780	5	GO:0000418, GO:0000419, GO:0005634, GO:0005720, GO:0030880	4	GO:0003677, GO:0003899, GO:0005515, GO:0032549	7	GO:0006306, GO:0006351, GO:0030422, GO:0031047, GO:0035194, GO:0050776, GO:0050832
	147	UN00151	AT3G48430	2	GO:0005622, GO:0005634	3	GO:0003676, GO:0003700, GO:0008270	6	GO:0009741, GO:0009826, GO:0010228, GO:0033169, GO:0035067, GO:0048366
	148	UN00152	AT3G04490	1	GO:0005575	---	NA	1	GO:0008150
	149	UN00153	AT5G57610	1	GO:0005634	5	GO:0004672, GO:0004674, GO:0004712, GO:0005524, GO:0016772	---	NA
	150	UN00154	AT1G09570	4	GO:0005634, GO:0005737, GO:0016020, GO:0016604	11	GO:0000155, GO:0004673, GO:0004871, GO:0005515, GO:0005524, GO:0008020, GO:0009881, GO:0009883, GO:0031516, GO:0042802, GO:0042803	18	GO:0006355, GO:0007165, GO:0007623, GO:0009584, GO:0009585, GO:0009630, GO:0009638, GO:0009640, GO:0010017, GO:0010161, GO:0010201, GO:0010203, GO:0010218, GO:0017006, GO:0017148, GO:0018106, GO:0018298, GO:0046685
	151	UN00155	AT2G27900	1	GO:0005634	1	GO:0003674	2	GO:0006486, GO:0008150
	152	UN00156	AT4G10320	2	GO:0005737, GO:0005829	4	GO:0000166, GO:0004812, GO:0004822, GO:0005524	8	GO:0006094, GO:0006096, GO:0006418, GO:0006428, GO:0007010, GO:0009651, GO:0010498, GO:0046686
	153	UN00157	AT3G03050	6	GO:0005768, GO:0005783, GO:0005794, GO:0005802, GO:0005886, GO:0016020	3	GO:0016757, GO:0016759, GO:0051753	5	GO:0000271, GO:0009409, GO:0009832, GO:0010583, GO:0030244
	154	UN00158	AT3G10380	5	GO:0000145, GO:0005634, GO:0005829, GO:0005886, GO:0009506	1	GO:0005515	6	GO:0006007, GO:0006904, GO:0009846, GO:0009860, GO:0015031, GO:0048354
	155	UN00159	AT1G29900	5	GO:0005739, GO:0005951, GO:0009507, GO:0009570, GO:0016020	5	GO:0003824, GO:0004088, GO:0005524, GO:0016874, GO:0046872	9	GO:0006094, GO:0006342, GO:0006526, GO:0006807, GO:0007010, GO:0008152, GO:0010498, GO:0016036, GO:0051567
	156	UN00160	AT1G49040	2	GO:0005634, GO:0080008	---	NA	4	GO:0000226, GO:0000911, GO:0009825, GO:0010235
	157	UN00161	AT1G11720	2	GO:0005739, GO:0009507	3	GO:0009011, GO:0016757, GO:2001070	3	GO:0009058, GO:0009250, GO:0019252
	158	UN00162	AT5G28350	2	GO:0005794, GO:0009507	1	GO:0003674	1	GO:0008150
	159	UN00163	AT4G21710	5	GO:0005634, GO:0005665, GO:0005829, GO:0009506, GO:0016591	3	GO:0003677, GO:0003899, GO:0032549	5	GO:0000394, GO:0000956, GO:0006351, GO:0006366, GO:0009793
	160	UN00164	AT4G34830	1	GO:0009507	---	NA	8	GO:0009902, GO:0010027, GO:0010103, GO:0016556, GO:0019288, GO:0034660, GO:0042793, GO:0048255
	161	UN00165	AT1G24300	2	GO:0005737, GO:0009507	---	NA	---	NA
	162	UN00166	AT5G57160	4	GO:0005634, GO:0009506, GO:0032807, GO:0048046	5	GO:0003677, GO:0003909, GO:0003910, GO:0005515, GO:0005524	---	NA
	163	UN00167	AT1G76140	1	GO:0009507	3	GO:0004252, GO:0008236, GO:0070008	3	GO:0006508, GO:0030244, GO:0048193
	164	UN00168	AT4G38440	1	GO:0005634	---	NA	1	GO:0030154
	165	UN00169	AT4G38200	3	GO:0005622, GO:0005634, GO:0009507	2	GO:0005085, GO:0005086	6	GO:0000226, GO:0000911, GO:0009630, GO:0016192, GO:0032012, GO:0050790
	166	UN00170	AT2G47980	2	GO:0005634, GO:0005694	---	NA	20	GO:0000003, GO:0000226, GO:0000278, GO:0000911, GO:0006325, GO:0006396, GO:0006635, GO:0007067, GO:0007129, GO:0007131, GO:0009630, GO:0009887, GO:0009888, GO:0010090, GO:0010564, GO:0010638, GO:0016558, GO:0033044, GO:0051455, GO:0051754
	167	UN00171	AT1G65580	1	GO:0005634	---	NA	1	GO:0046854
	168	UN00172	AT3G13080	7	GO:0000325, GO:0005773, GO:0005774, GO:0005886, GO:0009506, GO:0016021, GO:0048046	7	GO:0000166, GO:0005524, GO:0010290, GO:0015431, GO:0016887, GO:0017111, GO:0042626	2	GO:0006810, GO:0055085
	169	UN00173	AT4G11610	1	GO:0005575	1	GO:0003674	1	GO:0008150
	170	UN00174	AT3G02890	1	GO:0005634	1	GO:0008270	9	GO:0006306, GO:0006346, GO:0008150, GO:0009616, GO:0010050, GO:0010267, GO:0016246, GO:0031047, GO:0035196
	171	UN00175	AT5G17680	1	GO:0005622	1	GO:0043531	2	GO:0006952, GO:0007165
	172	UN00176	AT3G19170	5	GO:0005739, GO:0009507, GO:0009570, GO:0009941, GO:0048046	5	GO:0003824, GO:0004222, GO:0008237, GO:0008270, GO:0046872	6	GO:0006508, GO:0009658, GO:0016485, GO:0042744, GO:0046686, GO:0048481
	173	UN00177	AT3G03380	3	GO:0005634, GO:0005829, GO:0009507	4	GO:0003824, GO:0004252, GO:0008233, GO:0008236	3	GO:0006486, GO:0006508, GO:0010205
	174	UN00178	AT1G34260	1	GO:0005634	3	GO:0005524, GO:0016307, GO:0016308	2	GO:0044267, GO:0046488
	175	UN00179	AT2G33770	1	GO:0005634	2	GO:0004842, GO:0016881	4	GO:0006301, GO:0006817, GO:0016036, GO:0055062
	176	UN00180	AT5G48120	1	GO:0005634	---	NA	2	GO:0000910, GO:0007017
	177	UN00181	AT2G20050	3	GO:0005886, GO:0005952, GO:0008287	6	GO:0003824, GO:0004672, GO:0004722, GO:0005524, GO:0008603, GO:0016772	4	GO:0001932, GO:0006468, GO:0006470, GO:0006499
	178	UN00182	AT5G20280	4	GO:0005634, GO:0005829, GO:0005886, GO:0009506	2	GO:0016757, GO:0046524	2	GO:0005985, GO:0009058
	179	UN00183	AT4G02680	1	GO:0005634	1	GO:0005515	15	GO:0000096, GO:0000394, GO:0007267, GO:0008652, GO:0009069, GO:0009086, GO:0009616, GO:0009855, GO:0010014, GO:0010050, GO:0010073, GO:0010267, GO:0010364, GO:0035196, GO:0042545
	180	UN00184	AT1G27595	1	GO:0005737	---	NA	---	NA
	181	UN00185	AT1G17220	3	GO:0009507, GO:0009570, GO:0009941	3	GO:0003743, GO:0003924, GO:0005525	8	GO:0006413, GO:0009902, GO:0010027, GO:0010155, GO:0019288, GO:0034660, GO:0042793, GO:0046777
	182	UN00186	AT5G05570	3	GO:0005634, GO:0005886, GO:0016021	3	GO:0000166, GO:0003676, GO:0008168	2	GO:0016192, GO:0032259
	183	UN00187	AT5G16210	1	GO:0005737	---	NA	1	GO:0008150
	184	UN00188	AT1G22310	1	GO:0005634	2	GO:0003677, GO:0008327	1	GO:0008150
	185	UN00189	AT4G03430	2	GO:0005622, GO:0005634	---	NA	3	GO:0000398, GO:0006396, GO:0009409
	186	UN00190	AT3G61670	2	GO:0005634, GO:0005886	1	GO:0003674	8	GO:0006346, GO:0007267, GO:0008150, GO:0009616, GO:0010050, GO:0010267, GO:0016246, GO:0035196
	187	UN00191	AT4G10710	4	GO:0005634, GO:0005719, GO:0005730, GO:0035101	---	NA	5	GO:0007346, GO:0008284, GO:0009630, GO:0009987, GO:0010228
	188	UN00192	AT2G25320	1	GO:0009507	---	NA	---	NA
	189	UN00193	AT5G63930	1	GO:0005886	4	GO:0004672, GO:0004674, GO:0005524, GO:0016772	---	NA
	190	UN00194	AT1G52780	5	GO:0005576, GO:0005768, GO:0005794, GO:0005802, GO:0016020	1	GO:0003674	1	GO:0008150
	191	UN00195	AT2G06210	2	GO:0005634, GO:0016020	---	NA	28	GO:0000003, GO:0000398, GO:0006306, GO:0006325, GO:0006342, GO:0006346, GO:0006355, GO:0007131, GO:0008284, GO:0009630, GO:0009640, GO:0009910, GO:0010090, GO:0010388, GO:0010638, GO:0016567, GO:0016571, GO:0016572, GO:0016579, GO:0030422, GO:0031047, GO:0031048, GO:0033044, GO:0035196, GO:0043687, GO:0045893, GO:0051276, GO:0051567
	192	UN00196	AT3G01780	7	GO:0005634, GO:0005737, GO:0005829, GO:0005886, GO:0009504, GO:0009506, GO:0009524	---	NA	5	GO:0000910, GO:0006897, GO:0009555, GO:0030244, GO:0048193
	193	UN00197	AT1G10170	1	GO:0005634	2	GO:0003700, GO:0008270	9	GO:0006355, GO:0006914, GO:0009610, GO:0009642, GO:0009651, GO:0009697, GO:0010188, GO:0010310, GO:0042742
	194	UN00198	AT1G14610	4	GO:0005737, GO:0005739, GO:0005829, GO:0009507	4	GO:0000166, GO:0004812, GO:0004832, GO:0005524	3	GO:0006418, GO:0006438, GO:0009793
	195	UN00199	AT1G27850	1	GO:0005886	1	GO:0003674	1	GO:0008150
	196	UN00200	AT4G03550	4	GO:0000148, GO:0005794, GO:0005886, GO:0009506	2	GO:0003843, GO:0016757	26	GO:0000003, GO:0006075, GO:0006612, GO:0006820, GO:0006862, GO:0006888, GO:0006944, GO:0006952, GO:0009555, GO:0009556, GO:0009620, GO:0009863, GO:0009870, GO:0009965, GO:0010150, GO:0010363, GO:0015696, GO:0015802, GO:0042742, GO:0043069, GO:0043090, GO:0043269, GO:0050832, GO:0052542, GO:0052543, GO:0052544
	197	UN00201	AT4G33080	1	GO:0005634	5	GO:0004672, GO:0004674, GO:0005524, GO:0016301, GO:0016772	1	GO:0006468
	198	UN00202	AT2G22740	1	GO:0005634	7	GO:0008168, GO:0008270, GO:0008327, GO:0010428, GO:0010429, GO:0018024, GO:0042393	2	GO:0016571, GO:0034968
	199	UN00203	AT3G52250	1	GO:0005634	2	GO:0003677, GO:0003700	1	GO:0008380
	200	UN00204	AT3G55200	2	GO:0005634, GO:0009507	1	GO:0003676	3	GO:0009555, GO:0009846, GO:0048481
	201	UN00205	AT4G10710	4	GO:0005634, GO:0005719, GO:0005730, GO:0035101	---	NA	5	GO:0007346, GO:0008284, GO:0009630, GO:0009987, GO:0010228
	202	UN00206	AT2G41700	1	GO:0005774	6	GO:0000166, GO:0005524, GO:0015171, GO:0016887, GO:0017111, GO:0042626	2	GO:0006486, GO:0006487
	203	UN00207	AT1G70070	3	GO:0009507, GO:0009570, GO:0010494	6	GO:0003676, GO:0003724, GO:0004386, GO:0005524, GO:0008026, GO:0016818	4	GO:0009793, GO:0010497, GO:0016441, GO:0016556
	204	UN00208	AT1G49340	4	GO:0005737, GO:0005886, GO:0009506, GO:0048471	8	GO:0004430, GO:0005546, GO:0016772, GO:0016773, GO:0035004, GO:0051015, GO:0070273, GO:0070300	3	GO:0006468, GO:0046854, GO:0048015
	205	UN00209	AT2G16920	2	GO:0005634, GO:0005829	2	GO:0004842, GO:0016881	1	GO:0006301
	206	UN00210	AT2G46520	7	GO:0005634, GO:0005643, GO:0005737, GO:0005829, GO:0009506, GO:0009507, GO:0016020	1	GO:0008565	10	GO:0000059, GO:0006094, GO:0006886, GO:0007010, GO:0009611, GO:0009620, GO:0009694, GO:0009695, GO:0009753, GO:0010498
	207	UN00211	AT1G75660	1	GO:0005634	4	GO:0003676, GO:0004527, GO:0004534, GO:0008270	18	GO:0006139, GO:0006310, GO:0006635, GO:0007062, GO:0007126, GO:0007131, GO:0009887, GO:0009888, GO:0010332, GO:0010587, GO:0010638, GO:0016558, GO:0031048, GO:0032204, GO:0033044, GO:0042138, GO:0043247, GO:0045132
	208	UN00212	AT3G06010	1	GO:0005634	4	GO:0003676, GO:0003677, GO:0004386, GO:0005524	6	GO:0000278, GO:0000956, GO:0006396, GO:0009408, GO:0009414, GO:0009651
	209	UN00213	AT5G43230	1	GO:0005575	1	GO:0003674	2	GO:0008150, GO:0048765
	210	UN00214	AT5G04930	2	GO:0005886, GO:0016020	9	GO:0000166, GO:0000287, GO:0003824, GO:0004012, GO:0005515, GO:0005524, GO:0015662, GO:0016820, GO:0046872	6	GO:0006612, GO:0006812, GO:0008152, GO:0009963, GO:0010363, GO:0015914
	211	UN00215	AT2G23360	1	GO:0005737	1	GO:0003674	3	GO:0006342, GO:0008150, GO:0051567
	212	UN00216	AT3G26720	5	GO:0005576, GO:0005773, GO:0005774, GO:0009505, GO:0009507	6	GO:0003824, GO:0004553, GO:0004559, GO:0008270, GO:0015923, GO:0030246	8	GO:0005975, GO:0006013, GO:0007155, GO:0010048, GO:0010090, GO:0045010, GO:0048765, GO:0071555
	213	UN00217	AT2G01980	2	GO:0005886, GO:0009941	3	GO:0005515, GO:0015299, GO:0015385	15	GO:0000302, GO:0006812, GO:0006814, GO:0006816, GO:0006869, GO:0006891, GO:0006979, GO:0009651, GO:0010163, GO:0010351, GO:0016558, GO:0035725, GO:0042542, GO:0055085, GO:2000377
	214	UN00218	AT1G79350	2	GO:0005634, GO:0005829	2	GO:0003677, GO:0008270	2	GO:0006355, GO:0009793
	215	UN00219	AT5G13980	6	GO:0005576, GO:0005618, GO:0005773, GO:0005774, GO:0009505, GO:0048046	6	GO:0003824, GO:0004553, GO:0004559, GO:0008270, GO:0015923, GO:0030246	4	GO:0005975, GO:0006013, GO:0007020, GO:0019344
	216	UN00220	AT3G14120	3	GO:0005634, GO:0005635, GO:0005643	1	GO:0005515	1	GO:0006810
	217	UN00221	AT1G67140	2	GO:0005634, GO:0005829	---	NA	13	GO:0000226, GO:0000911, GO:0005975, GO:0005982, GO:0005991, GO:0009616, GO:0009630, GO:0010050, GO:0010228, GO:0010267, GO:0016926, GO:0035196, GO:0050665
	218	UN00222	AT3G21180	2	GO:0005886, GO:0016020	7	GO:0000166, GO:0003824, GO:0005388, GO:0005516, GO:0005524, GO:0015662, GO:0046872	14	GO:0006754, GO:0006812, GO:0006816, GO:0006882, GO:0007338, GO:0008152, GO:0009555, GO:0009624, GO:0009827, GO:0009860, GO:0010584, GO:0048610, GO:0048868, GO:0070588
	219	UN00223	AT5G17680	1	GO:0005622	1	GO:0043531	2	GO:0006952, GO:0007165
	220	UN00224	AT3G55320	3	GO:0005634, GO:0005886, GO:0016021	5	GO:0000166, GO:0005524, GO:0016887, GO:0017111, GO:0042626	9	GO:0006200, GO:0006810, GO:0010048, GO:0010315, GO:0010540, GO:0010541, GO:0043481, GO:0048440, GO:0055085
	221	UN00225	AT3G06880	1	GO:0009507	1	GO:0000166	---	NA
	222	UN00226	AT1G27770	4	GO:0005783, GO:0005886, GO:0009706, GO:0016020	9	GO:0000166, GO:0003824, GO:0005262, GO:0005388, GO:0005516, GO:0005524, GO:0015662, GO:0016820, GO:0046872	7	GO:0006754, GO:0006812, GO:0006816, GO:0006882, GO:0008152, GO:0009624, GO:0070588
	223	UN00227	AT3G62200	1	GO:0005634	1	GO:0003674	1	GO:0008150
	224	UN00228	AT3G12020	---	NA	2	GO:0003777, GO:0005524	1	GO:0007018
	225	UN00229	AT1G68710	2	GO:0016020, GO:0016021	8	GO:0000166, GO:0000287, GO:0003824, GO:0004012, GO:0005524, GO:0015662, GO:0016820, GO:0046872	3	GO:0006812, GO:0008152, GO:0015914
	226	UN00230	AT1G76850	3	GO:0005829, GO:0005886, GO:0009506	1	GO:0003674	7	GO:0007155, GO:0009846, GO:0009860, GO:0010090, GO:0045010, GO:0048765, GO:0071555
	227	UN00231	AT2G27230	1	GO:0005634	2	GO:0003700, GO:0042803	16	GO:0006342, GO:0006355, GO:0009855, GO:0009887, GO:0009965, GO:0010014, GO:0010051, GO:0010073, GO:0010078, GO:0010479, GO:0016569, GO:0031047, GO:0045893, GO:0048364, GO:0048439, GO:0048519
	228	UN00232	AT3G24870	2	GO:0005634, GO:0048046	1	GO:0003677	---	NA
	229	UN00233	AT5G17910	1	GO:0005634	1	GO:0003674	1	GO:0008150
	230	UN00234	AT2G46915	1	GO:0009507	1	GO:0003674	1	GO:0008150
	231	UN00235	AT4G33150	3	GO:0005737, GO:0005739, GO:0005829	4	GO:0000166, GO:0004753, GO:0016491, GO:0047130	8	GO:0009744, GO:0009750, GO:0010228, GO:0016926, GO:0019477, GO:0050665, GO:0055114, GO:0080167
	232	UN00236	AT4G34430	1	GO:0005634	3	GO:0003677, GO:0003700, GO:0008270	---	NA
	233	UN00237	AT3G59580	1	GO:0005634	1	GO:0003700	1	GO:0009688
	234	UN00238	AT2G39340	1	GO:0005634	1	GO:0003674	1	GO:0008150
	235	UN00239	AT2G25800	1	GO:0009507	---	NA	4	GO:0008150, GO:0009832, GO:0016049, GO:0030243
	236	UN00240	AT3G55410	1	GO:0005739	5	GO:0004591, GO:0008270, GO:0016624, GO:0030976, GO:0050897	4	GO:0006099, GO:0008152, GO:0046686, GO:0055114
	237	UN00241	AT5G49890	4	GO:0005622, GO:0005774, GO:0009705, GO:0016020	3	GO:0005216, GO:0005247, GO:0005253	2	GO:0006821, GO:0055085
	238	UN00242	AT1G79560	5	GO:0005739, GO:0005886, GO:0009507, GO:0009536, GO:0009941	7	GO:0000166, GO:0004176, GO:0004222, GO:0005524, GO:0008237, GO:0016887, GO:0017111	5	GO:0006508, GO:0009658, GO:0009793, GO:0010304, GO:0048481
	239	UN00243	AT1G10490	1	GO:0005634	---	NA	---	NA
	240	UN00244	AT2G29970	1	GO:0005737	---	NA	---	NA
	241	UN00245	AT3G21480	2	GO:0005622, GO:0005634	1	GO:0003674	1	GO:0008150
	242	UN00246	AT1G72180	1	GO:0005886	5	GO:0004672, GO:0004674, GO:0005524, GO:0016301, GO:0016772	6	GO:0002237, GO:0006468, GO:0007165, GO:0007169, GO:0010103, GO:0048443
	243	UN00247	AT1G10270	2	GO:0005634, GO:0005739	1	GO:0005515	4	GO:0000398, GO:0009790, GO:0048825, GO:0051301
	244	UN00248	AT2G05170	2	GO:0005634, GO:0009705	2	GO:0005215, GO:0008270	6	GO:0006816, GO:0006886, GO:0007030, GO:0007033, GO:0009651, GO:0016192
	245	UN00249	AT3G54230	2	GO:0005622, GO:0005634	3	GO:0000166, GO:0003676, GO:0008270	10	GO:0000398, GO:0000956, GO:0006346, GO:0009616, GO:0010050, GO:0010267, GO:0016246, GO:0031048, GO:0035196, GO:0051567
	246	UN00250	AT3G07400	---	NA	1	GO:0004806	1	GO:0006629
	247	UN00251	AT2G19710	---	NA	---	NA	1	GO:0008150
	248	UN00252	AT2G06990	2	GO:0005634, GO:0005829	7	GO:0003676, GO:0003724, GO:0004386, GO:0005524, GO:0008026, GO:0016817, GO:0016818	30	GO:0000278, GO:0000398, GO:0003002, GO:0006355, GO:0006396, GO:0007155, GO:0009640, GO:0009793, GO:0009845, GO:0009909, GO:0009933, GO:0010090, GO:0010093, GO:0010162, GO:0010182, GO:0010228, GO:0010388, GO:0016070, GO:0016567, GO:0016571, GO:0016579, GO:0019915, GO:0030422, GO:0033043, GO:0035196, GO:0043687, GO:0045010, GO:0045893, GO:0048449, GO:0050826
	249	UN00253	AT3G11560	3	GO:0005739, GO:0009507, GO:0009941	---	NA	1	GO:0010075
	250	UN00254	AT1G54920	2	GO:0005634, GO:0016020	1	GO:0003674	2	GO:0006486, GO:0008150
	251	UN00255	AT1G68750	1	GO:0005737	2	GO:0003824, GO:0008964	2	GO:0006099, GO:0015977
	252	UN00256	AT4G23940	4	GO:0005886, GO:0009507, GO:0009536, GO:0009941	6	GO:0000166, GO:0004222, GO:0005524, GO:0008237, GO:0016887, GO:0017111	3	GO:0007020, GO:0009658, GO:0010020
	253	UN00257	AT3G33530	1	GO:0005634	1	GO:0000166	3	GO:0006486, GO:0006487, GO:0008150
	254	UN00258	AT2G32400	4	GO:0005576, GO:0009506, GO:0016020, GO:0016021	6	GO:0004965, GO:0004970, GO:0005215, GO:0005217, GO:0005234, GO:0005515	4	GO:0006810, GO:0006874, GO:0007186, GO:0009416
	255	UN00259	AT5G58140	3	GO:0005794, GO:0005886, GO:0016020	11	GO:0000155, GO:0004672, GO:0004674, GO:0004713, GO:0004871, GO:0005524, GO:0009882, GO:0010181, GO:0016301, GO:0016772, GO:0042802	---	NA
	256	UN00260	AT4G24560	1	GO:0005576	3	GO:0004221, GO:0004843, GO:0005515	11	GO:0000956, GO:0006486, GO:0006487, GO:0008283, GO:0009651, GO:0009908, GO:0016579, GO:0048364, GO:0048366, GO:0048367, GO:1901000
	257	UN00261	AT1G54490	3	GO:0005622, GO:0005634, GO:0005829	5	GO:0003676, GO:0004527, GO:0004534, GO:0008270, GO:0008409	37	GO:0000003, GO:0000291, GO:0000956, GO:0006139, GO:0006306, GO:0006325, GO:0006342, GO:0006355, GO:0006486, GO:0006487, GO:0007131, GO:0007155, GO:0007267, GO:0008284, GO:0009616, GO:0009630, GO:0009723, GO:0009826, GO:0009873, GO:0009961, GO:0010014, GO:0010090, GO:0010267, GO:0010413, GO:0010587, GO:0010638, GO:0016049, GO:0031087, GO:0033044, GO:0035196, GO:0040029, GO:0043687, GO:0045010, GO:…
	258	UN00262	AT2G27040	4	GO:0005634, GO:0005719, GO:0005730, GO:0015030	2	GO:0005515, GO:0035197	40	GO:0000023, GO:0000226, GO:0000278, GO:0000724, GO:0000911, GO:0006260, GO:0006261, GO:0006275, GO:0006306, GO:0006342, GO:0006346, GO:0007267, GO:0008283, GO:0009555, GO:0009616, GO:0009816, GO:0009855, GO:0009909, GO:0009965, GO:0010014, GO:0010073, GO:0010267, GO:0016246, GO:0016444, GO:0016458, GO:0016568, GO:0016569, GO:0016570, GO:0016572, GO:0019252, GO:0030422, GO:0031047, GO:0031048, GO:…
	259	UN00263	AT5G62600	1	GO:0005634	---	NA	---	NA
	260	UN00264	AT4G34100	---	NA	2	GO:0004842, GO:0008270	6	GO:0008299, GO:0009414, GO:0010025, GO:0010143, GO:0010345, GO:1900490
	261	UN00265	AT1G01220	1	GO:0005737	7	GO:0004335, GO:0005524, GO:0016301, GO:0016772, GO:0016773, GO:0047341, GO:0050201	4	GO:0008152, GO:0030244, GO:0042352, GO:0048193
	262	UN00266	AT4G28000	1	GO:0005886	4	GO:0000166, GO:0005524, GO:0016887, GO:0017111	---	NA
	263	UN00267	AT2G37520	1	GO:0005634	2	GO:0003677, GO:0008270	1	GO:0006355
	264	UN00268	AT5G16715	3	GO:0005737, GO:0009507, GO:0009570	4	GO:0000166, GO:0004812, GO:0004832, GO:0005524	13	GO:0006364, GO:0006399, GO:0006418, GO:0006438, GO:0009658, GO:0009793, GO:0010027, GO:0010103, GO:0010228, GO:0016226, GO:0016556, GO:0045036, GO:0048481
	265	UN00269	AT1G06220	4	GO:0005618, GO:0005737, GO:0005886, GO:0016607	4	GO:0003746, GO:0003924, GO:0005525, GO:0008135	2	GO:0009793, GO:0045694
	266	UN00270	AT2G35800	5	GO:0005739, GO:0005743, GO:0009507, GO:0009536, GO:0009941	1	GO:0005509	2	GO:0006810, GO:0055085
	267	UN00271	AT3G20250	3	GO:0005737, GO:0005773, GO:0005829	2	GO:0003723, GO:0003729	1	GO:0006487
	268	UN00272	AT3G48470	1	GO:0005634	1	GO:0003674	1	GO:0009793
	269	UN00273	AT1G17450	1	GO:0005634	1	GO:0003674	---	NA
	270	UN00274	AT5G58410	2	GO:0005634, GO:0005829	1	GO:0008270	---	NA
	271	UN00275	AT1G12470	---	NA	1	GO:0008270	4	GO:0006886, GO:0008284, GO:0009630, GO:0016192
	272	UN00276	AT1G64570	1	GO:0005634	1	GO:0003674	15	GO:0007155, GO:0008150, GO:0009887, GO:0009888, GO:0010090, GO:0010228, GO:0010638, GO:0016926, GO:0033044, GO:0042546, GO:0044036, GO:0045010, GO:0048765, GO:0050665, GO:0071555
	273	UN00277	AT4G36630	1	GO:0009506	1	GO:0005083	8	GO:0006486, GO:0006487, GO:0006623, GO:0006886, GO:0007033, GO:0009793, GO:0016192, GO:0042732
	274	UN00278	AT2G38800	1	GO:0005634	1	GO:0005516	1	GO:0015996
	275	UN00279	AT3G01310	2	GO:0005737, GO:0005886	3	GO:0003993, GO:0016491, GO:0046914	2	GO:0007623, GO:0055114
	276	UN00280	AT5G25930	2	GO:0005886, GO:0016020	5	GO:0004672, GO:0004674, GO:0005524, GO:0016301, GO:0016772	11	GO:0002679, GO:0006468, GO:0006612, GO:0006944, GO:0009723, GO:0009738, GO:0010200, GO:0010363, GO:0035556, GO:0043069, GO:0052542
	277	UN00281	AT1G22060	2	GO:0005737, GO:0005773	---	NA	1	GO:0010075
	278	UN00282	AT4G02260	2	GO:0005737, GO:0009507	3	GO:0003824, GO:0008081, GO:0046872	2	GO:0009611, GO:0015969
	279	UN00283	AT2G07706	1	GO:0009507	1	GO:0003674	1	GO:0008150
	280	UN00284	AT5G04895	1	GO:0005622	5	GO:0003676, GO:0003725, GO:0004386, GO:0005524, GO:0008026	---	NA
	281	UN00285	AT1G63670	1	GO:0005634	1	GO:0003674	1	GO:0008150
	282	UN00286	AT1G13980	3	GO:0005737, GO:0005768, GO:0005886	4	GO:0005086, GO:0005515, GO:0010292, GO:0042803	42	GO:0000278, GO:0000911, GO:0001736, GO:0003002, GO:0006094, GO:0006897, GO:0007010, GO:0007062, GO:0007155, GO:0009793, GO:0009826, GO:0009880, GO:0009887, GO:0009888, GO:0009942, GO:0010014, GO:0010072, GO:0010087, GO:0010090, GO:0010228, GO:0010311, GO:0010431, GO:0010498, GO:0010540, GO:0010638, GO:0016049, GO:0016192, GO:0030244, GO:0032509, GO:0033043, GO:0033044, GO:0045010, GO:0045595, GO:…
	283	UN00287	AT3G48190	3	GO:0005634, GO:0009506, GO:0009507	4	GO:0000285, GO:0004674, GO:0016772, GO:0016773	26	GO:0000003, GO:0000724, GO:0006259, GO:0006281, GO:0006310, GO:0006325, GO:0006355, GO:0007059, GO:0007062, GO:0007126, GO:0007129, GO:0007131, GO:0009887, GO:0009888, GO:0010090, GO:0010212, GO:0010332, GO:0010638, GO:0032204, GO:0032504, GO:0033044, GO:0042138, GO:0043247, GO:0043687, GO:0045132, GO:0045893
	284	UN00288	AT3G21250	4	GO:0000325, GO:0005774, GO:0005886, GO:0016021	5	GO:0000166, GO:0005524, GO:0016887, GO:0017111, GO:0042626	2	GO:0006810, GO:0055085
	285	UN00289	AT5G53440	2	GO:0005634, GO:0005829	1	GO:0003674	6	GO:0000226, GO:0000911, GO:0006635, GO:0008150, GO:0009630, GO:0016558
	286	UN00290	AT5G20610	1	GO:0005634	1	GO:0003674	1	GO:0008150
	287	UN00291	AT5G35970	3	GO:0009507, GO:0009570, GO:0009941	3	GO:0003677, GO:0005524, GO:0016787	1	GO:0015996
	288	UN00292	AT4G27640	4	GO:0005634, GO:0005643, GO:0005737, GO:0005829	1	GO:0008565	5	GO:0000059, GO:0006094, GO:0006886, GO:0007010, GO:0010498
	289	UN00293	AT2G21440	1	GO:0005634	3	GO:0000166, GO:0003676, GO:0003723	---	NA
	290	UN00294	AT4G12750	1	GO:0005634	2	GO:0003700, GO:0043565	1	GO:0006355
	291	UN00295	AT3G14270	3	GO:0005737, GO:0005739, GO:0005768	7	GO:0000285, GO:0005524, GO:0008270, GO:0016307, GO:0016308, GO:0035091, GO:0046872	5	GO:0007033, GO:0007165, GO:0009555, GO:0010256, GO:0090332
	292	UN00296	AT1G24706	1	GO:0005634	1	GO:0003674	1	GO:0008150
	293	UN00297	AT3G53090	3	GO:0000151, GO:0005622, GO:0005634	2	GO:0004842, GO:0016881	3	GO:0006464, GO:0016567, GO:0042787
	294	UN00298	AT2G47390	2	GO:0009507, GO:0009570	2	GO:0004252, GO:0008236	1	GO:0006508
	295	UN00299	AT1G07650	1	GO:0005886	6	GO:0004672, GO:0004674, GO:0004713, GO:0005524, GO:0016301, GO:0016772	2	GO:0006468, GO:0007169
	296	UN00300	AT4G16150	1	GO:0005634	2	GO:0003677, GO:0005516	1	GO:0006355
	297	UN00301	AT5G11700	3	GO:0005576, GO:0005773, GO:0009506	---	NA	1	GO:0006486
	298	UN00302	AT1G72440	2	GO:0005634, GO:0005730	---	NA	2	GO:0009553, GO:0010197
	299	UN00303	AT5G65770	4	GO:0005634, GO:0005652, GO:0009507, GO:0034399	---	NA	---	NA
	300	UN00304	AT1G53350	---	NA	1	GO:0043531	1	GO:0006952
	301	UN00305	AT5G17420	3	GO:0005886, GO:0009507, GO:0016020	3	GO:0008270, GO:0016759, GO:0016760	12	GO:0009832, GO:0009834, GO:0010089, GO:0010228, GO:0010400, GO:0010413, GO:0016926, GO:0030244, GO:0042546, GO:0044036, GO:0045492, GO:0050665
	302	UN00306	AT2G44710	---	NA	3	GO:0000166, GO:0003676, GO:0003723	1	GO:0000398
	303	UN00307	AT3G26560	4	GO:0005634, GO:0005739, GO:0005829, GO:0009506	6	GO:0003676, GO:0003723, GO:0004004, GO:0004386, GO:0005524, GO:0008026	3	GO:0000226, GO:0000911, GO:0006486
	304	UN00308	AT2G24820	2	GO:0009507, GO:0009941	3	GO:0010277, GO:0016491, GO:0051537	2	GO:0045036, GO:0055114
	305	UN00309	AT5G04930	2	GO:0005886, GO:0016020	9	GO:0000166, GO:0000287, GO:0003824, GO:0004012, GO:0005515, GO:0005524, GO:0015662, GO:0016820, GO:0046872	6	GO:0006612, GO:0006812, GO:0008152, GO:0009963, GO:0010363, GO:0015914
	306	UN00310	AT1G06720	1	GO:0005634	2	GO:0003924, GO:0005525	3	GO:0006406, GO:0006606, GO:0042254
	307	UN00311	AT2G31320	2	GO:0005622, GO:0005634	4	GO:0003677, GO:0003950, GO:0008270, GO:0051287	38	GO:0000226, GO:0000278, GO:0000724, GO:0000911, GO:0006261, GO:0006275, GO:0006281, GO:0006306, GO:0006342, GO:0006346, GO:0006355, GO:0006471, GO:0006979, GO:0007067, GO:0007129, GO:0007131, GO:0007267, GO:0009555, GO:0009616, GO:0009737, GO:0009855, GO:0009909, GO:0010014, GO:0010073, GO:0010212, GO:0010267, GO:0010564, GO:0016246, GO:0016444, GO:0016568, GO:0016570, GO:0031047, GO:0035196, GO:…
	308	UN00312	AT2G37050	3	GO:0005576, GO:0005886, GO:0009506	6	GO:0004672, GO:0004674, GO:0004713, GO:0005524, GO:0016301, GO:0016772	1	GO:0006468
	309	UN00313	AT2G45910	2	GO:0000151, GO:0005886	6	GO:0004672, GO:0004674, GO:0004842, GO:0005524, GO:0016301, GO:0016772	2	GO:0006468, GO:0016567
	310	UN00314	AT1G06950	5	GO:0009507, GO:0009536, GO:0009941, GO:0016020, GO:0031897	1	GO:0005515	3	GO:0009658, GO:0045036, GO:0045037
	311	UN00315	AT1G21640	1	GO:0009507	2	GO:0003951, GO:0005516	2	GO:0008152, GO:0019363
	312	UN00316	AT4G26450	1	GO:0005634	---	NA	---	NA
	313	UN00317	AT1G03000	1	GO:0009507	5	GO:0000166, GO:0005515, GO:0005524, GO:0016887, GO:0017111	2	GO:0006635, GO:0016558
	314	UN00318	AT1G61690	2	GO:0005634, GO:0009506	2	GO:0035091, GO:0046872	2	GO:0006486, GO:0007165
	315	UN00319	AT5G22760	1	GO:0005634	2	GO:0003677, GO:0008270	2	GO:0006355, GO:0009630
	316	UN00320	AT3G23070	1	GO:0009507	1	GO:0003723	2	GO:0000373, GO:0048316
	317	UN00321	AT5G15450	4	GO:0005737, GO:0009507, GO:0009532, GO:0009570	4	GO:0000166, GO:0005524, GO:0016887, GO:0017111	4	GO:0009408, GO:0009658, GO:0016485, GO:0019538
	318	UN00322	AT1G67310	2	GO:0005634, GO:0005829	2	GO:0003677, GO:0005516	1	GO:0006355
	319	UN00323	AT3G18524	5	GO:0000228, GO:0005634, GO:0005886, GO:0032301, GO:0032302	11	GO:0000400, GO:0000403, GO:0000404, GO:0000406, GO:0003684, GO:0005515, GO:0005524, GO:0008094, GO:0030983, GO:0032137, GO:0032138	26	GO:0000710, GO:0000724, GO:0006200, GO:0006270, GO:0006275, GO:0006290, GO:0006298, GO:0006301, GO:0006306, GO:0006311, GO:0006346, GO:0008283, GO:0009909, GO:0016246, GO:0016570, GO:0031047, GO:0031048, GO:0031507, GO:0043570, GO:0045128, GO:0045787, GO:0048449, GO:0048451, GO:0048453, GO:0051567, GO:0051726
	320	UN00324	AT1G77800	2	GO:0005634, GO:0009506	1	GO:0008270	1	GO:0009630
	321	UN00325	AT1G22870	2	GO:0005737, GO:0005829	5	GO:0004672, GO:0004713, GO:0005524, GO:0016301, GO:0016772	1	GO:0006468
	322	UN00326	AT5G42620	2	GO:0005886, GO:0016020	2	GO:0004222, GO:0008270	2	GO:0006508, GO:0007155
	323	UN00327	AT3G21540	3	GO:0005634, GO:0005730, GO:0005834	1	GO:0000166	3	GO:0001510, GO:0006406, GO:0006606
	324	UN00328	AT5G22010	3	GO:0005622, GO:0005634, GO:0005663	5	GO:0000166, GO:0003677, GO:0003689, GO:0005524, GO:0017111	7	GO:0000003, GO:0000712, GO:0006974, GO:0007126, GO:0009737, GO:0031935, GO:0051570
	325	UN00329	AT5G07940	1	GO:0005634	1	GO:0003674	1	GO:0008150
	326	UN00330	AT5G23890	5	GO:0005739, GO:0009507, GO:0009535, GO:0009536, GO:0009941	---	NA	---	NA
	327	UN00331	AT5G03730	2	GO:0005634, GO:0005789	8	GO:0004672, GO:0004674, GO:0004712, GO:0004713, GO:0005515, GO:0005524, GO:0016301, GO:0016772	12	GO:0006468, GO:0009686, GO:0009723, GO:0009744, GO:0009750, GO:0010105, GO:0010182, GO:0046777, GO:0048510, GO:0071281, GO:2000035, GO:2000069
	328	UN00332	AT1G08190	1	GO:0005634	2	GO:0000166, GO:0008270	4	GO:0006623, GO:0006886, GO:0009630, GO:0016192
	329	UN00333	AT5G51060	4	GO:0005634, GO:0005887, GO:0016020, GO:0016021	8	GO:0004601, GO:0005506, GO:0005509, GO:0009055, GO:0016174, GO:0016491, GO:0050660, GO:0050664	8	GO:0006952, GO:0009060, GO:0010053, GO:0010359, GO:0033198, GO:0048767, GO:0052542, GO:0055114
	330	UN00334	AT2G41790	1	GO:0005737	4	GO:0003824, GO:0004222, GO:0008270, GO:0046872	1	GO:0006508
	331	UN00335	AT2G25140	5	GO:0005737, GO:0005739, GO:0009507, GO:0009570, GO:0009941	4	GO:0000166, GO:0005524, GO:0016887, GO:0017111	6	GO:0006457, GO:0009408, GO:0009644, GO:0016485, GO:0019538, GO:0042542
	332	UN00336	AT3G29320	3	GO:0009507, GO:0009536, GO:0009570	3	GO:0004645, GO:0016757, GO:0030170	6	GO:0005975, GO:0009266, GO:0009409, GO:0009414, GO:0019252, GO:0042742
	333	UN00337	AT5G11560	6	GO:0005773, GO:0005774, GO:0005783, GO:0005794, GO:0005886, GO:0009507	1	GO:0003824	1	GO:0006888
	334	UN00338	AT3G49500	1	GO:0005634	2	GO:0003676, GO:0003968	11	GO:0009616, GO:0010267, GO:0016246, GO:0016441, GO:0030422, GO:0031047, GO:0048366, GO:0048440, GO:0048467, GO:0048544, GO:0051607
	335	UN00339	AT3G28770	1	GO:0005634	1	GO:0003674	3	GO:0008150, GO:0009827, GO:0009860
	336	UN00340	AT4G16130	3	GO:0005737, GO:0005829, GO:0009506	5	GO:0004335, GO:0005524, GO:0009702, GO:0016301, GO:0016773	4	GO:0006012, GO:0008152, GO:0019566, GO:0046835
	337	UN00341	AT5G58100	3	GO:0005739, GO:0005783, GO:0005794	---	NA	---	NA
	338	UN00342	AT1G80410	4	GO:0005634, GO:0005829, GO:0009506, GO:0016020	---	NA	2	GO:0009793, GO:0010228
	339	UN00343	AT3G55270	2	GO:0005634, GO:0005829	4	GO:0004725, GO:0008138, GO:0016791, GO:0017017	14	GO:0006470, GO:0006487, GO:0006499, GO:0006888, GO:0006970, GO:0009409, GO:0009651, GO:0010224, GO:0010225, GO:0010374, GO:0016311, GO:0035556, GO:0043090, GO:0048481
	340	UN00344	AT4G32180	2	GO:0005737, GO:0005829	3	GO:0004594, GO:0005515, GO:0005524	2	GO:0006487, GO:0015937
	341	UN00345	AT3G01370	1	GO:0009507	1	GO:0003723	2	GO:0000372, GO:0000373
	342	UN00346	AT2G07050	1	GO:0005773	3	GO:0003824, GO:0016866, GO:0016871	9	GO:0006636, GO:0006655, GO:0009555, GO:0010027, GO:0015995, GO:0016117, GO:0016126, GO:0019288, GO:0019745
	343	UN00347	AT1G08720	5	GO:0005634, GO:0005769, GO:0005783, GO:0005802, GO:0005829	4	GO:0004709, GO:0004712, GO:0005515, GO:0016301	13	GO:0000165, GO:0002229, GO:0006487, GO:0008219, GO:0009414, GO:0009617, GO:0009620, GO:0009723, GO:0009788, GO:0046777, GO:1900150, GO:1900424, GO:2000031
	344	UN00348	AT2G43160	4	GO:0005634, GO:0005774, GO:0005794, GO:0005886	3	GO:0005515, GO:0005543, GO:0030276	---	NA
	345	UN00349	AT4G18640	1	GO:0009507	4	GO:0004672, GO:0004674, GO:0005524, GO:0016772	12	GO:0006468, GO:0007155, GO:0007169, GO:0010090, GO:0010228, GO:0016926, GO:0045010, GO:0048527, GO:0048589, GO:0048765, GO:0050665, GO:0071555
	346	UN00350	AT5G27220	2	GO:0005737, GO:0005829	1	GO:0003674	1	GO:0008150
	347	UN00351	AT2G31970	3	GO:0005634, GO:0005737, GO:0030870	3	GO:0004518, GO:0005524, GO:0008270	28	GO:0000226, GO:0000278, GO:0000723, GO:0000911, GO:0006281, GO:0006302, GO:0006312, GO:0006396, GO:0006606, GO:0007267, GO:0007346, GO:0009560, GO:0009616, GO:0009640, GO:0009793, GO:0009845, GO:0009909, GO:0009933, GO:0010048, GO:0010162, GO:0010182, GO:0010228, GO:0010267, GO:0016233, GO:0016567, GO:0019915, GO:0035196, GO:0050826
	348	UN00352	AT2G30600	1	GO:0005737	---	NA	4	GO:0007155, GO:0009954, GO:0010227, GO:0048439
	349	UN00353	AT1G04400	2	GO:0005634, GO:0005773	4	GO:0005515, GO:0009882, GO:0042802, GO:0042803	13	GO:0006281, GO:0006325, GO:0006338, GO:0009414, GO:0009416, GO:0009637, GO:0009638, GO:0009909, GO:0009911, GO:0010075, GO:0010118, GO:0010617, GO:0042744
	350	UN00354	AT2G43410	3	GO:0000785, GO:0005634, GO:0005737	3	GO:0000166, GO:0003676, GO:0003723	6	GO:0006378, GO:0009553, GO:0009790, GO:0009911, GO:0010228, GO:0031048
	351	UN00355	AT2G04660	4	GO:0000151, GO:0005634, GO:0005819, GO:0031461	3	GO:0004842, GO:0005515, GO:0031625	10	GO:0006511, GO:0007267, GO:0007276, GO:0009561, GO:0009616, GO:0010267, GO:0032875, GO:0035196, GO:0051302, GO:0051510
	352	UN00356	AT4G19490	2	GO:0005794, GO:0009507	---	NA	1	GO:0042147
	353	UN00357	AT4G27220	1	GO:0005634	1	GO:0043531	1	GO:0006952
	354	UN00358	AT2G31530	3	GO:0005886, GO:0009526, GO:0016020	1	GO:0015450	5	GO:0006354, GO:0009220, GO:0009306, GO:0009793, GO:0015031
	355	UN00359	AT1G74310	3	GO:0005737, GO:0009570, GO:0009941	5	GO:0000166, GO:0005515, GO:0005524, GO:0016887, GO:0017111	8	GO:0006457, GO:0009408, GO:0009644, GO:0010286, GO:0034976, GO:0042542, GO:0043335, GO:0045727
	356	UN00360	AT5G41120	1	GO:0009507	3	GO:0003824, GO:0016746, GO:0016747	1	GO:0008152
	357	UN00361	AT5G53020	1	GO:0005737	---	NA	1	GO:0008150
	358	UN00362	AT1G04210	1	GO:0005634	4	GO:0004672, GO:0004674, GO:0005524, GO:0016772	1	GO:0006468
	359	UN00363	AT4G27300	2	GO:0005886, GO:0009506	7	GO:0004672, GO:0004674, GO:0005524, GO:0016301, GO:0016772, GO:0030246, GO:0031625	3	GO:0006468, GO:0046777, GO:0048544
	360	UN00364	AT1G06900	2	GO:0005737, GO:0005829	4	GO:0003824, GO:0004222, GO:0008270, GO:0046872	1	GO:0006508
	361	UN00365	AT4G30110	3	GO:0005886, GO:0016020, GO:0016021	8	GO:0000166, GO:0003824, GO:0005524, GO:0015434, GO:0015662, GO:0016818, GO:0046872, GO:0046873	5	GO:0006754, GO:0006812, GO:0008152, GO:0030001, GO:0055069
	362	UN00366	AT3G07040	1	GO:0005886	3	GO:0000166, GO:0005515, GO:0043531	2	GO:0006952, GO:0009626
	363	UN00367	AT4G15090	1	GO:0005634	3	GO:0003700, GO:0005515, GO:0008270	18	GO:0000278, GO:0000724, GO:0006396, GO:0009410, GO:0009630, GO:0009639, GO:0009640, GO:0010017, GO:0010018, GO:0010212, GO:0010218, GO:0010388, GO:0016567, GO:0016571, GO:0016579, GO:0042753, GO:0045893, GO:0048522
	364	UN00368	AT3G21430	1	GO:0005634	2	GO:0003677, GO:0005515	4	GO:0008150, GO:0009630, GO:0010413, GO:0045492
	365	UN00369	AT4G16660	4	GO:0005774, GO:0005783, GO:0005794, GO:0009507	1	GO:0005524	9	GO:0006457, GO:0006857, GO:0009408, GO:0009627, GO:0009644, GO:0030244, GO:0034976, GO:0042542, GO:0048193
	366	UN00370	AT4G21670	2	GO:0005622, GO:0005634	4	GO:0003725, GO:0004647, GO:0016791, GO:0019204	4	GO:0009611, GO:0009651, GO:0009738, GO:0045892
	367	UN00371	AT5G23080	1	GO:0005634	4	GO:0003723, GO:0005515, GO:0070878, GO:0070883	7	GO:0000278, GO:0000956, GO:0006396, GO:0007275, GO:0010087, GO:0030422, GO:0035196
	368	UN00372	AT2G38040	6	GO:0009317, GO:0009507, GO:0009536, GO:0009570, GO:0009941, GO:0016020	2	GO:0003989, GO:0016874	2	GO:0006633, GO:0006744
	369	UN00373	AT3G15354	3	GO:0005634, GO:0005834, GO:0080008	6	GO:0004672, GO:0004871, GO:0005515, GO:0005524, GO:0016772, GO:0042802	1	GO:0006468
	370	UN00374	AT5G56890	1	GO:0005886	6	GO:0004672, GO:0004674, GO:0004713, GO:0005524, GO:0016301, GO:0016772	---	NA
	371	UN00375	AT2G28470	2	GO:0005576, GO:0005618	5	GO:0003824, GO:0004553, GO:0004565, GO:0030246, GO:0043169	1	GO:0005975
	372	UN00376	AT5G57990	1	GO:0005634	2	GO:0004221, GO:0004843	---	NA
	373	UN00377	AT2G04620	2	GO:0016020, GO:0016021	2	GO:0008324, GO:0015562	2	GO:0006812, GO:0055085
	374	UN00378	AT2G40840	2	GO:0005829, GO:0009507	6	GO:0003824, GO:0004134, GO:0010297, GO:0030246, GO:0043169, GO:2001070	11	GO:0000023, GO:0000025, GO:0000272, GO:0005975, GO:0005976, GO:0005982, GO:0005983, GO:0007623, GO:0009664, GO:0019252, GO:0043085
	375	UN00379	AT1G01040	3	GO:0005622, GO:0005634, GO:0010445	11	GO:0003676, GO:0003677, GO:0003723, GO:0003725, GO:0004386, GO:0004525, GO:0005515, GO:0005524, GO:0008026, GO:0016787, GO:0016891	25	GO:0000226, GO:0000278, GO:0000910, GO:0000911, GO:0006306, GO:0006342, GO:0006396, GO:0007267, GO:0009616, GO:0009630, GO:0009880, GO:0009908, GO:0010050, GO:0010098, GO:0010228, GO:0010267, GO:0010599, GO:0016569, GO:0030422, GO:0031047, GO:0031053, GO:0035196, GO:0035279, GO:0051607, GO:2000034
	376	UN00380	AT1G22620	2	GO:0005634, GO:0005794	2	GO:0004439, GO:0043813	14	GO:0006487, GO:0007010, GO:0007155, GO:0009826, GO:0009832, GO:0010090, GO:0010413, GO:0032957, GO:0036092, GO:0045010, GO:0045492, GO:0046855, GO:0048765, GO:0071555
	377	UN00381	AT2G37050	3	GO:0005576, GO:0005886, GO:0009506	6	GO:0004672, GO:0004674, GO:0004713, GO:0005524, GO:0016301, GO:0016772	1	GO:0006468
	378	UN00382	AT3G18390	1	GO:0009507	1	GO:0003723	8	GO:0006655, GO:0009737, GO:0009793, GO:0009902, GO:0010027, GO:0016117, GO:0019288, GO:0034660
	379	UN00383	AT1G68720	3	GO:0005634, GO:0005886, GO:0009507	4	GO:0003824, GO:0008251, GO:0008270, GO:0016787	1	GO:0002100
	380	UN00384	AT3G51480	3	GO:0005576, GO:0016020, GO:0016021	5	GO:0004965, GO:0004970, GO:0005215, GO:0005217, GO:0005234	5	GO:0006810, GO:0006874, GO:0007186, GO:0009416, GO:0030003
	381	UN00385	AT5G23110	2	GO:0005737, GO:0009506	2	GO:0005524, GO:0008270	---	NA
	382	UN00386	AT5G13980	6	GO:0005576, GO:0005618, GO:0005773, GO:0005774, GO:0009505, GO:0048046	6	GO:0003824, GO:0004553, GO:0004559, GO:0008270, GO:0015923, GO:0030246	4	GO:0005975, GO:0006013, GO:0007020, GO:0019344
	383	UN00387	AT3G13380	1	GO:0005886	4	GO:0004672, GO:0004674, GO:0005524, GO:0016772	7	GO:0002237, GO:0006468, GO:0006888, GO:0007165, GO:0010103, GO:0043090, GO:0048443
	384	UN00388	AT4G36360	1	GO:0005576	5	GO:0003824, GO:0004553, GO:0004565, GO:0030246, GO:0043169	10	GO:0005975, GO:0005990, GO:0006598, GO:0009664, GO:0009698, GO:0009832, GO:0010075, GO:0019513, GO:0019515, GO:0042398
	385	UN00389	AT3G48050	3	GO:0000932, GO:0005634, GO:0016021	1	GO:0003677	3	GO:0006351, GO:0006355, GO:0035278
	386	UN00390	AT3G07040	1	GO:0005886	3	GO:0000166, GO:0005515, GO:0043531	2	GO:0006952, GO:0009626
	387	UN00391	AT1G53440	1	GO:0005886	6	GO:0004672, GO:0004674, GO:0004713, GO:0005524, GO:0016301, GO:0016772	1	GO:0006468
	388	UN00392	AT1G60890	2	GO:0005634, GO:0005886	3	GO:0005524, GO:0016307, GO:0016308	1	GO:0046488
	389	UN00393	AT5G06970	2	GO:0005634, GO:0009506	1	GO:0003674	4	GO:0007155, GO:0008150, GO:0010090, GO:0045010
	390	UN00394	AT1G31480	4	GO:0005737, GO:0005773, GO:0009506, GO:0009705	2	GO:0008970, GO:0046872	4	GO:0009590, GO:0009630, GO:0009660, GO:0009959
	391	UN00395	AT5G35910	3	GO:0005622, GO:0005634, GO:0005829	2	GO:0003676, GO:0008408	4	GO:0006139, GO:0009560, GO:0009640, GO:0010388
	392	UN00396	AT5G63320	1	GO:0005634	1	GO:0005515	---	NA
	393	UN00397	AT5G13300	4	GO:0005794, GO:0005829, GO:0005886, GO:0030140	5	GO:0005515, GO:0005543, GO:0008060, GO:0008270, GO:0035091	27	GO:0000278, GO:0003002, GO:0006897, GO:0007155, GO:0009733, GO:0009855, GO:0009887, GO:0009888, GO:0009944, GO:0009965, GO:0010014, GO:0010051, GO:0010087, GO:0010089, GO:0010090, GO:0010638, GO:0016049, GO:0033043, GO:0033044, GO:0045010, GO:0045595, GO:0048439, GO:0048449, GO:0048519, GO:0048589, GO:0048765, GO:0071555
	394	UN00398	AT1G66150	2	GO:0005576, GO:0005886	5	GO:0004672, GO:0004674, GO:0004675, GO:0005524, GO:0016772	2	GO:0006468, GO:0007165
	395	UN00399	AT3G47780	2	GO:0005886, GO:0009506	6	GO:0000166, GO:0005215, GO:0005524, GO:0016887, GO:0017111, GO:0042626	2	GO:0009407, GO:0010583
	396	UN00400	AT5G49760	3	GO:0005576, GO:0005773, GO:0005886	5	GO:0004672, GO:0004674, GO:0005524, GO:0016301, GO:0016772	6	GO:0006468, GO:0006569, GO:0009684, GO:0030003, GO:0044242, GO:0070838
	397	UN00401	AT1G11660	1	GO:0005634	1	GO:0005524	1	GO:0006457
	398	UN00402	AT3G53540	2	GO:0005634, GO:0005886	---	NA	---	NA
	399	UN00403	AT3G59820	1	GO:0005739	1	GO:0005509	---	NA
	400	UN00404	AT3G07040	1	GO:0005886	3	GO:0000166, GO:0005515, GO:0043531	2	GO:0006952, GO:0009626
	401	UN00405	AT4G24100	1	GO:0005886	4	GO:0004672, GO:0005524, GO:0016301, GO:0016772	1	GO:0006468
	402	UN00406	AT5G16780	2	GO:0005634, GO:0005730	1	GO:0003674	24	GO:0006346, GO:0009640, GO:0009793, GO:0009845, GO:0009855, GO:0009908, GO:0009909, GO:0009933, GO:0010014, GO:0010073, GO:0010087, GO:0010162, GO:0010182, GO:0010228, GO:0010305, GO:0010588, GO:0016246, GO:0016567, GO:0019915, GO:0048364, GO:0048366, GO:0048367, GO:0048528, GO:0050826
	403	UN00407	AT1G17980	1	GO:0005634	4	GO:0003723, GO:0004652, GO:0005515, GO:0016779	3	GO:0000278, GO:0006396, GO:0043631
	404	UN00408	AT5G01950	2	GO:0005886, GO:0009507	6	GO:0004672, GO:0004674, GO:0004713, GO:0005524, GO:0016301, GO:0016772	2	GO:0006468, GO:0007169
	405	UN00409	AT2G41620	4	GO:0005634, GO:0005635, GO:0005730, GO:0009506	1	GO:0005515	22	GO:0006310, GO:0006406, GO:0006810, GO:0007062, GO:0007126, GO:0009640, GO:0009793, GO:0009845, GO:0009909, GO:0009933, GO:0010074, GO:0010162, GO:0010182, GO:0010228, GO:0010332, GO:0016567, GO:0019915, GO:0031048, GO:0032204, GO:0043247, GO:0045132, GO:0050826
	406	UN00410	AT5G08450	1	GO:0005634	1	GO:0003674	19	GO:0006486, GO:0007059, GO:0007062, GO:0007129, GO:0007131, GO:0008150, GO:0009887, GO:0009888, GO:0010332, GO:0010413, GO:0010638, GO:0016926, GO:0032204, GO:0032504, GO:0033044, GO:0042138, GO:0043247, GO:0045132, GO:0045492
	407	UN00411	AT3G51550	5	GO:0005576, GO:0005886, GO:0009506, GO:0016020, GO:0043680	5	GO:0004672, GO:0004674, GO:0005524, GO:0016301, GO:0016772	19	GO:0000902, GO:0006007, GO:0006096, GO:0006468, GO:0006833, GO:0006972, GO:0007030, GO:0009266, GO:0009651, GO:0009791, GO:0010193, GO:0010483, GO:0016049, GO:0030244, GO:0046686, GO:0046777, GO:0048193, GO:0048767, GO:0050832
	408	UN00412	AT1G80680	3	GO:0005634, GO:0005635, GO:0031965	2	GO:0005515, GO:0015288	11	GO:0000394, GO:0006406, GO:0006606, GO:0006810, GO:0009086, GO:0009733, GO:0009870, GO:0009909, GO:0009910, GO:0010074, GO:0032502
	409	UN00413	AT3G47730	1	GO:0005576	6	GO:0000166, GO:0005215, GO:0005524, GO:0016887, GO:0017111, GO:0042626	2	GO:0009407, GO:0010583
	410	UN00414	AT3G54440	2	GO:0009341, GO:0009507	5	GO:0003824, GO:0004553, GO:0004565, GO:0030246, GO:0043169	1	GO:0005975
	411	UN00415	AT3G08960	3	GO:0005634, GO:0005643, GO:0005737	1	GO:0008565	2	GO:0000059, GO:0006886
	412	UN00416	AT5G53060	1	GO:0005634	2	GO:0003676, GO:0003723	1	GO:0008150
	413	UN00417	AT3G50380	1	GO:0005794	---	NA	1	GO:0008104
	414	UN00418	AT4G30100	2	GO:0005634, GO:0009506	---	NA	1	GO:0008150
	415	UN00419	AT4G18820	3	GO:0005634, GO:0005886, GO:0009360	5	GO:0000166, GO:0003677, GO:0003887, GO:0005524, GO:0017111	4	GO:0006260, GO:0009855, GO:0010014, GO:0010073
	416	UN00420	AT3G47470	8	GO:0009507, GO:0009534, GO:0009535, GO:0009579, GO:0009941, GO:0010287, GO:0016020, GO:0030076	1	GO:0016168	6	GO:0009765, GO:0015979, GO:0019344, GO:0030003, GO:0070838, GO:0080167
	417	UN00421	AT3G62240	2	GO:0005622, GO:0005634	1	GO:0008270	---	NA
	418	UN00422	AT2G39190	1	GO:0005886	2	GO:0005215, GO:0016772	---	NA
	419	UN00423	AT1G42440	1	GO:0005634	1	GO:0003674	2	GO:0009165, GO:0042254
	420	UN00424	AT2G27110	2	GO:0005634, GO:0009506	1	GO:0008270	3	GO:0006635, GO:0009639, GO:0016558
	421	UN00425	AT1G24706	1	GO:0005634	1	GO:0003674	1	GO:0008150
	422	UN00426	AT5G63840	3	GO:0005576, GO:0005783, GO:0009507	2	GO:0004553, GO:0015926	---	NA
	423	UN00427	AT5G16630	2	GO:0005634, GO:0009507	2	GO:0003677, GO:0003684	1	GO:0006289
	424	UN00428	AT1G28135	---	NA	1	GO:0003674	1	GO:0008150
	425	UN00429	AT5G66420	1	GO:0009507	---	NA	---	NA
	426	UN00430	AT5G64580	4	GO:0005886, GO:0009507, GO:0009536, GO:0009941	4	GO:0000166, GO:0004222, GO:0005524, GO:0017111	---	NA
	427	UN00431	AT3G23750	4	GO:0005576, GO:0005794, GO:0005886, GO:0009506	4	GO:0004672, GO:0004674, GO:0005524, GO:0016772	1	GO:0006468
	428	UN00432	AT2G20580	6	GO:0000502, GO:0005634, GO:0005829, GO:0005886, GO:0008540, GO:0009506	3	GO:0005515, GO:0030234, GO:0043130	11	GO:0006094, GO:0006511, GO:0007010, GO:0009630, GO:0010498, GO:0030163, GO:0042176, GO:0043161, GO:0043248, GO:0051726, GO:0051788
	429	UN00433	AT3G22430	1	GO:0005737	1	GO:0003674	1	GO:0008150
	430	UN00434	AT3G03710	2	GO:0009507, GO:0009570	4	GO:0000175, GO:0003676, GO:0003723, GO:0004654	7	GO:0006401, GO:0010323, GO:0015995, GO:0016036, GO:0016120, GO:0016123, GO:0031425
	431	UN00435	AT5G49430	2	GO:0005634, GO:0080008	1	GO:0000166	1	GO:0008150
	432	UN00436	AT3G44530	1	GO:0005634	2	GO:0000166, GO:0005515	2	GO:0006355, GO:0045814
	433	UN00437	AT3G51770	1	GO:0005634	2	GO:0005515, GO:0030674	10	GO:0006487, GO:0009693, GO:0009755, GO:0010182, GO:0010364, GO:0016036, GO:0017145, GO:0043161, GO:0048825, GO:2000069
	434	UN00438	AT1G05120	1	GO:0005634	5	GO:0003676, GO:0003677, GO:0004386, GO:0005524, GO:0008270	---	NA
	435	UN00439	AT5G19420	1	GO:0005737	5	GO:0003682, GO:0005543, GO:0008270, GO:0008536, GO:0046872	1	GO:0000956
	436	UN00440	ATCG00280	11	GO:0009507, GO:0009521, GO:0009523, GO:0009533, GO:0009534, GO:0009535, GO:0009539, GO:0009579, GO:0010287, GO:0016020, GO:0030076	2	GO:0016168, GO:0045156	---	NA
	437	UN00441	AT5G42870	3	GO:0005634, GO:0016020, GO:0048046	1	GO:0008195	2	GO:0006629, GO:0016036
	438	UN00442	AT4G02030	2	GO:0005794, GO:0005829	1	GO:0003674	4	GO:0008150, GO:0030244, GO:0042732, GO:0048193
	439	UN00443	AT2G32810	4	GO:0005576, GO:0005773, GO:0005774, GO:0009505	5	GO:0003824, GO:0004553, GO:0004565, GO:0030246, GO:0043169	4	GO:0005975, GO:0005990, GO:0019513, GO:0019515
	440	UN00444	AT5G40340	3	GO:0005634, GO:0005730, GO:0009506	1	GO:0003674	---	NA
	441	UN00445	AT3G06480	2	GO:0005634, GO:0005773	4	GO:0003676, GO:0004386, GO:0005524, GO:0008026	2	GO:0006635, GO:0016558
	442	UN00446	AT2G17510	1	GO:0005737	2	GO:0003723, GO:0004540	1	GO:0006486
	443	UN00447	AT4G01860	2	GO:0005737, GO:0080008	1	GO:0000166	1	GO:0008150
	444	UN00448	AT3G62010	2	GO:0005634, GO:0005829	---	NA	---	NA
	445	UN00449	AT2G42490	2	GO:0005777, GO:0009507	3	GO:0005507, GO:0008131, GO:0048038	2	GO:0009308, GO:0055114
	446	UN00450	AT1G30610	1	GO:0009507	---	NA	2	GO:0009793, GO:0010098
	447	UN00451	AT3G23510	1	GO:0005737	2	GO:0008825, GO:0016491	2	GO:0008610, GO:0055114
	448	UN00452	AT1G68560	6	GO:0005576, GO:0005618, GO:0009505, GO:0009506, GO:0009507, GO:0048046	4	GO:0004553, GO:0009044, GO:0046556, GO:0080176	8	GO:0000272, GO:0005975, GO:0005982, GO:0009664, GO:0009832, GO:0010411, GO:0045493, GO:0046686
	449	UN00453	AT3G01180	1	GO:0009507	2	GO:0009011, GO:0016757	4	GO:0001666, GO:0010021, GO:0010264, GO:0019375
	450	UN00454	AT4G33090	3	GO:0005634, GO:0005829, GO:0005886	3	GO:0004177, GO:0008237, GO:0008270	6	GO:0006094, GO:0006508, GO:0007010, GO:0009926, GO:0010359, GO:0010498
	451	UN00455	AT1G58250	2	GO:0005576, GO:0005886	---	NA	3	GO:0009723, GO:0009825, GO:0016049
	452	UN00456	AT1G73970	1	GO:0005575	1	GO:0003674	2	GO:0000278, GO:0006396
	453	UN00457	AT1G13170	1	GO:0005634	2	GO:0005543, GO:0008142	1	GO:0008202
	454	UN00458	AT2G16390	1	GO:0005634	4	GO:0003676, GO:0003677, GO:0004386, GO:0005524	14	GO:0006260, GO:0006306, GO:0006342, GO:0007267, GO:0008283, GO:0009616, GO:0010050, GO:0010267, GO:0016571, GO:0030422, GO:0031047, GO:0035196, GO:0050832, GO:0051567
	455	UN00459	AT3G55480	3	GO:0005634, GO:0005794, GO:0030117	1	GO:0008565	3	GO:0006896, GO:0051453, GO:0080171
	456	UN00460	AT5G42920	1	GO:0005634	1	GO:0003674	1	GO:0008150
	457	UN00461	AT1G22930	2	GO:0005634, GO:0009506	---	NA	1	GO:0008150
	458	UN00462	AT2G38280	4	GO:0005634, GO:0005829, GO:0031307, GO:0043231	4	GO:0003876, GO:0005515, GO:0019239, GO:0043424	24	GO:0006188, GO:0007062, GO:0009165, GO:0009168, GO:0009640, GO:0009737, GO:0009793, GO:0009845, GO:0009880, GO:0009909, GO:0009933, GO:0010072, GO:0010162, GO:0010182, GO:0010228, GO:0010431, GO:0010564, GO:0016567, GO:0019915, GO:0045595, GO:0048366, GO:0048825, GO:0050826, GO:0051301
	459	UN00463	AT4G38180	1	GO:0005634	1	GO:0008270	1	GO:0009639
	460	UN00464	AT1G67720	1	GO:0005886	5	GO:0004672, GO:0004674, GO:0005524, GO:0016301, GO:0016772	5	GO:0006468, GO:0007267, GO:0009616, GO:0010267, GO:0035196
	461	UN00465	AT4G30080	1	GO:0005634	4	GO:0003677, GO:0003700, GO:0035198, GO:0046983	6	GO:0006355, GO:0007389, GO:0009725, GO:0009733, GO:0048829, GO:0051301
	462	UN00466	AT1G63440	3	GO:0005886, GO:0016020, GO:0016021	6	GO:0000166, GO:0003824, GO:0005524, GO:0015662, GO:0043682, GO:0046872	8	GO:0006754, GO:0006812, GO:0008152, GO:0010043, GO:0010273, GO:0030001, GO:0046034, GO:0046688
	463	UN00467	AT1G12800	1	GO:0009507	1	GO:0003723	12	GO:0006098, GO:0006655, GO:0009073, GO:0009902, GO:0010027, GO:0015995, GO:0016117, GO:0019252, GO:0019288, GO:0019344, GO:0034660, GO:0042793
	464	UN00468	AT3G22170	1	GO:0005634	3	GO:0003700, GO:0004553, GO:0008270	12	GO:0000956, GO:0005975, GO:0006487, GO:0007623, GO:0008284, GO:0009585, GO:0009630, GO:0009639, GO:0010017, GO:0010218, GO:0042753, GO:0045893
	465	UN00469	AT3G02760	2	GO:0005737, GO:0005829	4	GO:0000166, GO:0004812, GO:0004821, GO:0005524	3	GO:0006418, GO:0006427, GO:0048481
	466	UN00470	AT2G19130	1	GO:0005886	5	GO:0004672, GO:0004674, GO:0005524, GO:0016772, GO:0030246	2	GO:0006468, GO:0048544
	467	UN00471	AT1G69830	3	GO:0005576, GO:0009507, GO:0009570	4	GO:0003824, GO:0004556, GO:0005509, GO:0043169	4	GO:0005975, GO:0005982, GO:0005983, GO:0007623
	468	UN00472	AT1G06590	1	GO:0005634	---	NA	9	GO:0007276, GO:0008150, GO:0032875, GO:0042023, GO:0043161, GO:0043248, GO:0051302, GO:0051510, GO:0051788
	469	UN00473	AT2G26650	2	GO:0005886, GO:0016020	4	GO:0005242, GO:0005515, GO:0030551, GO:0042802	20	GO:0000041, GO:0006813, GO:0006826, GO:0007155, GO:0009414, GO:0009651, GO:0010014, GO:0010090, GO:0010106, GO:0010107, GO:0010167, GO:0015706, GO:0016049, GO:0045010, GO:0045595, GO:0048589, GO:0048765, GO:0048767, GO:0071555, GO:0090333
	470	UN00474	AT2G25760	2	GO:0005634, GO:0005886	5	GO:0004672, GO:0004674, GO:0005524, GO:0016301, GO:0016772	1	GO:0006468
	471	UN00475	AT2G06040	1	GO:0005634	1	GO:0003674	1	GO:0008150
	472	UN00476	AT1G69070	2	GO:0005634, GO:0005829	1	GO:0003674	2	GO:0008150, GO:0009165
	473	UN00477	AT5G43745	3	GO:0005634, GO:0009507, GO:0009941	---	NA	---	NA
	474	UN00478	AT4G32190	---	NA	---	NA	3	GO:0000302, GO:0010039, GO:0055072
	475	UN00479	AT5G66030	3	GO:0005737, GO:0005794, GO:0005802	1	GO:0005515	---	NA
	476	UN00480	AT4G38760	1	GO:0005634	1	GO:0003674	1	GO:0008150
	477	UN00481	AT1G72410	2	GO:0005634, GO:0005886	1	GO:0003674	1	GO:0008150
	478	UN00482	AT1G77280	1	GO:0005886	6	GO:0004672, GO:0004674, GO:0004713, GO:0005524, GO:0016301, GO:0016772	2	GO:0002238, GO:0006468
	479	UN00483	AT4G35300	5	GO:0005773, GO:0005774, GO:0005794, GO:0016020, GO:0016021	6	GO:0005215, GO:0005337, GO:0005351, GO:0015144, GO:0022857, GO:0022891	2	GO:0006810, GO:0055085
	480	UN00484	AT2G22660	3	GO:0005634, GO:0005737, GO:0005886	1	GO:0003674	1	GO:0008150
	481	UN00485	AT5G22800	5	GO:0005737, GO:0005739, GO:0009507, GO:0009570, GO:0016020	5	GO:0000166, GO:0003676, GO:0004813, GO:0005524, GO:0016876	3	GO:0006419, GO:0009793, GO:0043039
	482	UN00486	AT3G62200	1	GO:0005634	1	GO:0003674	1	GO:0008150
	483	UN00487	AT2G16250	3	GO:0005886, GO:0009505, GO:0009506	4	GO:0004672, GO:0004674, GO:0005524, GO:0016772	6	GO:0002237, GO:0006468, GO:0007165, GO:0007169, GO:0010103, GO:0048443
	484	UN00488	AT5G64940	3	GO:0005886, GO:0009507, GO:0009941	2	GO:0005215, GO:0016772	---	NA
	485	UN00489	AT3G05970	3	GO:0005777, GO:0009507, GO:0016020	2	GO:0003824, GO:0004467	6	GO:0001676, GO:0002213, GO:0006631, GO:0006633, GO:0006635, GO:0010193
	486	UN00490	AT2G44900	1	GO:0005634	2	GO:0004842, GO:0005515	1	GO:0048527
	487	UN00491	AT3G18370	1	GO:0005783	1	GO:0003674	1	GO:0008150
	488	UN00492	AT1G68690	1	GO:0005886	4	GO:0004672, GO:0004674, GO:0005524, GO:0016772	1	GO:0006468
	489	UN00493	AT3G14240	1	GO:0005618	2	GO:0004252, GO:0042802	3	GO:0006508, GO:0008152, GO:0043086
	490	UN00494	AT3G10690	5	GO:0005739, GO:0009295, GO:0009330, GO:0009507, GO:0016592	6	GO:0003677, GO:0003824, GO:0003916, GO:0003918, GO:0005524, GO:0008094	6	GO:0006200, GO:0006259, GO:0006261, GO:0006265, GO:0007059, GO:0009220
	491	UN00495	AT5G41580	1	GO:0005634	1	GO:0008270	---	NA
	492	UN00496	AT3G50370	1	GO:0005737	1	GO:0003674	1	GO:0008150
	493	UN00497	AT5G65700	1	GO:0005886	8	GO:0004672, GO:0004674, GO:0005515, GO:0005524, GO:0016301, GO:0016772, GO:0033612, GO:0043621	---	NA
	494	UN00498	AT1G60490	2	GO:0005794, GO:0005942	4	GO:0016303, GO:0016772, GO:0016773, GO:0035004	13	GO:0006487, GO:0006499, GO:0006897, GO:0009651, GO:0010228, GO:0016926, GO:0032957, GO:0046854, GO:0046855, GO:0048015, GO:0050665, GO:0055046, GO:0072593
	495	UN00499	AT3G45830	1	GO:0005634	1	GO:0003674	19	GO:0000278, GO:0006259, GO:0006396, GO:0007062, GO:0007126, GO:0007129, GO:0007131, GO:0008284, GO:0010332, GO:0010413, GO:0031048, GO:0032204, GO:0032504, GO:0033044, GO:0042138, GO:0043247, GO:0045132, GO:0045492, GO:0045893
	496	UN00500	AT5G48740	1	GO:0005886	5	GO:0004672, GO:0004674, GO:0005524, GO:0016301, GO:0016772	3	GO:0006468, GO:0010413, GO:0045492
	497	UN00501	AT5G39960	1	GO:0005739	1	GO:0005525	---	NA
	498	UN00502	AT5G66820	1	GO:0005739	1	GO:0003674	---	NA
	499	UN00503	AT5G13020	1	GO:0005634	1	GO:0003674	4	GO:0008150, GO:0008284, GO:0010413, GO:0045492
	500	UN00504	AT1G67560	2	GO:0005886, GO:0009507	1	GO:0016165	4	GO:0009611, GO:0009695, GO:0034440, GO:0040007
	501	UN00505	AT5G06350	2	GO:0005634, GO:0009506	---	NA	1	GO:0008150
	502	UN00506	AT4G18780	3	GO:0005618, GO:0005886, GO:0016020	3	GO:0016757, GO:0016759, GO:0016760	10	GO:0006970, GO:0009414, GO:0009832, GO:0009834, GO:0010116, GO:0010413, GO:0030244, GO:0042742, GO:0045492, GO:0050832
	503	UN00507	AT3G06810	---	NA	5	GO:0003995, GO:0016491, GO:0016627, GO:0016772, GO:0050660	4	GO:0008152, GO:0009610, GO:0048767, GO:0055114
	504	UN00508	AT1G22060	2	GO:0005737, GO:0005773	---	NA	1	GO:0010075
	505	UN00509	AT3G55020	3	GO:0005622, GO:0005634, GO:0005829	1	GO:0005097	1	GO:0032313
	506	UN00510	AT3G58050	1	GO:0005886	1	GO:0003674	1	GO:0008150
	507	UN00511	AT2G01180	5	GO:0005739, GO:0005886, GO:0005887, GO:0009507, GO:0016020	2	GO:0003824, GO:0008195	2	GO:0006644, GO:0010224
	508	UN00512	AT2G25430	3	GO:0005634, GO:0005886, GO:0030118	3	GO:0005543, GO:0005545, GO:0030276	1	GO:0048268
	509	UN00513	AT4G27290	1	GO:0005886	6	GO:0004672, GO:0004674, GO:0004713, GO:0005524, GO:0016772, GO:0030246	3	GO:0006468, GO:0048544, GO:0048765
	510	UN00514	AT1G22310	1	GO:0005634	2	GO:0003677, GO:0008327	1	GO:0008150
	511	UN00515	AT4G02010	1	GO:0005886	5	GO:0004672, GO:0004674, GO:0005524, GO:0016301, GO:0016772	1	GO:0006468
	512	UN00516	AT4G35270	1	GO:0005634	1	GO:0003700	1	GO:0006355
	513	UN00517	AT5G09400	5	GO:0000325, GO:0005773, GO:0005774, GO:0005886, GO:0016020	1	GO:0015079	2	GO:0006813, GO:0071805
	514	UN00518	AT3G02050	2	GO:0009507, GO:0016020	1	GO:0015079	5	GO:0006813, GO:0016036, GO:0019375, GO:0019761, GO:0071805
	515	UN00519	AT1G32750	1	GO:0005634	2	GO:0003677, GO:0004402	3	GO:0000394, GO:0006366, GO:0009294
	516	UN00520	AT5G44790	5	GO:0005768, GO:0005794, GO:0005802, GO:0016020, GO:0016021	9	GO:0000166, GO:0003824, GO:0005375, GO:0005507, GO:0005524, GO:0015662, GO:0016820, GO:0043682, GO:0046872	16	GO:0000041, GO:0000303, GO:0006487, GO:0006754, GO:0006812, GO:0006825, GO:0007165, GO:0008152, GO:0008219, GO:0009723, GO:0009755, GO:0009863, GO:0009873, GO:0010119, GO:0030001, GO:0046034
	517	UN00521	AT5G11720	4	GO:0005576, GO:0005773, GO:0009505, GO:0048046	1	GO:0004553	3	GO:0000394, GO:0005975, GO:0009086
	518	UN00522	AT5G02390	1	GO:0005634	1	GO:0003674	1	GO:0048235
	519	UN00523	AT4G15180	1	GO:0005634	1	GO:0042800	4	GO:0009791, GO:0010228, GO:0048440, GO:0048443
	520	UN00524	AT1G50030	3	GO:0005634, GO:0005737, GO:0005886	7	GO:0000975, GO:0005515, GO:0016303, GO:0016772, GO:0016773, GO:0042802, GO:0043621	31	GO:0000911, GO:0007062, GO:0007131, GO:0007155, GO:0009303, GO:0009407, GO:0009790, GO:0009791, GO:0009793, GO:0009880, GO:0009887, GO:0009888, GO:0010072, GO:0010090, GO:0010228, GO:0010431, GO:0010507, GO:0010638, GO:0030307, GO:0033044, GO:0040019, GO:0042138, GO:0045010, GO:0045132, GO:0045595, GO:0045893, GO:0048316, GO:0048765, GO:0051301, GO:0071555, GO:2000234
	521	UN00525	AT1G63810	2	GO:0005634, GO:0005829	1	GO:0003674	2	GO:0008150, GO:0009220
	522	UN00526	AT3G50950	1	GO:0005634	1	GO:0043531	1	GO:0006952
	523	UN00527	AT5G67360	4	GO:0005576, GO:0005618, GO:0009505, GO:0048046	2	GO:0004252, GO:0042802	---	NA
	524	UN00528	AT1G72180	1	GO:0005886	5	GO:0004672, GO:0004674, GO:0005524, GO:0016301, GO:0016772	6	GO:0002237, GO:0006468, GO:0007165, GO:0007169, GO:0010103, GO:0048443
	525	UN00529	AT3G53180	2	GO:0005737, GO:0005829	5	GO:0003824, GO:0004356, GO:0008017, GO:0043015, GO:0043621	13	GO:0002679, GO:0006499, GO:0006542, GO:0006569, GO:0006807, GO:0008152, GO:0009399, GO:0009617, GO:0009684, GO:0009737, GO:0010200, GO:0010311, GO:0048829
	526	UN00530	AT5G06120	4	GO:0005634, GO:0005643, GO:0005737, GO:0005739	1	GO:0008565	4	GO:0000059, GO:0006486, GO:0006886, GO:0009630
	527	UN00531	AT4G03260	1	GO:0005634	1	GO:0004674	1	GO:0046777
	528	UN00532	AT3G48670	1	GO:0005737	1	GO:0003674	3	GO:0006306, GO:0006342, GO:0046686
	529	UN00533	AT1G05460	1	GO:0005737	2	GO:0003724, GO:0005515	2	GO:0009616, GO:0035194
	530	UN00534	AT5G45110	---	NA	2	GO:0005515, GO:1901149	19	GO:0006612, GO:0006944, GO:0009410, GO:0009617, GO:0009627, GO:0009697, GO:0009816, GO:0009817, GO:0009862, GO:0009863, GO:0009867, GO:0010200, GO:0010363, GO:0031348, GO:0043069, GO:0045087, GO:0050832, GO:0052542, GO:0080185
	531	UN00535	AT2G27460	2	GO:0005737, GO:0030127	2	GO:0005215, GO:0008270	3	GO:0006886, GO:0006888, GO:0016192
	532	UN00536	AT1G27680	1	GO:0009507	2	GO:0008878, GO:0016779	2	GO:0009058, GO:0019252
	533	UN00537	AT1G29940	3	GO:0005634, GO:0005829, GO:0009507	3	GO:0003677, GO:0003899, GO:0032549	1	GO:0006351
	534	UN00538	AT5G58510	2	GO:0005737, GO:0009507	1	GO:0003674	---	NA
	535	UN00539	AT1G54130	1	GO:0009507	4	GO:0003824, GO:0008081, GO:0008728, GO:0046872	1	GO:0015969
	536	UN00540	AT3G16290	3	GO:0005886, GO:0009507, GO:0009941	8	GO:0000166, GO:0004176, GO:0004222, GO:0004252, GO:0005524, GO:0008237, GO:0016887, GO:0017111	5	GO:0000023, GO:0006508, GO:0009793, GO:0010304, GO:0019252
	537	UN00541	AT4G07410	1	GO:0005634	1	GO:0000166	9	GO:0009790, GO:0010073, GO:0010305, GO:0010311, GO:0010449, GO:0035266, GO:0048366, GO:0048569, GO:2000012
	538	UN00542	AT5G49760	3	GO:0005576, GO:0005773, GO:0005886	5	GO:0004672, GO:0004674, GO:0005524, GO:0016301, GO:0016772	6	GO:0006468, GO:0006569, GO:0009684, GO:0030003, GO:0044242, GO:0070838
	539	UN00543	AT4G00800	---	NA	1	GO:0008270	3	GO:0006486, GO:0006886, GO:0016192
	540	UN00544	AT5G35180	2	GO:0005634, GO:0005886	2	GO:0005543, GO:0035091	2	GO:0007165, GO:0019344
	541	UN00545	AT5G46400	2	GO:0005622, GO:0005634	---	NA	1	GO:0006396
	542	UN00546	AT5G26240	3	GO:0005622, GO:0005802, GO:0016020	3	GO:0005216, GO:0005247, GO:0005253	9	GO:0006821, GO:0007155, GO:0009826, GO:0010038, GO:0010090, GO:0045010, GO:0048765, GO:0055085, GO:0071555
	543	UN00547	AT5G49730	4	GO:0005634, GO:0005886, GO:0016020, GO:0016021	5	GO:0000293, GO:0005506, GO:0009055, GO:0016491, GO:0050660	2	GO:0009416, GO:0055114
	544	UN00548	AT1G21651	1	GO:0005737	1	GO:0008270	1	GO:0008150
	545	UN00549	AT5G56240	1	GO:0005634	---	NA	---	NA
	546	UN00550	AT1G19870	4	GO:0005634, GO:0005829, GO:0005886, GO:0009941	1	GO:0005516	4	GO:0000394, GO:0009086, GO:0009737, GO:0010048
	547	UN00551	AT1G50500	2	GO:0005739, GO:0005886	1	GO:0005215	6	GO:0000226, GO:0000911, GO:0006810, GO:0006890, GO:0006970, GO:0009408
	548	UN00552	AT3G43240	1	GO:0005622	2	GO:0003677, GO:0008270	---	NA
	549	UN00553	AT4G15840	---	NA	---	NA	1	GO:0008150
	550	UN00554	AT3G55580	1	GO:0005737	---	NA	1	GO:0008150
	551	UN00555	AT1G67930	2	GO:0005829, GO:0009507	---	NA	---	NA
	552	UN00556	AT5G05680	3	GO:0005634, GO:0005635, GO:0005643	1	GO:0005515	5	GO:0000226, GO:0000911, GO:0006611, GO:0009627, GO:0045087
	553	UN00557	AT3G16260	1	GO:0005634	4	GO:0003824, GO:0016787, GO:0016891, GO:0042781	3	GO:0008152, GO:0042779, GO:0042780
	554	UN00558	AT1G30460	2	GO:0005634, GO:0005847	6	GO:0003676, GO:0003723, GO:0004519, GO:0004521, GO:0005515, GO:0005516	6	GO:0000278, GO:0006378, GO:0006396, GO:0006397, GO:0006979, GO:1900363
	555	UN00559	AT2G24230	1	GO:0005886	4	GO:0004672, GO:0004674, GO:0005524, GO:0016772	2	GO:0006468, GO:0007169
	556	UN00560	AT3G03790	1	GO:0005634	---	NA	4	GO:0008150, GO:0016036, GO:0019375, GO:0045892
	557	UN00561	AT3G23900	1	GO:0005634	3	GO:0000166, GO:0003676, GO:0008270	13	GO:0000226, GO:0000911, GO:0007155, GO:0008150, GO:0009887, GO:0009888, GO:0010090, GO:0010228, GO:0010638, GO:0016926, GO:0033044, GO:0045010, GO:0050665
	558	UN00562	AT4G09020	3	GO:0009507, GO:0009569, GO:0009570	5	GO:0003824, GO:0004553, GO:0004556, GO:0019156, GO:0043169	6	GO:0000272, GO:0005975, GO:0005982, GO:0005983, GO:0009664, GO:0019252
	559	UN00563	AT2G07050	1	GO:0005773	3	GO:0003824, GO:0016866, GO:0016871	9	GO:0006636, GO:0006655, GO:0009555, GO:0010027, GO:0015995, GO:0016117, GO:0016126, GO:0019288, GO:0019745
	560	UN00564	AT5G63630	1	GO:0005739	4	GO:0003676, GO:0004386, GO:0005524, GO:0008026	---	NA
	561	UN00565	AT2G25490	1	GO:0005634	2	GO:0004842, GO:0005515	4	GO:0006511, GO:0009723, GO:0010105, GO:0042752
	562	UN00567	AT1G55250	1	GO:0005634	2	GO:0008270, GO:0042803	9	GO:0006355, GO:0007346, GO:0009965, GO:0010162, GO:0010228, GO:0010390, GO:0033523, GO:0043687, GO:0045893
	563	UN00568	AT5G11490	2	GO:0005622, GO:0005634	2	GO:0008565, GO:0043424	6	GO:0006487, GO:0006886, GO:0015031, GO:0016192, GO:0030244, GO:0048193
	564	UN00569	AT5G57870	3	GO:0005634, GO:0005737, GO:0005829	2	GO:0003723, GO:0003743	---	NA
	565	UN00570	AT2G16365	1	GO:0005634	1	GO:0003674	3	GO:0009658, GO:0045893, GO:0080167
	566	UN00571	AT5G47940	1	GO:0005634	1	GO:0003674	1	GO:0008150
	567	UN00572	AT5G04500	1	GO:0031227	2	GO:0016757, GO:0016758	---	NA
	568	UN00573	AT1G15690	11	GO:0000325, GO:0005739, GO:0005773, GO:0005774, GO:0005794, GO:0005886, GO:0009507, GO:0009705, GO:0009941, GO:0010008, GO:0016020	2	GO:0004427, GO:0009678	6	GO:0009414, GO:0009651, GO:0009926, GO:0010248, GO:0015992, GO:0048366
	569	UN00574	AT5G12080	3	GO:0005634, GO:0005886, GO:0016020	1	GO:0008381	2	GO:0006820, GO:0050982
	570	UN00575	AT2G27090	3	GO:0005634, GO:0005886, GO:0009506	---	NA	4	GO:0006486, GO:0006499, GO:0006635, GO:0016558
	571	UN00576	AT5G26742	5	GO:0005634, GO:0009507, GO:0009570, GO:0009941, GO:0016020	6	GO:0003676, GO:0003723, GO:0004386, GO:0005524, GO:0008026, GO:0008270	1	GO:0009793
	572	UN00577	AT2G32415	2	GO:0005576, GO:0005622	2	GO:0003676, GO:0008408	1	GO:0006139
	573	UN00578	AT2G36480	2	GO:0005622, GO:0005634	1	GO:0008270	9	GO:0006310, GO:0007062, GO:0007126, GO:0008150, GO:0010332, GO:0031048, GO:0032204, GO:0043247, GO:0045132
	574	UN00579	AT5G22640	7	GO:0005737, GO:0005886, GO:0009507, GO:0009535, GO:0009536, GO:0009706, GO:0009941	2	GO:0005515, GO:0008565	9	GO:0008356, GO:0009658, GO:0009790, GO:0009793, GO:0010027, GO:0010228, GO:0016226, GO:0045037, GO:0048481
	575	UN00580	AT5G40740	3	GO:0005634, GO:0005819, GO:0009524	2	GO:0005515, GO:0051011	1	GO:0008150
	576	UN00581	AT2G32230	3	GO:0005739, GO:0009507, GO:0016020	3	GO:0004526, GO:0015238, GO:0015297	3	GO:0006855, GO:0008033, GO:0055085
	577	UN00583	AT2G28450	1	GO:0005634	3	GO:0003676, GO:0008173, GO:0008270	6	GO:0000741, GO:0006396, GO:0006606, GO:0009560, GO:0015946, GO:0019415
	578	UN00584	AT4G04850	3	GO:0005886, GO:0009507, GO:0016021	4	GO:0000166, GO:0015079, GO:0015299, GO:0015386	5	GO:0006812, GO:0006813, GO:0010155, GO:0046777, GO:0055085
	579	UN00585	AT4G31810	1	GO:0005739	2	GO:0003824, GO:0003860	7	GO:0006635, GO:0008152, GO:0009220, GO:0009640, GO:0009909, GO:0010388, GO:0034968
	580	UN00586	AT2G35060	3	GO:0005737, GO:0005886, GO:0016020	1	GO:0015079	3	GO:0006813, GO:0009555, GO:0071805
	581	UN00587	AT5G36930	2	GO:0005622, GO:0005737	1	GO:0043531	2	GO:0006952, GO:0007165
	582	UN00588	AT3G50370	1	GO:0005737	1	GO:0003674	1	GO:0008150
	583	UN00589	AT3G46610	1	GO:0005739	1	GO:0003674	1	GO:0008150
	584	UN00590	AT5G24360	1	GO:0005783	8	GO:0004521, GO:0004672, GO:0004674, GO:0004713, GO:0005524, GO:0016301, GO:0016772, GO:0016891	8	GO:0000394, GO:0008380, GO:0009751, GO:0009816, GO:0010413, GO:0030968, GO:0034263, GO:0045492
	585	UN00591	AT2G16485	2	GO:0005634, GO:0005829	1	GO:0042393	1	GO:0031048
	586	UN00592	AT1G69220	5	GO:0000775, GO:0005634, GO:0005694, GO:0005737, GO:0005739	4	GO:0004672, GO:0005524, GO:0016301, GO:0016772	1	GO:0006468
	587	UN00593	AT2G16485	2	GO:0005634, GO:0005829	1	GO:0042393	1	GO:0031048
	588	UN00594	AT3G20440	2	GO:0009507, GO:0009536	3	GO:0003824, GO:0004556, GO:0043169	3	GO:0005975, GO:0009791, GO:0009793
	589	UN00595	AT4G19710	2	GO:0009507, GO:0009570	6	GO:0000166, GO:0004072, GO:0004412, GO:0016491, GO:0016597, GO:0050661	6	GO:0006164, GO:0006520, GO:0008152, GO:0008652, GO:0009067, GO:0055114
	590	UN00596	AT4G01800	5	GO:0005886, GO:0009507, GO:0009570, GO:0009941, GO:0016020	1	GO:0005524	8	GO:0006605, GO:0006886, GO:0009646, GO:0009658, GO:0010027, GO:0010090, GO:0010109, GO:0017038
	591	UN00597	AT2G47330	1	GO:0005634	4	GO:0003676, GO:0004386, GO:0005524, GO:0008026	---	NA
	592	UN00598	AT1G30240	1	GO:0005634	---	NA	3	GO:0006606, GO:0008150, GO:0009220
	593	UN00599	AT3G54790	2	GO:0000151, GO:0005871	2	GO:0004842, GO:0019894	1	GO:0016567
	594	UN00600	AT1G67580	2	GO:0005634, GO:0005829	6	GO:0004672, GO:0004674, GO:0005515, GO:0005524, GO:0016301, GO:0016772	6	GO:0000956, GO:0006468, GO:0009887, GO:0009888, GO:0010638, GO:0033044
	595	UN00601	AT5G28740	2	GO:0005622, GO:0005634	---	NA	1	GO:0006396
	596	UN00602	AT2G46060	2	GO:0005576, GO:0016020	1	GO:0003674	1	GO:0008150
	597	UN00603	AT3G45140	5	GO:0005737, GO:0009507, GO:0009535, GO:0009570, GO:0009941	2	GO:0005515, GO:0016165	38	GO:0000023, GO:0000096, GO:0006546, GO:0006636, GO:0006733, GO:0006766, GO:0006816, GO:0007030, GO:0008652, GO:0009072, GO:0009106, GO:0009108, GO:0009117, GO:0009269, GO:0009409, GO:0009414, GO:0009416, GO:0009611, GO:0009617, GO:0009620, GO:0009651, GO:0009695, GO:0009737, GO:0009753, GO:0015994, GO:0015995, GO:0016117, GO:0019216, GO:0019252, GO:0019288, GO:0019748, GO:0030003, GO:0031408, GO:…
	598	UN00604	AT1G66340	3	GO:0005783, GO:0005789, GO:0016020	9	GO:0000155, GO:0000156, GO:0004673, GO:0004871, GO:0005515, GO:0005524, GO:0016772, GO:0042802, GO:0051740	22	GO:0002237, GO:0006952, GO:0007623, GO:0009408, GO:0009625, GO:0009651, GO:0009690, GO:0009723, GO:0009727, GO:0009733, GO:0009736, GO:0009737, GO:0009739, GO:0009871, GO:0010105, GO:0010119, GO:0010182, GO:0042742, GO:0050665, GO:0052544, GO:0071281, GO:1900140
	599	UN00605	AT1G52920	3	GO:0005634, GO:0005886, GO:0019898	2	GO:0003824, GO:0010427	2	GO:0009787, GO:0010231
	600	UN00606	AT5G51300	1	GO:0005634	4	GO:0000166, GO:0003676, GO:0003723, GO:0008270	2	GO:0000398, GO:0008380
	601	UN00607	AT1G73100	2	GO:0005634, GO:0005694	4	GO:0008270, GO:0018024, GO:0042054, GO:0042393	2	GO:0034968, GO:0040029
	602	UN00608	AT1G58230	1	GO:0005739	---	NA	1	GO:0007165
	603	UN00609	AT4G16180	2	GO:0005783, GO:0005886	1	GO:0003674	1	GO:0008150
	604	UN00610	AT3G51120	1	GO:0005634	3	GO:0003676, GO:0003677, GO:0008270	3	GO:0006352, GO:0007346, GO:0016570
	605	UN00611	AT3G07040	1	GO:0005886	3	GO:0000166, GO:0005515, GO:0043531	2	GO:0006952, GO:0009626
	606	UN00612	AT1G13940	1	GO:0005634	1	GO:0003674	1	GO:0008150
	607	UN00613	AT4G26450	1	GO:0005634	---	NA	---	NA
	608	UN00614	AT3G03380	3	GO:0005634, GO:0005829, GO:0009507	4	GO:0003824, GO:0004252, GO:0008233, GO:0008236	3	GO:0006486, GO:0006508, GO:0010205
	609	UN00615	AT1G76270	3	GO:0005768, GO:0005794, GO:0005802	1	GO:0016757	1	GO:0008150
	610	UN00616	AT4G30020	3	GO:0005576, GO:0005618, GO:0016020	2	GO:0004252, GO:0042802	9	GO:0000023, GO:0006508, GO:0007020, GO:0008152, GO:0009736, GO:0019252, GO:0019761, GO:0043085, GO:0043086
	611	UN00617	AT4G10770	1	GO:0016020	1	GO:0015198	2	GO:0006857, GO:0055085
	612	UN00618	AT3G53720	4	GO:0005783, GO:0009507, GO:0012505, GO:0016021	3	GO:0005451, GO:0015299, GO:0015385	7	GO:0006623, GO:0006812, GO:0006885, GO:0030007, GO:0030104, GO:0035725, GO:0055085
	613	UN00619	AT5G09460	1	GO:0005634	1	GO:0003700	1	GO:0006355
	614	UN00620	AT4G35790	5	GO:0005773, GO:0005886, GO:0009506, GO:0015630, GO:0016020	3	GO:0003824, GO:0004630, GO:0005509	5	GO:0009409, GO:0009789, GO:0012501, GO:0046473, GO:0090333
	615	UN00621	AT4G04940	2	GO:0005634, GO:0080008	1	GO:0000166	4	GO:0000398, GO:0006364, GO:0006606, GO:0009220
	616	UN00622	AT1G62390	2	GO:0005737, GO:0005829	---	NA	---	NA
	617	UN00623	AT5G27650	1	GO:0005634	1	GO:0003674	1	GO:0008150
	618	UN00624	AT1G10870	2	GO:0005737, GO:0005794	3	GO:0005543, GO:0008060, GO:0008270	1	GO:0032312
	619	UN00625	AT4G24040	1	GO:0005886	3	GO:0003824, GO:0004555, GO:0015927	2	GO:0005991, GO:0005993
	620	UN00626	AT2G22400	1	GO:0005634	2	GO:0003723, GO:0008168	---	NA
	621	UN00627	AT1G04790	1	GO:0005634	1	GO:0008270	2	GO:0006635, GO:0016558
	622	UN00628	AT2G25930	1	GO:0005634	2	GO:0003700, GO:0008022	11	GO:0007623, GO:0009409, GO:0009585, GO:0009649, GO:0009733, GO:0009737, GO:0009826, GO:0009909, GO:0010031, GO:0010119, GO:0048573
	623	UN00629	AT5G01270	2	GO:0005622, GO:0005634	4	GO:0003723, GO:0003725, GO:0004647, GO:0016791	5	GO:0006970, GO:0009733, GO:0009734, GO:0045893, GO:0048589
	624	UN00630	AT1G77550	2	GO:0005737, GO:0009507	1	GO:0004835	2	GO:0006464, GO:0042991
	625	UN00632	AT2G32910	1	GO:0005737	1	GO:0003674	1	GO:0008150
	626	UN00633	AT3G57520	2	GO:0005737, GO:0009506	2	GO:0004553, GO:0052692	3	GO:0006979, GO:0034484, GO:0080167
	627	UN00634	AT5G41370	2	GO:0005634, GO:0005737	7	GO:0003676, GO:0003677, GO:0004003, GO:0004386, GO:0005524, GO:0008026, GO:0016787	3	GO:0006289, GO:0009411, GO:0009636
	628	UN00635	AT1G79690	3	GO:0005737, GO:0005773, GO:0005829	3	GO:0005515, GO:0008239, GO:0016787	1	GO:0006508
	629	UN00636	AT4G14570	4	GO:0005634, GO:0005737, GO:0005773, GO:0009507	2	GO:0008236, GO:0070009	2	GO:0006508, GO:0046686
	630	UN00637	AT3G01160	2	GO:0005634, GO:0005829	1	GO:0003674	3	GO:0000741, GO:0008150, GO:0009560
	631	UN00638	AT5G45480	1	GO:0005886	1	GO:0003674	5	GO:0006569, GO:0008150, GO:0009684, GO:0010167, GO:0015706
	632	UN00639	AT1G04120	4	GO:0000325, GO:0005773, GO:0005774, GO:0005886	6	GO:0000166, GO:0005524, GO:0008281, GO:0016887, GO:0017111, GO:0042626	8	GO:0000226, GO:0000911, GO:0006810, GO:0006888, GO:0009651, GO:0030007, GO:0043090, GO:0055085
	633	UN00640	AT5G10490	4	GO:0005886, GO:0009507, GO:0009526, GO:0016020	1	GO:0005216	3	GO:0009657, GO:0010020, GO:0055085
	634	UN00641	AT3G16840	1	GO:0005634	4	GO:0003676, GO:0004386, GO:0005524, GO:0008026	---	NA
	635	UN00642	AT2G45880	2	GO:0005634, GO:0005737	4	GO:0003700, GO:0003824, GO:0016161, GO:0043169	4	GO:0000272, GO:0005975, GO:0010048, GO:0048831
	636	UN00643	AT1G61010	2	GO:0005634, GO:0005847	2	GO:0005515, GO:0016787	11	GO:0000278, GO:0006346, GO:0006378, GO:0006396, GO:0006397, GO:0009855, GO:0010014, GO:0010073, GO:0016246, GO:0031507, GO:0045787
	637	UN00644	AT3G51050	6	GO:0005739, GO:0005774, GO:0005783, GO:0005794, GO:0008305, GO:0016021	1	GO:0003674	2	GO:0006486, GO:0007160
	638	UN00645	AT5G10940	4	GO:0005737, GO:0005886, GO:0009506, GO:0080008	1	GO:0000166	10	GO:0000956, GO:0006346, GO:0007062, GO:0008150, GO:0009630, GO:0010413, GO:0016246, GO:0031048, GO:0045132, GO:0045492
	639	UN00646	AT4G34980	4	GO:0005576, GO:0005618, GO:0016020, GO:0048196	3	GO:0004252, GO:0008236, GO:0042802	15	GO:0000096, GO:0000272, GO:0005982, GO:0006508, GO:0007020, GO:0008152, GO:0008652, GO:0009069, GO:0009664, GO:0009827, GO:0009832, GO:0010075, GO:0019761, GO:0042545, GO:0043086
	640	UN00647	AT1G77030	1	GO:0005634	6	GO:0003676, GO:0003723, GO:0004386, GO:0005524, GO:0008026, GO:0016818	---	NA
	641	UN00648	AT4G03200	2	GO:0005576, GO:0009507	1	GO:0003824	---	NA
	642	UN00649	AT3G57630	1	GO:0016020	1	GO:0003824	---	NA
	643	UN00650	AT1G32810	1	GO:0005634	1	GO:0008270	6	GO:0000278, GO:0006396, GO:0009410, GO:0010413, GO:0045492, GO:0048522
	644	UN00651	AT1G03310	1	GO:0009507	5	GO:0003824, GO:0004553, GO:0004556, GO:0019156, GO:0043169	6	GO:0000023, GO:0005975, GO:0010021, GO:0019252, GO:0019761, GO:0043085
	645	UN00652	AT4G13750	2	GO:0005634, GO:0005737	1	GO:0005524	6	GO:0001708, GO:0009790, GO:0009926, GO:0010305, GO:0019827, GO:0048364
	646	UN00653	AT3G19840	1	GO:0005634	1	GO:0070063	2	GO:0008380, GO:0009294
	647	UN00654	AT1G08520	4	GO:0009507, GO:0009534, GO:0009570, GO:0010007	4	GO:0000166, GO:0005524, GO:0016851, GO:0017111	4	GO:0009690, GO:0015979, GO:0015995, GO:0019288
	648	UN00655	AT4G19180	1	GO:0005634	1	GO:0016787	2	GO:0009901, GO:0010584
	649	UN00656	AT3G07040	1	GO:0005886	3	GO:0000166, GO:0005515, GO:0043531	2	GO:0006952, GO:0009626
	650	UN00657	AT2G21790	2	GO:0005737, GO:0005971	2	GO:0004748, GO:0005524	9	GO:0006094, GO:0006260, GO:0006261, GO:0007010, GO:0009165, GO:0009202, GO:0010498, GO:0046686, GO:0055114
	651	UN00658	AT5G41610	3	GO:0005770, GO:0009507, GO:0016021	3	GO:0005451, GO:0015299, GO:0015385	4	GO:0006812, GO:0006885, GO:0035725, GO:0055085
	652	UN00659	AT5G39450	1	GO:0005739	1	GO:0003674	1	GO:0008150
	653	UN00660	AT1G67490	1	GO:0005783	3	GO:0003824, GO:0004558, GO:0004573	3	GO:0009311, GO:0009913, GO:0010053
	654	UN00661	AT1G32940	3	GO:0005576, GO:0005618, GO:0048046	2	GO:0004252, GO:0042802	6	GO:0006508, GO:0008152, GO:0016036, GO:0019375, GO:0042631, GO:0043086
	655	UN00662	AT5G03670	1	GO:0005634	1	GO:0003674	3	GO:0008150, GO:0009888, GO:0030154
	656	UN00663	AT5G07920	1	GO:0005737	2	GO:0004143, GO:0005509	3	GO:0006944, GO:0007205, GO:0035556
	657	UN00664	AT1G63440	3	GO:0005886, GO:0016020, GO:0016021	6	GO:0000166, GO:0003824, GO:0005524, GO:0015662, GO:0043682, GO:0046872	8	GO:0006754, GO:0006812, GO:0008152, GO:0010043, GO:0010273, GO:0030001, GO:0046034, GO:0046688
	658	UN00665	AT1G07530	2	GO:0005634, GO:0005829	1	GO:0003700	5	GO:0000956, GO:0006355, GO:0006486, GO:0009410, GO:0045893
	659	UN00666	AT4G00990	1	GO:0005634	2	GO:0003700, GO:0008270	1	GO:0006355
	660	UN00667	AT5G57035	2	GO:0000151, GO:0005886	6	GO:0004672, GO:0004674, GO:0004842, GO:0005524, GO:0016301, GO:0016772	---	NA
	661	UN00668	AT4G35440	2	GO:0009535, GO:0016020	2	GO:0005216, GO:0005247	3	GO:0006821, GO:0010103, GO:0055085
	662	UN00669	AT4G30200	4	GO:0005634, GO:0005677, GO:0009506, GO:0031519	3	GO:0005515, GO:0035064, GO:0042802	13	GO:0007155, GO:0009409, GO:0009793, GO:0010090, GO:0010228, GO:0016926, GO:0032922, GO:0045010, GO:0048587, GO:0048765, GO:0050665, GO:0071555, GO:1900111
	663	UN00670	AT5G26830	7	GO:0005618, GO:0005737, GO:0005739, GO:0005829, GO:0005886, GO:0009507, GO:0016020	5	GO:0000166, GO:0004812, GO:0004829, GO:0005524, GO:0016876	6	GO:0006094, GO:0006418, GO:0006435, GO:0007010, GO:0010498, GO:0043039
	664	UN00671	AT4G32880	1	GO:0005634	3	GO:0003677, GO:0003700, GO:0043565	30	GO:0006355, GO:0007062, GO:0007155, GO:0008284, GO:0009733, GO:0009793, GO:0009855, GO:0009880, GO:0009887, GO:0009888, GO:0009944, GO:0010014, GO:0010067, GO:0010072, GO:0010089, GO:0010090, GO:0010228, GO:0010431, GO:0010638, GO:0016049, GO:0033044, GO:0042546, GO:0044036, GO:0045010, GO:0045595, GO:0045597, GO:0048589, GO:0048765, GO:0051301, GO:0071555
	665	UN00672	AT1G73430	4	GO:0005794, GO:0005801, GO:0005829, GO:0016020	1	GO:0003674	1	GO:0006886
	666	UN00673	AT5G17270	1	GO:0005634	---	NA	12	GO:0006406, GO:0006606, GO:0008150, GO:0009560, GO:0009640, GO:0009909, GO:0010074, GO:0010388, GO:0016567, GO:0016571, GO:0016579, GO:0045893
	667	UN00674	AT5G64550	1	GO:0005634	1	GO:0003674	---	NA
	668	UN00675	AT3G09850	2	GO:0005622, GO:0005634	1	GO:0003676	2	GO:0008150, GO:0009630
	669	UN00676	AT5G25070	2	GO:0005737, GO:0005829	1	GO:0003674	1	GO:0008150
	670	UN00677	AT2G04270	2	GO:0005737, GO:0009507	5	GO:0003723, GO:0004521, GO:0004540, GO:0030246, GO:2001070	8	GO:0009658, GO:0009902, GO:0010027, GO:0010239, GO:0016556, GO:0034660, GO:0042793, GO:1901259
	671	UN00678	AT5G20300	2	GO:0009507, GO:0009707	1	GO:0005525	1	GO:0045036
	672	UN00679	AT5G57590	1	GO:0005739	2	GO:0004015, GO:0004141	---	NA
	673	UN00680	AT2G20650	1	GO:0005886	2	GO:0004842, GO:0008270	1	GO:0009827
	674	UN00681	AT2G23360	1	GO:0005737	1	GO:0003674	3	GO:0006342, GO:0008150, GO:0051567
	675	UN00682	AT4G24270	2	GO:0005622, GO:0005634	3	GO:0000166, GO:0003676, GO:0003723	3	GO:0006396, GO:0009560, GO:0009793
	676	UN00683	AT5G11350	1	GO:0005737	1	GO:0003824	1	GO:0008150
	677	UN00684	AT3G26020	3	GO:0000159, GO:0005634, GO:0005829	1	GO:0008601	1	GO:0007165
	678	UN00685	AT1G50380	2	GO:0005634, GO:0005829	2	GO:0004252, GO:0008236	2	GO:0006508, GO:0010048
	679	UN00686	AT1G75100	2	GO:0005737, GO:0009507	1	GO:0031072	4	GO:0007015, GO:0009903, GO:0009904, GO:0071483
	680	UN00687	AT5G08110	1	GO:0005634	4	GO:0003676, GO:0004386, GO:0005524, GO:0008026	3	GO:0007062, GO:0031048, GO:0045132
	681	UN00688	AT2G22795	3	GO:0005768, GO:0005794, GO:0005802	1	GO:0003674	1	GO:0008150
	682	UN00689	AT2G04350	4	GO:0005783, GO:0005794, GO:0009507, GO:0009941	2	GO:0003824, GO:0004467	3	GO:0001676, GO:0006631, GO:0006633
	683	UN00690	AT1G26170	3	GO:0005634, GO:0005643, GO:0005737	1	GO:0008565	4	GO:0000059, GO:0000226, GO:0000911, GO:0006886
	684	UN00691	AT3G15940	1	GO:0005794	1	GO:0016757	3	GO:0001666, GO:0009058, GO:0019375
	685	UN00692	AT2G45850	1	GO:0005634	1	GO:0003677	2	GO:0008150, GO:0010103
	686	UN00693	AT5G04810	1	GO:0009507	2	GO:0000166, GO:0003676	---	NA
	687	UN00694	AT5G17790	3	GO:0005622, GO:0009507, GO:0009570	2	GO:0005515, GO:0008270	1	GO:0009658
	688	UN00695	AT1G56560	1	GO:0005739	3	GO:0003824, GO:0004564, GO:0004575	3	GO:0005987, GO:0042542, GO:0048364
	689	UN00696	AT1G15520	1	GO:0005886	5	GO:0000166, GO:0005524, GO:0016887, GO:0017111, GO:0042626	28	GO:0000165, GO:0006612, GO:0006855, GO:0007165, GO:0009414, GO:0009595, GO:0009697, GO:0009723, GO:0009733, GO:0009737, GO:0009738, GO:0009751, GO:0009753, GO:0009862, GO:0009867, GO:0010193, GO:0010200, GO:0010310, GO:0010363, GO:0015692, GO:0031348, GO:0042538, GO:0042742, GO:0043069, GO:0043900, GO:0046865, GO:0050832, GO:0080168
	690	UN00697	AT5G51230	2	GO:0005622, GO:0005634	4	GO:0003677, GO:0003700, GO:0005515, GO:0008270	4	GO:0006349, GO:0009910, GO:0010048, GO:0016571
	691	UN00698	AT2G25850	1	GO:0005634	4	GO:0003723, GO:0004652, GO:0005515, GO:0016779	4	GO:0006351, GO:0006397, GO:0031123, GO:0043631
	692	UN00699	AT5G18570	3	GO:0009507, GO:0009570, GO:0009706	4	GO:0000166, GO:0000287, GO:0003924, GO:0005525	7	GO:0006364, GO:0009416, GO:0009658, GO:0009790, GO:0009793, GO:0010027, GO:0016556
	693	UN00700	AT5G48120	1	GO:0005634	---	NA	2	GO:0000910, GO:0007017
	694	UN00701	AT2G03890	1	GO:0005575	2	GO:0004430, GO:0016773	1	GO:0046854
	695	UN00702	AT3G42170	2	GO:0005634, GO:0005829	2	GO:0003677, GO:0046983	1	GO:0009791
	696	UN00703	AT3G58640	1	GO:0005634	5	GO:0004672, GO:0004674, GO:0005524, GO:0016301, GO:0016772	2	GO:0006468, GO:0006486
	697	UN00704	AT5G02860	1	GO:0005739	---	NA	1	GO:0008150
	698	UN00705	AT5G01720	1	GO:0005634	1	GO:0004842	2	GO:0006511, GO:0009407
	699	UN00706	AT1G76810	2	GO:0005737, GO:0005886	3	GO:0003924, GO:0005525, GO:0008135	---	NA
	700	UN00707	AT5G39590	1	GO:0005634	1	GO:0003674	4	GO:0000902, GO:0006499, GO:0016049, GO:0048193
	701	UN00708	AT2G40940	2	GO:0005783, GO:0016020	4	GO:0004673, GO:0004872, GO:0005515, GO:0051740	4	GO:0007165, GO:0010105, GO:0016310, GO:0018106
	702	UN00709	AT2G28520	7	GO:0005737, GO:0005768, GO:0005773, GO:0005794, GO:0005802, GO:0012510, GO:0033177	2	GO:0015078, GO:0016887	1	GO:0070070
	703	UN00710	AT3G32940	1	GO:0005634	1	GO:0003723	---	NA
	704	UN00711	AT1G48950	1	GO:0005634	1	GO:0008270	1	GO:0008150
	705	UN00712	AT2G38440	3	GO:0005737, GO:0005886, GO:0031209	2	GO:0003779, GO:0005515	25	GO:0000003, GO:0000278, GO:0003002, GO:0006325, GO:0007131, GO:0007155, GO:0009887, GO:0009888, GO:0009965, GO:0010014, GO:0010090, GO:0010091, GO:0010638, GO:0016049, GO:0016337, GO:0030036, GO:0033043, GO:0033044, GO:0045010, GO:0045595, GO:0048449, GO:0048589, GO:0048765, GO:0051127, GO:0071555
	706	UN00713	AT3G46510	3	GO:0005634, GO:0005737, GO:0005829	3	GO:0004842, GO:0005515, GO:0070696	10	GO:0000902, GO:0006487, GO:0006499, GO:0016049, GO:0016567, GO:0032880, GO:0042742, GO:0046777, GO:0048193, GO:0048767
	707	UN00714	AT3G08840	3	GO:0005618, GO:0005737, GO:0009507	4	GO:0005524, GO:0008716, GO:0016874, GO:0046872	---	NA
	708	UN00715	AT1G20970	3	GO:0005634, GO:0005773, GO:0005886	1	GO:0003674	1	GO:0008150
	709	UN00716	AT5G58003	2	GO:0005622, GO:0005634	2	GO:0004721, GO:0008022	---	NA
	710	UN00717	AT2G18220	2	GO:0005634, GO:0005829	---	NA	3	GO:0008150, GO:0009220, GO:0042991
	711	UN00718	AT2G35330	1	GO:0005737	1	GO:0008270	---	NA
	712	UN00719	AT3G49590	1	GO:0005634	1	GO:0003674	1	GO:0008150
	713	UN00720	AT4G22990	2	GO:0005794, GO:0016021	1	GO:0003674	1	GO:0055085
	714	UN00721	AT3G01460	2	GO:0005634, GO:0009506	5	GO:0003677, GO:0004402, GO:0008270, GO:0008327, GO:0042393	13	GO:0006355, GO:0007155, GO:0009793, GO:0010090, GO:0010223, GO:0010228, GO:0016573, GO:0043966, GO:0043967, GO:0045010, GO:0048573, GO:0048765, GO:0071555
	715	UN00722	AT4G04220	1	GO:0005886	1	GO:0016301	12	GO:0000165, GO:0006355, GO:0006612, GO:0006952, GO:0007165, GO:0009617, GO:0009862, GO:0009867, GO:0010310, GO:0010363, GO:0031348, GO:0035304
	716	UN00723	AT1G73930	1	GO:0009507	1	GO:0003674	1	GO:0008150
	717	UN00724	AT2G40360	1	GO:0005634	1	GO:0000166	3	GO:0006364, GO:0051604, GO:0051726
	718	UN00725	AT2G18900	1	GO:0005634	1	GO:0000166	2	GO:0006606, GO:0008150
	719	UN00726	AT3G03940	1	GO:0005634	5	GO:0004672, GO:0004674, GO:0005524, GO:0016301, GO:0016772	1	GO:0006468
	720	UN00727	AT1G04050	2	GO:0005634, GO:0005730	2	GO:0008270, GO:0018024	8	GO:0009855, GO:0009887, GO:0010051, GO:0034968, GO:0048439, GO:0048451, GO:0048453, GO:0048519
	721	UN00728	AT1G51940	1	GO:0005886	6	GO:0004672, GO:0004674, GO:0004713, GO:0005524, GO:0016301, GO:0016772	3	GO:0006468, GO:0007020, GO:0016998
	722	UN00729	AT5G35700	1	GO:0005829	2	GO:0003779, GO:0051015	7	GO:0009846, GO:0009860, GO:0030036, GO:0030048, GO:0051645, GO:0051646, GO:0060151
	723	UN00730	AT5G17930	1	GO:0005634	---	NA	3	GO:0006312, GO:0009560, GO:0016070
	724	UN00731	AT3G48195	1	GO:0005737	1	GO:0035091	2	GO:0007154, GO:0035556
	725	UN00732	AT5G63810	3	GO:0005576, GO:0005618, GO:0009505	4	GO:0003824, GO:0004553, GO:0004565, GO:0043169	---	NA
	726	UN00733	AT4G25730	1	GO:0005634	2	GO:0003676, GO:0008168	4	GO:0001510, GO:0006364, GO:0019243, GO:0032259
	727	UN00734	AT4G37270	6	GO:0005886, GO:0009507, GO:0009536, GO:0009941, GO:0016020, GO:0016021	12	GO:0000166, GO:0003824, GO:0004008, GO:0005388, GO:0005524, GO:0015434, GO:0015633, GO:0015662, GO:0016818, GO:0016887, GO:0046872, GO:0046873	9	GO:0006754, GO:0006812, GO:0006816, GO:0006878, GO:0008152, GO:0009636, GO:0009642, GO:0030001, GO:0055069
	728	UN00735	AT5G53130	2	GO:0005886, GO:0016020	6	GO:0005216, GO:0005221, GO:0005242, GO:0005261, GO:0005516, GO:0030551	4	GO:0006811, GO:0006813, GO:0006816, GO:0055085
	729	UN00736	AT2G03270	1	GO:0005634	5	GO:0000166, GO:0003677, GO:0005524, GO:0016787, GO:0017111	---	NA
	730	UN00737	AT1G01900	4	GO:0005576, GO:0005618, GO:0031012, GO:0048046	2	GO:0004252, GO:0042802	2	GO:0006508, GO:0043086
	731	UN00738	AT5G10630	2	GO:0005622, GO:0005737	4	GO:0003746, GO:0003924, GO:0005525, GO:0008270	---	NA
	732	UN00739	AT5G42950	1	GO:0009507	1	GO:0003674	1	GO:0009737
	733	UN00740	AT1G79840	1	GO:0005634	3	GO:0003677, GO:0003700, GO:0043565	5	GO:0006355, GO:0009888, GO:0009957, GO:0010062, GO:0030154
	734	UN00741	AT3G06290	2	GO:0005634, GO:0034399	1	GO:0003674	1	GO:0008150
	735	UN00742	AT3G54540	1	GO:0005886	5	GO:0000166, GO:0005215, GO:0005524, GO:0016887, GO:0017111	1	GO:0019243
	736	UN00743	AT3G29400	2	GO:0000145, GO:0005829	---	NA	3	GO:0002237, GO:0006887, GO:0006904
	737	UN00744	AT2G26140	3	GO:0005739, GO:0009536, GO:0016020	8	GO:0000166, GO:0004176, GO:0004222, GO:0004252, GO:0005524, GO:0008237, GO:0016887, GO:0017111	2	GO:0006508, GO:0030163
	738	UN00745	AT1G48310	1	GO:0005634	4	GO:0003676, GO:0003677, GO:0004386, GO:0005524	---	NA
	739	UN00746	AT3G56640	3	GO:0000145, GO:0005634, GO:0005829	---	NA	4	GO:0006904, GO:0009827, GO:0009846, GO:0009860
	740	UN00747	AT3G02060	1	GO:0005634	5	GO:0003676, GO:0003684, GO:0004386, GO:0005524, GO:0008026	2	GO:0006281, GO:0006783
	741	UN00748	AT5G23570	3	GO:0005737, GO:0005783, GO:0005829	---	NA	6	GO:0009616, GO:0010025, GO:0010050, GO:0010267, GO:0035196, GO:0051607
	742	UN00749	AT2G34970	2	GO:0005737, GO:0005829	3	GO:0003743, GO:0016740, GO:0016779	3	GO:0006446, GO:0009058, GO:0009165
	743	UN00750	AT4G33620	1	GO:0005634	2	GO:0008234, GO:0016929	2	GO:0006508, GO:0016926
	744	UN00751	AT1G76630	1	GO:0005737	---	NA	3	GO:0006346, GO:0008150, GO:0016246
	745	UN00752	AT5G49580	1	GO:0005737	2	GO:0031072, GO:0051082	1	GO:0006457
	746	UN00753	AT2G42320	1	GO:0005634	1	GO:0003674	2	GO:0008150, GO:0019344
	747	UN00754	AT1G30450	6	GO:0005768, GO:0005794, GO:0005802, GO:0005886, GO:0016020, GO:0016021	2	GO:0008511, GO:0015377	4	GO:0006810, GO:0006811, GO:0006812, GO:0055085
	748	UN00755	AT3G24190	2	GO:0005886, GO:0009507	3	GO:0004672, GO:0005524, GO:0016772	4	GO:0006468, GO:0009744, GO:0009813, GO:0010224
	749	UN00756	AT3G49600	2	GO:0005634, GO:0005730	2	GO:0004221, GO:0004843	23	GO:0006511, GO:0007062, GO:0009640, GO:0009790, GO:0009793, GO:0009845, GO:0009880, GO:0009909, GO:0009933, GO:0010072, GO:0010162, GO:0010182, GO:0010228, GO:0010431, GO:0010564, GO:0016567, GO:0019915, GO:0045595, GO:0048316, GO:0048366, GO:0048825, GO:0050826, GO:0051301
	750	UN00757	AT5G25270	1	GO:0005634	1	GO:0003674	---	NA
	751	UN00758	AT2G39930	2	GO:0009507, GO:0010368	5	GO:0003824, GO:0004553, GO:0004556, GO:0019156, GO:0043169	5	GO:0000023, GO:0005975, GO:0010021, GO:0019252, GO:0043085
	752	UN00759	AT1G08130	2	GO:0005634, GO:0005739	4	GO:0003677, GO:0003909, GO:0003910, GO:0005524	10	GO:0000012, GO:0006260, GO:0006261, GO:0006266, GO:0006302, GO:0009909, GO:0016458, GO:0016570, GO:0034968, GO:0048449
	753	UN00760	AT1G50620	1	GO:0005634	2	GO:0003677, GO:0008270	1	GO:0006355
	754	UN00761	AT1G67680	2	GO:0005737, GO:0048500	1	GO:0008312	1	GO:0006614
	755	UN00762	AT4G23540	1	GO:0005634	---	NA	1	GO:0008150
	756	UN00763	AT5G50210	1	GO:0009507	4	GO:0008047, GO:0008987, GO:0042803, GO:0051539	5	GO:0009060, GO:0009435, GO:0016226, GO:0051176, GO:0051347
	757	UN00764	AT1G51580	---	NA	2	GO:0003676, GO:0003723	---	NA
	758	UN00765	AT5G58350	2	GO:0005634, GO:0005737	5	GO:0004672, GO:0004674, GO:0005524, GO:0016301, GO:0016772	---	NA
	759	UN00766	AT5G13680	3	GO:0005634, GO:0005829, GO:0033588	---	NA	17	GO:0006312, GO:0006400, GO:0006979, GO:0008283, GO:0008284, GO:0009560, GO:0009737, GO:0009787, GO:0009965, GO:0010928, GO:0031538, GO:0032784, GO:0035265, GO:0048530, GO:0071215, GO:0080178, GO:2000024
	760	UN00767	AT3G01750	1	GO:0005737	---	NA	1	GO:0008150
	761	UN00768	AT4G32160	1	GO:0005576	1	GO:0035091	2	GO:0007154, GO:0007165
	762	UN00769	AT3G18860	3	GO:0005634, GO:0005829, GO:0009506	1	GO:0000166	1	GO:0008150
	763	UN00770	AT3G05350	2	GO:0009507, GO:0009570	2	GO:0004177, GO:0016787	2	GO:0006508, GO:0009987
	764	UN00772	AT5G64570	3	GO:0005576, GO:0005618, GO:0048046	2	GO:0004553, GO:0009044	---	NA
	765	UN00773	AT4G24840	3	GO:0005773, GO:0005794, GO:0016020	1	GO:0003674	2	GO:0007030, GO:0015031
	766	UN00774	AT1G71820	5	GO:0000145, GO:0005737, GO:0005829, GO:0005886, GO:0009506	1	GO:0005515	2	GO:0009846, GO:0009860
	767	UN00775	AT1G19110	3	GO:0005576, GO:0005886, GO:0016020	1	GO:0003674	2	GO:0008150, GO:0009690
	768	UN00776	AT1G62750	5	GO:0005739, GO:0009507, GO:0009570, GO:0009941, GO:0048046	5	GO:0003746, GO:0003924, GO:0005524, GO:0005525, GO:0008135	21	GO:0000023, GO:0006098, GO:0006354, GO:0006364, GO:0006414, GO:0009658, GO:0009791, GO:0009793, GO:0009845, GO:0009902, GO:0010027, GO:0010207, GO:0010228, GO:0016226, GO:0019252, GO:0034660, GO:0035304, GO:0042793, GO:0043085, GO:0045893, GO:0048481
	769	UN00777	AT4G01020	1	GO:0005622	6	GO:0003676, GO:0003723, GO:0004386, GO:0005524, GO:0008026, GO:0008270	---	NA
	770	UN00778	AT2G46020	2	GO:0005634, GO:0005829	5	GO:0003677, GO:0003682, GO:0004386, GO:0005515, GO:0005524	4	GO:0006355, GO:0010199, GO:0040029, GO:0043044
	771	UN00779	AT4G21530	1	GO:0005634	1	GO:0000166	2	GO:0009790, GO:0048481
	772	UN00780	AT1G07110	3	GO:0005634, GO:0005829, GO:0005886	6	GO:0003824, GO:0003873, GO:0004331, GO:0005524, GO:0030246, GO:2001070	7	GO:0006000, GO:0006002, GO:0006003, GO:0006499, GO:0008152, GO:0042732, GO:0043609
	773	UN00781	AT5G53760	3	GO:0005634, GO:0005886, GO:0016021	1	GO:0005516	2	GO:0006952, GO:0008219
	774	UN00782	AT5G65110	2	GO:0005634, GO:0005777	4	GO:0003995, GO:0003997, GO:0016627, GO:0050660	---	NA
	775	UN00783	AT2G21630	2	GO:0005737, GO:0030127	2	GO:0005215, GO:0008270	3	GO:0006810, GO:0006886, GO:0006888
	776	UN00784	AT4G34260	2	GO:0005576, GO:0048046	3	GO:0003824, GO:0004560, GO:0047513	---	NA
	777	UN00785	AT4G35470	2	GO:0005634, GO:0005886	---	NA	3	GO:0008150, GO:0009740, GO:0010162
	778	UN00786	AT5G27920	1	GO:0005634	1	GO:0004842	2	GO:0008150, GO:0009407
	779	UN00787	AT5G67360	4	GO:0005576, GO:0005618, GO:0009505, GO:0048046	2	GO:0004252, GO:0042802	---	NA
	780	UN00788	AT1G79150	1	GO:0005634	---	NA	7	GO:0006406, GO:0006606, GO:0008150, GO:0009165, GO:0009220, GO:0009560, GO:0042991
	781	UN00789	AT1G49540	1	GO:0005634	1	GO:0000166	11	GO:0000398, GO:0006261, GO:0006406, GO:0006606, GO:0009560, GO:0009909, GO:0010074, GO:0016573, GO:0044030, GO:0051604, GO:1901535
	782	UN00790	AT5G64330	2	GO:0005634, GO:0005886	2	GO:0004871, GO:0005515	---	NA
	783	UN00791	AT4G02570	7	GO:0000151, GO:0000794, GO:0005634, GO:0005737, GO:0005819, GO:0005829, GO:0009524	2	GO:0005515, GO:0031625	26	GO:0000278, GO:0006396, GO:0006486, GO:0006499, GO:0006511, GO:0006888, GO:0007062, GO:0009733, GO:0009753, GO:0009790, GO:0009793, GO:0009867, GO:0009880, GO:0010072, GO:0010087, GO:0010162, GO:0010265, GO:0010431, GO:0010564, GO:0042752, GO:0043090, GO:0045595, GO:0048316, GO:0048366, GO:0048825, GO:0051301
	784	UN00792	AT3G10740	4	GO:0005576, GO:0005773, GO:0009505, GO:0048046	3	GO:0009044, GO:0016798, GO:0046556	4	GO:0010413, GO:0045492, GO:0045493, GO:0046373
	785	UN00793	AT1G14740	1	GO:0005634	1	GO:0005515	3	GO:0001708, GO:0009880, GO:0090421
	786	UN00794	AT4G30720	1	GO:0009507	2	GO:0016491, GO:0050660	2	GO:0015979, GO:0055114
	787	UN00795	AT4G19040	2	GO:0005739, GO:0005886	2	GO:0005543, GO:0008289	1	GO:0008150
	788	UN00796	AT5G38840	2	GO:0005634, GO:0016020	1	GO:0003674	1	GO:0008150
	789	UN00797	AT1G18700	2	GO:0005783, GO:0009507	1	GO:0031072	2	GO:0006457, GO:0048573
	790	UN00798	AT5G45800	1	GO:0005886	4	GO:0004672, GO:0004674, GO:0005524, GO:0016772	5	GO:0006468, GO:0007169, GO:0009627, GO:0009793, GO:0031347
	791	UN00799	AT3G20860	1	GO:0005886	6	GO:0004672, GO:0004674, GO:0004713, GO:0005524, GO:0016301, GO:0016772	1	GO:0006468
	792	UN00800	AT4G34220	---	NA	5	GO:0004672, GO:0004674, GO:0004713, GO:0005524, GO:0016772	2	GO:0006468, GO:0007169
	793	UN00801	AT4G37460	4	GO:0005634, GO:0005737, GO:0043231, GO:0048471	2	GO:0005515, GO:0032947	12	GO:0000278, GO:0006346, GO:0006355, GO:0006396, GO:0009816, GO:0010048, GO:0016246, GO:0031348, GO:0042742, GO:0043687, GO:0045892, GO:0045893
	794	UN00802	AT1G34300	1	GO:0005886	6	GO:0004672, GO:0004674, GO:0005524, GO:0016301, GO:0016772, GO:0030246	3	GO:0006468, GO:0006487, GO:0048544
	795	UN00803	AT2G21520	3	GO:0005622, GO:0005739, GO:0005794	1	GO:0005215	1	GO:0006810
	796	UN00804	AT1G23870	1	GO:0005634	3	GO:0003824, GO:0004805, GO:0016757	4	GO:0005992, GO:0008152, GO:0009744, GO:0009750
	797	UN00805	AT4G36360	1	GO:0005576	5	GO:0003824, GO:0004553, GO:0004565, GO:0030246, GO:0043169	10	GO:0005975, GO:0005990, GO:0006598, GO:0009664, GO:0009698, GO:0009832, GO:0010075, GO:0019513, GO:0019515, GO:0042398
	798	UN00806	AT1G10180	1	GO:0005634	1	GO:0003674	9	GO:0007267, GO:0008150, GO:0009616, GO:0009855, GO:0010014, GO:0010050, GO:0010073, GO:0010267, GO:0035196
	799	UN00807	AT2G38040	6	GO:0009317, GO:0009507, GO:0009536, GO:0009570, GO:0009941, GO:0016020	2	GO:0003989, GO:0016874	2	GO:0006633, GO:0006744
	800	UN00808	AT1G23180	2	GO:0009507, GO:0009570	---	NA	1	GO:0008150
	801	UN00809	AT2G46500	2	GO:0005829, GO:0009507	2	GO:0004430, GO:0016773	21	GO:0000165, GO:0002679, GO:0006499, GO:0006612, GO:0006944, GO:0007154, GO:0009409, GO:0009414, GO:0009611, GO:0009738, GO:0009862, GO:0009867, GO:0010200, GO:0010363, GO:0030968, GO:0031348, GO:0035556, GO:0042538, GO:0043069, GO:0046854, GO:0050832
	802	UN00810	AT2G19390	1	GO:0005634	1	GO:0003674	1	GO:0008150
	803	UN00811	AT3G55510	1	GO:0005634	---	NA	3	GO:0001510, GO:0009220, GO:0010582
	804	UN00812	AT2G35920	1	GO:0005737	4	GO:0003676, GO:0004386, GO:0005524, GO:0008026	1	GO:0006499
	805	UN00813	AT1G61040	1	GO:0005634	1	GO:0003677	15	GO:0000398, GO:0006352, GO:0006355, GO:0008284, GO:0009630, GO:0009910, GO:0016570, GO:0030244, GO:0030422, GO:0035196, GO:0043687, GO:0045893, GO:0048193, GO:0048573, GO:0051276
	806	UN00814	AT5G13690	2	GO:0005773, GO:0009507	1	GO:0004561	1	GO:0048316
	807	UN00815	AT3G54350	1	GO:0005634	1	GO:0003674	6	GO:0006312, GO:0006346, GO:0009560, GO:0009630, GO:0009793, GO:0016246
	808	UN00816	AT1G45231	1	GO:0005575	1	GO:0008168	2	GO:0001510, GO:0009452
	809	UN00817	AT5G20730	1	GO:0005634	4	GO:0003677, GO:0003700, GO:0005515, GO:0046983	13	GO:0006355, GO:0009630, GO:0009638, GO:0009723, GO:0009725, GO:0009733, GO:0009741, GO:0009785, GO:0010311, GO:0040008, GO:0045893, GO:0048366, GO:0048527
	810	UN00818	AT1G51350	1	GO:0009543	---	NA	1	GO:0008150
	811	UN00819	AT2G40980	2	GO:0005634, GO:0005886	1	GO:0016772	---	NA
	812	UN00820	AT1G70610	3	GO:0009507, GO:0009941, GO:0016021	6	GO:0000166, GO:0005215, GO:0005524, GO:0016887, GO:0017111, GO:0042626	6	GO:0000302, GO:0006810, GO:0010039, GO:0015996, GO:0055072, GO:0055085
	813	UN00821	AT3G04480	---	NA	1	GO:0004521	---	NA
	814	UN00822	AT1G27752	1	GO:0005634	1	GO:0003674	1	GO:0008150
	815	UN00823	AT1G64260	1	GO:0005575	1	GO:0008270	1	GO:0008150
	816	UN00824	AT1G32900	1	GO:0009507	3	GO:0005515, GO:0009011, GO:0016757	5	GO:0001666, GO:0009058, GO:0009250, GO:0010264, GO:0019375
	817	UN00825	AT5G62680	3	GO:0005886, GO:0009506, GO:0016020	2	GO:0005215, GO:0090448	---	NA
	818	UN00826	AT1G50200	4	GO:0005737, GO:0005739, GO:0005829, GO:0009507	5	GO:0000166, GO:0003676, GO:0004813, GO:0005524, GO:0016876	11	GO:0006094, GO:0006096, GO:0006406, GO:0006419, GO:0006499, GO:0009651, GO:0009909, GO:0010074, GO:0043039, GO:0046686, GO:0051604
	819	UN00827	AT2G22300	1	GO:0005634	2	GO:0003677, GO:0005516	5	GO:0006355, GO:0009409, GO:0010150, GO:0042742, GO:0050832
	820	UN00828	AT4G33630	2	GO:0009507, GO:0042651	2	GO:0003677, GO:0004518	5	GO:0000302, GO:0000304, GO:0010039, GO:0010343, GO:0055072
	821	UN00829	AT5G24280	1	GO:0005634	---	NA	3	GO:0000724, GO:0006302, GO:0010332
	822	UN00830	AT5G11380	1	GO:0005739	2	GO:0003824, GO:0008661	2	GO:0008152, GO:0016114
	823	UN00831	AT5G56090	2	GO:0005739, GO:0016020	1	GO:0016627	---	NA
	824	UN00832	AT5G65500	2	GO:0000151, GO:0005634	6	GO:0004672, GO:0004713, GO:0004842, GO:0005524, GO:0016301, GO:0016772	---	NA
	825	UN00833	AT3G11450	1	GO:0005634	2	GO:0003677, GO:0031072	1	GO:0006457
	826	UN00834	AT5G60710	2	GO:0005576, GO:0005886	2	GO:0004842, GO:0008270	---	NA
	827	UN00835	AT2G20370	5	GO:0005768, GO:0005794, GO:0005802, GO:0016020, GO:0030173	2	GO:0003824, GO:0016757	5	GO:0009826, GO:0009863, GO:0009969, GO:0010256, GO:0042353
	828	UN00836	AT5G49360	3	GO:0005576, GO:0009505, GO:0048046	2	GO:0004553, GO:0046556	2	GO:0005975, GO:0010214
	829	UN00837	AT5G13210	1	GO:0009507	---	NA	---	NA
	830	UN00838	AT4G22120	2	GO:0005886, GO:0016020	---	NA	---	NA
	831	UN00839	AT3G12640	1	GO:0005634	3	GO:0000166, GO:0003676, GO:0003723	3	GO:0000398, GO:0006397, GO:0006486
	832	UN00840	AT3G55610	5	GO:0005737, GO:0005739, GO:0005829, GO:0009506, GO:0009507	5	GO:0003824, GO:0004349, GO:0004350, GO:0016491, GO:0016620	5	GO:0006561, GO:0009555, GO:0009737, GO:0009793, GO:0042538
	833	UN00841	AT3G13690	1	GO:0005886	6	GO:0004672, GO:0004674, GO:0004713, GO:0005524, GO:0016301, GO:0016772	2	GO:0006468, GO:0046777
	834	UN00842	AT1G53590	3	GO:0005773, GO:0005886, GO:0009507	---	NA	---	NA
	835	UN00843	AT5G42480	5	GO:0009507, GO:0009536, GO:0009706, GO:0009941, GO:0031357	2	GO:0005515, GO:0043621	4	GO:0006457, GO:0009658, GO:0010020, GO:0010207
	836	UN00844	AT3G56760	2	GO:0005886, GO:0016020	7	GO:0004672, GO:0004674, GO:0004723, GO:0005509, GO:0005524, GO:0016301, GO:0016772	2	GO:0006468, GO:0006499
	837	UN00845	AT3G16000	5	GO:0005634, GO:0009507, GO:0009534, GO:0009535, GO:0042646	1	GO:0003677	13	GO:0000023, GO:0000272, GO:0005982, GO:0006098, GO:0006655, GO:0009664, GO:0009902, GO:0010027, GO:0010075, GO:0019252, GO:0019288, GO:0019760, GO:0034660
	838	UN00846	AT5G41770	2	GO:0005622, GO:0005634	---	NA	1	GO:0006396
	839	UN00847	AT5G13590	2	GO:0005634, GO:0009506	1	GO:0003674	1	GO:0008150
	840	UN00848	AT3G54010	4	GO:0005634, GO:0005783, GO:0005829, GO:0016020	3	GO:0003755, GO:0005515, GO:0005528	15	GO:0000226, GO:0000413, GO:0000911, GO:0006457, GO:0009735, GO:0009790, GO:0009826, GO:0009880, GO:0010048, GO:0018208, GO:0030010, GO:0030154, GO:0042761, GO:0048364, GO:0048527
	841	UN00849	AT4G39690	2	GO:0005739, GO:0031305	1	GO:0003674	2	GO:0006486, GO:0008150
	842	UN00850	AT2G48160	1	GO:0005634	---	NA	---	NA
	843	UN00851	AT1G04010	1	GO:0043231	4	GO:0004607, GO:0008374, GO:0080095, GO:0080096	4	GO:0006629, GO:0010150, GO:0016127, GO:0034434
	844	UN00852	AT5G06680	3	GO:0000930, GO:0005635, GO:0009898	1	GO:0015631	2	GO:0000226, GO:0007020
	845	UN00853	AT1G51720	1	GO:0005737	2	GO:0000166, GO:0016491	5	GO:0006520, GO:0008295, GO:0010413, GO:0045492, GO:0055114
	846	UN00854	AT3G13670	1	GO:0005634	5	GO:0004672, GO:0004674, GO:0005524, GO:0016301, GO:0016772	2	GO:0006468, GO:0006487
	847	UN00855	AT5G42270	6	GO:0009507, GO:0009534, GO:0009535, GO:0009579, GO:0009941, GO:0016020	7	GO:0000166, GO:0004176, GO:0004222, GO:0005524, GO:0008237, GO:0016887, GO:0017111	7	GO:0006098, GO:0006508, GO:0009773, GO:0010205, GO:0010304, GO:0019761, GO:0030163
	848	UN00856	AT4G31880	3	GO:0005634, GO:0005829, GO:0009507	---	NA	6	GO:0006312, GO:0007062, GO:0009560, GO:0009630, GO:0031048, GO:0045132
	849	UN00857	AT5G51340	1	GO:0005634	1	GO:0003674	3	GO:0000956, GO:0006487, GO:0008150
	850	UN00858	AT4G00900	3	GO:0005783, GO:0016020, GO:0016021	7	GO:0000166, GO:0003824, GO:0005388, GO:0005524, GO:0015662, GO:0016820, GO:0046872	4	GO:0006754, GO:0006812, GO:0006816, GO:0008152
	851	UN00859	AT2G20020	1	GO:0009507	1	GO:0003723	4	GO:0000373, GO:0006364, GO:0006399, GO:0009658
	852	UN00860	AT1G55620	3	GO:0005794, GO:0009507, GO:0016020	2	GO:0005216, GO:0005247	2	GO:0006821, GO:0055085
	853	UN00861	AT4G27510	1	GO:0005739	1	GO:0003674	3	GO:0008150, GO:0048451, GO:0048453
	854	UN00862	AT5G04730	1	GO:0005575	1	GO:0003674	1	GO:0008150
	855	UN00863	AT1G35830	1	GO:0005634	1	GO:0003674	1	GO:0008150
	856	UN00864	AT5G52230	1	GO:0005634	2	GO:0003677, GO:0008327	1	GO:0008150
	857	UN00865	AT3G61690	1	GO:0005634	1	GO:0016779	2	GO:0000226, GO:0000911
	858	UN00866	AT3G28345	2	GO:0005886, GO:0016021	5	GO:0000166, GO:0005524, GO:0016887, GO:0017111, GO:0042626	9	GO:0006200, GO:0006810, GO:0010048, GO:0010315, GO:0010540, GO:0010541, GO:0043481, GO:0048440, GO:0055085
	859	UN00867	AT3G04910	2	GO:0005634, GO:0016020	6	GO:0004672, GO:0004674, GO:0004713, GO:0005524, GO:0016301, GO:0016772	2	GO:0006468, GO:0007623
	860	UN00868	AT5G32470	2	GO:0005829, GO:0009507	1	GO:0003674	1	GO:0008150
	861	UN00870	AT1G09710	1	GO:0005634	1	GO:0003677	---	NA
	862	UN00871	AT5G04130	3	GO:0005694, GO:0005739, GO:0009330	5	GO:0003677, GO:0003916, GO:0003918, GO:0005524, GO:0008094	5	GO:0006200, GO:0006259, GO:0006261, GO:0006265, GO:0007059
	863	UN00872	AT1G20670	1	GO:0005634	1	GO:0003677	1	GO:0008150
	864	UN00873	AT5G03420	1	GO:0009507	1	GO:0003674	1	GO:0008150
	865	UN00874	AT1G53570	1	GO:0005634	5	GO:0004672, GO:0004713, GO:0005524, GO:0016301, GO:0016772	2	GO:0006468, GO:0006487
	866	UN00875	AT1G20670	1	GO:0005634	1	GO:0003677	1	GO:0008150
	867	UN00876	AT4G12610	2	GO:0005634, GO:0009507	3	GO:0003677, GO:0003824, GO:0008022	2	GO:0006367, GO:0045893
	868	UN00877	AT5G39040	5	GO:0000325, GO:0005773, GO:0005774, GO:0005886, GO:0016021	7	GO:0000166, GO:0005215, GO:0005524, GO:0015421, GO:0016887, GO:0017111, GO:0042626	5	GO:0006200, GO:0006810, GO:0010044, GO:0035672, GO:0055085
	869	UN00878	AT1G77590	5	GO:0005739, GO:0009507, GO:0009536, GO:0009941, GO:0016020	2	GO:0003824, GO:0004467	3	GO:0001676, GO:0006631, GO:0006633
	870	UN00879	AT5G04360	3	GO:0005886, GO:0009507, GO:0009570	6	GO:0003824, GO:0004553, GO:0004556, GO:0010303, GO:0043169, GO:0051060	13	GO:0000023, GO:0000272, GO:0005975, GO:0005982, GO:0005983, GO:0006098, GO:0009664, GO:0015996, GO:0016556, GO:0019252, GO:0019288, GO:0019760, GO:0019761
	871	UN00880	AT1G44910	4	GO:0005634, GO:0005829, GO:0005886, GO:0016592	1	GO:0070063	1	GO:0008380
	872	UN00881	AT4G32910	2	GO:0005634, GO:0005635	1	GO:0005515	19	GO:0006406, GO:0008150, GO:0009640, GO:0009793, GO:0009845, GO:0009909, GO:0009933, GO:0010048, GO:0010074, GO:0010162, GO:0010182, GO:0010228, GO:0010388, GO:0016567, GO:0016571, GO:0016579, GO:0019915, GO:0045893, GO:0050826
	873	UN00882	AT2G47230	1	GO:0005634	1	GO:0003723	18	GO:0007267, GO:0007389, GO:0008150, GO:0009616, GO:0009855, GO:0009887, GO:0009944, GO:0010014, GO:0010050, GO:0010051, GO:0010073, GO:0010267, GO:0035196, GO:0048438, GO:0048439, GO:0048451, GO:0048453, GO:0048519
	874	UN00883	AT1G34320	2	GO:0005886, GO:0009507	---	NA	1	GO:0006499
	875	UN00884	AT1G65430	2	GO:0005622, GO:0005634	3	GO:0003676, GO:0004842, GO:0008270	---	NA
	876	UN00885	AT1G75140	1	GO:0005783	---	NA	1	GO:0006333
	877	UN00886	AT1G73980	1	GO:0005829	3	GO:0005524, GO:0016301, GO:0016773	4	GO:0006796, GO:0008152, GO:0009058, GO:0009737
	878	UN00887	AT5G35430	1	GO:0005575	---	NA	2	GO:0006007, GO:0008150
	879	UN00888	AT1G15690	11	GO:0000325, GO:0005739, GO:0005773, GO:0005774, GO:0005794, GO:0005886, GO:0009507, GO:0009705, GO:0009941, GO:0010008, GO:0016020	2	GO:0004427, GO:0009678	6	GO:0009414, GO:0009651, GO:0009926, GO:0010248, GO:0015992, GO:0048366
	880	UN00889	AT4G38890	2	GO:0005634, GO:0005773	5	GO:0003676, GO:0003824, GO:0008270, GO:0017150, GO:0050660	2	GO:0008033, GO:0055114
	881	UN00890	AT1G24460	2	GO:0005737, GO:0032588	1	GO:0003674	2	GO:0007034, GO:0009651
	882	UN00891	AT1G78955	---	NA	2	GO:0042300, GO:0090438	---	NA
	883	UN00892	AT5G16750	2	GO:0005634, GO:0005730	1	GO:0000166	24	GO:0001510, GO:0006364, GO:0006406, GO:0006606, GO:0007062, GO:0009640, GO:0009793, GO:0009845, GO:0009880, GO:0009909, GO:0009933, GO:0010072, GO:0010162, GO:0010182, GO:0010228, GO:0010431, GO:0010564, GO:0016567, GO:0019915, GO:0045595, GO:0048366, GO:0048825, GO:0050826, GO:0051301
	884	UN00893	AT5G06560	1	GO:0005634	1	GO:0003674	1	GO:0008150
	885	UN00894	AT1G07970	1	GO:0005634	1	GO:0003674	1	GO:0008150
	886	UN00895	AT3G17040	4	GO:0005634, GO:0005774, GO:0009507, GO:0009941	1	GO:0003727	14	GO:0006364, GO:0006396, GO:0006417, GO:0009657, GO:0009902, GO:0009965, GO:0010027, GO:0010207, GO:0030154, GO:0034660, GO:0035304, GO:0042793, GO:0045893, GO:1901918
	887	UN00896	AT1G45332	2	GO:0005622, GO:0005739	5	GO:0003746, GO:0003924, GO:0005524, GO:0005525, GO:0008135	1	GO:0006414
	888	UN00897	AT1G50920	2	GO:0005634, GO:0016020	2	GO:0000166, GO:0005525	1	GO:0001510
	889	UN00898	AT1G18260	2	GO:0005783, GO:0016020	---	NA	3	GO:0006888, GO:0030433, GO:0042538
	890	UN00899	AT2G33730	2	GO:0005634, GO:0005737	4	GO:0003676, GO:0004386, GO:0005524, GO:0008026	1	GO:0006486
	891	UN00901	AT3G13040	1	GO:0005634	1	GO:0003700	2	GO:0006355, GO:0015996
	892	UN00902	AT3G23790	2	GO:0009507, GO:0009941	1	GO:0003824	1	GO:0008152
	893	UN00903	AT5G58160	1	GO:0005737	1	GO:0003779	---	NA
	894	UN00904	AT1G11330	1	GO:0005886	7	GO:0004672, GO:0004674, GO:0004713, GO:0005524, GO:0016301, GO:0016772, GO:0030246	2	GO:0006468, GO:0048544
	895	UN00905	AT4G28570	2	GO:0005634, GO:0005783	4	GO:0009055, GO:0016614, GO:0046577, GO:0050660	2	GO:0006888, GO:0055114
	896	UN00906	AT3G05670	1	GO:0005634	2	GO:0003677, GO:0008270	1	GO:0006355
	897	UN00907	AT1G15490	1	GO:0005737	1	GO:0016787	---	NA
	898	UN00908	AT5G41610	3	GO:0005770, GO:0009507, GO:0016021	3	GO:0005451, GO:0015299, GO:0015385	4	GO:0006812, GO:0006885, GO:0035725, GO:0055085
	899	UN00909	AT5G10930	1	GO:0005886	5	GO:0004672, GO:0004674, GO:0005524, GO:0016301, GO:0016772	2	GO:0006468, GO:0007165
	900	UN00910	AT2G23520	1	GO:0005886	2	GO:0003824, GO:0030170	---	NA
	901	UN00911	AT5G61480	1	GO:0005886	5	GO:0004672, GO:0004674, GO:0005515, GO:0005524, GO:0016772	---	NA
	902	UN00912	AT1G09420	1	GO:0009507	3	GO:0000166, GO:0004345, GO:0050661	2	GO:0006006, GO:0055114
	903	UN00913	AT2G05920	5	GO:0005576, GO:0005618, GO:0005794, GO:0009505, GO:0009506	2	GO:0004252, GO:0042802	9	GO:0000394, GO:0006508, GO:0008152, GO:0009086, GO:0009664, GO:0009832, GO:0010075, GO:0043086, GO:0048653
	904	UN00914	AT4G15560	1	GO:0009507	3	GO:0003824, GO:0008661, GO:0016624	31	GO:0000096, GO:0006546, GO:0006636, GO:0006655, GO:0006733, GO:0006766, GO:0008152, GO:0008652, GO:0009072, GO:0009073, GO:0009106, GO:0009108, GO:0009117, GO:0009416, GO:0009695, GO:0009965, GO:0010155, GO:0015994, GO:0015995, GO:0016114, GO:0016117, GO:0019216, GO:0019288, GO:0019344, GO:0019748, GO:0030154, GO:0031408, GO:0032880, GO:0044272, GO:0045893, GO:0046777
	905	UN00915	AT1G74790	3	GO:0005886, GO:0031225, GO:0046658	3	GO:0003824, GO:0016901, GO:0048038	1	GO:0005975
	906	UN00916	AT3G13530	2	GO:0005829, GO:0005886	5	GO:0004672, GO:0004674, GO:0005524, GO:0016301, GO:0016772	3	GO:0006468, GO:0007009, GO:0009555
	907	UN00917	AT2G41720	2	GO:0005739, GO:0009507	---	NA	1	GO:0009793
	908	UN00918	AT2G22600	1	GO:0005634	2	GO:0003676, GO:0003723	1	GO:0008150
	909	UN00919	AT3G60240	2	GO:0005576, GO:0005737	1	GO:0003743	6	GO:0000226, GO:0000911, GO:0009615, GO:0009630, GO:0009737, GO:0016070
	910	UN00920	AT1G64550	2	GO:0005737, GO:0005829	5	GO:0000166, GO:0005215, GO:0005524, GO:0016887, GO:0017111	9	GO:0006094, GO:0006096, GO:0006406, GO:0006606, GO:0007010, GO:0009651, GO:0010498, GO:0042742, GO:0046686
	911	UN00921	AT3G49490	1	GO:0005634	1	GO:0003674	5	GO:0006487, GO:0006635, GO:0010413, GO:0016558, GO:0045492
	912	UN00922	AT3G51630	1	GO:0005886	6	GO:0004672, GO:0004674, GO:0005515, GO:0005524, GO:0016772, GO:0043424	2	GO:0006468, GO:0048573
	913	UN00923	AT5G13560	2	GO:0005739, GO:0005829	---	NA	1	GO:0008150
	914	UN00924	AT5G13480	2	GO:0005634, GO:0080008	1	GO:0005515	34	GO:0000278, GO:0000398, GO:0006355, GO:0006396, GO:0006397, GO:0006406, GO:0006470, GO:0007062, GO:0009640, GO:0009793, GO:0009845, GO:0009880, GO:0009909, GO:0009933, GO:0010072, GO:0010074, GO:0010162, GO:0010182, GO:0010228, GO:0010431, GO:0010564, GO:0016567, GO:0016570, GO:0019915, GO:0030422, GO:0035196, GO:0043687, GO:0045595, GO:0045893, GO:0048366, GO:0048449, GO:0048825, GO:0050826, GO:…
	915	UN00925	AT2G32950	4	GO:0000152, GO:0005634, GO:0016604, GO:0080008	2	GO:0004842, GO:0005515	12	GO:0006281, GO:0009640, GO:0009641, GO:0009647, GO:0009649, GO:0009963, GO:0010100, GO:0010119, GO:0010224, GO:0046283, GO:0048573, GO:0048608
	916	UN00926	AT4G17770	---	NA	3	GO:0003824, GO:0004805, GO:0016757	5	GO:0000023, GO:0005992, GO:0008152, GO:0019252, GO:0043085
	917	UN00927	AT5G47010	5	GO:0000932, GO:0005737, GO:0005829, GO:0005886, GO:0009506	6	GO:0003677, GO:0003724, GO:0004386, GO:0005524, GO:0008270, GO:0016787	7	GO:0000184, GO:0009744, GO:0009755, GO:0010182, GO:0016246, GO:0042742, GO:0048825
	918	UN00928	AT4G27500	5	GO:0005737, GO:0005783, GO:0005789, GO:0005886, GO:0009506	1	GO:0005515	12	GO:0006612, GO:0006820, GO:0006862, GO:0006888, GO:0006944, GO:0010155, GO:0010363, GO:0015696, GO:0015802, GO:0043069, GO:0043090, GO:0043269
	919	UN00929	AT1G63430	1	GO:0005886	5	GO:0004672, GO:0004674, GO:0004713, GO:0005524, GO:0016772	4	GO:0000394, GO:0006468, GO:0007169, GO:0009086
	920	UN00930	AT5G49720	6	GO:0005768, GO:0005769, GO:0005794, GO:0005802, GO:0005886, GO:0009504	3	GO:0003824, GO:0004553, GO:0008810	34	GO:0000271, GO:0000902, GO:0005975, GO:0006096, GO:0006833, GO:0006972, GO:0007030, GO:0009266, GO:0009651, GO:0009734, GO:0009735, GO:0009750, GO:0009825, GO:0009826, GO:0009832, GO:0009932, GO:0010193, GO:0010817, GO:0016049, GO:0016051, GO:0019344, GO:0030243, GO:0030244, GO:0032880, GO:0042538, GO:0042744, GO:0043481, GO:0043622, GO:0046686, GO:0048193, GO:0048367, GO:0048765, GO:0048767, GO:…
	921	UN00931	AT5G35840	1	GO:0016020	8	GO:0000155, GO:0004673, GO:0004871, GO:0005515, GO:0005524, GO:0008020, GO:0009881, GO:0042803	12	GO:0006355, GO:0007165, GO:0007623, GO:0009584, GO:0009585, GO:0009630, GO:0010017, GO:0010155, GO:0017006, GO:0018106, GO:0018298, GO:0046777
	922	UN00932	AT5G08720	2	GO:0005739, GO:0009507	2	GO:0003674, GO:0005515	1	GO:0008150
	923	UN00933	AT4G16630	1	GO:0005634	4	GO:0003676, GO:0004386, GO:0005524, GO:0008026	---	NA
	924	UN00934	AT5G62650	1	GO:0005575	1	GO:0003674	---	NA
	925	UN00935	AT3G53500	1	GO:0005634	3	GO:0000166, GO:0003676, GO:0008270	7	GO:0000398, GO:0006355, GO:0008380, GO:0030422, GO:0035196, GO:0043687, GO:0045893
	926	UN00936	AT5G54090	1	GO:0005634	3	GO:0003684, GO:0005524, GO:0030983	---	NA
	927	UN00937	AT4G32250	3	GO:0005737, GO:0009507, GO:0009536	4	GO:0004672, GO:0005524, GO:0016301, GO:0016772	2	GO:0006468, GO:0010260
	928	UN00938	AT1G65470	2	GO:0005634, GO:0033186	1	GO:0042393	20	GO:0000278, GO:0000724, GO:0006261, GO:0006270, GO:0006275, GO:0006306, GO:0006310, GO:0006325, GO:0006334, GO:0008283, GO:0009555, GO:0009934, GO:0010026, GO:0016444, GO:0016568, GO:0031047, GO:0031507, GO:0045787, GO:0048366, GO:0051726
	929	UN00939	AT1G77680	1	GO:0005737	2	GO:0003723, GO:0004540	---	NA
	930	UN00940	AT5G15270	1	GO:0005634	2	GO:0003676, GO:0003723	1	GO:0008150
	931	UN00941	AT1G55020	2	GO:0005737, GO:0009536	1	GO:0016165	11	GO:0006952, GO:0009611, GO:0009695, GO:0009737, GO:0009753, GO:0009816, GO:0010311, GO:0030397, GO:0034440, GO:0040007, GO:0048364
	932	UN00942	AT5G64840	1	GO:0005886	5	GO:0000166, GO:0005215, GO:0005524, GO:0016887, GO:0017111	---	NA
	933	UN00943	AT3G52240	1	GO:0005634	1	GO:0003674	1	GO:0008150
	934	UN00944	AT3G46710	1	GO:0005634	2	GO:0005515, GO:0043531	1	GO:0006952
	935	UN00945	AT5G06700	4	GO:0005634, GO:0005768, GO:0005794, GO:0005802	1	GO:0003674	4	GO:0009827, GO:0009834, GO:0030244, GO:0045489
	936	UN00946	AT5G02010	3	GO:0005634, GO:0005829, GO:0005886	1	GO:0005089	---	NA
	937	UN00947	AT5G15540	1	GO:0005634	1	GO:0008270	18	GO:0007062, GO:0007131, GO:0009790, GO:0009793, GO:0009880, GO:0010072, GO:0010228, GO:0010431, GO:0016926, GO:0033044, GO:0034508, GO:0042138, GO:0045132, GO:0045595, GO:0048316, GO:0050665, GO:0051177, GO:0051301
	938	UN00948	AT4G12290	5	GO:0005576, GO:0005768, GO:0005773, GO:0005794, GO:0005802	3	GO:0005507, GO:0008131, GO:0048038	2	GO:0009308, GO:0055114
	939	UN00949	AT3G14400	1	GO:0005634	2	GO:0004221, GO:0004843	1	GO:0006511
	940	UN00950	AT4G00440	1	GO:0005634	1	GO:0003674	1	GO:0008150
	941	UN00951	AT3G28040	1	GO:0005886	5	GO:0004672, GO:0004674, GO:0005524, GO:0016301, GO:0016772	6	GO:0002237, GO:0006468, GO:0007165, GO:0007169, GO:0010103, GO:0048443
	942	UN00952	AT1G55750	1	GO:0005634	---	NA	---	NA
	943	UN00953	AT1G55860	7	GO:0000151, GO:0005622, GO:0005634, GO:0005739, GO:0005829, GO:0009506, GO:0016020	2	GO:0004842, GO:0016881	4	GO:0006464, GO:0006511, GO:0016567, GO:0042787
	944	UN00954	AT5G08650	2	GO:0005886, GO:0009507	3	GO:0003746, GO:0003924, GO:0005525	11	GO:0006098, GO:0006364, GO:0009637, GO:0009902, GO:0010027, GO:0010114, GO:0010218, GO:0015979, GO:0015995, GO:0019288, GO:0034660
	945	UN00955	AT4G13160	---	NA	1	GO:0004674	1	GO:0046777
	946	UN00956	AT3G26730	---	NA	1	GO:0008270	6	GO:0007062, GO:0007131, GO:0008150, GO:0033044, GO:0042138, GO:0045132
	947	UN00957	AT5G13950	1	GO:0005634	1	GO:0003674	1	GO:0008150
	948	UN00958	AT3G02260	3	GO:0005829, GO:0009506, GO:0016020	2	GO:0004842, GO:0008270	9	GO:0009620, GO:0009640, GO:0009733, GO:0009826, GO:0009926, GO:0010311, GO:0048281, GO:0048283, GO:0048364
	949	UN00959	AT3G13750	4	GO:0005576, GO:0005618, GO:0009505, GO:0009506	5	GO:0003824, GO:0004553, GO:0004565, GO:0030246, GO:0043169	4	GO:0005975, GO:0032880, GO:0042744, GO:0048767
	950	UN00960	AT5G05660	1	GO:0005634	2	GO:0000987, GO:0003700	9	GO:0006355, GO:0007623, GO:0009651, GO:0009908, GO:0010310, GO:0042335, GO:0045892, GO:0045893, GO:2000037
	951	UN00961	AT3G06510	5	GO:0005739, GO:0009507, GO:0009536, GO:0009707, GO:0009941	5	GO:0003824, GO:0004553, GO:0008422, GO:0043169, GO:0080079	6	GO:0000023, GO:0005975, GO:0009409, GO:0019252, GO:0019761, GO:0050826
	952	UN00962	AT3G11760	1	GO:0005634	1	GO:0003674	1	GO:0008150
	953	UN00963	AT3G47890	2	GO:0005622, GO:0005634	2	GO:0004221, GO:0008270	1	GO:0006511
	954	UN00964	AT5G27640	4	GO:0005634, GO:0005737, GO:0005829, GO:0005852	4	GO:0000166, GO:0003676, GO:0003723, GO:0003743	1	GO:0006413
	955	UN00965	AT1G31480	4	GO:0005737, GO:0005773, GO:0009506, GO:0009705	2	GO:0008970, GO:0046872	4	GO:0009590, GO:0009630, GO:0009660, GO:0009959
	956	UN00966	AT2G19950	1	GO:0005794	1	GO:0003674	2	GO:0000956, GO:0008150
	957	UN00967	AT2G22795	3	GO:0005768, GO:0005794, GO:0005802	1	GO:0003674	1	GO:0008150
	958	UN00968	AT1G19520	2	GO:0005739, GO:0009507	---	NA	1	GO:0009220
	959	UN00969	AT1G53720	2	GO:0005634, GO:0005829	6	GO:0000166, GO:0003676, GO:0003723, GO:0003755, GO:0005515, GO:0008270	2	GO:0000398, GO:0006457
	960	UN00970	AT3G04870	3	GO:0005739, GO:0009507, GO:0009941	2	GO:0016491, GO:0016719	3	GO:0016117, GO:0016120, GO:0055114
	961	UN00971	AT1G72470	3	GO:0000145, GO:0005634, GO:0005829	---	NA	2	GO:0006887, GO:0006904
	962	UN00972	AT1G50120	1	GO:0005634	1	GO:0003674	3	GO:0008150, GO:0042546, GO:0044036
	963	UN00973	AT5G51070	3	GO:0009507, GO:0009570, GO:0009941	5	GO:0000166, GO:0005524, GO:0016887, GO:0017111, GO:0042803	3	GO:0009646, GO:0019538, GO:0034214
	964	UN00974	AT5G61380	1	GO:0005634	4	GO:0000156, GO:0003677, GO:0003700, GO:0005515	---	NA
	965	UN00975	AT4G36210	1	GO:0009507	1	GO:0003674	2	GO:0008150, GO:0045892
	966	UN00976	AT3G28450	3	GO:0005886, GO:0009507, GO:0016020	5	GO:0004672, GO:0004674, GO:0005524, GO:0016301, GO:0016772	3	GO:0006468, GO:0007169, GO:0030968
	967	UN00977	AT3G18060	3	GO:0005737, GO:0005829, GO:0080008	1	GO:0000166	11	GO:0006816, GO:0006833, GO:0007030, GO:0007033, GO:0008150, GO:0009651, GO:0009750, GO:0009832, GO:0016049, GO:0030243, GO:0048767
	968	UN00978	AT1G21680	4	GO:0005576, GO:0005773, GO:0005774, GO:0009505	1	GO:0003674	2	GO:0008150, GO:0019243
	969	UN00979	AT5G44800	2	GO:0005634, GO:0009506	6	GO:0003676, GO:0003677, GO:0003682, GO:0004386, GO:0005524, GO:0008270	1	GO:0006333
	970	UN00980	AT2G13440	---	NA	3	GO:0009055, GO:0016491, GO:0050660	4	GO:0002098, GO:0008033, GO:0042744, GO:0055114
	971	UN00981	AT4G15080	1	GO:0005886	1	GO:0008270	1	GO:0008150
	972	UN00982	AT5G38210	1	GO:0005886	4	GO:0004672, GO:0004674, GO:0005524, GO:0016772	4	GO:0006468, GO:0009617, GO:0045087, GO:0046777
	973	UN00983	AT5G55100	1	GO:0005634	1	GO:0003723	---	NA
	974	UN00984	AT5G10200	2	GO:0005634, GO:0005886	---	NA	1	GO:0008150
	975	UN00985	AT5G57740	---	NA	3	GO:0004842, GO:0005515, GO:0008270	---	NA
	976	UN00986	AT4G38360	---	NA	---	NA	4	GO:0006816, GO:0007030, GO:0008150, GO:0009651
	977	UN00987	AT1G28440	1	GO:0005886	5	GO:0004672, GO:0004674, GO:0005524, GO:0016301, GO:0016772	19	GO:0000271, GO:0006468, GO:0007020, GO:0007169, GO:0007389, GO:0008361, GO:0009664, GO:0009825, GO:0009832, GO:0009926, GO:0009932, GO:0010015, GO:0010075, GO:0010817, GO:0040007, GO:0043481, GO:0048653, GO:0048767, GO:0071555
	978	UN00988	AT3G14172	1	GO:0005634	1	GO:0003674	1	GO:0008150
	979	UN00989	AT5G34940	3	GO:0005576, GO:0009505, GO:0016020	2	GO:0004566, GO:0016798	---	NA
	980	UN00990	AT3G28720	2	GO:0005739, GO:0005783	1	GO:0003674	1	GO:0008150
	981	UN00991	AT3G13020	1	GO:0005634	2	GO:0003677, GO:0046983	1	GO:0008150
	982	UN00992	AT2G25560	1	GO:0005737	2	GO:0031072, GO:0051082	1	GO:0006457
	983	UN00993	AT1G73590	8	GO:0005737, GO:0005886, GO:0009505, GO:0009506, GO:0009925, GO:0016020, GO:0016021, GO:0045177	2	GO:0005215, GO:0005515	33	GO:0008361, GO:0009165, GO:0009624, GO:0009630, GO:0009637, GO:0009640, GO:0009733, GO:0009790, GO:0009855, GO:0009887, GO:0009908, GO:0009926, GO:0009944, GO:0009965, GO:0010014, GO:0010051, GO:0010073, GO:0010089, GO:0010229, GO:0010338, GO:0010358, GO:0010583, GO:0016310, GO:0043481, GO:0044036, GO:0048364, GO:0048367, GO:0048439, GO:0048443, GO:0048519, GO:0048825, GO:0048826, GO:0055085
	984	UN00994	AT3G42170	2	GO:0005634, GO:0005829	2	GO:0003677, GO:0046983	1	GO:0009791
	985	UN00995	AT2G34410	2	GO:0005794, GO:0009507	1	GO:0016413	1	GO:0009834
	986	UN00996	AT5G15700	3	GO:0005739, GO:0009507, GO:0042651	3	GO:0003677, GO:0003899, GO:0034062	1	GO:0006351
	987	UN00997	AT1G72320	2	GO:0005730, GO:0009507	1	GO:0003723	3	GO:0009744, GO:0009749, GO:0010252
	988	UN00998	AT4G35780	1	GO:0005829	7	GO:0004672, GO:0004674, GO:0004712, GO:0004713, GO:0005524, GO:0016597, GO:0016772	4	GO:0006468, GO:0007015, GO:0008152, GO:0009658
	989	UN00999	AT3G60240	2	GO:0005576, GO:0005737	1	GO:0003743	6	GO:0000226, GO:0000911, GO:0009615, GO:0009630, GO:0009737, GO:0016070
	990	UN01000	AT4G16480	2	GO:0005886, GO:0016020	6	GO:0005215, GO:0005351, GO:0005366, GO:0015144, GO:0022857, GO:0022891	2	GO:0006810, GO:0055085
	991	UN01001	AT4G32050	1	GO:0005737	---	NA	2	GO:0007346, GO:0008150
	992	UN01002	AT3G17650	1	GO:0005886	1	GO:0015198	2	GO:0006857, GO:0055085
	993	UN01003	AT5G07940	1	GO:0005634	1	GO:0003674	1	GO:0008150
	994	UN01004	AT5G45540	1	GO:0005739	1	GO:0003674	1	GO:0008150
	995	UN01005	AT5G40200	3	GO:0005730, GO:0005739, GO:0009507	3	GO:0003824, GO:0004252, GO:0008236	3	GO:0006406, GO:0006508, GO:0006606
	996	UN01006	AT1G52320	2	GO:0005634, GO:0005886	1	GO:0003674	8	GO:0006487, GO:0006499, GO:0009640, GO:0010388, GO:0016567, GO:0016571, GO:0016579, GO:0045893
	997	UN01007	AT5G36880	3	GO:0005829, GO:0009507, GO:0009570	3	GO:0003824, GO:0003987, GO:0016208	6	GO:0006083, GO:0006094, GO:0007010, GO:0008152, GO:0010498, GO:0031348
	998	UN01008	AT5G50860	1	GO:0005886	4	GO:0004672, GO:0004674, GO:0005524, GO:0016772	3	GO:0006468, GO:0006499, GO:0046777
	999	UN01009	AT2G28290	2	GO:0005634, GO:0005829	6	GO:0003676, GO:0003677, GO:0003682, GO:0004386, GO:0005524, GO:0016887	24	GO:0000226, GO:0000911, GO:0006306, GO:0006342, GO:0007267, GO:0009611, GO:0009616, GO:0009640, GO:0009793, GO:0009845, GO:0009908, GO:0009909, GO:0009933, GO:0010162, GO:0010182, GO:0010199, GO:0010228, GO:0010267, GO:0016567, GO:0019915, GO:0035196, GO:0040029, GO:0043044, GO:0050826
	1000	UN01010	AT2G37050	3	GO:0005576, GO:0005886, GO:0009506	6	GO:0004672, GO:0004674, GO:0004713, GO:0005524, GO:0016301, GO:0016772	1	GO:0006468
	1001	UN01011	AT1G60800	2	GO:0005576, GO:0005886	5	GO:0004672, GO:0004674, GO:0005524, GO:0016301, GO:0016772	4	GO:0006468, GO:0007020, GO:0010075, GO:0048653
	1002	UN01012	AT5G59810	1	GO:0005618	2	GO:0004252, GO:0042802	---	NA
	1003	UN01013	AT2G33360	2	GO:0005634, GO:0005773	1	GO:0003674	1	GO:0008150
	1004	UN01014	AT3G61800	1	GO:0005634	1	GO:0003674	1	GO:0008150
	1005	UN01015	AT5G12080	3	GO:0005634, GO:0005886, GO:0016020	1	GO:0008381	2	GO:0006820, GO:0050982
	1006	UN01016	AT1G60995	2	GO:0005739, GO:0005783	1	GO:0003674	1	GO:0008150
	1007	UN01017	AT4G29210	1	GO:0005773	2	GO:0003840, GO:0016756	2	GO:0006751, GO:0006805
	1008	UN01018	AT4G00990	1	GO:0005634	2	GO:0003700, GO:0008270	1	GO:0006355
	1009	UN01019	AT5G07980	2	GO:0005634, GO:0009506	1	GO:0003674	1	GO:0008150
	1010	UN01020	AT3G17700	1	GO:0005886	3	GO:0005216, GO:0005516, GO:0030551	16	GO:0000165, GO:0006612, GO:0006811, GO:0009595, GO:0009624, GO:0009697, GO:0009862, GO:0009867, GO:0010200, GO:0010310, GO:0010363, GO:0031348, GO:0042742, GO:0043900, GO:0050832, GO:0055085
	1011	UN01021	AT1G29690	---	NA	---	NA	18	GO:0000165, GO:0002679, GO:0006612, GO:0006944, GO:0006955, GO:0008219, GO:0009626, GO:0009862, GO:0009867, GO:0010200, GO:0010310, GO:0010337, GO:0010363, GO:0031348, GO:0042742, GO:0043069, GO:0050832, GO:0052542
	1012	UN01022	AT5G03730	2	GO:0005634, GO:0005789	8	GO:0004672, GO:0004674, GO:0004712, GO:0004713, GO:0005515, GO:0005524, GO:0016301, GO:0016772	12	GO:0006468, GO:0009686, GO:0009723, GO:0009744, GO:0009750, GO:0010105, GO:0010182, GO:0046777, GO:0048510, GO:0071281, GO:2000035, GO:2000069
	1013	UN01023	AT1G79600	3	GO:0005886, GO:0009507, GO:0010287	1	GO:0004672	1	GO:0050821
	1014	UN01024	AT3G52640	6	GO:0005576, GO:0005773, GO:0005774, GO:0005783, GO:0009507, GO:0016021	---	NA	1	GO:0016485
	1015	UN01025	AT2G44830	2	GO:0005634, GO:0005886	6	GO:0004672, GO:0004674, GO:0004713, GO:0005524, GO:0016301, GO:0016772	10	GO:0006468, GO:0009855, GO:0009887, GO:0010014, GO:0010051, GO:0010073, GO:0010089, GO:0044036, GO:0048439, GO:0048519
	1016	UN01026	AT2G47940	6	GO:0005739, GO:0009507, GO:0009533, GO:0009535, GO:0009570, GO:0009941	3	GO:0003824, GO:0004252, GO:0008236	6	GO:0006508, GO:0009658, GO:0010075, GO:0010206, GO:0019288, GO:0030163
	1017	UN01027	AT1G05570	5	GO:0000148, GO:0005886, GO:0009504, GO:0009506, GO:0016020	2	GO:0003843, GO:0016757	4	GO:0006075, GO:0006944, GO:0009556, GO:0052543
	1018	UN01028	AT5G01890	1	GO:0005886	5	GO:0004672, GO:0004674, GO:0005524, GO:0016301, GO:0016772	7	GO:0002237, GO:0006468, GO:0007165, GO:0007169, GO:0010075, GO:0010103, GO:0048443
	1019	UN01029	AT2G43490	2	GO:0005622, GO:0005794	1	GO:0005097	1	GO:0032313
	1020	UN01030	AT2G41700	1	GO:0005774	6	GO:0000166, GO:0005524, GO:0015171, GO:0016887, GO:0017111, GO:0042626	2	GO:0006486, GO:0006487
	1021	UN01031	AT5G23050	1	GO:0005739	2	GO:0003824, GO:0016874	1	GO:0008152
	1022	UN01032	AT1G63430	1	GO:0005886	5	GO:0004672, GO:0004674, GO:0004713, GO:0005524, GO:0016772	4	GO:0000394, GO:0006468, GO:0007169, GO:0009086
	1023	UN01033	AT3G09650	2	GO:0009507, GO:0009570	1	GO:0003729	3	GO:0000023, GO:0006397, GO:0019252
	1024	UN01034	AT4G31390	3	GO:0005886, GO:0009507, GO:0010287	3	GO:0004672, GO:0005524, GO:0016772	2	GO:0015996, GO:0080183
	1025	UN01035	AT4G22200	2	GO:0009506, GO:0016020	6	GO:0005216, GO:0005242, GO:0005249, GO:0005515, GO:0030551, GO:0042802	6	GO:0006811, GO:0006813, GO:0009737, GO:0010264, GO:0042391, GO:0055085
	1026	UN01036	AT4G34910	1	GO:0005634	4	GO:0003676, GO:0004386, GO:0005524, GO:0008026	1	GO:0006606
	1027	UN01037	AT5G64410	1	GO:0016020	1	GO:0015198	---	NA
	1028	UN01038	AT3G22790	3	GO:0005884, GO:0005886, GO:0009506	1	GO:0051015	10	GO:0000226, GO:0000911, GO:0008150, GO:0009855, GO:0009965, GO:0010014, GO:0010073, GO:0010089, GO:0042127, GO:0044036
	1029	UN01039	AT5G02520	1	GO:0005634	1	GO:0003674	13	GO:0006270, GO:0006275, GO:0006346, GO:0007267, GO:0008150, GO:0009616, GO:0010267, GO:0031048, GO:0035196, GO:0048451, GO:0048453, GO:0051567, GO:0051726
	1030	UN01040	AT3G19620	2	GO:0005576, GO:0005618	1	GO:0004553	1	GO:0005975
	1031	UN01041	AT1G60500	1	GO:0005737	2	GO:0003924, GO:0005525	---	NA
	1032	UN01042	AT2G26330	2	GO:0005576, GO:0005739	5	GO:0004672, GO:0004674, GO:0005524, GO:0016772, GO:0019199	16	GO:0001558, GO:0006468, GO:0008356, GO:0009664, GO:0009944, GO:0009965, GO:0010075, GO:0010103, GO:0010148, GO:0030155, GO:0031540, GO:0042742, GO:0048281, GO:0050832, GO:0051302, GO:2000027
	1033	UN01043	AT5G11390	1	GO:0005635	1	GO:0005515	3	GO:0006913, GO:0008150, GO:0048527
	1034	UN01044	AT5G48520	3	GO:0005634, GO:0005819, GO:0009524	1	GO:0003674	1	GO:0080175
	1035	UN01045	AT5G46580	1	GO:0009507	---	NA	6	GO:0008150, GO:0009073, GO:0009793, GO:0010103, GO:0016226, GO:0045036
	1036	UN01046	AT5G17680	1	GO:0005622	1	GO:0043531	2	GO:0006952, GO:0007165
	1037	UN01047	AT1G06290	1	GO:0005777	4	GO:0003995, GO:0003997, GO:0016627, GO:0050660	5	GO:0006631, GO:0006635, GO:0008152, GO:0051791, GO:0055114
	1038	UN01048	AT2G37230	3	GO:0005739, GO:0009534, GO:0009535	---	NA	1	GO:0008150
	1039	UN01049	AT1G18390	2	GO:0005576, GO:0005886	6	GO:0004672, GO:0004674, GO:0004713, GO:0005524, GO:0016301, GO:0016772	7	GO:0002679, GO:0006468, GO:0006984, GO:0009407, GO:0010200, GO:0010583, GO:0034976
	1040	UN01050	AT1G18190	1	GO:0005794	1	GO:0003674	2	GO:0008150, GO:0009630
	1041	UN01051	AT1G03090	2	GO:0005739, GO:0022626	7	GO:0003824, GO:0004075, GO:0004485, GO:0005524, GO:0016874, GO:0046872, GO:0050897	4	GO:0006552, GO:0008152, GO:0009744, GO:0009750
	1042	UN01052	AT2G39810	2	GO:0005634, GO:0005737	1	GO:0004842	27	GO:0006306, GO:0006342, GO:0006346, GO:0006355, GO:0007267, GO:0009409, GO:0009616, GO:0009640, GO:0009793, GO:0009845, GO:0009909, GO:0009933, GO:0010162, GO:0010182, GO:0010228, GO:0010267, GO:0010388, GO:0016246, GO:0016567, GO:0016571, GO:0016579, GO:0019915, GO:0035196, GO:0043687, GO:0045892, GO:0045893, GO:0050826
	1043	UN01053	AT3G08020	1	GO:0005634	1	GO:0008270	---	NA
	1044	UN01054	AT1G68580	2	GO:0005634, GO:0009506	2	GO:0003677, GO:0003723	2	GO:0006333, GO:0008150
	1045	UN01055	AT3G06860	5	GO:0005618, GO:0005730, GO:0005737, GO:0005777, GO:0009506	8	GO:0000166, GO:0003824, GO:0003857, GO:0004300, GO:0016491, GO:0016508, GO:0016616, GO:0050662	10	GO:0006631, GO:0006635, GO:0007031, GO:0008152, GO:0009062, GO:0009407, GO:0043161, GO:0051788, GO:0055114, GO:0080129
	1046	UN01056	AT2G20330	2	GO:0005737, GO:0080008	1	GO:0000166	4	GO:0006499, GO:0006626, GO:0008150, GO:0048573
	1047	UN01057	AT1G30000	3	GO:0005768, GO:0005794, GO:0005802	3	GO:0004559, GO:0004571, GO:0005509	5	GO:0006487, GO:0006491, GO:0006888, GO:0043090, GO:0048364
	1048	UN01058	AT2G14740	6	GO:0005768, GO:0005794, GO:0005802, GO:0005887, GO:0016020, GO:0017119	1	GO:0005509	2	GO:0006623, GO:0006886
	1049	UN01059	AT4G10620	1	GO:0005634	1	GO:0005525	2	GO:0008150, GO:0042991
	1050	UN01060	AT1G11390	1	GO:0005886	1	GO:0016772	---	NA
	1051	UN01061	AT5G08130	1	GO:0005634	3	GO:0003677, GO:0003700, GO:0005515	5	GO:0006355, GO:0009742, GO:0009855, GO:0009944, GO:0010072
	1052	UN01062	AT1G28340	4	GO:0005768, GO:0005794, GO:0005802, GO:0005886	---	NA	1	GO:0007165
	1053	UN01063	AT3G23920	3	GO:0005634, GO:0005829, GO:0009507	3	GO:0003824, GO:0016161, GO:0043169	4	GO:0000272, GO:0005975, GO:0005983, GO:0009414
	1054	UN01064	AT5G20930	3	GO:0005634, GO:0005737, GO:0009507	4	GO:0004674, GO:0005515, GO:0016301, GO:0042802	1	GO:0006468
	1055	UN01065	AT5G20200	1	GO:0005634	1	GO:0003674	1	GO:0008150
	1056	UN01066	AT3G07180	3	GO:0005634, GO:0005774, GO:0005783	1	GO:0003674	1	GO:0008150
	1057	UN01067	AT1G60560	1	GO:0005634	1	GO:0008270	1	GO:0008150
	1058	UN01068	AT3G54850	2	GO:0000151, GO:0005871	4	GO:0004842, GO:0005515, GO:0019894, GO:0070696	2	GO:0016567, GO:0046777
	1059	UN01069	AT5G58000	2	GO:0005634, GO:0005783	---	NA	---	NA
	1060	UN01070	AT4G33945	1	GO:0005634	1	GO:0005515	1	GO:0008150
	1061	UN01071	AT3G12080	2	GO:0005739, GO:0009507	1	GO:0005525	4	GO:0006364, GO:0006399, GO:0009658, GO:0009793
	1062	UN01072	AT1G55690	1	GO:0005794	1	GO:0005215	4	GO:0006810, GO:0010228, GO:0016926, GO:0050665
	1063	UN01073	AT5G09330	1	GO:0005634	2	GO:0003677, GO:0003700	2	GO:0006355, GO:0007275
	1064	UN01074	AT4G26300	4	GO:0005737, GO:0005739, GO:0009507, GO:0009570	4	GO:0000166, GO:0004812, GO:0004814, GO:0005524	8	GO:0006164, GO:0006418, GO:0006420, GO:0009793, GO:0010162, GO:0010564, GO:0048366, GO:0048825
	1065	UN01075	AT5G48960	2	GO:0009507, GO:0009570	1	GO:0008253	1	GO:0008150
	1066	UN01076	AT3G01610	1	GO:0005886	4	GO:0000166, GO:0005524, GO:0016887, GO:0017111	14	GO:0000278, GO:0000398, GO:0006355, GO:0006396, GO:0009640, GO:0009793, GO:0010388, GO:0016567, GO:0016571, GO:0016579, GO:0030422, GO:0035196, GO:0043687, GO:0045893
	1067	UN01077	AT5G08550	1	GO:0005634	3	GO:0003677, GO:0003700, GO:0030371	4	GO:0006355, GO:0008284, GO:0042023, GO:0045892
	1068	UN01078	AT1G50480	5	GO:0005737, GO:0005829, GO:0005886, GO:0009507, GO:0048046	3	GO:0004329, GO:0005507, GO:0005524	2	GO:0009396, GO:0046686
	1069	UN01079	AT3G22960	2	GO:0009507, GO:0009570	4	GO:0000287, GO:0003824, GO:0004743, GO:0030955	8	GO:0006096, GO:0006629, GO:0009832, GO:0010431, GO:0016049, GO:0016126, GO:0030243, GO:0046686
	1070	UN01080	AT3G44600	2	GO:0005634, GO:0080008	3	GO:0003682, GO:0003755, GO:0042393	61	GO:0000003, GO:0000278, GO:0003002, GO:0006306, GO:0006310, GO:0006312, GO:0006325, GO:0006355, GO:0006396, GO:0006406, GO:0006457, GO:0006606, GO:0007126, GO:0007131, GO:0007155, GO:0009560, GO:0009640, GO:0009793, GO:0009845, GO:0009855, GO:0009887, GO:0009888, GO:0009909, GO:0009933, GO:0010014, GO:0010073, GO:0010074, GO:0010082, GO:0010090, GO:0010162, GO:0010182, GO:0010228, GO:0010305, GO:…
	1071	UN01081	AT2G34750	1	GO:0005634	---	NA	2	GO:0006360, GO:0008150
	1072	UN01082	AT5G60690	1	GO:0005634	4	GO:0003677, GO:0003700, GO:0008289, GO:0043565	---	NA
	1073	UN01083	AT4G14210	4	GO:0009507, GO:0009534, GO:0009536, GO:0009941	3	GO:0016166, GO:0016491, GO:0016705	5	GO:0010155, GO:0016117, GO:0016120, GO:0046777, GO:0055114
	1074	UN01084	AT4G37670	1	GO:0005737	2	GO:0004042, GO:0008080	2	GO:0006526, GO:0008652
	1075	UN01085	AT2G31890	1	GO:0005634	1	GO:0003674	1	GO:0008150
	1076	UN01086	AT5G19740	2	GO:0005773, GO:0005886	2	GO:0008233, GO:0016805	1	GO:0006508
	1077	UN01087	AT3G07040	1	GO:0005886	3	GO:0000166, GO:0005515, GO:0043531	2	GO:0006952, GO:0009626
	1078	UN01088	AT1G31810	4	GO:0005737, GO:0005819, GO:0009524, GO:0009574	3	GO:0003779, GO:0008017, GO:0051015	4	GO:0007015, GO:0009556, GO:0016043, GO:0030036
	1079	UN01089	AT4G23280	2	GO:0005576, GO:0009507	6	GO:0004672, GO:0004674, GO:0004713, GO:0005524, GO:0016301, GO:0016772	5	GO:0006468, GO:0006952, GO:0009751, GO:0012501, GO:0042742
	1080	UN01090	AT4G37890	3	GO:0005634, GO:0005886, GO:0009506	2	GO:0004842, GO:0008270	2	GO:0009690, GO:0010197
	1081	UN01091	AT5G04940	1	GO:0005634	4	GO:0008270, GO:0018024, GO:0042054, GO:0042393	2	GO:0034968, GO:0040029
	1082	UN01092	AT5G20170	2	GO:0005634, GO:0016592	1	GO:0001104	1	GO:0006357
	1083	UN01093	AT5G36210	3	GO:0005576, GO:0005829, GO:0009507	1	GO:0008236	2	GO:0006499, GO:0006508
	1084	UN01094	AT1G11480	1	GO:0005634	1	GO:0003674	1	GO:0008150
	1085	UN01095	AT5G51820	7	GO:0005739, GO:0005829, GO:0009507, GO:0009570, GO:0009941, GO:0010319, GO:0048046	3	GO:0000287, GO:0004614, GO:0016868	18	GO:0000023, GO:0000272, GO:0005975, GO:0005982, GO:0005992, GO:0006098, GO:0006874, GO:0009409, GO:0009590, GO:0009664, GO:0019252, GO:0019255, GO:0019288, GO:0019388, GO:0019760, GO:0019761, GO:0042742, GO:0043085
	1086	UN01096	AT3G04350	1	GO:0005634	1	GO:0003674	3	GO:0008150, GO:0009744, GO:0009750
	1087	UN01097	AT2G42620	3	GO:0000151, GO:0005634, GO:0019005	1	GO:0004842	10	GO:0006511, GO:0007568, GO:0009414, GO:0009416, GO:0009616, GO:0009926, GO:0009934, GO:0010016, GO:0010050, GO:0016567
	1088	UN01098	AT3G46220	---	NA	---	NA	3	GO:0008150, GO:0010413, GO:0045492
	1089	UN01099	AT3G17740	1	GO:0005634	1	GO:0003674	4	GO:0000956, GO:0007346, GO:0008150, GO:0010048
	1090	UN01100	AT5G25150	1	GO:0005634	1	GO:0000166	8	GO:0000394, GO:0006355, GO:0006366, GO:0007062, GO:0007131, GO:0033044, GO:0042138, GO:0045132
	1091	UN01101	AT5G05460	2	GO:0005737, GO:0005773	2	GO:0016798, GO:0033925	2	GO:0006491, GO:0006517
	1092	UN01102	AT5G05450	1	GO:0005634	4	GO:0003676, GO:0004386, GO:0005524, GO:0008026	---	NA
	1093	UN01103	AT5G11980	1	GO:0009506	1	GO:0003674	1	GO:0008150
	1094	UN01104	AT1G75220	5	GO:0005774, GO:0005794, GO:0005886, GO:0009705, GO:0016020	5	GO:0005215, GO:0005351, GO:0015144, GO:0022857, GO:0022891	4	GO:0009694, GO:0009753, GO:0010030, GO:0042593
	1095	UN01105	AT5G17310	3	GO:0005737, GO:0005829, GO:0005886	2	GO:0003983, GO:0016779	6	GO:0008152, GO:0009555, GO:0009651, GO:0010264, GO:0046686, GO:0052543
	1096	UN01106	AT1G54350	4	GO:0005886, GO:0009507, GO:0016020, GO:0016021	5	GO:0000166, GO:0005524, GO:0016887, GO:0017111, GO:0042626	5	GO:0000023, GO:0006810, GO:0019252, GO:0019761, GO:0055085
	1097	UN01107	AT3G25620	3	GO:0005634, GO:0009507, GO:0016020	5	GO:0000166, GO:0005524, GO:0016887, GO:0017111, GO:0042626	---	NA
	1098	UN01108	AT1G74260	4	GO:0005737, GO:0005739, GO:0009507, GO:0009570	3	GO:0003824, GO:0004642, GO:0005524	3	GO:0006189, GO:0009555, GO:0055046
	1099	UN01109	AT1G01580	4	GO:0005634, GO:0005886, GO:0016020, GO:0016021	5	GO:0000293, GO:0005506, GO:0009055, GO:0016491, GO:0050660	5	GO:0009617, GO:0009735, GO:0015688, GO:0055072, GO:0055114
	1100	UN01110	AT5G20660	1	GO:0005783	1	GO:0008233	1	GO:0006508
	1101	UN01111	AT1G67840	3	GO:0009507, GO:0009570, GO:0016020	3	GO:0000155, GO:0005524, GO:0016301	9	GO:0007165, GO:0009637, GO:0009965, GO:0010155, GO:0010468, GO:0030154, GO:0045893, GO:0046777, GO:0080005
	1102	UN01112	AT3G23940	3	GO:0009507, GO:0009536, GO:0009570	3	GO:0003824, GO:0004160, GO:0005507	4	GO:0008152, GO:0009082, GO:0009220, GO:0009555
	1103	UN01113	AT2G31060	3	GO:0005739, GO:0005886, GO:0009507	3	GO:0003746, GO:0003924, GO:0005525	1	GO:0006626
	1104	UN01114	AT1G19485	2	GO:0005737, GO:0080008	1	GO:0003677	1	GO:0006355
	1105	UN01115	AT4G27220	1	GO:0005634	1	GO:0043531	1	GO:0006952
	1106	UN01116	AT4G33070	3	GO:0005829, GO:0009507, GO:0016020	6	GO:0000287, GO:0003824, GO:0004737, GO:0016740, GO:0016831, GO:0030976	6	GO:0001666, GO:0006094, GO:0007010, GO:0009862, GO:0010310, GO:0010498
	1107	UN01117	AT3G18480	5	GO:0005622, GO:0005768, GO:0005794, GO:0005802, GO:0016021	---	NA	3	GO:0006891, GO:0030244, GO:0048193
	1108	UN01118	AT3G07565	2	GO:0005634, GO:0009507	1	GO:0003677	1	GO:0008150
	1109	UN01119	AT1G04620	1	GO:0009507	2	GO:0050454, GO:0090415	2	GO:0015994, GO:0033354
	1110	UN01120	AT5G66200	2	GO:0005737, GO:0005886	---	NA	---	NA
	1111	UN01121	AT5G24450	1	GO:0005634	1	GO:0003674	2	GO:0006487, GO:0008150
	1112	UN01122	AT5G13650	4	GO:0005622, GO:0005886, GO:0009507, GO:0009570	3	GO:0003746, GO:0003924, GO:0005525	3	GO:0000302, GO:0010468, GO:0031425
	1113	UN01123	AT1G06470	2	GO:0005886, GO:0016020	---	NA	1	GO:0006863
	1114	UN01124	AT1G09960	4	GO:0005773, GO:0005801, GO:0005886, GO:0016020	4	GO:0005351, GO:0008506, GO:0008515, GO:0015144	2	GO:0015770, GO:0055085
	1115	UN01125	AT2G37160	1	GO:0005575	1	GO:0000166	1	GO:0008150
	1116	UN01126	AT1G16970	2	GO:0005634, GO:0005958	5	GO:0003676, GO:0003677, GO:0003690, GO:0004003, GO:0005515	4	GO:0000723, GO:0006281, GO:0006303, GO:0009408
	1117	UN01127	AT1G72390	1	GO:0005634	1	GO:0003674	1	GO:0008150
	1118	UN01128	AT1G13900	6	GO:0005576, GO:0005739, GO:0005768, GO:0005794, GO:0005802, GO:0009507	2	GO:0003993, GO:0004722	1	GO:0006109
	1119	UN01129	AT3G15430	1	GO:0005575	1	GO:0008536	2	GO:0006486, GO:0008150
	1120	UN01130	AT1G32340	1	GO:0005634	1	GO:0008270	4	GO:0006487, GO:0006499, GO:0008150, GO:0009610
	1121	UN01131	AT2G03480	1	GO:0005794	1	GO:0008168	---	NA
	1122	UN01132	AT5G58300	1	GO:0005886	6	GO:0004672, GO:0004674, GO:0004713, GO:0005524, GO:0016301, GO:0016772	---	NA
	1123	UN01133	AT1G72990	1	GO:0005576	4	GO:0003824, GO:0004553, GO:0004565, GO:0043169	9	GO:0005975, GO:0005990, GO:0010228, GO:0010413, GO:0016926, GO:0019513, GO:0019515, GO:0045492, GO:0050665
	1124	UN01134	AT5G27650	1	GO:0005634	1	GO:0003674	1	GO:0008150
	1125	UN01135	AT5G54250	2	GO:0005886, GO:0016020	4	GO:0005261, GO:0005516, GO:0008324, GO:0030551	---	NA
	1126	UN01136	AT1G04080	3	GO:0005622, GO:0005634, GO:0005829	---	NA	3	GO:0006396, GO:0006397, GO:0048510
	1127	UN01137	AT1G12580	1	GO:0005634	5	GO:0004672, GO:0004674, GO:0005524, GO:0016301, GO:0016772	2	GO:0006468, GO:0046777
	1128	UN01138	AT3G08850	1	GO:0080008	2	GO:0000166, GO:0005515	12	GO:0000911, GO:0006486, GO:0006487, GO:0007062, GO:0009793, GO:0009880, GO:0010072, GO:0010228, GO:0010431, GO:0016049, GO:0045595, GO:0051301
	1129	UN01139	AT4G39350	2	GO:0005886, GO:0016020	4	GO:0008270, GO:0016757, GO:0016759, GO:0016760	6	GO:0009832, GO:0009833, GO:0016049, GO:0019761, GO:0030243, GO:0030244
	1130	UN01140	AT1G76660	2	GO:0005634, GO:0005886	1	GO:0003674	1	GO:0008150
	1131	UN01141	AT4G01870	1	GO:0005634	1	GO:0003674	7	GO:0006508, GO:0009407, GO:0009723, GO:0009738, GO:0010583, GO:0019243, GO:0035556
	1132	UN01142	AT4G00450	1	GO:0005634	1	GO:0001104	5	GO:0006357, GO:0006487, GO:0040034, GO:0048573, GO:0090213
	1133	UN01143	AT1G45150	1	GO:0005634	1	GO:0003674	2	GO:0008150, GO:0045892
	1134	UN01144	AT2G28290	2	GO:0005634, GO:0005829	6	GO:0003676, GO:0003677, GO:0003682, GO:0004386, GO:0005524, GO:0016887	24	GO:0000226, GO:0000911, GO:0006306, GO:0006342, GO:0007267, GO:0009611, GO:0009616, GO:0009640, GO:0009793, GO:0009845, GO:0009908, GO:0009909, GO:0009933, GO:0010162, GO:0010182, GO:0010199, GO:0010228, GO:0010267, GO:0016567, GO:0019915, GO:0035196, GO:0040029, GO:0043044, GO:0050826
	1135	UN01145	AT1G77140	3	GO:0005794, GO:0005802, GO:0009705	2	GO:0005515, GO:0008565	19	GO:0006612, GO:0006623, GO:0006816, GO:0006820, GO:0006862, GO:0006882, GO:0006886, GO:0006888, GO:0006904, GO:0006944, GO:0009306, GO:0009624, GO:0010363, GO:0015696, GO:0015802, GO:0016192, GO:0043069, GO:0043090, GO:0043269
	1136	UN01146	AT2G42880	1	GO:0005634	5	GO:0004672, GO:0004707, GO:0005515, GO:0005524, GO:0016772	5	GO:0006468, GO:0007165, GO:0009664, GO:0009832, GO:0010075
	1137	UN01147	AT5G22510	1	GO:0009507	3	GO:0003824, GO:0004564, GO:0004575	3	GO:0005982, GO:0005987, GO:0048825
	1138	UN01148	AT2G46020	2	GO:0005634, GO:0005829	5	GO:0003677, GO:0003682, GO:0004386, GO:0005515, GO:0005524	4	GO:0006355, GO:0010199, GO:0040029, GO:0043044
	1139	UN01149	AT5G55930	1	GO:0016020	1	GO:0015198	---	NA
	1140	UN01150	AT3G21430	1	GO:0005634	2	GO:0003677, GO:0005515	4	GO:0008150, GO:0009630, GO:0010413, GO:0045492
	1141	UN01151	AT5G57580	1	GO:0005634	1	GO:0005516	---	NA
	1142	UN01152	AT5G39900	1	GO:0005886	3	GO:0003746, GO:0003924, GO:0005525	---	NA
	1143	UN01153	AT4G36760	2	GO:0005829, GO:0005886	3	GO:0004177, GO:0010013, GO:0016787	7	GO:0006487, GO:0006869, GO:0006891, GO:0009926, GO:0009987, GO:0010351, GO:0016558
	1144	UN01154	AT1G15740	1	GO:0005886	---	NA	---	NA
	1145	UN01155	AT4G31120	2	GO:0005737, GO:0005829	2	GO:0008168, GO:0008276	18	GO:0006164, GO:0006406, GO:0009560, GO:0009640, GO:0009793, GO:0009845, GO:0009909, GO:0009933, GO:0010074, GO:0010162, GO:0010182, GO:0010220, GO:0010228, GO:0016567, GO:0016570, GO:0019915, GO:0048449, GO:0050826
	1146	UN01156	AT1G26460	1	GO:0005739	1	GO:0003674	2	GO:0008150, GO:0009220
	1147	UN01158	AT4G36390	2	GO:0005737, GO:0009507	4	GO:0003824, GO:0016740, GO:0051536, GO:0051539	11	GO:0006400, GO:0006655, GO:0007131, GO:0009073, GO:0009451, GO:0009691, GO:0009793, GO:0010155, GO:0016226, GO:0043412, GO:0046777
	1148	UN01160	AT4G32450	1	GO:0005739	---	NA	1	GO:0008150
	1149	UN01161	AT5G58430	6	GO:0000145, GO:0005623, GO:0005737, GO:0005829, GO:0005886, GO:0070062	---	NA	---	NA
	1150	UN01162	AT2G43980	3	GO:0005622, GO:0005634, GO:0005829	6	GO:0000287, GO:0003824, GO:0005524, GO:0047325, GO:0052725, GO:0052726	1	GO:0010264
	1151	UN01163	AT3G27390	1	GO:0005886	1	GO:0003674	1	GO:0008150
	1152	UN01164	AT5G49530	1	GO:0005634	1	GO:0003899	1	GO:0006351
	1153	UN01165	AT1G34420	1	GO:0005886	3	GO:0004672, GO:0005524, GO:0016772	7	GO:0006468, GO:0006499, GO:0009627, GO:0009697, GO:0009863, GO:0031348, GO:0045087
	1154	UN01166	AT2G36960	1	GO:0005634	3	GO:0003677, GO:0003700, GO:0005515	---	NA
	1155	UN01167	AT3G01680	1	GO:0005634	1	GO:0043621	---	NA
	1156	UN01168	AT1G27210	1	GO:0009507	---	NA	---	NA
	1157	UN01169	AT3G24880	1	GO:0005634	1	GO:0003677	---	NA
	1158	UN01170	AT5G21990	4	GO:0005789, GO:0005829, GO:0009707, GO:0016020	2	GO:0003755, GO:0005528	3	GO:0000413, GO:0018208, GO:0046967
	1159	UN01171	AT2G38440	3	GO:0005737, GO:0005886, GO:0031209	2	GO:0003779, GO:0005515	25	GO:0000003, GO:0000278, GO:0003002, GO:0006325, GO:0007131, GO:0007155, GO:0009887, GO:0009888, GO:0009965, GO:0010014, GO:0010090, GO:0010091, GO:0010638, GO:0016049, GO:0016337, GO:0030036, GO:0033043, GO:0033044, GO:0045010, GO:0045595, GO:0048449, GO:0048589, GO:0048765, GO:0051127, GO:0071555
	1160	UN01172	AT4G00230	3	GO:0005576, GO:0005618, GO:0009505	2	GO:0004252, GO:0042802	3	GO:0006508, GO:0008152, GO:0043086
	1161	UN01173	AT5G49830	3	GO:0005737, GO:0005829, GO:0005886	---	NA	---	NA
	1162	UN01174	AT3G19490	2	GO:0009507, GO:0016021	4	GO:0015137, GO:0015385, GO:0015386, GO:0050833	5	GO:0006814, GO:0006848, GO:0015746, GO:0035725, GO:0055085
	1163	UN01175	AT5G12080	3	GO:0005634, GO:0005886, GO:0016020	1	GO:0008381	2	GO:0006820, GO:0050982
	1164	UN01176	AT4G19900	2	GO:0005794, GO:0005795	2	GO:0008378, GO:0016757	---	NA
	1165	UN01177	AT1G29750	1	GO:0005886	7	GO:0004672, GO:0004674, GO:0004702, GO:0004713, GO:0005524, GO:0016301, GO:0016772	3	GO:0006468, GO:0006857, GO:0007169
	1166	UN01178	AT2G27980	1	GO:0005634	1	GO:0008270	3	GO:0006346, GO:0008150, GO:0016246
	1167	UN01179	AT5G04930	2	GO:0005886, GO:0016020	9	GO:0000166, GO:0000287, GO:0003824, GO:0004012, GO:0005515, GO:0005524, GO:0015662, GO:0016820, GO:0046872	6	GO:0006612, GO:0006812, GO:0008152, GO:0009963, GO:0010363, GO:0015914
	1168	UN01180	AT5G67200	1	GO:0005886	4	GO:0004672, GO:0004674, GO:0005524, GO:0016772	---	NA
	1169	UN01181	AT1G03910	1	GO:0005634	1	GO:0003674	3	GO:0000956, GO:0009793, GO:0051604
	1170	UN01182	AT5G15870	---	NA	1	GO:0016798	5	GO:0006499, GO:0006888, GO:0016998, GO:0030968, GO:0043090
	1171	UN01183	AT2G41540	3	GO:0005737, GO:0005829, GO:0009331	7	GO:0000166, GO:0004367, GO:0016491, GO:0016614, GO:0016616, GO:0050662, GO:0051287	5	GO:0005975, GO:0006072, GO:0009413, GO:0046168, GO:0055114
	1172	UN01184	AT2G38020	2	GO:0005622, GO:0009705	1	GO:0003674	11	GO:0006486, GO:0006487, GO:0006623, GO:0006886, GO:0007030, GO:0007033, GO:0010228, GO:0010413, GO:0016926, GO:0045492, GO:0050665
	1173	UN01185	AT4G17330	2	GO:0005634, GO:0009506	1	GO:0003723	3	GO:0000226, GO:0000911, GO:0009630
	1174	UN01186	AT4G00370	5	GO:0009507, GO:0009536, GO:0009706, GO:0009941, GO:0016021	2	GO:0005315, GO:0008514	2	GO:0006098, GO:0055085
	1175	UN01187	AT4G37750	1	GO:0005634	2	GO:0003677, GO:0003700	19	GO:0006306, GO:0006346, GO:0006355, GO:0007276, GO:0009855, GO:0009887, GO:0009944, GO:0009965, GO:0010014, GO:0010051, GO:0010073, GO:0010089, GO:0010492, GO:0016246, GO:0031047, GO:0042127, GO:0044036, GO:0048439, GO:0048519
	1176	UN01188	AT5G41990	2	GO:0005634, GO:0005886	3	GO:0004672, GO:0005515, GO:0016301	11	GO:0006468, GO:0006865, GO:0006888, GO:0009909, GO:0009911, GO:0010228, GO:0016926, GO:0043090, GO:0046777, GO:0048573, GO:0050665
	1177	UN01189	AT1G68050	1	GO:0005634	3	GO:0001047, GO:0004842, GO:0005515	6	GO:0006355, GO:0006511, GO:0007623, GO:0009637, GO:0009911, GO:0010468
	1178	UN01190	AT5G55580	2	GO:0005739, GO:0009507	1	GO:0003674	---	NA
	1179	UN01191	AT3G09360	1	GO:0005634	2	GO:0003743, GO:0008270	8	GO:0006352, GO:0006355, GO:0006413, GO:0007062, GO:0010440, GO:0031048, GO:0045132, GO:0045893
	1180	UN01192	AT5G50310	1	GO:0005737	---	NA	2	GO:0006869, GO:0008150
	1181	UN01193	AT1G20640	1	GO:0005634	1	GO:0003700	1	GO:0009877
	1182	UN01194	AT5G09860	1	GO:0005634	1	GO:0003674	4	GO:0006406, GO:0010267, GO:0031047, GO:0050832
	1183	UN01195	AT5G14430	5	GO:0005768, GO:0005774, GO:0005794, GO:0005802, GO:0009505	1	GO:0008168	---	NA
	1184	UN01196	AT2G01320	3	GO:0009507, GO:0009941, GO:0016020	5	GO:0000166, GO:0005524, GO:0016887, GO:0017111, GO:0042626	---	NA
	1185	UN01197	AT5G45780	1	GO:0005886	5	GO:0004672, GO:0004674, GO:0005524, GO:0016301, GO:0016772	3	GO:0006468, GO:0007169, GO:0009560
	1186	UN01198	AT1G63680	3	GO:0005737, GO:0009295, GO:0009507	3	GO:0005524, GO:0016874, GO:0016881	12	GO:0006364, GO:0006399, GO:0008360, GO:0009058, GO:0009658, GO:0009902, GO:0010020, GO:0010027, GO:0034660, GO:0042793, GO:0045893, GO:0051301
	1187	UN01199	AT1G13790	---	NA	1	GO:0003674	3	GO:0048451, GO:0048453, GO:0080188
	1188	UN01200	AT4G10840	2	GO:0005634, GO:0005886	---	NA	---	NA
	1189	UN01201	AT3G17840	2	GO:0005886, GO:0009506	6	GO:0004672, GO:0004674, GO:0004713, GO:0005524, GO:0016301, GO:0016772	5	GO:0006468, GO:0007169, GO:0009664, GO:0010075, GO:0042545
	1190	UN01202	AT1G55020	2	GO:0005737, GO:0009536	1	GO:0016165	11	GO:0006952, GO:0009611, GO:0009695, GO:0009737, GO:0009753, GO:0009816, GO:0010311, GO:0030397, GO:0034440, GO:0040007, GO:0048364
	1191	UN01203	AT1G22860	2	GO:0005737, GO:0005829	1	GO:0005083	2	GO:0006886, GO:0016192
	1192	UN01204	AT5G02830	1	GO:0005739	---	NA	1	GO:0008150
	1193	UN01205	AT5G65490	1	GO:0009507	1	GO:0003674	---	NA
	1194	UN01206	AT3G01100	3	GO:0005886, GO:0009507, GO:0016020	---	NA	---	NA
	1195	UN01207	AT5G60210	2	GO:0005576, GO:0005886	---	NA	---	NA
	1196	UN01208	AT4G08810	2	GO:0005794, GO:0042175	2	GO:0005509, GO:0016757	1	GO:0008150
	1197	UN01209	AT3G12640	1	GO:0005634	3	GO:0000166, GO:0003676, GO:0003723	3	GO:0000398, GO:0006397, GO:0006486
	1198	UN01210	AT1G68990	---	NA	2	GO:0003677, GO:0003899	4	GO:0006351, GO:0009793, GO:0009860, GO:0048481
	1199	UN01211	AT1G80770	2	GO:0005634, GO:0016021	2	GO:0005525, GO:0015093	1	GO:0015684
	1200	UN01212	AT1G21680	4	GO:0005576, GO:0005773, GO:0005774, GO:0009505	1	GO:0003674	2	GO:0008150, GO:0019243
	1201	UN01213	AT5G04560	2	GO:0005634, GO:0043078	5	GO:0003824, GO:0003906, GO:0004519, GO:0019104, GO:0051539	5	GO:0006281, GO:0006284, GO:0006306, GO:0006349, GO:0009793
	1202	UN01214	AT1G70370	1	GO:0005576	1	GO:0004650	19	GO:0000271, GO:0000272, GO:0005982, GO:0007389, GO:0008150, GO:0008361, GO:0009664, GO:0009825, GO:0009832, GO:0009926, GO:0009932, GO:0010015, GO:0010075, GO:0010817, GO:0040007, GO:0043481, GO:0048653, GO:0048767, GO:0071555
	1203	UN01215	AT5G58370	1	GO:0009507	1	GO:0005525	---	NA
	1204	UN01216	AT4G33500	1	GO:0009507	2	GO:0003824, GO:0004722	6	GO:0000023, GO:0009637, GO:0010155, GO:0019252, GO:0043085, GO:0046777
	1205	UN01217	AT1G67690	1	GO:0005739	1	GO:0004222	11	GO:0006508, GO:0007059, GO:0007129, GO:0007131, GO:0009909, GO:0016570, GO:0019243, GO:0031507, GO:0042138, GO:0045787, GO:0048449
	1206	UN01218	AT4G10070	1	GO:0005634	2	GO:0003676, GO:0003723	3	GO:0000956, GO:0008150, GO:0009688
	1207	UN01219	AT2G02970	---	NA	1	GO:0016787	2	GO:0009901, GO:0010584
	1208	UN01220	AT2G38970	1	GO:0005576	2	GO:0004842, GO:0008270	---	NA
	1209	UN01221	AT3G16950	6	GO:0005730, GO:0005737, GO:0005739, GO:0009507, GO:0009570, GO:0009941	5	GO:0004148, GO:0009055, GO:0016491, GO:0016668, GO:0050660	5	GO:0006085, GO:0006086, GO:0042744, GO:0045454, GO:0055114
	1210	UN01222	AT4G37870	5	GO:0005634, GO:0005730, GO:0005737, GO:0005829, GO:0016020	4	GO:0004611, GO:0004612, GO:0005524, GO:0017076	4	GO:0006094, GO:0009817, GO:0016036, GO:0046686
	1211	UN01223	AT4G38270	4	GO:0005768, GO:0005774, GO:0005794, GO:0005802	2	GO:0016757, GO:0047262	23	GO:0000278, GO:0006259, GO:0006396, GO:0007062, GO:0007126, GO:0008284, GO:0009640, GO:0009793, GO:0009845, GO:0009909, GO:0009933, GO:0010162, GO:0010182, GO:0010228, GO:0016051, GO:0016567, GO:0019915, GO:0031048, GO:0033044, GO:0045132, GO:0045893, GO:0050826, GO:0051276
	1212	UN01224	AT3G04260	5	GO:0005634, GO:0009295, GO:0009507, GO:0009508, GO:0016020	2	GO:0003676, GO:0003677	4	GO:0016556, GO:0042793, GO:0045036, GO:0045893
	1213	UN01225	AT1G10130	5	GO:0005634, GO:0005768, GO:0005794, GO:0005802, GO:0012505	9	GO:0000166, GO:0003824, GO:0005388, GO:0005516, GO:0005524, GO:0015410, GO:0015662, GO:0016820, GO:0046872	9	GO:0006754, GO:0006812, GO:0006816, GO:0006828, GO:0006891, GO:0006944, GO:0008152, GO:0048364, GO:0055071
	1214	UN01226	AT3G04820	1	GO:0005634	2	GO:0003723, GO:0009982	4	GO:0000741, GO:0001522, GO:0009451, GO:0009560
	1215	UN01227	AT3G05040	2	GO:0005634, GO:0005635	2	GO:0005487, GO:0005515	6	GO:0009910, GO:0009944, GO:0009965, GO:0035281, GO:0048364, GO:0048367
	1216	UN01228	AT1G14170	1	GO:0005634	2	GO:0003676, GO:0003723	1	GO:0009737
	1217	UN01229	AT1G17820	---	NA	2	GO:0005543, GO:0035091	1	GO:0007165
	1218	UN01230	AT5G24350	1	GO:0005575	1	GO:0003674	12	GO:0006486, GO:0007155, GO:0008150, GO:0009887, GO:0009888, GO:0010090, GO:0010228, GO:0010638, GO:0016926, GO:0033044, GO:0045010, GO:0050665
	1219	UN01231	AT5G51430	2	GO:0005794, GO:0005829	1	GO:0003674	7	GO:0007030, GO:0009793, GO:0009933, GO:0010016, GO:0016049, GO:0045053, GO:0048507
	1220	UN01232	AT2G35260	1	GO:0009507	1	GO:0003674	4	GO:0008150, GO:0010155, GO:0019761, GO:0046777
	1221	UN01233	AT5G43100	4	GO:0005768, GO:0005794, GO:0005802, GO:0009507	1	GO:0004190	1	GO:0006508
	1222	UN01234	AT1G22610	3	GO:0005634, GO:0009506, GO:0009507	1	GO:0003674	1	GO:0008150
	1223	UN01235	AT2G36390	2	GO:0009507, GO:0009570	4	GO:0003824, GO:0003844, GO:0004553, GO:0043169	6	GO:0000272, GO:0005975, GO:0005982, GO:0009664, GO:0010021, GO:0019252
	1224	UN01236	AT5G45540	1	GO:0005739	1	GO:0003674	1	GO:0008150
	1225	UN01237	AT1G07390	1	GO:0005575	---	NA	7	GO:0006457, GO:0006857, GO:0007165, GO:0009408, GO:0009644, GO:0034976, GO:0042542
	1226	UN01238	AT1G56350	2	GO:0005737, GO:0009507	2	GO:0003747, GO:0016149	14	GO:0006415, GO:0009640, GO:0009793, GO:0009845, GO:0009909, GO:0009933, GO:0010162, GO:0010182, GO:0010228, GO:0016567, GO:0019915, GO:0048825, GO:0050826, GO:0051301
	1227	UN01239	AT2G40540	3	GO:0005739, GO:0005886, GO:0016020	1	GO:0015079	5	GO:0000394, GO:0006813, GO:0009086, GO:0010075, GO:0071805
	1228	UN01240	AT2G04842	4	GO:0005737, GO:0005739, GO:0009507, GO:0009570	5	GO:0000166, GO:0004812, GO:0004829, GO:0005524, GO:0016876	4	GO:0006418, GO:0006435, GO:0009793, GO:0043039
	1229	UN01241	AT5G25510	1	GO:0000159	1	GO:0008601	1	GO:0007165
	1230	UN01242	AT3G06500	2	GO:0005576, GO:0005739	2	GO:0004564, GO:0004575	4	GO:0007623, GO:0009693, GO:0010029, GO:0048510
	1231	UN01243	AT3G02260	3	GO:0005829, GO:0009506, GO:0016020	2	GO:0004842, GO:0008270	9	GO:0009620, GO:0009640, GO:0009733, GO:0009826, GO:0009926, GO:0010311, GO:0048281, GO:0048283, GO:0048364
	1232	UN01244	AT5G53220	1	GO:0005634	1	GO:0003674	3	GO:0006635, GO:0008150, GO:0016558
	1233	UN01245	AT5G42140	1	GO:0005576	5	GO:0003682, GO:0008270, GO:0008536, GO:0035091, GO:0046872	1	GO:0007165
	1234	UN01246	AT3G24080	2	GO:0005634, GO:0005829	1	GO:0003674	---	NA
	1235	UN01247	AT5G23430	2	GO:0005737, GO:0080008	2	GO:0000166, GO:0005515	1	GO:0008150
	1236	UN01248	AT4G09140	6	GO:0000790, GO:0000795, GO:0005634, GO:0005712, GO:0032389, GO:0032390	4	GO:0005524, GO:0016887, GO:0030674, GO:0030983	29	GO:0000278, GO:0000724, GO:0006200, GO:0006261, GO:0006275, GO:0006298, GO:0006302, GO:0006306, GO:0006312, GO:0007062, GO:0007129, GO:0007131, GO:0009555, GO:0009560, GO:0009737, GO:0009793, GO:0009845, GO:0010154, GO:0010162, GO:0010564, GO:0016444, GO:0016568, GO:0031047, GO:0042138, GO:0045132, GO:0048316, GO:0048366, GO:0048825, GO:0051726
	1237	UN01249	AT3G63010	1	GO:0005634	2	GO:0005515, GO:0016787	33	GO:0000165, GO:0000303, GO:0006612, GO:0007154, GO:0007165, GO:0008152, GO:0008219, GO:0009409, GO:0009414, GO:0009723, GO:0009733, GO:0009737, GO:0009738, GO:0009739, GO:0009740, GO:0009753, GO:0009755, GO:0009845, GO:0009862, GO:0009863, GO:0009867, GO:0009873, GO:0009939, GO:0010162, GO:0010325, GO:0010363, GO:0010476, GO:0030968, GO:0031348, GO:0042538, GO:0043069, GO:0048444, GO:0050832
	1238	UN01250	AT1G49340	4	GO:0005737, GO:0005886, GO:0009506, GO:0048471	8	GO:0004430, GO:0005546, GO:0016772, GO:0016773, GO:0035004, GO:0051015, GO:0070273, GO:0070300	3	GO:0006468, GO:0046854, GO:0048015
	1239	UN01251	AT4G26190	1	GO:0005634	1	GO:0003674	1	GO:0008150
	1240	UN01252	AT1G26370	1	GO:0005634	6	GO:0000166, GO:0003676, GO:0003724, GO:0004386, GO:0005524, GO:0017111	---	NA
	1241	UN01253	AT1G09830	2	GO:0009507, GO:0009570	5	GO:0003824, GO:0004637, GO:0005524, GO:0016874, GO:0046872	2	GO:0006164, GO:0009113
	1242	UN01254	AT3G51895	1	GO:0009507	1	GO:0015116	1	GO:0008272
	1243	UN01255	AT1G51580	---	NA	2	GO:0003676, GO:0003723	---	NA
	1244	UN01256	AT4G31200	2	GO:0005737, GO:0048046	1	GO:0003723	1	GO:0006396
	1245	UN01257	AT3G47000	2	GO:0005576, GO:0005829	1	GO:0004553	1	GO:0005975
	1246	UN01258	AT5G64390	1	GO:0005634	2	GO:0003676, GO:0003723	---	NA
	1247	UN01259	AT1G51310	2	GO:0005737, GO:0009507	2	GO:0004808, GO:0016740	2	GO:0006396, GO:0008033
	1248	UN01260	AT4G05020	2	GO:0005739, GO:0031314	4	GO:0005509, GO:0015036, GO:0016491, GO:0050660	1	GO:0055114
	1249	UN01261	AT2G22680	1	GO:0005576	2	GO:0004842, GO:0008270	3	GO:0009062, GO:0009690, GO:0016132
	1250	UN01262	AT4G30310	3	GO:0005737, GO:0005739, GO:0009507	2	GO:0016773, GO:0019200	1	GO:0005975
	1251	UN01263	AT1G16330	1	GO:0005634	2	GO:0004693, GO:0005515	2	GO:0010440, GO:0051726
	1252	UN01264	AT1G06820	1	GO:0009507	4	GO:0009055, GO:0016491, GO:0016853, GO:0046608	3	GO:0009662, GO:0016117, GO:0055114
	1253	UN01265	AT4G15880	1	GO:0005634	2	GO:0008234, GO:0016929	8	GO:0006406, GO:0006508, GO:0009909, GO:0009911, GO:0010074, GO:0010413, GO:0016926, GO:0045492
	1254	UN01266	AT5G10180	2	GO:0016020, GO:0016021	3	GO:0005215, GO:0008271, GO:0015116	8	GO:0006810, GO:0008272, GO:0009684, GO:0019344, GO:0019761, GO:0030003, GO:0055085, GO:0070838
	1255	UN01267	AT4G17150	2	GO:0005634, GO:0005737	1	GO:0004177	1	GO:0006508
	1256	UN01268	AT4G16280	3	GO:0000785, GO:0005634, GO:0005737	3	GO:0000166, GO:0003676, GO:0003723	10	GO:0007062, GO:0009553, GO:0009790, GO:0009793, GO:0009909, GO:0010228, GO:0031048, GO:0040029, GO:0045132, GO:0048316
	1257	UN01269	AT2G31260	1	GO:0005634	---	NA	7	GO:0006635, GO:0006914, GO:0009407, GO:0043161, GO:0050832, GO:0051788, GO:0080129
	1258	UN01270	AT4G18030	5	GO:0005768, GO:0005774, GO:0005794, GO:0005802, GO:0009505	1	GO:0008168	2	GO:0019288, GO:0042546
	1259	UN01271	AT5G46050	2	GO:0005886, GO:0016020	3	GO:0005215, GO:0042936, GO:0042937	12	GO:0006857, GO:0009611, GO:0009737, GO:0009751, GO:0009753, GO:0042538, GO:0042742, GO:0042938, GO:0042939, GO:0043201, GO:0080052, GO:0080053
	1260	UN01272	AT2G36370	---	NA	1	GO:0004842	1	GO:0006511
	1261	UN01273	AT5G40340	3	GO:0005634, GO:0005730, GO:0009506	1	GO:0003674	---	NA
	1262	UN01274	AT2G17980	1	GO:0005829	1	GO:0008565	4	GO:0006904, GO:0009306, GO:0009630, GO:0016192
	1263	UN01275	AT3G11710	3	GO:0005737, GO:0005829, GO:0009506	5	GO:0000166, GO:0003676, GO:0004812, GO:0004824, GO:0005524	5	GO:0006418, GO:0006430, GO:0009165, GO:0009640, GO:0010388
	1264	UN01276	AT1G08410	---	NA	1	GO:0005525	1	GO:0008150
	1265	UN01277	AT4G16650	3	GO:0005768, GO:0005794, GO:0005802	1	GO:0016757	1	GO:0008150
	1266	UN01278	AT5G23490	1	GO:0005634	1	GO:0003674	1	GO:0008150
	1267	UN01279	AT1G12430	1	GO:0009574	2	GO:0003777, GO:0005524	6	GO:0007018, GO:0009855, GO:0009887, GO:0010051, GO:0048439, GO:0048519
	1268	UN01280	AT2G44900	1	GO:0005634	2	GO:0004842, GO:0005515	1	GO:0048527
	1269	UN01281	AT3G46740	7	GO:0005774, GO:0009507, GO:0009536, GO:0009941, GO:0010006, GO:0016020, GO:0031359	1	GO:0015450	5	GO:0009658, GO:0045036, GO:0045037, GO:0048481, GO:0048598
	1270	UN01282	AT4G38900	2	GO:0005634, GO:0005829	4	GO:0003677, GO:0003700, GO:0043565, GO:0046983	3	GO:0006355, GO:0009410, GO:0030968
	1271	UN01283	AT3G06550	2	GO:0005783, GO:0005794	1	GO:0003674	3	GO:0009737, GO:0009834, GO:0050832
	1272	UN01284	AT2G25180	1	GO:0005634	2	GO:0000156, GO:0003700	10	GO:0009735, GO:0009736, GO:0010082, GO:0010380, GO:0031537, GO:0048364, GO:0048367, GO:0071368, GO:0080022, GO:0080113
	1273	UN01285	AT5G65470	1	GO:0005794	1	GO:0016757	---	NA
	1274	UN01286	AT2G46900	2	GO:0005634, GO:0005829	1	GO:0003674	1	GO:0008150
	1275	UN01287	AT3G22980	2	GO:0005737, GO:0005829	3	GO:0003924, GO:0005525, GO:0008135	---	NA
	1276	UN01288	AT2G39435	2	GO:0005634, GO:0048046	1	GO:0003674	1	GO:0008150
	1277	UN01289	AT5G54440	1	GO:0005886	1	GO:0003674	---	NA
	1278	UN01290	AT5G63380	1	GO:0005777	3	GO:0003824, GO:0004321, GO:0016207	---	NA
	1279	UN01291	AT3G11240	1	GO:0005634	1	GO:0004057	5	GO:0009737, GO:0010029, GO:0016598, GO:0019243, GO:0050994
	1280	UN01292	AT1G77180	2	GO:0005634, GO:0005730	1	GO:0005515	9	GO:0000956, GO:0006499, GO:0008380, GO:0009651, GO:0009737, GO:0010228, GO:0010555, GO:0042752, GO:0045893
	1281	UN01293	AT3G09580	2	GO:0009507, GO:0009941	1	GO:0016491	3	GO:0010103, GO:0016556, GO:0055114
	1282	UN01294	AT1G53440	1	GO:0005886	6	GO:0004672, GO:0004674, GO:0004713, GO:0005524, GO:0016301, GO:0016772	1	GO:0006468
	1283	UN01295	AT1G21580	1	GO:0005634	2	GO:0003676, GO:0008270	1	GO:0008150
	1284	UN01296	AT5G43500	1	GO:0005737	---	NA	1	GO:0010228
	1285	UN01297	AT4G26090	1	GO:0005886	4	GO:0000166, GO:0005515, GO:0017111, GO:0043531	24	GO:0000165, GO:0006612, GO:0006952, GO:0009595, GO:0009617, GO:0009626, GO:0009697, GO:0009862, GO:0009863, GO:0009867, GO:0009963, GO:0010200, GO:0010310, GO:0010363, GO:0016045, GO:0031347, GO:0031348, GO:0042742, GO:0043069, GO:0043900, GO:0045087, GO:0050776, GO:0050832, GO:0051707
	1286	UN01298	AT1G73990	6	GO:0005886, GO:0009507, GO:0009534, GO:0009535, GO:0009941, GO:0016021	2	GO:0004252, GO:0008233	3	GO:0006465, GO:0006508, GO:0009642
	1287	UN01299	AT1G57770	2	GO:0005739, GO:0009507	2	GO:0016491, GO:0046608	2	GO:0016117, GO:0055114
	1288	UN01300	AT3G52200	2	GO:0005739, GO:0045254	3	GO:0004742, GO:0005524, GO:0016746	7	GO:0006086, GO:0006090, GO:0008152, GO:0009744, GO:0009749, GO:0009750, GO:0010359
	1289	UN01301	AT5G42740	2	GO:0005737, GO:0005829	1	GO:0004347	7	GO:0006094, GO:0006096, GO:0009744, GO:0009813, GO:0009817, GO:0010224, GO:0046686
	1290	UN01302	AT1G23080	4	GO:0005886, GO:0009506, GO:0016020, GO:0016021	3	GO:0005215, GO:0009672, GO:0010329	16	GO:0000271, GO:0007389, GO:0008361, GO:0009825, GO:0009926, GO:0009932, GO:0009942, GO:0010015, GO:0010583, GO:0010817, GO:0040007, GO:0043481, GO:0048364, GO:0048767, GO:0055085, GO:0071555
	1291	UN01303	AT1G20920	1	GO:0005634	4	GO:0003676, GO:0004386, GO:0005524, GO:0008026	---	NA
	1292	UN01304	AT1G76460	1	GO:0005634	3	GO:0000166, GO:0003676, GO:0003723	2	GO:0008150, GO:0048573
	1293	UN01305	AT4G18020	1	GO:0005634	3	GO:0000156, GO:0003700, GO:0005515	4	GO:0000160, GO:0006355, GO:0007623, GO:0009736
	1294	UN01306	AT5G65685	1	GO:0009507	1	GO:0009011	---	NA
	1295	UN01307	AT2G47240	2	GO:0005634, GO:0005783	3	GO:0003824, GO:0004467, GO:0031957	8	GO:0001676, GO:0006631, GO:0006633, GO:0009627, GO:0010025, GO:0010103, GO:0010143, GO:0034976
	1296	UN01308	AT2G28250	4	GO:0005768, GO:0005886, GO:0010008, GO:0012505	6	GO:0004672, GO:0004674, GO:0005524, GO:0016301, GO:0016772, GO:0051020	9	GO:0006468, GO:0007155, GO:0010014, GO:0010089, GO:0010090, GO:0044036, GO:0045010, GO:0048765, GO:0071555
	1297	UN01309	AT1G33050	2	GO:0005739, GO:0009507	1	GO:0003674	4	GO:0006487, GO:0007165, GO:0008150, GO:0009755
	1298	UN01310	AT2G37040	1	GO:0005737	3	GO:0003824, GO:0016841, GO:0045548	17	GO:0006559, GO:0006598, GO:0006952, GO:0006979, GO:0009058, GO:0009555, GO:0009611, GO:0009698, GO:0009699, GO:0009805, GO:0009819, GO:0009963, GO:0010224, GO:0042398, GO:0046244, GO:0046274, GO:0080167
	1299	UN01311	AT1G31770	1	GO:0016020	5	GO:0000166, GO:0005524, GO:0016887, GO:0017111, GO:0042626	---	NA
	1300	UN01312	AT3G59110	2	GO:0005886, GO:0009506	5	GO:0004672, GO:0004674, GO:0005524, GO:0016301, GO:0016772	2	GO:0006468, GO:0046777
	1301	UN01313	AT2G16940	2	GO:0005634, GO:0005829	3	GO:0000166, GO:0003676, GO:0003723	2	GO:0000398, GO:0006397
	1302	UN01314	AT2G40700	1	GO:0005634	4	GO:0003676, GO:0004386, GO:0005524, GO:0008026	10	GO:0006312, GO:0006406, GO:0006606, GO:0006626, GO:0009560, GO:0009561, GO:0009640, GO:0010388, GO:0042991, GO:0051604
	1303	UN01315	AT3G16785	1	GO:0005737	3	GO:0003824, GO:0004630, GO:0005543	19	GO:0000165, GO:0006612, GO:0007154, GO:0008152, GO:0009409, GO:0009738, GO:0009862, GO:0009867, GO:0010363, GO:0016036, GO:0019375, GO:0030968, GO:0031348, GO:0042631, GO:0043069, GO:0048193, GO:0048364, GO:0048527, GO:0050832
	1304	UN01316	AT3G12280	2	GO:0005634, GO:0005829	3	GO:0003677, GO:0005515, GO:0008134	19	GO:0000082, GO:0001558, GO:0001708, GO:0006261, GO:0006349, GO:0008356, GO:0009553, GO:0009555, GO:0009567, GO:0009960, GO:0010090, GO:0022619, GO:0032875, GO:0042023, GO:0048366, GO:0051302, GO:0051726, GO:0051783, GO:2000036
	1305	UN01317	AT4G31850	---	NA	---	NA	14	GO:0000023, GO:0000272, GO:0005982, GO:0006098, GO:0006655, GO:0008150, GO:0009664, GO:0009902, GO:0010027, GO:0010075, GO:0019252, GO:0019288, GO:0034660, GO:0046777
	1306	UN01318	AT5G37350	1	GO:0005737	4	GO:0003824, GO:0004674, GO:0005524, GO:0016772	---	NA
	1307	UN01319	AT2G32700	1	GO:0005634	1	GO:0003713	6	GO:0006355, GO:0009790, GO:0009827, GO:0009908, GO:0045892, GO:0048358
	1308	UN01320	AT5G53450	1	GO:0009507	5	GO:0004672, GO:0005198, GO:0005524, GO:0016301, GO:0016772	1	GO:0006468
	1309	UN01321	AT4G19120	3	GO:0005768, GO:0005794, GO:0005802	1	GO:0008168	4	GO:0009269, GO:0009409, GO:0009651, GO:0009737
	1310	UN01322	AT1G64880	6	GO:0005622, GO:0005739, GO:0005768, GO:0005794, GO:0005802, GO:0005840	2	GO:0003723, GO:0003735	2	GO:0006412, GO:0009220
	1311	UN01323	AT3G51640	1	GO:0005634	1	GO:0003674	1	GO:0008150
	1312	UN01324	AT5G20990	2	GO:0005737, GO:0005829	1	GO:0030151	15	GO:0000165, GO:0006612, GO:0006777, GO:0007154, GO:0009409, GO:0009734, GO:0009738, GO:0009862, GO:0009867, GO:0010363, GO:0030968, GO:0031348, GO:0032324, GO:0043069, GO:0050832
	1313	UN01325	AT2G31240	1	GO:0009507	---	NA	7	GO:0006457, GO:0008150, GO:0009220, GO:0009408, GO:0009644, GO:0034976, GO:0042542
	1314	UN01326	AT1G70940	4	GO:0005886, GO:0009986, GO:0012506, GO:0016328	2	GO:0005215, GO:0009672	23	GO:0000271, GO:0007389, GO:0008356, GO:0008361, GO:0009416, GO:0009606, GO:0009630, GO:0009825, GO:0009926, GO:0009932, GO:0009958, GO:0010015, GO:0010082, GO:0010218, GO:0010315, GO:0010817, GO:0040007, GO:0043481, GO:0048364, GO:0048765, GO:0048766, GO:0048767, GO:0071555
	1315	UN01327	AT5G58700	1	GO:0005886	3	GO:0004435, GO:0004629, GO:0008081	---	NA
	1316	UN01328	AT3G47340	1	GO:0005737	1	GO:0004066	8	GO:0006529, GO:0009063, GO:0009416, GO:0009646, GO:0009744, GO:0009749, GO:0009750, GO:0043617
	1317	UN01329	AT5G17530	4	GO:0005737, GO:0005829, GO:0009507, GO:0009570	2	GO:0004610, GO:0016868	2	GO:0005975, GO:0006048
	1318	UN01330	AT2G47940	6	GO:0005739, GO:0009507, GO:0009533, GO:0009535, GO:0009570, GO:0009941	3	GO:0003824, GO:0004252, GO:0008236	6	GO:0006508, GO:0009658, GO:0010075, GO:0010206, GO:0019288, GO:0030163
	1319	UN01331	AT5G19620	6	GO:0005739, GO:0009507, GO:0009536, GO:0009941, GO:0016020, GO:0019867	1	GO:0003674	3	GO:0009658, GO:0009793, GO:0010207
	1320	UN01332	AT2G43020	---	NA	2	GO:0008131, GO:0046592	5	GO:0006598, GO:0009409, GO:0009414, GO:0009737, GO:0055114
	1321	UN01333	AT4G13250	1	GO:0009507	4	GO:0000166, GO:0005515, GO:0016491, GO:0034256	3	GO:0008152, GO:0010304, GO:0015996
	1322	UN01334	AT3G19240	1	GO:0005737	1	GO:0003674	1	GO:0006499
	1323	UN01335	AT4G00370	5	GO:0009507, GO:0009536, GO:0009706, GO:0009941, GO:0016021	2	GO:0005315, GO:0008514	2	GO:0006098, GO:0055085
	1324	UN01336	AT4G36850	1	GO:0016020	---	NA	1	GO:0008150
	1325	UN01337	AT2G34640	4	GO:0005634, GO:0009295, GO:0009507, GO:0009508	1	GO:0003674	3	GO:0008283, GO:0042793, GO:0045893
	1326	UN01338	AT3G54860	2	GO:0005829, GO:0009705	1	GO:0008565	8	GO:0006623, GO:0006904, GO:0006944, GO:0007030, GO:0007033, GO:0009306, GO:0016192, GO:0048193
	1327	UN01339	AT1G77220	---	NA	---	NA	1	GO:0008150
	1328	UN01340	AT3G16810	2	GO:0005634, GO:0005730	1	GO:0003723	3	GO:0001510, GO:0006406, GO:0006606
	1329	UN01341	AT5G01710	---	NA	1	GO:0008168	3	GO:0006944, GO:0008152, GO:0048193
	1330	UN01342	AT4G24490	2	GO:0005737, GO:0005829	1	GO:0008318	2	GO:0018342, GO:0046686
	1331	UN01343	AT1G28260	1	GO:0005634	---	NA	1	GO:0008150
	1332	UN01344	AT4G16580	1	GO:0005739	1	GO:0003824	---	NA
	1333	UN01345	AT5G43630	1	GO:0005634	3	GO:0003676, GO:0003677, GO:0008270	4	GO:0006352, GO:0006355, GO:0016570, GO:0040007
	1334	UN01346	AT3G03560	2	GO:0005634, GO:0005886	---	NA	---	NA
	1335	UN01347	AT1G68920	1	GO:0005634	1	GO:0003700	1	GO:0006355
	1336	UN01348	AT2G38440	3	GO:0005737, GO:0005886, GO:0031209	2	GO:0003779, GO:0005515	25	GO:0000003, GO:0000278, GO:0003002, GO:0006325, GO:0007131, GO:0007155, GO:0009887, GO:0009888, GO:0009965, GO:0010014, GO:0010090, GO:0010091, GO:0010638, GO:0016049, GO:0016337, GO:0030036, GO:0033043, GO:0033044, GO:0045010, GO:0045595, GO:0048449, GO:0048589, GO:0048765, GO:0051127, GO:0071555
	1337	UN01349	AT5G15080	1	GO:0005886	5	GO:0004672, GO:0004674, GO:0005524, GO:0016301, GO:0016772	2	GO:0006468, GO:0006499
	1338	UN01350	AT4G14605	1	GO:0005739	1	GO:0003674	4	GO:0006970, GO:0009651, GO:0009658, GO:0009737
	1339	UN01351	AT2G14255	2	GO:0005794, GO:0016020	1	GO:0008270	1	GO:0008150
	1340	UN01352	AT2G05810	1	GO:0005575	---	NA	---	NA
	1341	UN01353	AT1G58100	1	GO:0005634	2	GO:0001047, GO:0003700	1	GO:0006355
	1342	UN01354	AT3G21690	3	GO:0005774, GO:0005886, GO:0016020	3	GO:0005215, GO:0015238, GO:0015297	4	GO:0006855, GO:0009610, GO:0015824, GO:0055085
	1343	UN01355	AT5G17410	3	GO:0000922, GO:0005634, GO:0005815	---	NA	1	GO:0000226
	1344	UN01356	AT1G63850	1	GO:0005634	---	NA	1	GO:0008150
	1345	UN01357	AT5G57580	1	GO:0005634	1	GO:0005516	---	NA
	1346	UN01358	AT2G33580	2	GO:0005576, GO:0005886	2	GO:0008061, GO:0016301	2	GO:0010200, GO:0071323
	1347	UN01359	AT5G44800	2	GO:0005634, GO:0009506	6	GO:0003676, GO:0003677, GO:0003682, GO:0004386, GO:0005524, GO:0008270	1	GO:0006333
	1348	UN01360	AT4G31540	3	GO:0000145, GO:0005737, GO:0005829	---	NA	2	GO:0006887, GO:0006904
	1349	UN01361	AT3G53920	1	GO:0009507	5	GO:0001053, GO:0003677, GO:0003700, GO:0003899, GO:0016987	5	GO:0006352, GO:0006355, GO:0019685, GO:0071482, GO:2001141
	1350	UN01362	AT5G36890	2	GO:0005829, GO:0009507	4	GO:0003824, GO:0004553, GO:0008422, GO:0043169	5	GO:0005975, GO:0030245, GO:0071281, GO:0071369, GO:0071732
	1351	UN01363	AT1G74750	1	GO:0009507	---	NA	---	NA
	1352	UN01364	AT1G68810	1	GO:0005634	2	GO:0003677, GO:0003700	1	GO:0006355
	1353	UN01365	AT1G71810	3	GO:0005886, GO:0009507, GO:0010287	3	GO:0004672, GO:0005524, GO:0016772	1	GO:0006468
	1354	UN01366	AT4G12420	10	GO:0005576, GO:0005618, GO:0005774, GO:0005886, GO:0009505, GO:0009506, GO:0016020, GO:0031225, GO:0046658, GO:0048046	2	GO:0005507, GO:0016491	11	GO:0000271, GO:0009825, GO:0009932, GO:0010817, GO:0016051, GO:0030243, GO:0043481, GO:0048765, GO:0048767, GO:0055114, GO:0071555
	1355	UN01367	AT4G23180	1	GO:0005886	6	GO:0004672, GO:0004674, GO:0004713, GO:0005524, GO:0016301, GO:0016772	2	GO:0006468, GO:0006995
	1356	UN01368	AT1G31800	2	GO:0009507, GO:0009941	6	GO:0005506, GO:0009055, GO:0010291, GO:0016705, GO:0019825, GO:0020037	10	GO:0000023, GO:0006636, GO:0006655, GO:0015995, GO:0016117, GO:0016123, GO:0019252, GO:0019288, GO:0043085, GO:0055114
	1357	UN01369	AT1G18610	1	GO:0005737	---	NA	1	GO:0008150
	1358	UN01370	AT5G14540	2	GO:0005634, GO:0005829	1	GO:0003674	1	GO:0008150
	1359	UN01371	AT5G58190	1	GO:0005634	---	NA	---	NA
	1360	UN01372	AT1G57600	2	GO:0005739, GO:0016020	1	GO:0016746	3	GO:0006891, GO:0006944, GO:0008150
	1361	UN01373	AT5G25630	1	GO:0009507	---	NA	1	GO:0008150
	1362	UN01374	AT1G02120	2	GO:0005634, GO:0005783	---	NA	2	GO:0042742, GO:0043069
	1363	UN01375	AT5G13760	1	GO:0005886	1	GO:0003674	1	GO:0019344
	1364	UN01376	AT4G19160	2	GO:0005634, GO:0009507	---	NA	1	GO:0008150
	1365	UN01377	AT4G38470	2	GO:0005829, GO:0005886	7	GO:0004672, GO:0004674, GO:0004712, GO:0004713, GO:0005524, GO:0016597, GO:0016772	4	GO:0006468, GO:0007015, GO:0008152, GO:0009658
	1366	UN01378	AT1G76880	1	GO:0005634	2	GO:0003677, GO:0003700	1	GO:0006355
	1367	UN01379	AT1G64050	1	GO:0005634	---	NA	1	GO:0008150
	1368	UN01380	AT5G51710	1	GO:0016021	3	GO:0015079, GO:0015299, GO:0015386	5	GO:0006812, GO:0006813, GO:0006814, GO:0010351, GO:0055085
	1369	UN01381	AT1G30440	1	GO:0005886	1	GO:0004871	1	GO:0009416
	1370	UN01382	AT3G02650	1	GO:0005739	1	GO:0003674	6	GO:0008150, GO:0009220, GO:0009640, GO:0009909, GO:0010388, GO:0034968
	1371	UN01383	AT5G61970	2	GO:0005634, GO:0005829	---	NA	---	NA
	1372	UN01384	AT5G42690	1	GO:0005739	---	NA	---	NA
	1373	UN01385	AT2G40700	1	GO:0005634	4	GO:0003676, GO:0004386, GO:0005524, GO:0008026	10	GO:0006312, GO:0006406, GO:0006606, GO:0006626, GO:0009560, GO:0009561, GO:0009640, GO:0010388, GO:0042991, GO:0051604
	1374	UN01386	AT2G33360	2	GO:0005634, GO:0005773	1	GO:0003674	1	GO:0008150
	1375	UN01387	AT4G29360	3	GO:0005886, GO:0031225, GO:0046658	3	GO:0003824, GO:0004553, GO:0043169	13	GO:0000226, GO:0000911, GO:0005975, GO:0006306, GO:0006346, GO:0009909, GO:0009965, GO:0016570, GO:0031047, GO:0031048, GO:0042127, GO:0048449, GO:0051567
	1376	UN01388	AT2G48060	1	GO:0009507	1	GO:0003674	1	GO:0008150
	1377	UN01389	AT1G01320	1	GO:0005737	---	NA	1	GO:0016556
	1378	UN01390	AT1G72550	3	GO:0005737, GO:0005829, GO:0009328	5	GO:0000166, GO:0000287, GO:0003723, GO:0004826, GO:0005524	1	GO:0006432
	1379	UN01391	AT5G53460	4	GO:0005739, GO:0009507, GO:0009536, GO:0009570	12	GO:0000166, GO:0003824, GO:0005506, GO:0010181, GO:0015930, GO:0016040, GO:0016491, GO:0016638, GO:0016639, GO:0045181, GO:0050660, GO:0051536	11	GO:0006094, GO:0006096, GO:0006537, GO:0006807, GO:0008152, GO:0009651, GO:0019676, GO:0042128, GO:0046686, GO:0048589, GO:0055114
	1380	UN01392	AT1G56180	1	GO:0009507	---	NA	1	GO:0008150
	1381	UN01393	AT3G02130	1	GO:0005886	5	GO:0004672, GO:0004674, GO:0005524, GO:0016301, GO:0016772	13	GO:0006468, GO:0007169, GO:0009409, GO:0009414, GO:0009808, GO:0009846, GO:0009942, GO:0009945, GO:0010073, GO:0010152, GO:0048508, GO:0048653, GO:0051260
	1382	UN01394	AT3G06980	2	GO:0005634, GO:0009507	4	GO:0003676, GO:0004386, GO:0005524, GO:0008026	8	GO:0006364, GO:0006399, GO:0006655, GO:0009658, GO:0009793, GO:0010103, GO:0016226, GO:0019288
	1383	UN01395	AT1G09530	1	GO:0005634	4	GO:0003677, GO:0003700, GO:0005515, GO:0042802	9	GO:0006355, GO:0007165, GO:0007623, GO:0009630, GO:0009639, GO:0009704, GO:0009740, GO:0010017, GO:0031539
	1384	UN01396	AT5G56270	1	GO:0005634	2	GO:0003700, GO:0043565	---	NA
	1385	UN01397	AT3G19895	1	GO:0005634	1	GO:0003674	1	GO:0008150
	1386	UN01398	AT3G06880	1	GO:0009507	1	GO:0000166	---	NA
	1387	UN01399	AT1G26230	4	GO:0005737, GO:0009507, GO:0009570, GO:0009941	1	GO:0005524	9	GO:0000023, GO:0006457, GO:0006655, GO:0016556, GO:0019252, GO:0019288, GO:0042026, GO:0043085, GO:0044267
	1388	UN01400	AT3G28730	3	GO:0005634, GO:0005719, GO:0035101	2	GO:0003677, GO:0003700	21	GO:0000394, GO:0006306, GO:0006342, GO:0006346, GO:0006366, GO:0007267, GO:0009616, GO:0009855, GO:0009887, GO:0010014, GO:0010050, GO:0010051, GO:0010073, GO:0010228, GO:0010267, GO:0016246, GO:0016569, GO:0031047, GO:0035196, GO:0048439, GO:0048519
	1389	UN01401	AT3G28770	1	GO:0005634	1	GO:0003674	3	GO:0008150, GO:0009827, GO:0009860
	1390	UN01402	AT1G21660	1	GO:0005634	1	GO:0031072	---	NA
	1391	UN01403	AT1G78130	3	GO:0005739, GO:0016020, GO:0016021	2	GO:0005351, GO:0015144	3	GO:0009567, GO:0015706, GO:0055085
	1392	UN01404	AT5G58520	1	GO:0005737	5	GO:0004672, GO:0004712, GO:0005524, GO:0016301, GO:0016772	---	NA
	1393	UN01405	AT5G59980	2	GO:0005634, GO:0005739	3	GO:0000213, GO:0003824, GO:0004540	---	NA
	1394	UN01406	AT1G31780	3	GO:0005622, GO:0005794, GO:0005829	1	GO:0003674	2	GO:0006891, GO:0006944
	1395	UN01407	AT5G27270	---	NA	---	NA	1	GO:0008150
	1396	UN01408	AT5G06830	1	GO:0005634	1	GO:0003674	1	GO:0008150
	1397	UN01409	AT5G63870	2	GO:0005634, GO:0005737	2	GO:0004722, GO:0016787	---	NA
	1398	UN01410	AT2G28000	9	GO:0005737, GO:0005739, GO:0009507, GO:0009570, GO:0009579, GO:0009941, GO:0016020, GO:0022626, GO:0048046	1	GO:0005524	8	GO:0006457, GO:0009658, GO:0009790, GO:0009793, GO:0016226, GO:0042026, GO:0044267, GO:0048481
	1399	UN01411	AT5G45300	2	GO:0005634, GO:0005737	4	GO:0003700, GO:0003824, GO:0016161, GO:0043169	3	GO:0000272, GO:0005975, GO:0048831
	1400	UN01412	AT3G51480	3	GO:0005576, GO:0016020, GO:0016021	5	GO:0004965, GO:0004970, GO:0005215, GO:0005217, GO:0005234	5	GO:0006810, GO:0006874, GO:0007186, GO:0009416, GO:0030003
	1401	UN01413	AT3G63150	3	GO:0005622, GO:0005739, GO:0005741	3	GO:0003924, GO:0005509, GO:0005525	5	GO:0006499, GO:0007264, GO:0009737, GO:0015031, GO:0019725
	1402	UN01414	AT1G05960	1	GO:0005886	---	NA	1	GO:0008150
	1403	UN01415	AT2G30580	1	GO:0005634	3	GO:0004842, GO:0005515, GO:0008270	3	GO:0009414, GO:0016567, GO:0051865
	1404	UN01416	AT5G57030	1	GO:0009507	2	GO:0016705, GO:0045435	---	NA
	1405	UN01417	AT1G47380	2	GO:0005739, GO:0005829	2	GO:0003824, GO:0004722	---	NA
	1406	UN01418	AT1G48280	1	GO:0009507	---	NA	1	GO:0008150
	1407	UN01419	AT3G48500	6	GO:0005634, GO:0005829, GO:0009295, GO:0009507, GO:0009508, GO:0009570	1	GO:0003723	2	GO:0042793, GO:0045893
	1408	UN01420	AT1G62710	---	NA	1	GO:0004197	2	GO:0006508, GO:0006624
	1409	UN01421	AT3G09770	2	GO:0005737, GO:0005886	3	GO:0004842, GO:0005515, GO:0008270	2	GO:0006499, GO:0080144
	1410	UN01422	AT1G80910	1	GO:0005739	1	GO:0003674	1	GO:0008150
	1411	UN01423	AT4G00570	2	GO:0005739, GO:0009507	8	GO:0004470, GO:0004471, GO:0005515, GO:0005524, GO:0008270, GO:0016652, GO:0042803, GO:0050897	2	GO:0006108, GO:0055114
	1412	UN01424	AT1G09810	1	GO:0005634	1	GO:0003674	1	GO:0008150
	1413	UN01425	AT5G57460	2	GO:0005886, GO:0009507	1	GO:0003674	---	NA
	1414	UN01426	AT5G53550	2	GO:0005737, GO:0005886	2	GO:0015198, GO:0051980	5	GO:0003006, GO:0006857, GO:0009624, GO:0048316, GO:0055085
	1415	UN01427	AT3G10980	2	GO:0005634, GO:0005886	1	GO:0003674	1	GO:0008150
	1416	UN01428	AT1G71110	1	GO:0005576	1	GO:0003674	1	GO:0008150
	1417	UN01429	AT5G63710	1	GO:0005886	4	GO:0004672, GO:0004674, GO:0005524, GO:0016772	---	NA
	1418	UN01430	AT5G25520	1	GO:0005634	---	NA	1	GO:0006351
	1419	UN01431	AT2G30933	1	GO:0005886	1	GO:0003674	1	GO:0008150
	1420	UN01432	AT1G61140	1	GO:0005634	5	GO:0003676, GO:0003677, GO:0004386, GO:0005524, GO:0008270	1	GO:0009553
	1421	UN01433	AT1G21610	1	GO:0005634	1	GO:0003674	3	GO:0006635, GO:0009611, GO:0016558
	1422	UN01434	AT1G77460	1	GO:0005575	---	NA	1	GO:0008150
	1423	UN01435	AT3G26000	---	NA	1	GO:0003674	1	GO:0008150
	1424	UN01436	AT3G51550	5	GO:0005576, GO:0005886, GO:0009506, GO:0016020, GO:0043680	5	GO:0004672, GO:0004674, GO:0005524, GO:0016301, GO:0016772	19	GO:0000902, GO:0006007, GO:0006096, GO:0006468, GO:0006833, GO:0006972, GO:0007030, GO:0009266, GO:0009651, GO:0009791, GO:0010193, GO:0010483, GO:0016049, GO:0030244, GO:0046686, GO:0046777, GO:0048193, GO:0048767, GO:0050832
	1425	UN01437	AT1G04780	2	GO:0005634, GO:0005886	1	GO:0003674	1	GO:0008150
	1426	UN01438	AT1G69550	1	GO:0005622	3	GO:0000166, GO:0017111, GO:0043531	2	GO:0006952, GO:0007165
	1427	UN01439	AT1G75220	5	GO:0005774, GO:0005794, GO:0005886, GO:0009705, GO:0016020	5	GO:0005215, GO:0005351, GO:0015144, GO:0022857, GO:0022891	4	GO:0009694, GO:0009753, GO:0010030, GO:0042593
	1428	UN01440	AT4G18240	1	GO:0009507	2	GO:0009011, GO:0016757	8	GO:0000272, GO:0001666, GO:0005982, GO:0009058, GO:0009250, GO:0009664, GO:0019252, GO:0019375
	1429	UN01441	AT1G64860	1	GO:0009507	6	GO:0001053, GO:0003677, GO:0003700, GO:0003899, GO:0005515, GO:0016987	9	GO:0006352, GO:0006355, GO:0006833, GO:0009651, GO:0009750, GO:0071461, GO:0071482, GO:0080005, GO:2001141
	1430	UN01442	AT2G04865	1	GO:0005634	1	GO:0003674	1	GO:0008150
	1431	UN01443	AT3G62470	1	GO:0005739	1	GO:0003674	1	GO:0008150
	1432	UN01444	AT3G23150	3	GO:0005783, GO:0005789, GO:0016020	8	GO:0000155, GO:0000156, GO:0004673, GO:0004674, GO:0004871, GO:0004872, GO:0005515, GO:0051740	6	GO:0000160, GO:0006355, GO:0007165, GO:0009165, GO:0009873, GO:0010105
	1433	UN01445	AT4G26600	2	GO:0005634, GO:0005730	3	GO:0003723, GO:0008168, GO:0008757	2	GO:0006364, GO:0006606
	1434	UN01446	AT1G16720	3	GO:0009507, GO:0009570, GO:0009941	1	GO:0000166	4	GO:0006413, GO:0010155, GO:0010207, GO:0046777
	1435	UN01447	AT1G28050	2	GO:0005622, GO:0005634	2	GO:0003700, GO:0008270	2	GO:0006355, GO:0007623
	1436	UN01448	AT3G09030	3	GO:0005634, GO:0008076, GO:0016020	1	GO:0005249	1	GO:0006813
	1437	UN01449	AT3G42950	1	GO:0009507	1	GO:0004650	1	GO:0005975
	1438	UN01450	AT5G22400	2	GO:0005622, GO:0009507	1	GO:0030675	1	GO:0007165
	1439	UN01451	AT1G09900	2	GO:0005739, GO:0016020	1	GO:0003674	1	GO:0008150
	1440	UN01452	AT3G15410	1	GO:0005886	---	NA	1	GO:0007165
	1441	UN01453	AT3G11590	1	GO:0005886	---	NA	---	NA
	1442	UN01454	AT1G17760	2	GO:0005622, GO:0005634	2	GO:0003729, GO:0005515	7	GO:0000278, GO:0006396, GO:0006397, GO:0009553, GO:0009630, GO:0031123, GO:0045892
	1443	UN01455	AT5G37310	6	GO:0005576, GO:0005768, GO:0005794, GO:0005802, GO:0009505, GO:0016021	---	NA	---	NA
	1444	UN01456	AT3G03305	1	GO:0005575	2	GO:0004722, GO:0016787	---	NA
	1445	UN01457	AT5G65620	4	GO:0005739, GO:0005829, GO:0009507, GO:0009570	1	GO:0004222	---	NA
	1446	UN01458	AT1G44446	3	GO:0009507, GO:0009706, GO:0042651	5	GO:0005506, GO:0010277, GO:0016491, GO:0016705, GO:0051537	7	GO:0009073, GO:0009965, GO:0015995, GO:0019344, GO:0030154, GO:0045893, GO:0055114
	1447	UN01459	AT3G54660	3	GO:0005739, GO:0009507, GO:0009570	8	GO:0004362, GO:0005507, GO:0005524, GO:0009055, GO:0016491, GO:0016668, GO:0050660, GO:0050661	7	GO:0006626, GO:0006749, GO:0009407, GO:0009658, GO:0045454, GO:0048481, GO:0055114
	1448	UN01460	AT5G13920	1	GO:0005737	2	GO:0003676, GO:0008270	1	GO:0008150
	1449	UN01461	AT1G70520	3	GO:0005576, GO:0005886, GO:0009506	5	GO:0004672, GO:0004674, GO:0005524, GO:0016301, GO:0016772	9	GO:0006457, GO:0006468, GO:0006857, GO:0009408, GO:0009644, GO:0010193, GO:0034976, GO:0042542, GO:0046777
	1450	UN01462	AT1G08760	1	GO:0005575	1	GO:0003674	1	GO:0008150
	1451	UN01463	AT3G03570	2	GO:0005634, GO:0005829	1	GO:0003674	1	GO:0008150
	1452	UN01464	AT5G19130	4	GO:0005634, GO:0005783, GO:0016021, GO:0042765	1	GO:0003923	---	NA
	1453	UN01465	AT2G31880	1	GO:0005886	6	GO:0004672, GO:0004674, GO:0004713, GO:0005524, GO:0016301, GO:0016772	5	GO:0006468, GO:0007169, GO:0010942, GO:0031349, GO:0060862
	1454	UN01466	AT5G63700	1	GO:0005634	2	GO:0003677, GO:0008270	---	NA
	1455	UN01467	AT4G35780	1	GO:0005829	7	GO:0004672, GO:0004674, GO:0004712, GO:0004713, GO:0005524, GO:0016597, GO:0016772	4	GO:0006468, GO:0007015, GO:0008152, GO:0009658
	1456	UN01468	AT3G56990	3	GO:0005634, GO:0005730, GO:0080008	1	GO:0003674	5	GO:0000741, GO:0006406, GO:0006606, GO:0009560, GO:0009561
	1457	UN01469	AT5G53370	1	GO:0005634	2	GO:0004857, GO:0030599	7	GO:0006612, GO:0006833, GO:0009651, GO:0009750, GO:0009963, GO:0010363, GO:0042545
	1458	UN01470	AT4G03020	2	GO:0005737, GO:0080008	1	GO:0000166	1	GO:0008150
	1459	UN01471	AT1G15520	1	GO:0005886	5	GO:0000166, GO:0005524, GO:0016887, GO:0017111, GO:0042626	28	GO:0000165, GO:0006612, GO:0006855, GO:0007165, GO:0009414, GO:0009595, GO:0009697, GO:0009723, GO:0009733, GO:0009737, GO:0009738, GO:0009751, GO:0009753, GO:0009862, GO:0009867, GO:0010193, GO:0010200, GO:0010310, GO:0010363, GO:0015692, GO:0031348, GO:0042538, GO:0042742, GO:0043069, GO:0043900, GO:0046865, GO:0050832, GO:0080168
	1460	UN01472	AT3G57200	1	GO:0009507	1	GO:0016757	1	GO:0008150
	1461	UN01473	AT1G66430	2	GO:0009507, GO:0009570	3	GO:0004747, GO:0016301, GO:0016773	4	GO:0005986, GO:0006014, GO:0019344, GO:0019654
	1462	UN01474	AT5G13400	2	GO:0005886, GO:0016020	1	GO:0005215	1	GO:0006857
	1463	UN01475	AT5G61580	2	GO:0005945, GO:0009507	2	GO:0003872, GO:0005524	---	NA
	1464	UN01476	AT3G61690	1	GO:0005634	1	GO:0016779	2	GO:0000226, GO:0000911
	1465	UN01477	AT5G37590	1	GO:0009507	---	NA	1	GO:0008150
	1466	UN01478	AT4G24200	2	GO:0005634, GO:0005739	1	GO:0003677	1	GO:0006351
	1467	UN01479	AT2G29630	3	GO:0009507, GO:0009536, GO:0009570	3	GO:0003824, GO:0051536, GO:0080041	9	GO:0000023, GO:0006098, GO:0009228, GO:0010266, GO:0016045, GO:0019252, GO:0019288, GO:0019760, GO:0043085
	1468	UN01480	AT1G20780	4	GO:0000151, GO:0005634, GO:0005737, GO:0005886	3	GO:0004842, GO:0005515, GO:0070696	6	GO:0010115, GO:0010150, GO:0010271, GO:0010380, GO:0016567, GO:0090359
	1469	UN01481	AT4G03560	6	GO:0000325, GO:0005773, GO:0005774, GO:0005794, GO:0005886, GO:0016020	4	GO:0005216, GO:0005245, GO:0005262, GO:0005509	13	GO:0006811, GO:0006816, GO:0006944, GO:0007030, GO:0007033, GO:0009556, GO:0009651, GO:0009845, GO:0010119, GO:0019722, GO:0052543, GO:0055085, GO:0080141
	1470	UN01482	AT1G74160	2	GO:0005634, GO:0009506	1	GO:0003674	2	GO:0008150, GO:0010075
	1471	UN01483	AT4G38470	2	GO:0005829, GO:0005886	7	GO:0004672, GO:0004674, GO:0004712, GO:0004713, GO:0005524, GO:0016597, GO:0016772	4	GO:0006468, GO:0007015, GO:0008152, GO:0009658
	1472	UN01484	AT2G02160	1	GO:0005634	2	GO:0003676, GO:0008270	9	GO:0006355, GO:0008150, GO:0009640, GO:0010388, GO:0016567, GO:0016571, GO:0016579, GO:0043687, GO:0045893
	1473	UN01485	AT4G23100	3	GO:0009507, GO:0009536, GO:0009570	1	GO:0004357	19	GO:0002213, GO:0006007, GO:0006094, GO:0006096, GO:0006750, GO:0009408, GO:0009651, GO:0009700, GO:0009753, GO:0009816, GO:0009908, GO:0010193, GO:0019344, GO:0019761, GO:0030244, GO:0042742, GO:0046686, GO:0050832, GO:0052544
	1474	UN01486	AT3G02450	3	GO:0005886, GO:0009941, GO:0016021	6	GO:0000166, GO:0004222, GO:0005524, GO:0008270, GO:0016887, GO:0017111	---	NA
	1475	UN01487	AT2G30110	4	GO:0005634, GO:0005829, GO:0005886, GO:0009506	6	GO:0000166, GO:0003824, GO:0004839, GO:0004842, GO:0005524, GO:0008641	14	GO:0006464, GO:0006486, GO:0006487, GO:0006511, GO:0006635, GO:0006888, GO:0009407, GO:0016567, GO:0043090, GO:0043161, GO:0046686, GO:0051707, GO:0051788, GO:0080129
	1476	UN01488	AT3G14240	1	GO:0005618	2	GO:0004252, GO:0042802	3	GO:0006508, GO:0008152, GO:0043086
	1477	UN01489	AT1G11310	3	GO:0005794, GO:0005886, GO:0009506	1	GO:0005516	20	GO:0000165, GO:0006612, GO:0006952, GO:0008219, GO:0009595, GO:0009617, GO:0009620, GO:0009697, GO:0009817, GO:0009862, GO:0009867, GO:0010200, GO:0010310, GO:0010363, GO:0031348, GO:0042742, GO:0043900, GO:0045087, GO:0045088, GO:0050832
	1478	UN01490	AT2G20190	6	GO:0005737, GO:0005876, GO:0005886, GO:0005938, GO:0009506, GO:0009524	1	GO:0051010	14	GO:0000271, GO:0007026, GO:0007067, GO:0009825, GO:0009832, GO:0009932, GO:0010817, GO:0016049, GO:0030243, GO:0043481, GO:0043622, GO:0048767, GO:0050821, GO:0071555
	1479	UN01491	AT3G05030	2	GO:0005576, GO:0016021	3	GO:0015081, GO:0015385, GO:0015386	7	GO:0006814, GO:0010107, GO:0010351, GO:0015992, GO:0035725, GO:0055075, GO:0090333
	1480	UN01492	AT2G29670	1	GO:0009507	---	NA	---	NA
	1481	UN01493	AT5G57190	2	GO:0005739, GO:0009705	2	GO:0004609, GO:0005509	---	NA
	1482	UN01494	AT5G04840	1	GO:0005634	3	GO:0003677, GO:0003700, GO:0043565	1	GO:0006355
	1483	UN01495	AT5G26780	3	GO:0005739, GO:0005747, GO:0005829	5	GO:0003824, GO:0004372, GO:0008270, GO:0030170, GO:0050897	5	GO:0006544, GO:0006563, GO:0009744, GO:0009749, GO:0009750
	1484	UN01496	AT4G24290	2	GO:0005576, GO:0005886	1	GO:0003674	1	GO:0008150
	1485	UN01497	AT5G58760	2	GO:0005634, GO:0080008	3	GO:0000166, GO:0003676, GO:0008270	---	NA
	1486	UN01498	AT1G52190	2	GO:0005886, GO:0016020	1	GO:0005215	1	GO:0006857
	1487	UN01499	AT3G10840	2	GO:0009507, GO:0009941	2	GO:0003824, GO:0016787	1	GO:0016556
	1488	UN01500	AT4G38120	3	GO:0005634, GO:0005739, GO:0005774	---	NA	1	GO:0008150
	1489	UN01501	AT2G16570	6	GO:0005618, GO:0005829, GO:0009507, GO:0009532, GO:0009536, GO:0009570	1	GO:0004044	4	GO:0008152, GO:0009113, GO:0009116, GO:0009560
	1490	UN01502	AT1G08620	1	GO:0005634	2	GO:0003677, GO:0003700	10	GO:0006355, GO:0006486, GO:0009630, GO:0010228, GO:0010413, GO:0016926, GO:0043687, GO:0045492, GO:0045893, GO:0050665
	1491	UN01503	AT3G54450	2	GO:0005886, GO:0016020	1	GO:0005215	1	GO:0006857
	1492	UN01504	AT3G44330	9	GO:0005739, GO:0005773, GO:0005774, GO:0005783, GO:0005794, GO:0005886, GO:0009506, GO:0016020, GO:0016021	---	NA	4	GO:0006499, GO:0009853, GO:0009966, GO:0016485
	1493	UN01505	AT3G22104	1	GO:0005886	1	GO:0004871	1	GO:0009416
	1494	UN01506	AT2G13560	2	GO:0005739, GO:0009507	8	GO:0004470, GO:0004471, GO:0005515, GO:0005524, GO:0008270, GO:0016652, GO:0042803, GO:0050897	9	GO:0006096, GO:0006108, GO:0006833, GO:0006972, GO:0007030, GO:0009266, GO:0009651, GO:0046686, GO:0055114
	1495	UN01507	AT1G75730	1	GO:0005634	1	GO:0003674	1	GO:0008150
	1496	UN01508	AT5G16340	1	GO:0009507	1	GO:0003824	1	GO:0008152
	1497	UN01509	AT1G56310	2	GO:0005622, GO:0005634	2	GO:0003676, GO:0008408	1	GO:0006139
	1498	UN01510	AT3G57880	4	GO:0005618, GO:0005739, GO:0005783, GO:0009506	1	GO:0003674	1	GO:0000162
	1499	UN01511	AT2G05160	1	GO:0005634	4	GO:0000166, GO:0003676, GO:0003723, GO:0008270	1	GO:0008150
	1500	UN01512	AT4G16390	2	GO:0009507, GO:0009570	---	NA	4	GO:0009658, GO:0031425, GO:0045036, GO:0045727
	1501	UN01513	AT2G44660	1	GO:0005789	2	GO:0016757, GO:0016758	6	GO:0000226, GO:0006457, GO:0009408, GO:0009644, GO:0034976, GO:0042542
	1502	UN01514	AT3G48280	2	GO:0005576, GO:0005794	5	GO:0005506, GO:0009055, GO:0016705, GO:0019825, GO:0020037	1	GO:0055114
	1503	UN01515	AT2G40930	1	GO:0005634	2	GO:0004221, GO:0004843	2	GO:0000956, GO:0006511
	1504	UN01516	AT1G17070	3	GO:0005622, GO:0005634, GO:0031981	2	GO:0003676, GO:0003677	2	GO:0000398, GO:0042752
	1505	UN01517	AT5G67530	2	GO:0000151, GO:0005634	2	GO:0003755, GO:0004842	---	NA
	1506	UN01518	AT5G14260	2	GO:0009507, GO:0009570	1	GO:0003674	1	GO:0008150
	1507	UN01519	AT3G55270	2	GO:0005634, GO:0005829	4	GO:0004725, GO:0008138, GO:0016791, GO:0017017	14	GO:0006470, GO:0006487, GO:0006499, GO:0006888, GO:0006970, GO:0009409, GO:0009651, GO:0010224, GO:0010225, GO:0010374, GO:0016311, GO:0035556, GO:0043090, GO:0048481
	1508	UN01520	AT1G10580	2	GO:0005634, GO:0080008	1	GO:0000166	---	NA
	1509	UN01521	AT1G10510	4	GO:0005739, GO:0009507, GO:0009536, GO:0009941	---	NA	1	GO:0009793
	1510	UN01522	AT1G13750	1	GO:0005576	4	GO:0003993, GO:0004722, GO:0016787, GO:0046872	4	GO:0006569, GO:0009627, GO:0009684, GO:0031347
	1511	UN01523	AT2G34710	1	GO:0005634	3	GO:0003677, GO:0003700, GO:0043565	41	GO:0006355, GO:0007062, GO:0007131, GO:0007155, GO:0009640, GO:0009793, GO:0009845, GO:0009855, GO:0009880, GO:0009909, GO:0009933, GO:0009944, GO:0009955, GO:0009965, GO:0010014, GO:0010051, GO:0010072, GO:0010073, GO:0010075, GO:0010090, GO:0010162, GO:0010182, GO:0010228, GO:0010431, GO:0010564, GO:0016049, GO:0016567, GO:0019915, GO:0033044, GO:0042138, GO:0045010, GO:0045132, GO:0045595, GO:…
	1512	UN01524	AT2G38470	1	GO:0005634	2	GO:0003700, GO:0005515	28	GO:0000165, GO:0002679, GO:0006355, GO:0006612, GO:0006944, GO:0006970, GO:0009408, GO:0009409, GO:0009414, GO:0009595, GO:0009651, GO:0009697, GO:0009862, GO:0009863, GO:0009867, GO:0010120, GO:0010200, GO:0010310, GO:0010363, GO:0010508, GO:0031348, GO:0034605, GO:0035556, GO:0042742, GO:0043069, GO:0043900, GO:0050832, GO:0070370
	1513	UN01525	AT3G63010	1	GO:0005634	2	GO:0005515, GO:0016787	33	GO:0000165, GO:0000303, GO:0006612, GO:0007154, GO:0007165, GO:0008152, GO:0008219, GO:0009409, GO:0009414, GO:0009723, GO:0009733, GO:0009737, GO:0009738, GO:0009739, GO:0009740, GO:0009753, GO:0009755, GO:0009845, GO:0009862, GO:0009863, GO:0009867, GO:0009873, GO:0009939, GO:0010162, GO:0010325, GO:0010363, GO:0010476, GO:0030968, GO:0031348, GO:0042538, GO:0043069, GO:0048444, GO:0050832
	1514	UN01526	AT3G54000	1	GO:0005634	1	GO:0003674	1	GO:0008150
	1515	UN01527	AT3G11830	1	GO:0005829	2	GO:0005524, GO:0051082	8	GO:0006094, GO:0006096, GO:0006457, GO:0009651, GO:0009664, GO:0042545, GO:0044267, GO:0046686
	1516	UN01528	AT5G54650	4	GO:0005618, GO:0005737, GO:0005886, GO:0009524	1	GO:0003779	---	NA
	1517	UN01529	AT4G25650	3	GO:0009507, GO:0009536, GO:0009941	4	GO:0009055, GO:0010277, GO:0016491, GO:0051537	1	GO:0055114
	1518	UN01530	AT1G45207	2	GO:0005634, GO:0005886	1	GO:0003674	1	GO:0008150
	1519	UN01531	AT4G11560	1	GO:0005634	1	GO:0003677	3	GO:0000956, GO:0006351, GO:0009630
	1520	UN01532	AT5G14520	2	GO:0005622, GO:0005634	1	GO:0003713	3	GO:0006606, GO:0042254, GO:0051604
	1521	UN01533	AT3G07050	3	GO:0005634, GO:0005730, GO:0009506	1	GO:0005525	4	GO:0001510, GO:0010077, GO:0045892, GO:0048444
	1522	UN01534	AT5G22820	1	GO:0005634	---	NA	3	GO:0006635, GO:0008150, GO:0016558
	1523	UN01535	AT5G15270	1	GO:0005634	2	GO:0003676, GO:0003723	1	GO:0008150
	1524	UN01536	AT5G49810	2	GO:0005737, GO:0005829	5	GO:0003824, GO:0008168, GO:0008757, GO:0016740, GO:0030170	3	GO:0001887, GO:0009058, GO:0046500
	1525	UN01537	AT1G27100	2	GO:0005634, GO:0005773	1	GO:0003674	4	GO:0006612, GO:0008150, GO:0009963, GO:0010363
	1526	UN01538	AT1G11160	2	GO:0005737, GO:0080008	1	GO:0000166	---	NA
	1527	UN01539	AT2G38330	2	GO:0005886, GO:0016020	3	GO:0005215, GO:0015238, GO:0015297	2	GO:0006855, GO:0055085
	1528	UN01540	AT3G22430	1	GO:0005737	1	GO:0003674	1	GO:0008150
	1529	UN01541	AT1G15520	1	GO:0005886	5	GO:0000166, GO:0005524, GO:0016887, GO:0017111, GO:0042626	28	GO:0000165, GO:0006612, GO:0006855, GO:0007165, GO:0009414, GO:0009595, GO:0009697, GO:0009723, GO:0009733, GO:0009737, GO:0009738, GO:0009751, GO:0009753, GO:0009862, GO:0009867, GO:0010193, GO:0010200, GO:0010310, GO:0010363, GO:0015692, GO:0031348, GO:0042538, GO:0042742, GO:0043069, GO:0043900, GO:0046865, GO:0050832, GO:0080168
	1530	UN01542	AT3G06340	1	GO:0005737	2	GO:0031072, GO:0051082	2	GO:0006457, GO:0006486
	1531	UN01543	AT5G54390	1	GO:0005739	1	GO:0008441	---	NA
	1532	UN01544	AT1G08800	1	GO:0005737	---	NA	1	GO:0006499
	1533	UN01545	AT3G48080	1	GO:0005634	3	GO:0004806, GO:0004871, GO:0016298	3	GO:0006629, GO:0009627, GO:0009697
	1534	UN01546	AT5G26760	1	GO:0005634	1	GO:0003674	4	GO:0007062, GO:0008150, GO:0031048, GO:0045132
	1535	UN01547	AT5G44030	2	GO:0005886, GO:0016020	3	GO:0016757, GO:0016759, GO:0016760	9	GO:0009832, GO:0009834, GO:0010413, GO:0030244, GO:0042546, GO:0042742, GO:0044036, GO:0045492, GO:0050832
	1536	UN01548	AT1G49380	1	GO:0009507	1	GO:0003674	11	GO:0000023, GO:0006655, GO:0009965, GO:0010027, GO:0016117, GO:0016556, GO:0017004, GO:0019252, GO:0019288, GO:0030154, GO:0043085
	1537	UN01549	AT5G58130	1	GO:0005634	3	GO:0000166, GO:0003676, GO:0003723	---	NA
	1538	UN01550	AT1G47240	2	GO:0005634, GO:0016020	3	GO:0005215, GO:0015103, GO:0046873	3	GO:0006810, GO:0006875, GO:0030001
	1539	UN01551	AT5G63200	1	GO:0005575	---	NA	---	NA
	1540	UN01552	AT1G20510	2	GO:0005777, GO:0009507	2	GO:0003824, GO:0016207	7	GO:0008152, GO:0009611, GO:0009620, GO:0009695, GO:0009698, GO:0009753, GO:0010200
	1541	UN01553	AT1G80270	2	GO:0005739, GO:0009941	1	GO:0003677	3	GO:0006606, GO:0008150, GO:0009220
	1542	UN01554	AT5G52560	3	GO:0005829, GO:0009507, GO:0090406	7	GO:0003983, GO:0010491, GO:0016779, GO:0017103, GO:0047338, GO:0047350, GO:0051748	7	GO:0006011, GO:0009226, GO:0009555, GO:0033356, GO:0046398, GO:0046686, GO:0052573
	1543	UN01555	AT5G42310	2	GO:0005739, GO:0009507	---	NA	---	NA
	1544	UN01556	AT1G36280	1	GO:0009570	2	GO:0003824, GO:0004018	3	GO:0006188, GO:0009113, GO:0009152
	1545	UN01557	AT4G02760	1	GO:0005634	1	GO:0003674	1	GO:0008150
	1546	UN01558	AT3G08650	2	GO:0005886, GO:0016020	1	GO:0046873	2	GO:0030001, GO:0055085
	1547	UN01559	AT1G04020	2	GO:0005622, GO:0005634	3	GO:0003677, GO:0003713, GO:0008270	17	GO:0000278, GO:0000724, GO:0006260, GO:0006261, GO:0006275, GO:0006281, GO:0006306, GO:0008283, GO:0009555, GO:0009934, GO:0009965, GO:0016444, GO:0016568, GO:0031047, GO:0048366, GO:0051567, GO:0051726
	1548	UN01560	AT5G01890	1	GO:0005886	5	GO:0004672, GO:0004674, GO:0005524, GO:0016301, GO:0016772	7	GO:0002237, GO:0006468, GO:0007165, GO:0007169, GO:0010075, GO:0010103, GO:0048443
	1549	UN01561	AT3G45140	5	GO:0005737, GO:0009507, GO:0009535, GO:0009570, GO:0009941	2	GO:0005515, GO:0016165	38	GO:0000023, GO:0000096, GO:0006546, GO:0006636, GO:0006733, GO:0006766, GO:0006816, GO:0007030, GO:0008652, GO:0009072, GO:0009106, GO:0009108, GO:0009117, GO:0009269, GO:0009409, GO:0009414, GO:0009416, GO:0009611, GO:0009617, GO:0009620, GO:0009651, GO:0009695, GO:0009737, GO:0009753, GO:0015994, GO:0015995, GO:0016117, GO:0019216, GO:0019252, GO:0019288, GO:0019748, GO:0030003, GO:0031408, GO:…
	1550	UN01562	AT3G51620	1	GO:0005634	1	GO:0003674	1	GO:0008150
	1551	UN01563	AT3G07930	1	GO:0005634	1	GO:0003824	3	GO:0006281, GO:0006284, GO:0006306
	1552	UN01564	AT3G07810	1	GO:0005576	3	GO:0000166, GO:0003676, GO:0003723	---	NA
	1553	UN01565	AT2G30800	1	GO:0005634	4	GO:0003676, GO:0004386, GO:0005524, GO:0008026	2	GO:0000226, GO:0000911
	1554	UN01566	AT3G10980	2	GO:0005634, GO:0005886	1	GO:0003674	1	GO:0008150
	1555	UN01567	AT1G15910	2	GO:0005737, GO:0009506	5	GO:0003677, GO:0003723, GO:0003725, GO:0005515, GO:0043621	1	GO:0080188
	1556	UN01568	AT4G00820	1	GO:0005634	1	GO:0005516	1	GO:0008150
	1557	UN01569	AT1G07910	1	GO:0005634	4	GO:0003972, GO:0004113, GO:0005524, GO:0051731	1	GO:0006388
	1558	UN01570	AT3G10050	1	GO:0009507	3	GO:0003824, GO:0004794, GO:0030170	7	GO:0006094, GO:0006520, GO:0006566, GO:0007010, GO:0008152, GO:0009097, GO:0010498
	1559	UN01571	AT1G72160	3	GO:0005634, GO:0005886, GO:0016021	1	GO:0005215	1	GO:0006810
	1560	UN01572	AT2G02480	3	GO:0005634, GO:0005886, GO:0009360	3	GO:0003677, GO:0003887, GO:0005524	22	GO:0000278, GO:0003002, GO:0007155, GO:0009887, GO:0009888, GO:0010014, GO:0010026, GO:0010090, GO:0010091, GO:0010228, GO:0010638, GO:0016049, GO:0016926, GO:0033043, GO:0033044, GO:0045010, GO:0045595, GO:0048449, GO:0048589, GO:0048765, GO:0050665, GO:0071555
	1561	UN01573	AT2G39130	2	GO:0005774, GO:0005886	1	GO:0015171	---	NA
	1562	UN01574	AT5G57800	2	GO:0005886, GO:0016020	4	GO:0000166, GO:0003824, GO:0005506, GO:0016491	---	NA
	1563	UN01575	AT1G79610	3	GO:0005737, GO:0005768, GO:0016021	2	GO:0015299, GO:0015385	6	GO:0006812, GO:0006814, GO:0006885, GO:0010351, GO:0035725, GO:0055085
	1564	UN01576	AT5G60740	---	NA	5	GO:0000166, GO:0005524, GO:0016887, GO:0017111, GO:0042626	---	NA
	1565	UN01577	AT3G10500	3	GO:0005634, GO:0005737, GO:0005886	1	GO:0003700	7	GO:0007275, GO:0009407, GO:0009819, GO:0010150, GO:0010583, GO:0045893, GO:2000377
	1566	UN01578	AT1G16860	1	GO:0005886	---	NA	---	NA
	1567	UN01579	AT3G60860	3	GO:0005622, GO:0005737, GO:0005829	2	GO:0005085, GO:0005086	3	GO:0016192, GO:0032012, GO:0050790
	1568	UN01580	AT1G12000	6	GO:0005618, GO:0005737, GO:0005829, GO:0005945, GO:0010318, GO:0016020	3	GO:0003872, GO:0005524, GO:0047334	7	GO:0006084, GO:0006085, GO:0006096, GO:0006342, GO:0015979, GO:0046686, GO:0051567
	1569	UN01581	AT1G80630	1	GO:0005634	---	NA	1	GO:0008150
	1570	UN01582	AT5G64500	2	GO:0005739, GO:0016020	1	GO:0003674	---	NA
	1571	UN01583	AT5G64300	3	GO:0009507, GO:0009570, GO:0016020	2	GO:0003935, GO:0008686	---	NA
	1572	UN01584	AT4G02560	1	GO:0005634	3	GO:0003700, GO:0005515, GO:0043565	3	GO:0006355, GO:0009911, GO:0010228
	1573	UN01585	AT1G50410	1	GO:0005634	5	GO:0003676, GO:0003677, GO:0004386, GO:0005524, GO:0008270	5	GO:0000956, GO:0006487, GO:0006816, GO:0010413, GO:0045492
	1574	UN01586	AT5G12080	3	GO:0005634, GO:0005886, GO:0016020	1	GO:0008381	2	GO:0006820, GO:0050982
	1575	UN01587	AT3G23990	5	GO:0005739, GO:0005759, GO:0005774, GO:0005829, GO:0022626	2	GO:0005507, GO:0005524	11	GO:0006457, GO:0006626, GO:0007005, GO:0009408, GO:0009644, GO:0034976, GO:0042026, GO:0042542, GO:0044267, GO:0046686, GO:0051131
	1576	UN01588	AT3G07140	4	GO:0005783, GO:0009507, GO:0016021, GO:0042765	1	GO:0003923	2	GO:0008150, GO:0042732
	1577	UN01589	AT5G53770	1	GO:0005634	2	GO:0003676, GO:0016779	3	GO:0006312, GO:0009560, GO:0009688
	1578	UN01590	AT5G17540	1	GO:0005737	1	GO:0016747	---	NA
	1579	UN01591	AT1G14780	1	GO:0005634	1	GO:0003674	2	GO:0008150, GO:0015824
	1580	UN01592	AT3G47390	1	GO:0009507	3	GO:0008270, GO:0008703, GO:0016787	5	GO:0009231, GO:0009644, GO:0009658, GO:0046443, GO:0055114
	1581	UN01593	AT3G56050	1	GO:0005886	4	GO:0004672, GO:0005524, GO:0016301, GO:0016772	1	GO:0006468
	1582	UN01594	AT2G03667	1	GO:0005575	1	GO:0004066	1	GO:0006529
	1583	UN01595	AT3G27530	7	GO:0000139, GO:0005634, GO:0005737, GO:0005794, GO:0005795, GO:0005829, GO:0016020	1	GO:0008565	9	GO:0000956, GO:0006486, GO:0006886, GO:0007033, GO:0009639, GO:0009791, GO:0032527, GO:0048193, GO:0048280
	1584	UN01596	AT5G35170	4	GO:0009507, GO:0009534, GO:0009535, GO:0009941	5	GO:0004017, GO:0005524, GO:0016776, GO:0019201, GO:0019205	6	GO:0006139, GO:0006354, GO:0009061, GO:0009117, GO:0015979, GO:0046939
	1585	UN01597	AT3G26380	4	GO:0005576, GO:0005618, GO:0005737, GO:0009505	3	GO:0003824, GO:0004553, GO:0004557	6	GO:0005975, GO:0005990, GO:0006499, GO:0009311, GO:0016139, GO:0046477
	1586	UN01598	AT3G21310	2	GO:0005634, GO:0016020	1	GO:0016757	---	NA
	1587	UN01599	AT2G35060	3	GO:0005737, GO:0005886, GO:0016020	1	GO:0015079	3	GO:0006813, GO:0009555, GO:0071805
	1588	UN01600	AT3G59630	1	GO:0005737	1	GO:0003674	3	GO:0006865, GO:0015824, GO:0017183
	1589	UN01601	AT4G27260	1	GO:0005737	1	GO:0010279	5	GO:0009733, GO:0010120, GO:0010252, GO:0010583, GO:1901183
	1590	UN01602	AT1G79000	1	GO:0005634	3	GO:0003712, GO:0004402, GO:0008270	6	GO:0006355, GO:0006357, GO:0006473, GO:0009294, GO:0009908, GO:0048573
	1591	UN01603	AT1G65060	1	GO:0005575	2	GO:0003824, GO:0016207	8	GO:0008152, GO:0009411, GO:0009698, GO:0009718, GO:0009744, GO:0009813, GO:0010224, GO:0010584
	1592	UN01604	AT4G09510	2	GO:0005634, GO:0005829	2	GO:0003824, GO:0004564	3	GO:0005987, GO:0010075, GO:0048364
	1593	UN01605	AT1G08060	1	GO:0005634	1	GO:0042803	2	GO:0006342, GO:0006344
	1594	UN01606	AT3G61050	3	GO:0005783, GO:0005886, GO:0031965	2	GO:0008289, GO:0043565	4	GO:0009414, GO:0009651, GO:0009958, GO:0045892
	1595	UN01607	AT2G33490	2	GO:0005634, GO:0005886	1	GO:0003674	1	GO:0008150
	1596	UN01608	AT4G18810	4	GO:0005739, GO:0005773, GO:0009507, GO:0009570	1	GO:0000166	2	GO:0010103, GO:0016556
	1597	UN01609	AT1G30270	5	GO:0005634, GO:0005737, GO:0005829, GO:0005886, GO:0009536	6	GO:0004672, GO:0004674, GO:0005515, GO:0005524, GO:0016301, GO:0016772	14	GO:0000911, GO:0006468, GO:0007165, GO:0007584, GO:0009414, GO:0009723, GO:0009738, GO:0010107, GO:0010118, GO:0016036, GO:0019375, GO:0019722, GO:0035556, GO:0042631
	1598	UN01610	AT1G12570	1	GO:0005576	4	GO:0008812, GO:0016614, GO:0016832, GO:0050660	2	GO:0006066, GO:0055114
	1599	UN01611	AT4G04180	---	NA	4	GO:0000166, GO:0005524, GO:0016887, GO:0017111	---	NA
	1600	UN01612	AT1G71800	1	GO:0005634	5	GO:0000166, GO:0003676, GO:0003723, GO:0003729, GO:0005515	3	GO:0031123, GO:0045892, GO:0048589
	1601	UN01613	AT1G29400	1	GO:0005634	3	GO:0000166, GO:0003676, GO:0003723	4	GO:0006635, GO:0016558, GO:0045836, GO:0045927
	1602	UN01614	AT1G26580	1	GO:0005634	1	GO:0003674	2	GO:0000956, GO:0008150
	1603	UN01615	AT3G54280	1	GO:0005634	4	GO:0003676, GO:0003677, GO:0004386, GO:0005524	1	GO:0009630
	1604	UN01616	AT1G08620	1	GO:0005634	2	GO:0003677, GO:0003700	10	GO:0006355, GO:0006486, GO:0009630, GO:0010228, GO:0010413, GO:0016926, GO:0043687, GO:0045492, GO:0045893, GO:0050665
	1605	UN01617	AT2G29060	1	GO:0005634	1	GO:0003700	1	GO:0006355
	1606	UN01618	AT3G13225	1	GO:0005634	---	NA	1	GO:0008150
	1607	UN01619	AT2G35155	1	GO:0005575	1	GO:0003824	---	NA
	1608	UN01620	AT1G15780	1	GO:0005634	---	NA	4	GO:0001676, GO:0002213, GO:0006633, GO:0009751
	1609	UN01621	AT4G17090	2	GO:0009507, GO:0009570	3	GO:0003824, GO:0016161, GO:0043169	5	GO:0000024, GO:0000272, GO:0005975, GO:0005983, GO:0009409
	1610	UN01622	AT1G73180	2	GO:0005737, GO:0005886	1	GO:0003674	1	GO:0008150
	1611	UN01623	AT5G64440	5	GO:0005773, GO:0005774, GO:0005783, GO:0005794, GO:0005886	3	GO:0004040, GO:0016884, GO:0047412	---	NA
	1612	UN01624	AT3G17450	1	GO:0005634	2	GO:0003677, GO:0046983	1	GO:0008150
	1613	UN01625	AT4G15110	3	GO:0009507, GO:0009570, GO:0009941	5	GO:0005506, GO:0009055, GO:0016705, GO:0019825, GO:0020037	2	GO:0019288, GO:0055114
	1614	UN01626	AT5G46050	2	GO:0005886, GO:0016020	3	GO:0005215, GO:0042936, GO:0042937	12	GO:0006857, GO:0009611, GO:0009737, GO:0009751, GO:0009753, GO:0042538, GO:0042742, GO:0042938, GO:0042939, GO:0043201, GO:0080052, GO:0080053
	1615	UN01627	AT2G46210	---	NA	4	GO:0005506, GO:0016491, GO:0016717, GO:0020037	3	GO:0006629, GO:0006633, GO:0055114
	1616	UN01628	AT1G48520	3	GO:0005739, GO:0009507, GO:0009570	3	GO:0016874, GO:0016884, GO:0050567	2	GO:0006424, GO:0016556
	1617	UN01629	AT4G11160	1	GO:0005622	3	GO:0003743, GO:0003924, GO:0005525	9	GO:0006413, GO:0009165, GO:0009887, GO:0009888, GO:0010228, GO:0010638, GO:0016926, GO:0033044, GO:0050665
	1618	UN01630	AT2G47310	1	GO:0005634	3	GO:0000166, GO:0003676, GO:0003723	1	GO:0000398
	1619	UN01631	AT3G61040	1	GO:0005576	5	GO:0005506, GO:0009055, GO:0016705, GO:0019825, GO:0020037	3	GO:0006569, GO:0009684, GO:0055114
	1620	UN01632	AT4G09730	1	GO:0009507	6	GO:0003676, GO:0004386, GO:0005524, GO:0008026, GO:0016887, GO:0070180	5	GO:0006364, GO:0006399, GO:0009658, GO:0080158, GO:1901259
	1621	UN01633	AT4G32250	3	GO:0005737, GO:0009507, GO:0009536	4	GO:0004672, GO:0005524, GO:0016301, GO:0016772	2	GO:0006468, GO:0010260
	1622	UN01634	AT1G78130	3	GO:0005739, GO:0016020, GO:0016021	2	GO:0005351, GO:0015144	3	GO:0009567, GO:0015706, GO:0055085
	1623	UN01635	AT1G79080	1	GO:0005739	---	NA	1	GO:0008150
	1624	UN01636	AT3G12270	2	GO:0005737, GO:0005829	3	GO:0008168, GO:0008270, GO:0008276	7	GO:0000741, GO:0001510, GO:0006479, GO:0006606, GO:0009220, GO:0009560, GO:0042991
	1625	UN01637	AT5G42080	10	GO:0005737, GO:0005773, GO:0005774, GO:0005829, GO:0005874, GO:0005886, GO:0009504, GO:0009506, GO:0009535, GO:0045334	5	GO:0003924, GO:0005515, GO:0005525, GO:0030276, GO:0043424	7	GO:0000911, GO:0009793, GO:0009920, GO:0010051, GO:0010091, GO:0032880, GO:0072583
	1626	UN01638	AT5G14950	3	GO:0005768, GO:0005794, GO:0005802	6	GO:0003824, GO:0004553, GO:0004559, GO:0008270, GO:0015923, GO:0030246	4	GO:0005975, GO:0006013, GO:0006486, GO:0006487
	1627	UN01639	AT4G27870	3	GO:0005634, GO:0016020, GO:0016021	1	GO:0003674	1	GO:0008150
	1628	UN01640	AT2G01680	1	GO:0005886	---	NA	1	GO:0008150
	1629	UN01641	AT2G23890	1	GO:0009507	1	GO:0008253	2	GO:0008150, GO:0051604
	1630	UN01642	AT1G35670	3	GO:0005634, GO:0005829, GO:0005886	5	GO:0004672, GO:0004674, GO:0004683, GO:0005515, GO:0016301	5	GO:0006468, GO:0009789, GO:0046777, GO:0080092, GO:1901979
	1631	UN01643	AT4G01037	1	GO:0005576	---	NA	---	NA
	1632	UN01644	AT5G37340	1	GO:0005634	1	GO:0008270	1	GO:0008150
	1633	UN01645	AT5G03450	1	GO:0005634	1	GO:0008270	---	NA
	1634	UN01646	AT3G45780	5	GO:0005737, GO:0005773, GO:0005886, GO:0009898, GO:0009986	7	GO:0004672, GO:0004674, GO:0005515, GO:0009882, GO:0010181, GO:0016301, GO:0042802	16	GO:0000160, GO:0006355, GO:0006468, GO:0007165, GO:0009637, GO:0009638, GO:0009644, GO:0009744, GO:0009903, GO:0009904, GO:0010114, GO:0010119, GO:0010155, GO:0010218, GO:0010362, GO:0046777
	1635	UN01647	AT5G41190	2	GO:0005634, GO:0005737	1	GO:0004521	5	GO:0000469, GO:0006364, GO:0006606, GO:0009553, GO:0009555
	1636	UN01648	AT1G34220	---	NA	1	GO:0003674	1	GO:0008150
	1637	UN01649	AT4G22285	2	GO:0005622, GO:0005634	2	GO:0004221, GO:0008270	1	GO:0006511
	1638	UN01650	AT4G38130	1	GO:0005634	2	GO:0004407, GO:0005515	7	GO:0009294, GO:0009405, GO:0009861, GO:0016573, GO:0016575, GO:0045892, GO:2000026
	1639	UN01651	AT3G27325	4	GO:0005739, GO:0005774, GO:0005783, GO:0031227	1	GO:0016788	2	GO:0006505, GO:0006886
	1640	UN01652	AT4G04350	4	GO:0005737, GO:0005739, GO:0009507, GO:0009570	4	GO:0000166, GO:0004812, GO:0004823, GO:0005524	12	GO:0006364, GO:0006399, GO:0006418, GO:0006429, GO:0009658, GO:0009793, GO:0010027, GO:0010103, GO:0010228, GO:0016226, GO:0016556, GO:0048481
	1641	UN01653	AT5G10270	2	GO:0005634, GO:0005829	6	GO:0004672, GO:0004674, GO:0005515, GO:0005524, GO:0016301, GO:0016772	4	GO:0006468, GO:0009615, GO:0010228, GO:0048366
	1642	UN01654	AT4G17330	2	GO:0005634, GO:0009506	1	GO:0003723	3	GO:0000226, GO:0000911, GO:0009630
	1643	UN01655	AT5G62170	1	GO:0005634	1	GO:0003674	---	NA
	1644	UN01656	AT2G23140	3	GO:0000151, GO:0005634, GO:0005871	2	GO:0004842, GO:0019894	1	GO:0016567
	1645	UN01657	AT1G06230	1	GO:0005575	1	GO:0003677	4	GO:0000956, GO:0009294, GO:0045931, GO:0048364
	1646	UN01658	AT3G15090	1	GO:0005739	3	GO:0000166, GO:0008270, GO:0016491	1	GO:0055114
	1647	UN01659	AT1G18700	2	GO:0005783, GO:0009507	1	GO:0031072	2	GO:0006457, GO:0048573
	1648	UN01660	AT3G24430	2	GO:0009507, GO:0009570	1	GO:0005524	13	GO:0000023, GO:0006098, GO:0006364, GO:0009902, GO:0010027, GO:0015979, GO:0015995, GO:0016117, GO:0016226, GO:0019252, GO:0019288, GO:0034660, GO:0043085
	1649	UN01661	AT5G24690	5	GO:0005739, GO:0009507, GO:0009536, GO:0009706, GO:0009941	---	NA	1	GO:0008150
	1650	UN01662	AT2G23760	1	GO:0005634	3	GO:0003677, GO:0003700, GO:0043565	4	GO:0006355, GO:0006499, GO:0009965, GO:0048513
	1651	UN01663	AT4G12640	1	GO:0005634	3	GO:0000166, GO:0003676, GO:0003723	1	GO:0008150
	1652	UN01664	AT1G71070	2	GO:0005794, GO:0016020	2	GO:0008375, GO:0016757	1	GO:0016051
	1653	UN01665	AT3G03060	3	GO:0005618, GO:0005886, GO:0009505	5	GO:0000166, GO:0005524, GO:0008270, GO:0016887, GO:0017111	---	NA
	1654	UN01666	AT3G21060	3	GO:0005634, GO:0005834, GO:0048188	1	GO:0000166	1	GO:0010228
	1655	UN01667	AT2G01820	4	GO:0005576, GO:0005886, GO:0009505, GO:0009506	4	GO:0004672, GO:0004674, GO:0005524, GO:0016772	4	GO:0006468, GO:0009555, GO:0009616, GO:0010050
	1656	UN01668	AT1G72090	3	GO:0005737, GO:0005783, GO:0016020	4	GO:0003824, GO:0016740, GO:0051536, GO:0051539	2	GO:0009451, GO:0043412
	1657	UN01669	AT1G14830	6	GO:0005737, GO:0005886, GO:0005938, GO:0009504, GO:0009506, GO:0016020	2	GO:0003924, GO:0005525	4	GO:0000266, GO:0007005, GO:0010152, GO:0042732
	1658	UN01670	AT5G62810	5	GO:0005634, GO:0005739, GO:0005777, GO:0005829, GO:0005886	2	GO:0005515, GO:0008565	---	NA
	1659	UN01671	AT4G33740	4	GO:0005634, GO:0005768, GO:0005794, GO:0005802	1	GO:0003674	3	GO:0000394, GO:0008150, GO:0009086
	1660	UN01672	AT1G80460	2	GO:0005739, GO:0005829	3	GO:0004370, GO:0016773, GO:0019200	8	GO:0002237, GO:0005975, GO:0006635, GO:0009617, GO:0010188, GO:0019563, GO:0042742, GO:0080167
	1661	UN01673	AT3G06930	2	GO:0005634, GO:0005737	7	GO:0008168, GO:0008469, GO:0016277, GO:0035241, GO:0035242, GO:0042803, GO:0046982	9	GO:0009220, GO:0009909, GO:0010228, GO:0016458, GO:0019919, GO:0034968, GO:0034970, GO:0034971, GO:0034972
	1662	UN01674	AT1G66150	2	GO:0005576, GO:0005886	5	GO:0004672, GO:0004674, GO:0004675, GO:0005524, GO:0016772	2	GO:0006468, GO:0007165
	1663	UN01675	AT3G66658	2	GO:0005737, GO:0005783	2	GO:0004028, GO:0016491	4	GO:0000394, GO:0008152, GO:0009086, GO:0055114
	1664	UN01676	AT5G04710	3	GO:0005773, GO:0009507, GO:0009570	2	GO:0004177, GO:0008270	1	GO:0006508
	1665	UN01677	AT1G66120	1	GO:0005739	2	GO:0003824, GO:0047760	2	GO:0008152, GO:0019605
	1666	UN01678	AT3G51620	1	GO:0005634	1	GO:0003674	1	GO:0008150
	1667	UN01679	AT5G52920	3	GO:0005739, GO:0009507, GO:0009570	4	GO:0000287, GO:0003824, GO:0004743, GO:0030955	6	GO:0006096, GO:0006629, GO:0006633, GO:0010431, GO:0046686, GO:0048316
	1668	UN01680	AT5G35360	3	GO:0009507, GO:0009570, GO:0009941	6	GO:0003824, GO:0003989, GO:0004075, GO:0005524, GO:0016874, GO:0046872	14	GO:0000271, GO:0006084, GO:0006633, GO:0008152, GO:0009611, GO:0009805, GO:0009825, GO:0009932, GO:0010817, GO:0016126, GO:0016132, GO:0043481, GO:0048767, GO:0071555
	1669	UN01681	AT3G27020	2	GO:0005774, GO:0009507	1	GO:0015198	2	GO:0006857, GO:0055085
	1670	UN01682	AT2G38670	3	GO:0005634, GO:0005739, GO:0031307	3	GO:0003824, GO:0004306, GO:0016779	2	GO:0006646, GO:0009058
	1671	UN01683	AT1G71070	2	GO:0005794, GO:0016020	2	GO:0008375, GO:0016757	1	GO:0016051
	1672	UN01684	AT3G53960	2	GO:0005886, GO:0016020	1	GO:0005215	2	GO:0006857, GO:0009718
	1673	UN01685	AT4G31430	5	GO:0005634, GO:0005768, GO:0005794, GO:0005802, GO:0005886	---	NA	2	GO:0000956, GO:0048573
	1674	UN01686	AT5G11430	1	GO:0005634	1	GO:0008270	1	GO:0006351
	1675	UN01687	AT1G67550	1	GO:0005737	4	GO:0009039, GO:0016151, GO:0016787, GO:0016810	2	GO:0006807, GO:0019627
	1676	UN01688	AT5G65200	3	GO:0000151, GO:0005634, GO:0005871	3	GO:0004842, GO:0019894, GO:0070696	---	NA
	1677	UN01689	AT1G19880	1	GO:0005634	1	GO:0008536	1	GO:0008150
	1678	UN01690	AT3G14920	4	GO:0005773, GO:0005774, GO:0009505, GO:0009507	---	NA	1	GO:0008150
	1679	UN01691	AT4G18905	1	GO:0005634	1	GO:0000166	1	GO:0008150
	1680	UN01692	AT5G04060	3	GO:0005768, GO:0005794, GO:0005802	1	GO:0008168	---	NA
	1681	UN01693	AT5G57630	1	GO:0005634	5	GO:0004672, GO:0004674, GO:0005524, GO:0016301, GO:0016772	---	NA
	1682	UN01694	AT4G28300	1	GO:0005634	1	GO:0003674	1	GO:0008150
	1683	UN01695	AT2G28550	1	GO:0005634	2	GO:0003677, GO:0003700	5	GO:0006355, GO:0009651, GO:0009737, GO:0009887, GO:0010228
	1684	UN01696	AT4G01660	2	GO:0005739, GO:0005746	2	GO:0005215, GO:0016772	2	GO:0015996, GO:0017004
	1685	UN01697	AT1G15530	2	GO:0005773, GO:0005886	6	GO:0004672, GO:0004674, GO:0005524, GO:0016301, GO:0016772, GO:0030246	1	GO:0006468
	1686	UN01698	AT4G38380	3	GO:0005886, GO:0009507, GO:0016020	2	GO:0015238, GO:0015297	2	GO:0006855, GO:0055085
	1687	UN01699	AT1G59760	1	GO:0005634	6	GO:0003676, GO:0004386, GO:0005524, GO:0008026, GO:0016817, GO:0016818	24	GO:0000398, GO:0000724, GO:0000741, GO:0006355, GO:0006364, GO:0006406, GO:0006499, GO:0006606, GO:0009560, GO:0009640, GO:0009909, GO:0010074, GO:0010212, GO:0010388, GO:0016567, GO:0016571, GO:0016579, GO:0030422, GO:0031125, GO:0035196, GO:0043687, GO:0045893, GO:0048825, GO:0051301
	1688	UN01700	AT3G05090	2	GO:0005634, GO:0080008	1	GO:0000166	4	GO:0006487, GO:0006635, GO:0010311, GO:0016558
	1689	UN01701	AT4G15900	2	GO:0005634, GO:0080008	2	GO:0000166, GO:0005515	35	GO:0000278, GO:0006355, GO:0006396, GO:0006508, GO:0007062, GO:0009640, GO:0009749, GO:0009755, GO:0009793, GO:0009845, GO:0009870, GO:0009880, GO:0009909, GO:0009933, GO:0010072, GO:0010154, GO:0010162, GO:0010182, GO:0010204, GO:0010228, GO:0010431, GO:0010564, GO:0016567, GO:0019915, GO:0042742, GO:0043687, GO:0045595, GO:0045892, GO:0045893, GO:0048364, GO:0048366, GO:0048825, GO:0050826, GO:…
	1690	UN01702	AT5G01460	3	GO:0005576, GO:0005886, GO:0016020	---	NA	---	NA
	1691	UN01703	AT1G28260	1	GO:0005634	---	NA	1	GO:0008150
	1692	UN01704	AT1G59650	2	GO:0005634, GO:0005886	1	GO:0003674	1	GO:0006499
	1693	UN01705	AT1G22540	2	GO:0005886, GO:0016020	1	GO:0005215	1	GO:0006857
	1694	UN01706	AT1G24560	1	GO:0005737	1	GO:0003674	4	GO:0006486, GO:0006816, GO:0008150, GO:0009630
	1695	UN01707	AT5G06580	1	GO:0005739	10	GO:0003824, GO:0004458, GO:0005524, GO:0008762, GO:0008891, GO:0016491, GO:0016614, GO:0019154, GO:0042802, GO:0050660	2	GO:0051596, GO:0055114
	1696	UN01708	AT3G51550	5	GO:0005576, GO:0005886, GO:0009506, GO:0016020, GO:0043680	5	GO:0004672, GO:0004674, GO:0005524, GO:0016301, GO:0016772	19	GO:0000902, GO:0006007, GO:0006096, GO:0006468, GO:0006833, GO:0006972, GO:0007030, GO:0009266, GO:0009651, GO:0009791, GO:0010193, GO:0010483, GO:0016049, GO:0030244, GO:0046686, GO:0046777, GO:0048193, GO:0048767, GO:0050832
	1697	UN01709	AT1G01650	2	GO:0005886, GO:0016021	2	GO:0004190, GO:0008233	1	GO:0006508
	1698	UN01710	AT2G39810	2	GO:0005634, GO:0005737	1	GO:0004842	27	GO:0006306, GO:0006342, GO:0006346, GO:0006355, GO:0007267, GO:0009409, GO:0009616, GO:0009640, GO:0009793, GO:0009845, GO:0009909, GO:0009933, GO:0010162, GO:0010182, GO:0010228, GO:0010267, GO:0010388, GO:0016246, GO:0016567, GO:0016571, GO:0016579, GO:0019915, GO:0035196, GO:0043687, GO:0045892, GO:0045893, GO:0050826
	1699	UN01711	AT1G51610	2	GO:0016020, GO:0016021	2	GO:0008324, GO:0015562	2	GO:0006812, GO:0055085
	1700	UN01712	AT5G35790	2	GO:0009507, GO:0009570	4	GO:0000166, GO:0004345, GO:0005515, GO:0050661	8	GO:0006006, GO:0009051, GO:0009637, GO:0010155, GO:0015979, GO:0019288, GO:0046777, GO:0055114
	1701	UN01713	AT3G51550	5	GO:0005576, GO:0005886, GO:0009506, GO:0016020, GO:0043680	5	GO:0004672, GO:0004674, GO:0005524, GO:0016301, GO:0016772	19	GO:0000902, GO:0006007, GO:0006096, GO:0006468, GO:0006833, GO:0006972, GO:0007030, GO:0009266, GO:0009651, GO:0009791, GO:0010193, GO:0010483, GO:0016049, GO:0030244, GO:0046686, GO:0046777, GO:0048193, GO:0048767, GO:0050832
	1702	UN01714	AT2G16640	4	GO:0009507, GO:0009536, GO:0009707, GO:0016020	3	GO:0004888, GO:0005525, GO:0016817	6	GO:0009855, GO:0009887, GO:0010051, GO:0045036, GO:0048439, GO:0048519
	1703	UN01715	AT1G58100	1	GO:0005634	2	GO:0001047, GO:0003700	1	GO:0006355
	1704	UN01716	AT3G06350	2	GO:0009507, GO:0009570	5	GO:0000166, GO:0003824, GO:0003855, GO:0004764, GO:0050661	4	GO:0006865, GO:0009793, GO:0019632, GO:0055114
	1705	UN01717	AT5G19320	4	GO:0005635, GO:0005774, GO:0005783, GO:0009507	1	GO:0005098	6	GO:0006913, GO:0009407, GO:0009640, GO:0009651, GO:0010388, GO:0048527
	1706	UN01718	AT4G31940	1	GO:0009507	6	GO:0004497, GO:0005506, GO:0009055, GO:0016705, GO:0019825, GO:0020037	3	GO:0010043, GO:0055114, GO:0071281
	1707	UN01719	AT1G52310	1	GO:0005886	5	GO:0004672, GO:0004713, GO:0005524, GO:0016301, GO:0016772	16	GO:0006346, GO:0006468, GO:0007267, GO:0009616, GO:0009855, GO:0009887, GO:0010014, GO:0010048, GO:0010050, GO:0010051, GO:0010073, GO:0010267, GO:0016246, GO:0035196, GO:0048439, GO:0048519
	1708	UN01720	AT5G04460	2	GO:0005634, GO:0005737	1	GO:0008270	1	GO:0008150
	1709	UN01721	AT1G74690	3	GO:0005634, GO:0005829, GO:0005886	1	GO:0005516	4	GO:0006084, GO:0007020, GO:0008150, GO:0010075
	1710	UN01722	AT1G05170	2	GO:0005794, GO:0016020	3	GO:0008378, GO:0016757, GO:0016758	1	GO:0006486
	1711	UN01723	AT1G09870	3	GO:0005576, GO:0005774, GO:0005783	2	GO:0003993, GO:0016791	---	NA
	1712	UN01724	AT1G73600	1	GO:0005737	2	GO:0000234, GO:0008168	3	GO:0000023, GO:0008152, GO:0019252
	1713	UN01725	AT4G05160	1	GO:0005777	3	GO:0003824, GO:0004321, GO:0016207	2	GO:0008152, GO:0009695
	1714	UN01726	AT2G15690	1	GO:0005739	1	GO:0003674	1	GO:0008150
	1715	UN01727	AT5G10060	1	GO:0005576	1	GO:0003674	1	GO:0008150
	1716	UN01728	AT4G00720	2	GO:0005634, GO:0005829	6	GO:0004672, GO:0004674, GO:0004713, GO:0005524, GO:0016301, GO:0016772	3	GO:0006468, GO:0009741, GO:0046777
	1717	UN01729	AT2G28600	1	GO:0005634	3	GO:0003676, GO:0005524, GO:0008026	3	GO:0000741, GO:0001510, GO:0009560
	1718	UN01730	AT1G77460	1	GO:0005575	---	NA	1	GO:0008150
	1719	UN01731	AT5G13640	3	GO:0005634, GO:0005773, GO:0005783	3	GO:0004607, GO:0008374, GO:0046027	1	GO:0006629
	1720	UN01732	AT3G62110	2	GO:0005576, GO:0005773	1	GO:0004650	2	GO:0005975, GO:0010583
	1721	UN01733	AT3G25800	2	GO:0005829, GO:0005886	1	GO:0008601	5	GO:0000902, GO:0016049, GO:0042325, GO:0046686, GO:0048193
	1722	UN01734	AT1G31830	2	GO:0005886, GO:0016020	2	GO:0015203, GO:0015326	3	GO:0015846, GO:0016126, GO:0046520
	1723	UN01735	AT3G47700	3	GO:0005829, GO:0009507, GO:0042406	1	GO:0003674	2	GO:0006623, GO:0006888
	1724	UN01736	AT1G70160	1	GO:0005576	1	GO:0003674	1	GO:0008150
	1725	UN01737	AT1G32440	2	GO:0009507, GO:0009570	4	GO:0000287, GO:0003824, GO:0004743, GO:0030955	2	GO:0006096, GO:0006633
	1726	UN01738	AT5G62890	6	GO:0005618, GO:0005773, GO:0005783, GO:0005886, GO:0009506, GO:0016020	2	GO:0005215, GO:0022857	---	NA
	1727	UN01739	AT2G26260	2	GO:0005783, GO:0016020	4	GO:0000166, GO:0003854, GO:0016616, GO:0047012	4	GO:0006694, GO:0016126, GO:0019745, GO:0055114
	1728	UN01740	AT5G25757	1	GO:0005737	1	GO:0003674	1	GO:0008150
	1729	UN01741	AT1G27520	1	GO:0016020	3	GO:0004559, GO:0004571, GO:0005509	2	GO:0006487, GO:0007346
	1730	UN01742	AT1G13130	1	GO:0009507	3	GO:0003824, GO:0004553, GO:0043169	1	GO:0005975
	1731	UN01743	AT1G12110	2	GO:0005886, GO:0016020	3	GO:0005215, GO:0005515, GO:0015112	8	GO:0006857, GO:0009414, GO:0010167, GO:0015706, GO:0016126, GO:0019761, GO:0052541, GO:0052546
	1732	UN01744	AT3G19960	6	GO:0005768, GO:0005783, GO:0005886, GO:0009504, GO:0009524, GO:0016459	2	GO:0003774, GO:0005524	2	GO:0006473, GO:0030048
	1733	UN01745	AT3G54020	1	GO:0005886	1	GO:0045140	1	GO:0030148
	1734	UN01746	AT4G31940	1	GO:0009507	6	GO:0004497, GO:0005506, GO:0009055, GO:0016705, GO:0019825, GO:0020037	3	GO:0010043, GO:0055114, GO:0071281
	1735	UN01747	AT1G23190	7	GO:0005634, GO:0005737, GO:0005829, GO:0005886, GO:0009507, GO:0009570, GO:0010319	3	GO:0000287, GO:0004614, GO:0016868	12	GO:0005975, GO:0005992, GO:0006094, GO:0006096, GO:0006874, GO:0009590, GO:0009651, GO:0019252, GO:0019255, GO:0019388, GO:0046686, GO:0048229
	1736	UN01748	AT3G02020	1	GO:0009507	2	GO:0004072, GO:0016597	3	GO:0008152, GO:0008652, GO:0009067
	1737	UN01749	AT3G55400	4	GO:0005737, GO:0005739, GO:0009507, GO:0009570	4	GO:0000166, GO:0004812, GO:0004825, GO:0005524	3	GO:0006418, GO:0006431, GO:0048481
	1738	UN01750	AT5G65770	4	GO:0005634, GO:0005652, GO:0009507, GO:0034399	---	NA	---	NA
	1739	UN01751	AT1G80030	3	GO:0009507, GO:0009535, GO:0009941	3	GO:0005524, GO:0031072, GO:0051082	4	GO:0006457, GO:0009408, GO:0010027, GO:0016117
	1740	UN01752	AT3G19553	2	GO:0005886, GO:0016020	2	GO:0015203, GO:0015326	2	GO:0015846, GO:0015996
	1741	UN01753	AT2G47210	1	GO:0005634	2	GO:0003677, GO:0003700	3	GO:0006355, GO:0006499, GO:0045892
	1742	UN01754	AT3G23990	5	GO:0005739, GO:0005759, GO:0005774, GO:0005829, GO:0022626	2	GO:0005507, GO:0005524	11	GO:0006457, GO:0006626, GO:0007005, GO:0009408, GO:0009644, GO:0034976, GO:0042026, GO:0042542, GO:0044267, GO:0046686, GO:0051131
	1743	UN01755	AT4G31780	4	GO:0009507, GO:0009536, GO:0009706, GO:0009941	6	GO:0008194, GO:0016757, GO:0016758, GO:0030246, GO:0035250, GO:0046509	10	GO:0005975, GO:0009247, GO:0009611, GO:0009620, GO:0009695, GO:0009753, GO:0009790, GO:0010027, GO:0019375, GO:0030259
	1744	UN01756	AT1G12990	2	GO:0005794, GO:0016020	3	GO:0003830, GO:0008375, GO:0016757	1	GO:0006487
	1745	UN01757	AT3G50370	1	GO:0005737	1	GO:0003674	1	GO:0008150
	1746	UN01758	AT5G60580	1	GO:0005737	1	GO:0008270	---	NA
	1747	UN01759	AT2G28150	2	GO:0005634, GO:0005886	1	GO:0003674	1	GO:0008150
	1748	UN01760	AT4G00450	1	GO:0005634	1	GO:0001104	5	GO:0006357, GO:0006487, GO:0040034, GO:0048573, GO:0090213
	1749	UN01761	AT1G17870	1	GO:0005739	---	NA	4	GO:0006457, GO:0009408, GO:0009644, GO:0042542
	1750	UN01762	AT2G17650	1	GO:0005739	1	GO:0003824	3	GO:0008152, GO:0009686, GO:0009740
	1751	UN01763	AT1G09850	3	GO:0005576, GO:0005773, GO:0005783	1	GO:0008234	1	GO:0006508
	1752	UN01764	AT5G03900	3	GO:0009507, GO:0009536, GO:0009941	1	GO:0003674	1	GO:0008150
	1753	UN01765	AT3G08550	7	GO:0005737, GO:0005768, GO:0005794, GO:0005802, GO:0005886, GO:0009507, GO:0009543	1	GO:0016757	12	GO:0006084, GO:0009663, GO:0009737, GO:0009744, GO:0009749, GO:0009750, GO:0009826, GO:0009831, GO:0016126, GO:0016132, GO:0030244, GO:0048193
	1754	UN01766	AT2G35040	4	GO:0009507, GO:0009536, GO:0009570, GO:0010319	2	GO:0003937, GO:0004643	3	GO:0006164, GO:0009220, GO:0009409
	1755	UN01767	AT4G21120	3	GO:0005737, GO:0005886, GO:0016020	5	GO:0005313, GO:0015171, GO:0015181, GO:0015189, GO:0015326	18	GO:0003333, GO:0006612, GO:0006820, GO:0006862, GO:0006865, GO:0006888, GO:0006944, GO:0009407, GO:0010363, GO:0010583, GO:0015696, GO:0015802, GO:0015824, GO:0043069, GO:0043090, GO:0043091, GO:0043269, GO:0051938
	1756	UN01768	AT1G60420	1	GO:0005829	3	GO:0016209, GO:0016491, GO:0047134	6	GO:0009860, GO:0010183, GO:0045454, GO:0046686, GO:0055114, GO:0080092
	1757	UN01769	AT3G47930	3	GO:0005739, GO:0009536, GO:0016020	8	GO:0003824, GO:0003885, GO:0008762, GO:0016491, GO:0016614, GO:0016633, GO:0050660, GO:0080049	3	GO:0009853, GO:0019853, GO:0055114
	1758	UN01770	AT1G01320	1	GO:0005737	---	NA	1	GO:0016556
	1759	UN01771	AT3G61600	2	GO:0005634, GO:0005737	3	GO:0005515, GO:0042803, GO:0046982	4	GO:0009954, GO:0010114, GO:0010227, GO:0048439
	1760	UN01772	AT1G11580	4	GO:0005618, GO:0005774, GO:0005829, GO:0009505	2	GO:0004857, GO:0030599	3	GO:0042545, GO:0052541, GO:0052546
	1761	UN01773	AT3G25500	4	GO:0005618, GO:0005634, GO:0005886, GO:0016020	3	GO:0003779, GO:0005515, GO:0051015	10	GO:0000271, GO:0009825, GO:0009932, GO:0010817, GO:0030036, GO:0043481, GO:0045010, GO:0048767, GO:0051016, GO:0071555
	1762	UN01774	AT4G16490	---	NA	---	NA	4	GO:0006816, GO:0007030, GO:0008150, GO:0009651
	1763	UN01775	AT3G16560	1	GO:0005634	2	GO:0003824, GO:0004722	---	NA
	1764	UN01776	AT1G52980	1	GO:0005634	2	GO:0003924, GO:0005525	1	GO:0042254
	1765	UN01777	AT5G18440	2	GO:0005634, GO:0048046	1	GO:0003674	1	GO:0000491
	1766	UN01778	AT1G65660	1	GO:0005634	3	GO:0003676, GO:0003727, GO:0008270	11	GO:0000398, GO:0006355, GO:0008284, GO:0008380, GO:0009410, GO:0030422, GO:0035196, GO:0043687, GO:0045893, GO:0048522, GO:0051276
	1767	UN01779	AT2G01600	2	GO:0005886, GO:0016020	3	GO:0005543, GO:0005545, GO:0030276	5	GO:0006486, GO:0006499, GO:0006623, GO:0016192, GO:0048268
	1768	UN01780	AT3G59780	3	GO:0005634, GO:0009507, GO:0009534	1	GO:0003674	7	GO:0000023, GO:0006098, GO:0008150, GO:0016117, GO:0019252, GO:0019288, GO:0043085
	1769	UN01781	AT3G54140	3	GO:0005886, GO:0009506, GO:0016020	3	GO:0005215, GO:0042936, GO:0042937	6	GO:0006807, GO:0006857, GO:0015824, GO:0015996, GO:0042938, GO:0042939
	1770	UN01782	AT3G17840	2	GO:0005886, GO:0009506	6	GO:0004672, GO:0004674, GO:0004713, GO:0005524, GO:0016301, GO:0016772	5	GO:0006468, GO:0007169, GO:0009664, GO:0010075, GO:0042545
	1771	UN01783	AT2G29970	1	GO:0005737	---	NA	---	NA
	1772	UN01784	AT3G48150	---	NA	1	GO:0005515	9	GO:0007276, GO:0009560, GO:0030071, GO:0031347, GO:0032875, GO:0042023, GO:0042991, GO:0051302, GO:0051510
	1773	UN01785	AT5G48440	1	GO:0009507	1	GO:0016491	1	GO:0055114
	1774	UN01786	AT3G47960	4	GO:0005794, GO:0005886, GO:0009506, GO:0016020	2	GO:0005215, GO:0090448	3	GO:0006857, GO:0090449, GO:1901349
	1775	UN01787	AT3G15180	3	GO:0005634, GO:0005774, GO:0009506	1	GO:0044183	7	GO:0009410, GO:0042023, GO:0043161, GO:0043248, GO:0048522, GO:0051510, GO:0051788
	1776	UN01788	AT2G30950	7	GO:0009507, GO:0009534, GO:0009535, GO:0009579, GO:0009941, GO:0016020, GO:0031977	8	GO:0000166, GO:0004176, GO:0004222, GO:0005524, GO:0008237, GO:0008270, GO:0016887, GO:0017111	16	GO:0006098, GO:0006364, GO:0008152, GO:0009902, GO:0010027, GO:0010205, GO:0010206, GO:0010207, GO:0010304, GO:0030163, GO:0034660, GO:0035304, GO:0042744, GO:0042793, GO:0045893, GO:0072593
	1777	UN01789	AT5G18280	4	GO:0005768, GO:0005794, GO:0005802, GO:0009507	3	GO:0016787, GO:0016887, GO:0017110	1	GO:0009846
	1778	UN01790	AT3G10480	1	GO:0005634	2	GO:0003677, GO:0003700	2	GO:0006355, GO:0007275
	1779	UN01792	AT1G23780	1	GO:0005739	---	NA	2	GO:0006635, GO:0016558
	1780	UN01793	AT1G12680	1	GO:0005634	5	GO:0004672, GO:0004674, GO:0005524, GO:0016301, GO:0016772	1	GO:0006468
	1781	UN01794	AT3G04760	2	GO:0005739, GO:0009507	---	NA	2	GO:0008150, GO:0010103
	1782	UN01795	AT2G32910	1	GO:0005737	1	GO:0003674	1	GO:0008150
	1783	UN01796	AT1G20080	2	GO:0005794, GO:0005886	1	GO:0003674	1	GO:0009306
	1784	UN01797	AT5G18260	1	GO:0005634	2	GO:0005515, GO:0008270	---	NA
	1785	UN01798	AT5G03260	2	GO:0005576, GO:0048046	3	GO:0005507, GO:0016491, GO:0052716	4	GO:0010413, GO:0045492, GO:0046274, GO:0055114
	1786	UN01799	AT2G35710	1	GO:0005739	2	GO:0016757, GO:0016758	2	GO:0009058, GO:0016051
	1787	UN01800	AT2G02790	2	GO:0005634, GO:0005886	1	GO:0005516	1	GO:0008150
	1788	UN01801	AT1G10320	1	GO:0005634	4	GO:0000166, GO:0003676, GO:0003723, GO:0008270	---	NA
	1789	UN01802	AT2G29690	2	GO:0005950, GO:0009507	2	GO:0004049, GO:0016833	4	GO:0000162, GO:0006567, GO:0009058, GO:0009073
	1790	UN01803	AT4G00500	1	GO:0005886	3	GO:0004091, GO:0004806, GO:0005516	2	GO:0006629, GO:0016042
	1791	UN01804	AT1G76400	4	GO:0005783, GO:0009507, GO:0016020, GO:0016021	2	GO:0004576, GO:0004579	5	GO:0000394, GO:0006486, GO:0006499, GO:0009086, GO:0030244
	1792	UN01805	AT2G38370	1	GO:0005576	1	GO:0003674	12	GO:0000278, GO:0006396, GO:0009640, GO:0009855, GO:0009944, GO:0010014, GO:0010075, GO:0010388, GO:0016567, GO:0016571, GO:0016579, GO:0045893
	1793	UN01806	AT3G05030	2	GO:0005576, GO:0016021	3	GO:0015081, GO:0015385, GO:0015386	7	GO:0006814, GO:0010107, GO:0010351, GO:0015992, GO:0035725, GO:0055075, GO:0090333
	1794	UN01808	AT4G23180	1	GO:0005886	6	GO:0004672, GO:0004674, GO:0004713, GO:0005524, GO:0016301, GO:0016772	2	GO:0006468, GO:0006995
	1795	UN01809	AT1G23870	1	GO:0005634	3	GO:0003824, GO:0004805, GO:0016757	4	GO:0005992, GO:0008152, GO:0009744, GO:0009750
	1796	UN01810	AT1G20560	2	GO:0005739, GO:0005777	2	GO:0003824, GO:0016208	2	GO:0008152, GO:0015996
	1797	UN01811	AT2G26770	1	GO:0005634	1	GO:0003779	3	GO:0007015, GO:0010119, GO:0032880
	1798	UN01812	AT3G16480	9	GO:0005739, GO:0005741, GO:0005743, GO:0005750, GO:0005758, GO:0005759, GO:0005774, GO:0009507, GO:0009536	4	GO:0003824, GO:0004222, GO:0008270, GO:0046872	5	GO:0006508, GO:0006511, GO:0009853, GO:0051788, GO:0080129
	1799	UN01813	AT5G13030	3	GO:0005739, GO:0009507, GO:0009570	1	GO:0003674	1	GO:0008150
	1800	UN01814	AT1G21380	2	GO:0005622, GO:0005795	1	GO:0008565	2	GO:0006886, GO:0006891
	1801	UN01815	AT2G20780	3	GO:0005886, GO:0016020, GO:0016021	5	GO:0005215, GO:0005351, GO:0015144, GO:0022857, GO:0022891	2	GO:0006810, GO:0055085
	1802	UN01816	AT2G31810	1	GO:0009507	2	GO:0003984, GO:0016597	5	GO:0006094, GO:0007010, GO:0008152, GO:0009082, GO:0010498
	1803	UN01817	AT5G67240	3	GO:0005622, GO:0005634, GO:0016592	2	GO:0003676, GO:0004527	---	NA
	1804	UN01818	AT1G27660	1	GO:0005634	1	GO:0003700	---	NA
	1805	UN01819	AT5G65930	2	GO:0005856, GO:0005886	8	GO:0003777, GO:0003824, GO:0005515, GO:0005516, GO:0005524, GO:0008017, GO:0016491, GO:0016887	---	NA
	1806	UN01820	AT5G01450	---	NA	1	GO:0008270	1	GO:0007067
	1807	UN01821	AT3G21690	3	GO:0005774, GO:0005886, GO:0016020	3	GO:0005215, GO:0015238, GO:0015297	4	GO:0006855, GO:0009610, GO:0015824, GO:0055085
	1808	UN01822	AT4G14030	3	GO:0005634, GO:0005829, GO:0009506	1	GO:0008430	4	GO:0000103, GO:0042542, GO:0046686, GO:0071291
	1809	UN01823	AT1G55860	7	GO:0000151, GO:0005622, GO:0005634, GO:0005739, GO:0005829, GO:0009506, GO:0016020	2	GO:0004842, GO:0016881	4	GO:0006464, GO:0006511, GO:0016567, GO:0042787
	1810	UN01824	AT4G29680	2	GO:0005634, GO:0005773	2	GO:0003824, GO:0016787	4	GO:0000394, GO:0008152, GO:0009086, GO:0009117
	1811	UN01825	AT3G60500	2	GO:0005634, GO:0005737	2	GO:0000175, GO:0003723	2	GO:0006396, GO:0010025
	1812	UN01826	AT5G58450	3	GO:0005634, GO:0005829, GO:0009506	---	NA	---	NA
	1813	UN01827	AT3G05190	1	GO:0009507	1	GO:0003824	1	GO:0008152
	1814	UN01828	AT4G31990	6	GO:0009507, GO:0009536, GO:0009570, GO:0009941, GO:0010319, GO:0048046	5	GO:0003824, GO:0004069, GO:0008483, GO:0016740, GO:0030170	5	GO:0006520, GO:0009058, GO:0009409, GO:0009693, GO:0046686
	1815	UN01829	AT4G03090	1	GO:0005739	2	GO:0003700, GO:0043565	1	GO:0006355
	1816	UN01830	AT3G25800	2	GO:0005829, GO:0005886	1	GO:0008601	5	GO:0000902, GO:0016049, GO:0042325, GO:0046686, GO:0048193
	1817	UN01831	AT2G40480	1	GO:0005575	1	GO:0003674	1	GO:0008150
	1818	UN01832	AT1G31970	2	GO:0005634, GO:0005829	4	GO:0003676, GO:0004386, GO:0005524, GO:0008026	1	GO:0001510
	1819	UN01833	AT5G58720	2	GO:0005634, GO:0005737	2	GO:0003684, GO:0005524	---	NA
	1820	UN01834	AT3G11240	1	GO:0005634	1	GO:0004057	5	GO:0009737, GO:0010029, GO:0016598, GO:0019243, GO:0050994
	1821	UN01835	AT4G29010	5	GO:0005618, GO:0005737, GO:0005777, GO:0009506, GO:0009507	7	GO:0000166, GO:0003824, GO:0003857, GO:0004300, GO:0016491, GO:0016616, GO:0050662	8	GO:0006631, GO:0006635, GO:0007275, GO:0008152, GO:0009695, GO:0009845, GO:0009908, GO:0055114
	1822	UN01836	AT3G17770	1	GO:0005737	2	GO:0004371, GO:0005524	5	GO:0006071, GO:0009610, GO:0016036, GO:0019375, GO:0042631
	1823	UN01837	AT4G34370	1	GO:0005737	1	GO:0008270	4	GO:0006635, GO:0007165, GO:0009755, GO:0016558
	1824	UN01838	AT1G05940	2	GO:0005774, GO:0009507	2	GO:0015171, GO:0015326	5	GO:0003333, GO:0006635, GO:0006810, GO:0016558, GO:0055085
	1825	UN01839	AT4G22910	2	GO:0005634, GO:0005834	2	GO:0004871, GO:0005515	11	GO:0007165, GO:0007276, GO:0010091, GO:0016049, GO:0032875, GO:0042023, GO:0043161, GO:0043248, GO:0051302, GO:0051510, GO:0051788
	1826	UN01840	AT1G75400	1	GO:0005634	1	GO:0008270	1	GO:0006499
	1827	UN01841	AT4G20980	1	GO:0005737	1	GO:0003743	1	GO:0006413
	1828	UN01842	AT4G39980	2	GO:0005739, GO:0009507	2	GO:0003849, GO:0005515	7	GO:0009073, GO:0009423, GO:0009611, GO:0009617, GO:0009620, GO:0009695, GO:0009753
	1829	UN01843	AT5G21222	1	GO:0005739	4	GO:0004672, GO:0004674, GO:0005524, GO:0016772	1	GO:0006468
	1830	UN01844	AT4G03415	2	GO:0005634, GO:0005886	2	GO:0004721, GO:0004722	1	GO:0006470
	1831	UN01845	AT1G21560	1	GO:0005634	1	GO:0003674	1	GO:0008150
	1832	UN01846	AT4G33070	3	GO:0005829, GO:0009507, GO:0016020	6	GO:0000287, GO:0003824, GO:0004737, GO:0016740, GO:0016831, GO:0030976	6	GO:0001666, GO:0006094, GO:0007010, GO:0009862, GO:0010310, GO:0010498
	1833	UN01847	AT2G16660	1	GO:0009507	---	NA	1	GO:0080167
	1834	UN01848	AT4G00900	3	GO:0005783, GO:0016020, GO:0016021	7	GO:0000166, GO:0003824, GO:0005388, GO:0005524, GO:0015662, GO:0016820, GO:0046872	4	GO:0006754, GO:0006812, GO:0006816, GO:0008152
	1835	UN01849	AT5G57660	2	GO:0005622, GO:0005634	2	GO:0003700, GO:0008270	---	NA
	1836	UN01850	AT3G48990	6	GO:0005737, GO:0005739, GO:0009506, GO:0009507, GO:0009570, GO:0048046	2	GO:0016208, GO:0050203	8	GO:0010030, GO:0010167, GO:0010214, GO:0015706, GO:0033611, GO:0046482, GO:0046686, GO:0050832
	1837	UN01851	AT4G04885	3	GO:0005622, GO:0005634, GO:0005737	2	GO:0005515, GO:0008270	2	GO:0006378, GO:0009911
	1838	UN01852	AT3G26570	3	GO:0009507, GO:0009941, GO:0016020	2	GO:0005315, GO:0009673	5	GO:0006817, GO:0006944, GO:0009556, GO:0016117, GO:0052543
	1839	UN01853	AT2G17890	2	GO:0005886, GO:0009507	2	GO:0004672, GO:0004683	3	GO:0006468, GO:0006499, GO:0007165
	1840	UN01854	AT1G24490	3	GO:0005886, GO:0009535, GO:0016020	1	GO:0003674	6	GO:0007165, GO:0009658, GO:0009902, GO:0010027, GO:0034660, GO:0051205
	1841	UN01855	AT5G47480	1	GO:0005634	1	GO:0003674	1	GO:0008150
	1842	UN01856	AT4G36920	1	GO:0005634	2	GO:0003677, GO:0003700	9	GO:0006355, GO:0009888, GO:0009908, GO:0010073, GO:0010093, GO:0019953, GO:0030154, GO:0048316, GO:0048481
	1843	UN01857	AT2G07180	1	GO:0005886	5	GO:0004672, GO:0004674, GO:0005524, GO:0016301, GO:0016772	2	GO:0006468, GO:0006499
	1844	UN01858	AT5G20380	4	GO:0009507, GO:0009536, GO:0016020, GO:0016021	1	GO:0005315	2	GO:0015706, GO:0055085
	1845	UN01859	AT3G15120	2	GO:0005886, GO:0009506	4	GO:0000166, GO:0005524, GO:0016887, GO:0017111	6	GO:0000226, GO:0000911, GO:0009887, GO:0009888, GO:0010638, GO:0033044
	1846	UN01860	AT3G52290	2	GO:0005634, GO:0005886	1	GO:0005516	1	GO:0008150
	1847	UN01861	AT1G72480	2	GO:0005794, GO:0016021	1	GO:0003674	2	GO:0007020, GO:0008150
	1848	UN01862	AT1G74920	4	GO:0005618, GO:0005829, GO:0009507, GO:0009516	2	GO:0004028, GO:0016491	4	GO:0008152, GO:0009414, GO:0009651, GO:0055114
	1849	UN01863	AT4G34880	---	NA	2	GO:0004040, GO:0016884	2	GO:0019256, GO:0019330
	1850	UN01864	AT5G63640	4	GO:0005622, GO:0005634, GO:0005795, GO:0005886	1	GO:0008565	---	NA
	1851	UN01865	AT2G20210	---	NA	---	NA	1	GO:0016114
	1852	UN01866	AT5G23690	---	NA	2	GO:0003723, GO:0016779	1	GO:0006396
	1853	UN01867	AT3G26670	1	GO:0005886	1	GO:0003674	1	GO:0008150
	1854	UN01868	AT4G20130	3	GO:0009295, GO:0009507, GO:0009508	---	NA	8	GO:0006364, GO:0006399, GO:0006655, GO:0009658, GO:0010103, GO:0042793, GO:0045036, GO:0045893
	1855	UN01869	AT2G12400	2	GO:0005576, GO:0009506	1	GO:0003674	1	GO:0008150
	1856	UN01870	AT2G28070	2	GO:0005886, GO:0016020	5	GO:0000166, GO:0005524, GO:0016887, GO:0017111, GO:0042626	---	NA
	1857	UN01871	AT1G29170	2	GO:0005737, GO:0031209	1	GO:0005515	1	GO:0051127
	1858	UN01872	AT5G49890	4	GO:0005622, GO:0005774, GO:0009705, GO:0016020	3	GO:0005216, GO:0005247, GO:0005253	2	GO:0006821, GO:0055085
	1859	UN01873	AT1G30220	4	GO:0005886, GO:0016020, GO:0016021, GO:0090406	6	GO:0005215, GO:0005351, GO:0005366, GO:0015144, GO:0022857, GO:0022891	5	GO:0006810, GO:0006863, GO:0015798, GO:0023052, GO:0055085
	1860	UN01874	AT1G04170	2	GO:0005737, GO:0005829	4	GO:0003743, GO:0003924, GO:0005525, GO:0008135	1	GO:0009220
	1861	UN01875	AT5G46070	3	GO:0005634, GO:0005730, GO:0009507	2	GO:0003924, GO:0005525	3	GO:0000226, GO:0000911, GO:0006955
	1862	UN01877	AT5G05010	4	GO:0005829, GO:0009506, GO:0016020, GO:0030131	---	NA	4	GO:0006499, GO:0006810, GO:0006886, GO:0016192
	1863	UN01878	AT1G68830	1	GO:0009507	5	GO:0004672, GO:0004674, GO:0005524, GO:0016301, GO:0016772	4	GO:0006468, GO:0007623, GO:0015996, GO:0042548
	1864	UN01879	AT5G45790	1	GO:0009507	---	NA	---	NA
	1865	UN01880	AT4G18465	3	GO:0005634, GO:0005829, GO:0009506	5	GO:0003676, GO:0003724, GO:0004386, GO:0005524, GO:0008026	---	NA
	1866	UN01881	AT1G66140	2	GO:0005622, GO:0005634	3	GO:0003676, GO:0003700, GO:0008270	1	GO:0006355
	1867	UN01882	AT1G18150	2	GO:0005634, GO:0005886	5	GO:0004672, GO:0004707, GO:0005516, GO:0005524, GO:0016772	7	GO:0000302, GO:0006007, GO:0006468, GO:0007165, GO:0009611, GO:0009753, GO:0042542
	1868	UN01883	AT1G19835	2	GO:0005737, GO:0005886	1	GO:0003674	1	GO:0008150
	1869	UN01884	AT1G10020	1	GO:0005634	1	GO:0003674	1	GO:0008150
	1870	UN01885	AT4G24200	2	GO:0005634, GO:0005739	1	GO:0003677	1	GO:0006351
	1871	UN01886	AT1G13120	3	GO:0005634, GO:0005635, GO:0005643	1	GO:0005515	4	GO:0006312, GO:0009560, GO:0009793, GO:0048316
	1872	UN01887	AT2G26510	4	GO:0005886, GO:0009506, GO:0009507, GO:0016020	2	GO:0005215, GO:0022857	2	GO:0006810, GO:0055085
	1873	UN01888	AT1G80770	2	GO:0005634, GO:0016021	2	GO:0005525, GO:0015093	1	GO:0015684
	1874	UN01889	AT1G45616	1	GO:0016020	---	NA	5	GO:0002237, GO:0006952, GO:0007165, GO:0010103, GO:0048443
	1875	UN01890	AT4G33060	2	GO:0005634, GO:0009506	1	GO:0003755	6	GO:0006457, GO:0006623, GO:0009408, GO:0009644, GO:0034976, GO:0042542
	1876	UN01891	AT2G34310	1	GO:0005634	1	GO:0003674	2	GO:0008150, GO:0010264
	1877	UN01892	AT1G03280	2	GO:0005634, GO:0005673	1	GO:0043565	8	GO:0000394, GO:0000956, GO:0006366, GO:0006367, GO:0006487, GO:0007346, GO:0010048, GO:0048573
	1878	UN01893	AT2G16575	1	GO:0005634	1	GO:0003674	1	GO:0008150
	1879	UN01894	AT5G23520	1	GO:0005737	---	NA	1	GO:0006499
	1880	UN01895	AT2G01860	1	GO:0005739	1	GO:0003674	1	GO:0008150
	1881	UN01896	AT2G42280	1	GO:0005634	2	GO:0003677, GO:0003700	3	GO:0006355, GO:0046685, GO:0048573
	1882	UN01897	AT4G36710	1	GO:0005634	1	GO:0003700	3	GO:0006355, GO:0030154, GO:0048831
	1883	UN01898	AT5G20190	1	GO:0009507	---	NA	1	GO:0008150
	1884	UN01899	AT5G14050	2	GO:0005634, GO:0080008	1	GO:0000166	3	GO:0006164, GO:0008150, GO:0009220
	1885	UN01900	AT1G34320	2	GO:0005886, GO:0009507	---	NA	1	GO:0006499
	1886	UN01902	AT5G41670	6	GO:0005737, GO:0005739, GO:0005829, GO:0009506, GO:0009507, GO:0009570	6	GO:0000166, GO:0004616, GO:0016491, GO:0016616, GO:0050661, GO:0050662	6	GO:0006098, GO:0009744, GO:0009749, GO:0009750, GO:0046686, GO:0055114
	1887	UN01903	AT5G48385	1	GO:0005634	1	GO:0003674	1	GO:0008150
	1888	UN01904	AT5G58960	---	NA	1	GO:0003674	---	NA
	1889	UN01905	AT5G66850	1	GO:0005886	5	GO:0004672, GO:0004674, GO:0005524, GO:0016301, GO:0016772	---	NA
	1890	UN01906	AT5G54620	1	GO:0005794	---	NA	---	NA
	1891	UN01907	AT3G18600	2	GO:0005634, GO:0005730	4	GO:0003676, GO:0004386, GO:0005524, GO:0008026	4	GO:0001510, GO:0009220, GO:0009909, GO:0034968
	1892	UN01908	AT1G22660	2	GO:0005739, GO:0009507	3	GO:0003723, GO:0004810, GO:0016779	3	GO:0006396, GO:0008033, GO:0009630
	1893	UN01909	AT5G63960	2	GO:0005634, GO:0043625	5	GO:0000166, GO:0003676, GO:0003677, GO:0003887, GO:0008296	---	NA
	1894	UN01910	AT5G42700	1	GO:0005634	1	GO:0003677	1	GO:0006355
	1895	UN01911	AT2G18330	2	GO:0005739, GO:0005886	4	GO:0000166, GO:0005524, GO:0016887, GO:0017111	5	GO:0000741, GO:0009220, GO:0009560, GO:0009909, GO:0034968
	1896	UN01912	AT5G47790	1	GO:0005634	1	GO:0003674	1	GO:0008150
	1897	UN01913	AT3G25660	2	GO:0009507, GO:0009570	2	GO:0016884, GO:0050567	1	GO:0006655
	1898	UN01914	AT3G02680	1	GO:0005634	1	GO:0003674	38	GO:0000003, GO:0000724, GO:0000911, GO:0006259, GO:0006302, GO:0006310, GO:0006312, GO:0006325, GO:0006355, GO:0007059, GO:0007062, GO:0007067, GO:0007126, GO:0007129, GO:0007131, GO:0007140, GO:0009560, GO:0009640, GO:0010090, GO:0010332, GO:0010388, GO:0010564, GO:0010638, GO:0016444, GO:0016567, GO:0016571, GO:0016579, GO:0031048, GO:0032204, GO:0032504, GO:0033044, GO:0042138, GO:0043247, GO:…
	1899	UN01915	AT3G22750	2	GO:0005634, GO:0005886	5	GO:0004672, GO:0004674, GO:0005524, GO:0016301, GO:0016772	1	GO:0006468
	1900	UN01916	AT1G31650	1	GO:0005739	1	GO:0005089	2	GO:0019344, GO:0080092
	1901	UN01917	AT2G37900	2	GO:0005886, GO:0016020	1	GO:0005215	1	GO:0006857
	1902	UN01918	AT4G12570	3	GO:0005622, GO:0005634, GO:0005737	3	GO:0004842, GO:0005515, GO:0016881	8	GO:0006464, GO:0007165, GO:0009753, GO:0009755, GO:0010150, GO:0016567, GO:0042542, GO:0042787
	1903	UN01919	AT2G26430	2	GO:0005634, GO:0009506	2	GO:0016538, GO:0019901	9	GO:0000079, GO:0006355, GO:0006396, GO:0009651, GO:0010440, GO:0043687, GO:0045893, GO:0048573, GO:0051726
	1904	UN01920	AT2G23770	2	GO:0005886, GO:0009507	2	GO:0008061, GO:0016301	3	GO:0045087, GO:0071219, GO:0071323
	1905	UN01921	AT3G59410	1	GO:0005634	4	GO:0000049, GO:0004672, GO:0004694, GO:0005524	3	GO:0006468, GO:0006521, GO:0018105
	1906	UN01922	AT5G27380	2	GO:0005829, GO:0009507	3	GO:0004363, GO:0005524, GO:0016874	5	GO:0006499, GO:0006750, GO:0009407, GO:0009723, GO:0009753
	1907	UN01923	AT1G79000	1	GO:0005634	3	GO:0003712, GO:0004402, GO:0008270	6	GO:0006355, GO:0006357, GO:0006473, GO:0009294, GO:0009908, GO:0048573
	1908	UN01924	AT5G64290	5	GO:0009507, GO:0009534, GO:0009536, GO:0009941, GO:0016020	4	GO:0005313, GO:0015131, GO:0015140, GO:0015367	---	NA
	1909	UN01925	AT5G50650	1	GO:0005575	1	GO:0000166	1	GO:0008150
	1910	UN01926	AT1G17720	3	GO:0000159, GO:0005737, GO:0005829	2	GO:0000166, GO:0008601	2	GO:0006470, GO:0007165
	1911	UN01927	AT5G09420	1	GO:0005739	2	GO:0004040, GO:0016884	12	GO:0006612, GO:0006626, GO:0006820, GO:0006862, GO:0006888, GO:0006944, GO:0010363, GO:0015696, GO:0015802, GO:0043069, GO:0043090, GO:0043269
	1912	UN01928	AT3G50380	1	GO:0005794	---	NA	1	GO:0008104
	1913	UN01929	AT5G54080	2	GO:0005737, GO:0005829	1	GO:0004411	---	NA
	1914	UN01930	AT1G54490	3	GO:0005622, GO:0005634, GO:0005829	5	GO:0003676, GO:0004527, GO:0004534, GO:0008270, GO:0008409	37	GO:0000003, GO:0000291, GO:0000956, GO:0006139, GO:0006306, GO:0006325, GO:0006342, GO:0006355, GO:0006486, GO:0006487, GO:0007131, GO:0007155, GO:0007267, GO:0008284, GO:0009616, GO:0009630, GO:0009723, GO:0009826, GO:0009873, GO:0009961, GO:0010014, GO:0010090, GO:0010267, GO:0010413, GO:0010587, GO:0010638, GO:0016049, GO:0031087, GO:0033044, GO:0035196, GO:0040029, GO:0043687, GO:0045010, GO:…
	1915	UN01931	AT2G01170	3	GO:0005739, GO:0016020, GO:0016021	6	GO:0005313, GO:0015171, GO:0015180, GO:0015181, GO:0015185, GO:0015189	2	GO:0003333, GO:0015812
	1916	UN01932	AT1G45160	1	GO:0005634	6	GO:0004672, GO:0004674, GO:0004713, GO:0005524, GO:0016301, GO:0016772	1	GO:0006468
	1917	UN01933	AT3G16910	2	GO:0005739, GO:0005777	4	GO:0003824, GO:0003987, GO:0016208, GO:0047760	4	GO:0006083, GO:0006097, GO:0008152, GO:0019605
	1918	UN01934	AT1G12360	4	GO:0005773, GO:0005829, GO:0005886, GO:0019898	2	GO:0005515, GO:0008565	9	GO:0000910, GO:0006623, GO:0006904, GO:0006944, GO:0009306, GO:0010200, GO:0016192, GO:0030968, GO:0048193
	1919	UN01935	AT5G09360	2	GO:0005576, GO:0048046	3	GO:0005507, GO:0016491, GO:0052716	2	GO:0046274, GO:0055114
	1920	UN01936	AT5G40170	1	GO:0005886	1	GO:0016301	12	GO:0000165, GO:0006355, GO:0006612, GO:0006952, GO:0007165, GO:0009617, GO:0009862, GO:0009867, GO:0010310, GO:0010363, GO:0031348, GO:0035304
	1921	UN01937	AT4G24790	2	GO:0005634, GO:0009360	3	GO:0003677, GO:0003887, GO:0005524	1	GO:0006260
	1922	UN01938	AT5G04670	1	GO:0005634	1	GO:0003674	1	GO:0008150
	1923	UN01939	AT2G15620	5	GO:0005739, GO:0009507, GO:0009570, GO:0016020, GO:0048046	5	GO:0016491, GO:0020037, GO:0047889, GO:0050421, GO:0051536	4	GO:0010167, GO:0015706, GO:0019344, GO:0055114
	1924	UN01940	AT4G02720	1	GO:0005634	1	GO:0003674	1	GO:0008150
	1925	UN01941	AT3G04610	2	GO:0005634, GO:0005737	2	GO:0003676, GO:0003723	1	GO:0009911
	1926	UN01942	AT4G17300	4	GO:0005737, GO:0005739, GO:0009507, GO:0009570	5	GO:0000166, GO:0003676, GO:0004812, GO:0004816, GO:0005524	3	GO:0006418, GO:0006421, GO:0048481
	1927	UN01943	AT4G25390	1	GO:0005886	5	GO:0004672, GO:0004674, GO:0005524, GO:0016301, GO:0016772	9	GO:0006468, GO:0006612, GO:0009407, GO:0009693, GO:0009863, GO:0009867, GO:0010200, GO:0010363, GO:0010583
	1928	UN01944	AT3G07650	2	GO:0005622, GO:0005634	2	GO:0003700, GO:0008270	3	GO:0006355, GO:0007623, GO:0048579
	1929	UN01945	AT4G13730	2	GO:0005622, GO:0005634	1	GO:0005097	1	GO:0032313
	1930	UN01947	AT1G08960	3	GO:0005886, GO:0016021, GO:0034399	4	GO:0005432, GO:0015079, GO:0015081, GO:0015491	4	GO:0006812, GO:0006814, GO:0010163, GO:0035725
	1931	UN01948	AT4G21120	3	GO:0005737, GO:0005886, GO:0016020	5	GO:0005313, GO:0015171, GO:0015181, GO:0015189, GO:0015326	18	GO:0003333, GO:0006612, GO:0006820, GO:0006862, GO:0006865, GO:0006888, GO:0006944, GO:0009407, GO:0010363, GO:0010583, GO:0015696, GO:0015802, GO:0015824, GO:0043069, GO:0043090, GO:0043091, GO:0043269, GO:0051938
	1932	UN01949	AT2G36250	5	GO:0005737, GO:0009507, GO:0009534, GO:0009570, GO:0043234	5	GO:0003924, GO:0005198, GO:0005515, GO:0005525, GO:0043621	3	GO:0006184, GO:0010020, GO:0051258
	1933	UN01950	AT3G24490	1	GO:0005634	1	GO:0003700	3	GO:0006355, GO:0043687, GO:0045893
	1934	UN01951	AT2G26980	3	GO:0005634, GO:0005737, GO:0005886	6	GO:0004672, GO:0004674, GO:0004713, GO:0005524, GO:0016301, GO:0016772	6	GO:0006468, GO:0007165, GO:0009735, GO:0009737, GO:0009738, GO:0009845
	1935	UN01952	AT4G34310	1	GO:0031227	1	GO:0016788	2	GO:0006505, GO:0006886
	1936	UN01953	AT4G36400	1	GO:0005739	7	GO:0003824, GO:0008762, GO:0009055, GO:0016491, GO:0016614, GO:0050660, GO:0051990	1	GO:0055114
	1937	UN01954	AT5G05230	2	GO:0000151, GO:0005634	1	GO:0004842	1	GO:0016567
	1938	UN01955	AT5G49810	2	GO:0005737, GO:0005829	5	GO:0003824, GO:0008168, GO:0008757, GO:0016740, GO:0030170	3	GO:0001887, GO:0009058, GO:0046500
	1939	UN01956	AT3G59770	2	GO:0005634, GO:0005737	1	GO:0042578	6	GO:0006486, GO:0006970, GO:0009409, GO:0009644, GO:0046488, GO:0048015
	1940	UN01957	AT1G53230	1	GO:0005634	1	GO:0003700	21	GO:0000165, GO:0006355, GO:0006612, GO:0009617, GO:0009733, GO:0009793, GO:0009862, GO:0009867, GO:0009965, GO:0010027, GO:0010228, GO:0010310, GO:0010363, GO:0016226, GO:0030154, GO:0031348, GO:0035304, GO:0045893, GO:0045962, GO:0048366, GO:0048481
	1941	UN01958	AT5G40010	3	GO:0005739, GO:0005783, GO:0005886	4	GO:0000166, GO:0005524, GO:0016887, GO:0017111	5	GO:0001666, GO:0009862, GO:0010154, GO:0010310, GO:0010431
	1942	UN01959	AT3G18520	2	GO:0005622, GO:0005634	2	GO:0004407, GO:0008270	3	GO:0009294, GO:0016575, GO:0048573
	1943	UN01960	AT5G42870	3	GO:0005634, GO:0016020, GO:0048046	1	GO:0008195	2	GO:0006629, GO:0016036
	1944	UN01961	AT3G61130	3	GO:0005768, GO:0005794, GO:0005802	2	GO:0016757, GO:0047262	3	GO:0010075, GO:0010289, GO:0016051
	1945	UN01962	AT5G47690	4	GO:0005634, GO:0005739, GO:0005829, GO:0009507	---	NA	2	GO:0007067, GO:0008150
	1946	UN01963	AT5G64600	3	GO:0005634, GO:0005737, GO:0005794	1	GO:0016757	---	NA
	1947	UN01964	AT2G18950	3	GO:0005886, GO:0009507, GO:0016021	2	GO:0004659, GO:0010176	27	GO:0000096, GO:0006546, GO:0006636, GO:0006733, GO:0006766, GO:0008652, GO:0009072, GO:0009106, GO:0009108, GO:0009117, GO:0009266, GO:0009416, GO:0009695, GO:0009915, GO:0009965, GO:0010189, GO:0015994, GO:0019216, GO:0019288, GO:0019748, GO:0030154, GO:0031347, GO:0031408, GO:0042362, GO:0044272, GO:0045893, GO:0071555
	1948	UN01965	AT3G30841	1	GO:0005737	2	GO:0003824, GO:0046872	1	GO:0008152
	1949	UN01966	AT4G21130	2	GO:0005737, GO:0080008	1	GO:0000166	2	GO:0006364, GO:0009793
	1950	UN01967	AT3G25140	4	GO:0005739, GO:0005768, GO:0005794, GO:0005802	3	GO:0016757, GO:0016758, GO:0047262	3	GO:0010289, GO:0016051, GO:0045489
	1951	UN01968	AT5G24590	1	GO:0005634	4	GO:0003677, GO:0003700, GO:0003713, GO:0005515	6	GO:0006355, GO:0007275, GO:0009414, GO:0009737, GO:0042538, GO:0051607
	1952	UN01969	AT5G43130	2	GO:0005634, GO:0005669	---	NA	2	GO:0006352, GO:0009630
	1953	UN01970	AT4G13990	3	GO:0005618, GO:0005794, GO:0016020	1	GO:0003824	1	GO:0008150
	1954	UN01971	AT5G13960	1	GO:0005634	8	GO:0008270, GO:0008327, GO:0010385, GO:0010428, GO:0010429, GO:0018024, GO:0042393, GO:0046974	30	GO:0000226, GO:0000911, GO:0006260, GO:0006270, GO:0006275, GO:0006306, GO:0006342, GO:0006346, GO:0007267, GO:0008283, GO:0009616, GO:0009640, GO:0009855, GO:0010014, GO:0010073, GO:0010216, GO:0010267, GO:0010388, GO:0016567, GO:0016571, GO:0016572, GO:0016579, GO:0018022, GO:0031047, GO:0031048, GO:0034968, GO:0035196, GO:0045893, GO:0051567, GO:0051726
	1955	UN01972	AT4G22790	2	GO:0005886, GO:0016020	3	GO:0005215, GO:0015238, GO:0015297	2	GO:0006855, GO:0055085
	1956	UN01973	AT5G25050	1	GO:0016020	1	GO:0005215	1	GO:0006810
	1957	UN01974	AT3G22330	5	GO:0005618, GO:0005634, GO:0005730, GO:0005739, GO:0043234	4	GO:0003676, GO:0004386, GO:0005524, GO:0008026	2	GO:0000373, GO:0009409
	1958	UN01975	AT3G56690	3	GO:0005634, GO:0009507, GO:0009535	5	GO:0000166, GO:0005516, GO:0005524, GO:0016887, GO:0017111	---	NA
	1959	UN01976	AT5G49650	1	GO:0005829	2	GO:0004856, GO:0016773	2	GO:0005975, GO:0005997
	1960	UN01977	AT1G19920	3	GO:0005829, GO:0009507, GO:0009570	1	GO:0004781	2	GO:0000103, GO:0009970
	1961	UN01978	AT5G33406	---	NA	1	GO:0046983	1	GO:0008150
	1962	UN01979	AT4G38150	1	GO:0005739	1	GO:0003674	1	GO:0008150
	1963	UN01980	AT3G07990	1	GO:0005576	1	GO:0004185	2	GO:0006508, GO:0007020
	1964	UN01981	AT3G54090	5	GO:0005634, GO:0005737, GO:0009295, GO:0009507, GO:0042644	2	GO:0016301, GO:0016773	10	GO:0006364, GO:0006399, GO:0009658, GO:0009793, GO:0010027, GO:0010228, GO:0016226, GO:0042793, GO:0045893, GO:0048481
	1965	UN01982	AT1G77740	1	GO:0005886	4	GO:0005515, GO:0005524, GO:0016307, GO:0016308	5	GO:0003006, GO:0009958, GO:0010311, GO:0040007, GO:0046488
	1966	UN01983	AT1G72040	1	GO:0005634	3	GO:0005524, GO:0016773, GO:0019136	1	GO:0006139
	1967	UN01984	AT3G27470	---	NA	1	GO:0016757	1	GO:0008150
	1968	UN01985	AT4G23180	1	GO:0005886	6	GO:0004672, GO:0004674, GO:0004713, GO:0005524, GO:0016301, GO:0016772	2	GO:0006468, GO:0006995
	1969	UN01986	AT2G15240	1	GO:0005634	1	GO:0003674	1	GO:0008150
	1970	UN01987	AT3G54140	3	GO:0005886, GO:0009506, GO:0016020	3	GO:0005215, GO:0042936, GO:0042937	6	GO:0006807, GO:0006857, GO:0015824, GO:0015996, GO:0042938, GO:0042939
	1971	UN01988	AT3G21240	1	GO:0005634	2	GO:0003824, GO:0016207	7	GO:0008152, GO:0009411, GO:0009611, GO:0009620, GO:0009698, GO:0009805, GO:0009963
	1972	UN01989	AT1G55270	1	GO:0005737	1	GO:0003674	---	NA
	1973	UN01990	AT2G21070	2	GO:0005634, GO:0005737	1	GO:0008168	3	GO:0007623, GO:0009648, GO:0048573
	1974	UN01991	AT5G23960	1	GO:0009507	5	GO:0000287, GO:0010333, GO:0016829, GO:0080016, GO:0080017	4	GO:0008152, GO:0016106, GO:0051762, GO:0080027
	1975	UN01992	AT3G07300	2	GO:0005634, GO:0005851	3	GO:0003743, GO:0005085, GO:0005525	4	GO:0006413, GO:0006446, GO:0044237, GO:0050790
	1976	UN01993	AT2G34200	2	GO:0005794, GO:0016020	1	GO:0008270	---	NA
	1977	UN01994	AT5G18570	3	GO:0009507, GO:0009570, GO:0009706	4	GO:0000166, GO:0000287, GO:0003924, GO:0005525	7	GO:0006364, GO:0009416, GO:0009658, GO:0009790, GO:0009793, GO:0010027, GO:0016556
	1978	UN01995	AT2G38290	3	GO:0005737, GO:0005886, GO:0009506	2	GO:0008519, GO:0015398	38	GO:0000165, GO:0002237, GO:0006612, GO:0006820, GO:0006862, GO:0006888, GO:0006944, GO:0006995, GO:0007154, GO:0009409, GO:0009581, GO:0009595, GO:0009624, GO:0009627, GO:0009697, GO:0009738, GO:0009744, GO:0009749, GO:0009750, GO:0009862, GO:0009863, GO:0009867, GO:0010200, GO:0010310, GO:0010363, GO:0015695, GO:0015696, GO:0015802, GO:0030968, GO:0031347, GO:0031348, GO:0042742, GO:0043069, GO:…
	1979	UN01996	AT4G08540	1	GO:0005634	1	GO:0003674	1	GO:0008150
	1980	UN01997	AT3G62900	2	GO:0005634, GO:0009506	1	GO:0008270	1	GO:0008150
	1981	UN01998	AT4G12560	2	GO:0005634, GO:0005737	2	GO:0003674, GO:0005515	2	GO:0031348, GO:0042177
	1982	UN01999	AT1G63660	2	GO:0005737, GO:0005829	3	GO:0003922, GO:0004066, GO:0005524	8	GO:0001510, GO:0006164, GO:0006177, GO:0006529, GO:0006606, GO:0009113, GO:0009117, GO:0009220
	1983	UN02000	AT1G49430	3	GO:0005634, GO:0005783, GO:0009506	3	GO:0003824, GO:0004467, GO:0031957	8	GO:0001676, GO:0002213, GO:0006631, GO:0006633, GO:0010025, GO:0010143, GO:0010311, GO:0050832
	1984	UN02001	AT5G19840	1	GO:0005634	1	GO:0003674	2	GO:0006355, GO:0008150
	1985	UN02002	AT5G23720	1	GO:0005737	8	GO:0004721, GO:0004725, GO:0005515, GO:0008138, GO:0008270, GO:0016772, GO:0016791, GO:0033549	10	GO:0000188, GO:0006470, GO:0007243, GO:0009737, GO:0010119, GO:0010468, GO:0016311, GO:0043405, GO:0043407, GO:0043622
	1986	UN02003	AT3G16560	1	GO:0005634	2	GO:0003824, GO:0004722	---	NA
	1987	UN02004	AT2G48160	1	GO:0005634	---	NA	---	NA
	1988	UN02005	AT3G59030	3	GO:0005886, GO:0009705, GO:0016020	5	GO:0005215, GO:0015238, GO:0015297, GO:0015299, GO:0022857	5	GO:0006855, GO:0006863, GO:0010023, GO:0010231, GO:0055085
	1989	UN02006	AT5G11780	1	GO:0005575	1	GO:0003674	4	GO:0008150, GO:0009909, GO:0016570, GO:0048449
	1990	UN02007	AT3G56720	1	GO:0005634	1	GO:0003674	1	GO:0008150
	1991	UN02008	AT4G02050	2	GO:0005886, GO:0016020	5	GO:0005215, GO:0005351, GO:0015144, GO:0022857, GO:0022891	2	GO:0006810, GO:0055085
	1992	UN02009	AT4G32650	4	GO:0005783, GO:0005886, GO:0009507, GO:0016020	3	GO:0005242, GO:0005515, GO:0030551	7	GO:0006811, GO:0006813, GO:0009624, GO:0010163, GO:0010167, GO:0015706, GO:0055085
	1993	UN02010	AT1G70570	2	GO:0009507, GO:0009570	2	GO:0004048, GO:0016757	3	GO:0000162, GO:0006486, GO:0008152
	1994	UN02011	AT5G45140	1	GO:0009507	3	GO:0003677, GO:0003899, GO:0032549	2	GO:0006351, GO:0009560
	1995	UN02012	AT1G26580	1	GO:0005634	1	GO:0003674	2	GO:0000956, GO:0008150
	1996	UN02013	AT4G34030	2	GO:0005739, GO:0005759	4	GO:0004075, GO:0008270, GO:0016874, GO:0050897	3	GO:0006552, GO:0009616, GO:0010050
	1997	UN02014	AT3G14860	1	GO:0005576	1	GO:0003674	5	GO:0000394, GO:0008150, GO:0009086, GO:0009616, GO:0010050
[truncated: 40,094 more rows]

## Sheet: Table S3
Table S3: Expression profile matrix of C. brasiliense unigenes. Reads-counts -raw and normalized values- for every specific-organ (leaves, steam an roots).
		ID		ei1cb1ss01 (leaves)					ei1cb1ss02 (stem)					ei1cb1ss03 (roots)					Stekel's estimation*
				effective_length	expected_count	TPM	FPKM	xi,jlog(xi,j/Nifj)	effective_length	expected_count	TPM	FPKM	xi,jlog(xi,j/Nifj)	effective_length	expected_count	TPM	FPKM	xi,jlog(xi,j/Nifj)	fj	Rj
	1	UN00001		10230.9	789	28.3	39.86	0.475178	10219.2	570	19.06	28.09	-4.4871	10229.9	1120	35.54	50.65	5.61393	2.75344e-05	1.60201
	2	UN00002		8972.91	727	29.74	41.88	-0.864114	8961.25	609	23.22	34.22	-4.38137	8971.94	1129	40.84	58.21	6.82409	3.11816e-05	1.5786
	3	UN00003		8299.91	544	24.05	33.88	0.481016	8288.25	414	17.07	25.15	-3.39232	8298.94	740	28.94	41.25	3.90029	2.32812e-05	0.988992
	4	UN00004		7489.91	7376	361.43	509.05	-43.8894	7478.25	10115.9	462.24	681.17	14.0329	7488.94	11469	497.09	708.44	36.9798	0.000440796	7.1233
	5	UN00005		7428.91	313	15.46	21.78	-0.404745	7417.25	239	11.01	16.23	-2.69415	7427.94	506	22.11	31.51	4.30684	1.61399e-05	1.20794
	6	UN00006		6875.91	565	30.16	42.48	-3.41848	6864.25	670	33.35	49.15	-1.80917	6874.94	962	45.42	64.73	6.29971	3.63008e-05	1.07206
	7	UN00007		6626.91	682	37.77	53.2	13.5033	6615.25	244	12.6	18.57	-4.14027	6625.94	271	13.28	18.92	-3.78959	2.10547e-05	5.57341
	8	UN00008		6621.91	496	27.49	38.72	4.21877	6610.25	350	18.09	26.66	-1.94072	6620.94	383	18.78	26.76	-1.51513	2.13914e-05	0.762918
	9	UN00009		6360.91	575.99	33.23	46.81	0.81643	6349.25	411	22.12	32.6	-5.19499	6359.94	798.91	40.77	58.11	6.17291	3.19269e-05	1.79435
	10	UN00010		6242.91	256	15.05	21.2	-0.209998	6231.25	243.02	13.33	19.64	-1.23291	6241.94	344	17.89	25.49	1.65692	1.53993e-05	0.21401
	11	UN00011		6148.91	287	17.13	24.13	1.80142	6137.25	189	10.52	15.51	-2.12435	6147.94	299	15.79	22.5	0.88097	1.44265e-05	0.558036
	12	UN00012		6139.91	381	22.77	32.08	-0.300957	6128.25	296	16.51	24.32	-3.63166	6138.94	581.88	30.77	43.85	5.31586	2.32742e-05	1.38324
	13	UN00013		6125.91	274	16.42	23.12	0.575111	6114.25	199	11.12	16.39	-2.36359	6124.94	361	19.13	27.26	2.4885	1.55014e-05	0.700012
	14	UN00014		6085.91	284	17.13	24.12	-0.625091	6074.25	230	12.94	19.07	-2.81508	6084.94	461.89	24.64	35.11	4.63494	1.81782e-05	1.19477
	15	UN00015		6074.91	295.94	17.88	25.18	2.48373	6063.25	156.27	8.81	12.98	-2.71045	6073.94	304.62	16.28	23.2	1.34434	1.42454e-05	1.11761
	16	UN00016		6057.91	653	39.56	55.72	0.829758	6046.25	490	27.69	40.81	-5.71457	6056.94	892	47.8	68.13	6.61496	3.82277e-05	1.73015
	17	UN00017		6016.91	280	17.08	24.05	-0.10735	6005.25	239	13.6	20.04	-2.07127	6015.94	393	21.2	30.22	2.70741	1.72519e-05	0.528798
	18	UN00018		5971.91	475	29.19	41.11	1.41559	5960.25	340.76	19.54	28.79	-4.02908	5970.94	596.81	32.44	46.24	3.71672	2.69632e-05	1.10323
	19	UN00019		5940.91	377	23.29	32.8	-0.0878336	5929.25	341	19.65	28.96	-2.21338	5939.94	503	27.49	39.17	2.71355	2.34321e-05	0.412339
	20	UN00020		5870.91	438	27.38	38.56	3.91171	5859.25	236	13.76	20.28	-4.00124	5869.94	438	24.22	34.52	1.66569	2.16746e-05	1.57616
	21	UN00021		5854.91	317.64	19.91	28.04	-0.841808	5843.25	282.68	16.53	24.36	-2.69904	5853.94	499.76	27.71	39.49	4.48456	2.13333e-05	0.943709
	22	UN00022		5826.91	515.8	32.49	45.76	0.818124	5815.25	387	22.74	33.51	-4.59451	5825.94	693	38.61	55.03	5.11044	3.11793e-05	1.33405
	23	UN00023		5816.91	408.87	25.8	36.33	4.08528	5805.25	237	13.95	20.56	-3.17588	5815.94	363	20.26	28.87	0.216669	1.99102e-05	1.12607
	24	UN00024		5768.91	495	31.49	44.35	-2.15645	5757.25	469	27.84	41.02	-4.19212	5767.94	827	46.54	66.33	8.0304	3.52189e-05	1.68183
	25	UN00025		5718.91	648	41.59	58.57	8.66686	5707.25	208	12.45	18.35	-6.89484	5717.94	624	35.42	50.48	3.95223	2.95774e-05	5.72425
	26	UN00026		5714.91	466.03	29.93	42.15	-3.98338	5703.25	482.93	28.94	42.64	-4.65462	5713.94	932	52.94	75.45	11.5613	3.72016e-05	2.9233
	27	UN00027		5698.91	319	20.54	28.93	0.811573	5687.25	246	14.78	21.78	-2.50281	5697.94	397	22.62	32.23	2.25092	1.92555e-05	0.559681
	28	UN00028		5633.91	495	32.25	45.42	-0.328932	5622.25	429	26.07	38.42	-3.82692	5632.94	699	40.28	57.4	5.12566	3.27905e-05	0.969806
	29	UN00029		5625.91	219	14.29	20.12	-0.635079	5614.25	187	11.38	16.77	-2.18572	5624.94	356	20.54	29.28	3.69669	1.53621e-05	0.875885
	30	UN00030		5597.91	528	34.62	48.76	-0.573166	5586.25	362	22.14	32.63	-6.71777	5596.94	869	50.4	71.82	10.8665	3.55695e-05	3.57552
	31	UN00031		5479.91	299.25	20.04	28.23	1.64878	5468.25	150	9.37	13.81	-3.75339	5478.94	395.99	23.46	33.43	4.23575	1.75212e-05	2.13113
	32	UN00032		5449.91	213.43	14.37	20.24	-1.43561	5438.25	295.65	18.58	27.38	1.11212	5448.94	297.52	17.72	25.26	0.509443	1.69199e-05	0.185954
	33	UN00033		5427.91	1191	80.53	113.42	3.97987	5416.25	734	46.31	68.24	-14.0053	5426.94	1622.23	97.03	138.28	16.0452	7.42778e-05	6.01968
	34	UN00034		5323.91	217	14.96	21.07	-0.642016	5312.25	230	14.79	21.8	-0.770725	5322.94	302	18.42	26.25	1.57155	1.6047e-05	0.158809
	35	UN00035		5311.91	311.99	21.56	30.36	-0.340985	5300.25	246	15.86	23.37	-3.37814	5310.94	477	29.15	41.55	4.98235	2.21203e-05	1.26323
	36	UN00036		5293.91	327	22.67	31.93	4.91648	5282.25	71	4.59	6.77	-3.65112	5292.94	341	20.91	29.8	3.54229	1.59031e-05	4.80765
	37	UN00037		5268.91	180	12.54	17.66	-0.182682	5257.25	163	10.59	15.61	-1.30512	5267.94	250.99	15.46	22.04	1.77975	1.28409e-05	0.291949
	38	UN00038		5190.91	342	24.18	34.06	-0.407173	5179.25	321	21.18	31.21	-2.17163	5189.94	469	29.33	41.8	3.00339	2.48575e-05	0.42459
	39	UN00039		5187.91	524	37.07	52.21	7.09293	5176.25	209	13.8	20.33	-5.9656	5186.94	496	31.04	44.24	2.60085	2.71118e-05	3.72818
	40	UN00040		5181.91	229.64	16.26	22.91	2.76772	5170.25	175.69	11.61	17.11	-0.438743	5180.94	145.92	9.14	13.03	-1.68606	1.23162e-05	0.642919
	41	UN00041		5178.91	348	24.66	34.73	-0.176202	5167.25	386	25.53	37.62	0.374877	5177.94	393	24.64	35.11	-0.192158	2.49481e-05	0.00651718
	42	UN00042		5126.91	298	21.33	30.05	-0.188991	5115.25	256	17.1	25.2	-2.5807	5125.94	421	26.66	37.99	3.43468	2.16467e-05	0.664982
	43	UN00043		5126.91	200	14.32	20.16	-0.33795	5115.25	173	11.56	17.03	-1.86845	5125.94	298	18.87	26.89	2.77535	1.48769e-05	0.568955
	44	UN00044		5122.91	325	23.28	32.79	0.0667584	5111.25	276	18.45	27.19	-2.69105	5121.94	441	27.95	39.83	3.24133	2.3172e-05	0.617045
	45	UN00045		5021.91	150	10.96	15.44	-0.530982	5010.25	123	8.39	12.36	-1.86258	5020.94	253	16.36	23.31	3.24893	1.18658e-05	0.855367
	46	UN00046		5018.91	198	14.48	20.39	-1.97186	5007.25	195	13.31	19.61	-2.61446	5017.94	411.21	26.6	37.91	6.35006	1.80877e-05	1.76374
	47	UN00047		5017.91	174	12.73	17.92	0.480807	5006.25	159	10.85	15.99	-0.676929	5016.94	191	12.36	17.61	0.248767	1.1961e-05	0.0526451
	48	UN00048		5013.91	248	18.15	25.57	0.400303	5002.25	190	12.98	19.13	-2.48759	5012.94	333	21.56	30.73	2.77681	1.75119e-05	0.689516
	49	UN00049		4933.91	250	18.6	26.19	3.4306	4922.25	199	13.81	20.36	0.0398162	4932.94	135.32	8.9	12.69	-2.396	1.37532e-05	1.07441
	50	UN00050		4903.91	200	14.97	21.08	1.25806	4892.25	111	7.75	11.43	-2.58112	4902.94	251	16.62	23.68	2.48795	1.30452e-05	1.16489
	51	UN00051		4888.91	237	17.79	25.06	0.905602	4877.25	147	10.3	15.18	-3.05494	4887.94	319.96	21.25	30.28	3.42729	1.6372e-05	1.27795
	52	UN00052		4882.91	207	15.56	21.91	0.197377	4871.25	162.43	11.39	16.79	-2.11989	4881.94	284.16	18.89	26.93	2.51733	1.52368e-05	0.594825
	53	UN00053		4882.91	2135	160.47	226.01	-5.56528	4871.25	1783	125.08	184.31	-24.4908	4881.94	3389.64	225.37	321.19	39.4693	0.000169828	9.41323
	54	UN00054		4842.91	209.47	15.87	22.36	-1.0027	4831.25	237	16.76	24.7	-0.52596	4841.94	301	20.18	28.76	1.70685	1.76025e-05	0.178192
	55	UN00055		4840.91	202	15.31	21.57	0.164141	4829.25	171	12.1	17.83	-1.68966	4839.94	266	17.84	25.42	1.87624	1.50487e-05	0.350722
	56	UN00056		4838.91	366.93	27.83	39.2	0.0543601	4827.25	253.35	17.93	26.43	-5.0079	4837.94	563.36	37.8	53.87	7.23593	2.77433e-05	2.28239
	57	UN00057		4824.91	307	23.35	32.89	-1.95027	4813.25	279	19.81	29.19	-3.81812	4823.94	555	37.34	53.22	7.695	2.67682e-05	1.92661
	58	UN00058		4822.91	218.97	16.66	23.47	1.32937	4811.25	139.18	9.88	14.57	-2.47818	4821.94	260.2	17.52	24.96	1.95305	1.46262e-05	0.804228
	59	UN00059		4795.91	288.51	22.08	31.1	-0.438622	4784.25	297	21.21	31.26	-0.986275	4794.94	372	25.18	35.89	1.54269	2.28099e-05	0.117794
	60	UN00060		4766.91	168	12.93	18.22	-0.810413	4755.25	168	12.07	17.79	-1.32584	4765.94	265	18.05	25.72	2.57503	1.43313e-05	0.43877
	61	UN00061		4746.91	1136	87.83	123.7	20.478	4735.25	493	35.58	52.43	-11.8974	4745.94	844	57.72	82.27	-1.37457	5.99905e-05	7.20604
	62	UN00062		4739.91	2993.42	231.78	326.45	124.264	4728.25	354.86	25.65	37.79	-21.7468	4738.94	525.71	36.01	51.32	-21.9652	9.6477e-05	80.5517
	63	UN00063		4738.91	238	18.43	25.96	4.20615	4727.25	100	7.23	10.65	-2.60506	4737.94	185	12.67	18.06	-0.0124317	1.26923e-05	1.58866
	64	UN00064		4702.91	530	41.36	58.25	1.81166	4691.25	500	36.42	53.67	-1.29552	4701.94	548	37.83	53.91	-0.412454	3.84993e-05	0.103683
	65	UN00065		4682.91	3294	258.16	363.6	123.387	4671.25	833	60.94	89.8	-25.8331	4681.94	563	39.03	55.63	-26.7631	0.000118177	70.7911
	66	UN00066		4665.91	402	31.62	44.54	0.239062	4654.25	369	27.09	39.92	-2.46977	4664.94	505	35.14	50.08	2.56189	3.1235e-05	0.331178
	67	UN00067		4661.91	237	18.66	26.28	-1.30557	4650.25	298	21.9	32.27	0.639555	4660.94	318	22.15	31.56	0.779752	2.09201e-05	0.113741
	68	UN00068		4639.91	270	21.36	30.08	1.45268	4628.25	239	17.65	26	-0.901846	4638.94	263	18.4	26.23	-0.427846	1.91092e-05	0.122986
	69	UN00069		4569.91	154	12.37	17.42	-1.53755	4558.25	182.34	13.67	20.14	-0.904846	4568.94	273.82	19.45	27.72	3.00363	1.51555e-05	0.561235
	70	UN00070		4556.91	211	16.99	23.93	-1.95148	4545.25	197	14.81	21.83	-3.08052	4555.94	419	29.85	42.54	6.94167	2.04999e-05	1.90967
	71	UN00071		4553.91	507	40.86	57.55	-4.10543	4542.25	593.94	44.68	65.84	-2.14427	4552.94	827	58.96	84.03	7.38848	4.81549e-05	1.13878
	72	UN00072		4553.91	141.15	11.38	16.02	-0.759021	4542.25	139.36	10.48	15.45	-1.2791	4552.94	228.08	16.26	23.17	2.49676	1.26853e-05	0.458644
	73	UN00073		4515.91	696	56.56	79.67	0.23201	4504.25	627.36	47.59	70.14	-5.05658	4514.94	900.02	64.7	92.21	5.64968	5.61877e-05	0.825117
	74	UN00074		4504.91	300	24.44	34.42	-4.38939	4493.25	422	32.09	47.29	-0.437042	4503.94	579.07	41.73	59.48	6.24005	3.27789e-05	1.41361
	75	UN00075		4485.91	226	18.49	26.04	-1.33447	4474.25	245	18.71	27.57	-1.27172	4484.94	349	25.26	36	3.0344	2.0804e-05	0.428217
	76	UN00076		4470.91	144	11.82	16.65	-1.41439	4459.25	180	13.79	20.33	-0.363921	4469.94	241	17.5	24.94	2.13009	1.43754e-05	0.35178
	77	UN00077		4468.91	195	16.01	22.56	-0.446455	4457.25	170	13.03	19.21	-2.09921	4467.94	294	21.36	30.44	3.20199	1.67644e-05	0.656324
	78	UN00078		4466.91	220.78	18.14	25.55	3.22501	4455.25	114	8.74	12.88	-2.45914	4465.94	193.11	14.04	20	0.294742	1.35652e-05	1.06061
	79	UN00079		4465.91	311	25.56	36	9.15773	4454.25	111	8.52	12.55	-2.79806	4464.94	123	8.94	12.74	-2.57192	1.42292e-05	3.78776
	80	UN00080		4437.91	703	58.14	81.88	17.8948	4426.25	216	16.68	24.57	-7.9582	4436.94	431	31.53	44.94	-2.11762	3.51469e-05	7.81898
	81	UN00081		4428.91	250	20.72	29.18	1.366	4417.25	226	17.48	25.76	-0.695577	4427.94	241	17.67	25.18	-0.562578	1.86008e-05	0.107847
	82	UN00082		4371.91	195	16.37	23.06	-2.02197	4360.25	291	22.81	33.61	1.89058	4370.94	280	20.79	29.63	0.475971	2.00355e-05	0.344586
	83	UN00083		4363.91	200.59	16.87	23.76	-6.33747	4352.25	280.32	22.01	32.43	-4.90678	4362.94	736.61	54.8	78.1	19.1306	3.1177e-05	7.88636
	84	UN00084		4349.91	184.81	15.59	21.96	-0.938072	4338.25	165.21	13.01	19.18	-2.32417	4348.94	309.88	23.13	32.96	4.23575	1.72032e-05	0.973513
	85	UN00085		4348.91	157	13.25	18.66	-0.0641654	4337.25	134	10.56	15.56	-1.58738	4347.94	219	16.35	23.3	2.0476	1.33539e-05	0.396064
	86	UN00086		4346.91	453	38.25	53.87	3.45796	4335.25	329	25.93	38.21	-3.99886	4345.94	470	35.1	50.03	1.34825	3.29925e-05	0.807358
	87	UN00087		4340.91	219	18.52	26.08	0.819715	4329.25	168	13.26	19.54	-2.22029	4339.94	268	20.04	28.57	1.88299	1.72241e-05	0.482412
	88	UN00088		4330.91	785	66.52	93.69	-1.7899	4319.25	685.98	54.27	79.97	-8.60048	4329.94	1177	88.23	125.75	13.0258	6.95115e-05	2.63539
	89	UN00089		4328.91	219.46	18.61	26.21	0.727996	4317.25	202.02	15.99	23.56	-0.899801	4327.94	237.83	17.84	25.42	0.237891	1.74562e-05	0.0660861
	90	UN00090		4306.91	172	14.66	20.64	0.0772495	4295.25	147	11.69	17.23	-1.62578	4305.94	230	17.34	24.71	1.89724	1.45287e-05	0.348709
	91	UN00091		4297.91	255	21.77	30.67	6.02663	4286.25	112	8.93	13.16	-2.50875	4296.94	147	11.1	15.83	-1.51745	1.38508e-05	2.00042
	92	UN00092		4295.91	265	22.64	31.89	-1.49713	4284.25	282	22.49	33.15	-1.65065	4294.94	405.01	30.61	43.62	3.66229	2.52267e-05	0.514514
	93	UN00093		4289.91	220	18.82	26.51	-0.501107	4278.25	201	16.05	23.66	-2.08145	4288.94	320	24.22	34.51	3.1234	1.96594e-05	0.540846
	94	UN00094		4277.91	236	20.25	28.52	0.937862	4266.25	186	14.9	21.95	-2.20611	4276.94	281	21.33	30.39	1.68178	1.87726e-05	0.413529
	95	UN00095		4256.91	292.02	25.18	35.46	2.05784	4245.25	193.04	15.54	22.9	-3.47041	4255.94	336	25.63	36.52	2.39933	2.20275e-05	0.986756
	96	UN00096		4253.91	340	29.33	41.31	0.620541	4242.25	287	23.12	34.07	-3.00965	4252.94	429	32.74	46.66	2.92957	2.8333e-05	0.540465
	97	UN00097		4249.91	129	11.14	15.69	0.0934342	4238.25	105	8.47	12.48	-1.41185	4248.94	176	13.45	19.16	1.67845	1.09882e-05	0.360038
	98	UN00098		4220.91	396	34.43	48.5	-3.09737	4209.25	536	43.51	64.12	2.41814	4219.94	540.02	41.54	59.2	1.04139	3.989e-05	0.362147
	99	UN00099		4206.91	207	18.06	25.43	0.218064	4195.25	186	15.15	22.33	-1.50858	4205.94	259	19.99	28.49	1.50415	1.77023e-05	0.213635
	100	UN00100		4178.91	558	49.01	69.02	10.47	4167.25	230	18.86	27.79	-7.31064	4177.94	470	36.51	52.04	1.24539	3.45572e-05	4.40472
	101	UN00101		4170.91	543	47.78	67.3	9.50485	4159.25	302	24.81	36.56	-5.24466	4169.94	404	31.45	44.82	-1.81242	3.45178e-05	2.44777
	102	UN00102		4166.91	428	37.7	53.09	1.484	4155.25	382	31.41	46.29	-2.3723	4165.94	476	37.09	52.86	1.10696	3.53443e-05	0.218657
	103	UN00103		4165.91	122	10.75	15.14	-0.0380285	4154.25	109	8.97	13.21	-1.07543	4164.94	164	12.78	18.22	1.32614	1.08118e-05	0.212683
	104	UN00104		4161.91	330	29.1	40.99	-0.272493	4150.25	353	29.06	42.83	-0.31066	4160.94	391	30.5	43.47	0.597205	2.95518e-05	0.014052
	105	UN00105		4158.91	230	20.3	28.59	3.78703	4147.25	113	9.31	13.72	-2.82736	4157.94	199	15.53	22.14	0.36083	1.49628e-05	1.32049
	106	UN00106		4157.91	123	10.86	15.29	-2.29647	4146.25	212	17.47	25.75	1.45488	4156.94	225	17.57	25.04	1.47504	1.53412e-05	0.633449
	107	UN00107		4154.91	174	15.37	21.65	-0.473484	4143.25	185	15.26	22.48	-0.566658	4153.94	229	17.89	25.5	1.12421	1.61654e-05	0.0840706
	108	UN00108		4150.91	171.92	15.2	21.41	3.39049	4139.25	43.26	3.57	5.26	-2.47718	4149.94	168.65	13.19	18.8	1.81939	1.05564e-05	2.7327
	109	UN00109		4149.91	169	14.95	21.05	-1.69505	4138.25	287	23.7	34.92	4.17718	4148.94	193	15.1	21.52	-1.63682	1.79902e-05	0.84531
	110	UN00110		4142.91	198	17.54	24.7	-2.35013	4131.25	272	22.5	33.15	0.42975	4141.94	324	25.39	36.19	2.37475	2.18325e-05	0.454366
	111	UN00111		4133.91	124	11.01	15.51	-2.22614	4122.25	177	14.67	21.62	-0.40994	4132.94	258	20.26	28.88	3.50402	1.5325e-05	0.867942
	112	UN00112		4131.91	184	16.34	23.02	0.305714	4120.25	155	12.85	18.94	-1.72583	4130.94	235	18.47	26.32	1.74595	1.5852e-05	0.325836
	113	UN00113		4124.91	241	21.44	30.2	-0.660712	4113.25	208	17.28	25.46	-2.94578	4123.94	369.69	29.1	41.47	4.59171	2.25498e-05	0.985221
	114	UN00114		4123.91	192	17.09	24.07	-3.28179	4112.25	301	25.01	36.86	1.07115	4122.94	355	27.95	39.83	3.07747	2.33926e-05	0.866836
	115	UN00115		4116.91	1322.88	117.93	166.1	56.0889	4105.25	229.14	19.07	28.11	-12.748	4115.94	349	27.52	39.22	-11.5427	5.41935e-05	31.7983
	116	UN00116		4113.91	208	18.56	26.14	2.48601	4102.25	94	7.83	11.54	-3.22741	4112.94	236	18.62	26.54	2.56306	1.49094e-05	1.82167
	117	UN00117		4103.91	116.24	10.4	14.64	-1.45553	4092.25	128.62	10.74	15.83	-1.34804	4102.94	229	18.12	25.82	3.66303	1.30684e-05	0.859456
	118	UN00118		4103.91	167	14.93	21.03	-2.52222	4092.25	190	15.87	23.38	-2.18848	4102.94	358	28.32	40.36	6.37898	1.96803e-05	1.66828
	119	UN00119		4083.91	261	23.46	33.04	-0.734442	4072.25	285	23.92	35.24	-0.490143	4082.94	336.04	26.71	38.07	1.30155	2.46904e-05	0.0769656
	120	UN00120		4071.91	235.09	21.19	29.84	-0.992389	4060.25	260.49	21.92	32.31	-0.594328	4070.94	320.09	25.52	36.37	1.72983	2.28726e-05	0.143108
	121	UN00121		4066.91	183	16.51	23.26	-0.206045	4055.25	138	11.63	17.14	-2.76182	4065.94	283	22.59	32.2	4.09784	1.68549e-05	1.12998
	122	UN00122		4051.91	325	29.44	41.46	1.91832	4040.25	241	20.38	30.04	-3.40461	4050.94	372	29.81	42.48	2.19617	2.64618e-05	0.709879
	123	UN00123		4033.91	461	41.94	59.07	-4.55758	4022.25	665	56.5	83.25	4.34449	4032.94	640.37	51.54	73.45	0.906646	5.00935e-05	0.693559
	124	UN00124		4030.91	192	17.48	24.62	2.07362	4019.25	107	9.1	13.41	-2.67275	4029.94	209	16.83	23.99	1.62752	1.43987e-05	1.02838
	125	UN00125		4028.91	232	21.13	29.77	-1.8637	4017.25	244.99	20.84	30.71	-2.11217	4027.94	389	31.35	44.68	4.8525	2.44141e-05	0.876632
	126	UN00126		4027.91	294	26.79	37.73	4.14271	4016.25	193	16.42	24.2	-2.48651	4026.94	241	19.43	27.68	-0.826177	2.0804e-05	0.830029
	127	UN00127		4022.91	204	18.61	26.21	4.11675	4011.25	115	9.8	14.44	-1.75457	4021.94	132	10.65	15.18	-1.29414	1.29616e-05	1.06804
	128	UN00128		4011.91	373	34.12	48.06	-3.49864	4000.25	451	38.53	56.77	-1.14323	4010.94	597.99	48.39	68.97	5.44542	4.03497e-05	0.803539
	129	UN00129		4009.91	198	18.12	25.52	1.70788	3998.25	145	12.39	18.26	-1.7919	4008.94	200.33	16.22	23.12	0.437076	1.55316e-05	0.353056
	130	UN00130		4008.91	415	37.99	53.51	0.140344	3997.25	368	31.46	46.36	-3.67841	4007.94	544	44.06	62.79	4.20396	3.77634e-05	0.665894
	131	UN00131		4004.91	278	25.48	35.88	7.40368	3993.25	131	11.21	16.52	-2.48085	4003.94	137	11.11	15.83	-2.44022	1.58404e-05	2.48261
	132	UN00132		4000.91	255	23.39	32.95	-1.34385	3989.25	243	20.81	30.67	-2.80942	3999.94	407	33.03	47.07	5.12963	2.5698e-05	0.976361
	133	UN00133		3994.91	220	20.21	28.47	2.60976	3983.25	119	10.21	15.04	-3.08543	3993.94	233	18.94	26.99	1.71	1.63674e-05	1.23432
	134	UN00134		3991.91	144	13.24	18.65	-2.44141	3980.25	199	17.08	25.18	-0.508781	3990.94	287	23.34	33.27	3.83741	1.78997e-05	0.887212
	135	UN00135		3982.91	260	23.96	33.74	4.27391	3971.25	142	12.22	18.01	-2.98309	3981.94	218	17.77	25.33	-0.0750666	1.7895e-05	1.21576
	136	UN00136		3981.91	167	15.39	21.68	-0.998526	3970.25	184	15.84	23.34	-0.786362	3980.94	247	20.14	28.7	2.02735	1.71149e-05	0.242467
	137	UN00137		3978.91	377	34.77	48.98	-2.83667	3967.25	415	35.75	52.68	-2.42136	3977.94	597.65	48.77	69.5	6.18032	3.97368e-05	0.922286
	138	UN00138		3972.91	121	11.18	15.74	0.891617	3961.25	204	17.6	25.93	6.58022	3971.94	5	0.41	0.58	-0.801592	9.80882e-06	6.67025
	139	UN00139		3956.91	241	22.35	31.48	1.35479	3945.25	124	10.74	15.83	-4.3563	3955.94	341	27.98	39.88	5.60838	2.02422e-05	2.60687
	140	UN00140		3954.91	230	21.34	30.06	2.7884	3943.25	128	11.09	16.35	-3.12916	3953.94	238	19.54	27.84	1.51215	1.7238e-05	1.17139
	141	UN00141		3950.91	204	18.95	26.69	0.603929	3939.25	182	15.79	23.27	-1.31709	3949.94	235	19.31	27.52	0.847665	1.79879e-05	0.134504
	142	UN00142		3942.91	301	28.02	39.46	0.351114	3931.25	276	23.99	35.35	-2.06958	3941.94	370	30.47	43.42	1.96715	2.74485e-05	0.248682
	143	UN00143		3925.91	138	12.9	18.17	0.185037	3914.25	135	11.79	17.37	-0.504549	3924.94	159	13.15	18.74	0.346179	1.26017e-05	0.0266672
	144	UN00144		3907.91	219	20.57	28.97	3.41988	3896.25	115	10.09	14.86	-2.84653	3906.94	200	16.62	23.68	0.600443	1.56732e-05	1.17379
	145	UN00145		3905.91	489.02	45.95	64.72	-3.0584	3894.25	595	52.21	76.94	0.62953	3904.94	667	55.44	79.02	2.71173	5.12334e-05	0.28286
	146	UN00146		3896.91	162	15.26	21.49	0.085758	3885.25	136	11.96	17.63	-1.79243	3895.94	219	18.25	26	2.12165	1.51184e-05	0.41498
	147	UN00147		3896.91	176	16.58	23.35	1.97023	3885.25	104	9.15	13.48	-2.3441	3895.94	185	15.41	21.97	1.15992	1.36511e-05	0.786053
	148	UN00148		3887.91	162	15.29	21.54	0.319818	3876.25	42	3.7	5.46	-3.28081	3886.94	308	25.72	36.66	8.82292	1.47794e-05	5.86193
	149	UN00149		3886.91	58	5.48	7.71	-1.59798	3875.25	180	15.87	23.39	5.96537	3885.94	58	4.84	6.9	-1.79808	8.82214e-06	2.56931
	150	UN00150		3884.91	196	18.52	26.08	-0.875765	3873.25	246	21.7	31.98	1.12938	3883.94	236	19.72	28.11	-0.17294	2.00054e-05	0.0806767
	151	UN00151		3882.91	121	11.44	16.11	2.17383	3871.25	75	6.62	9.76	-0.999276	3881.94	85.89	7.18	10.24	-0.685922	8.38335e-06	0.488632
	152	UN00152		3879.91	116	10.97	15.45	-0.470291	3868.25	103	9.1	13.41	-1.49676	3878.94	183	15.31	21.82	2.49536	1.17659e-05	0.528312
	153	UN00153		3879.91	176	16.65	23.45	4.46722	3868.25	68	6.01	8.85	-2.23352	3878.94	117	9.79	13.95	-0.560714	1.07375e-05	1.67298
	154	UN00154		3876.91	436	41.27	58.13	0.594038	3865.25	271.93	24.04	35.43	-7.95353	3875.94	671	56.19	80.08	11.5489	4.03125e-05	4.18943
	155	UN00155		3868.91	195	18.5	26.05	-0.2129	3857.25	196	17.36	25.59	-0.910643	3867.94	247	20.73	29.54	1.22013	1.88469e-05	0.0965899
	156	UN00156		3867.91	261	24.77	34.88	-1.00264	3856.25	264	23.39	34.47	-1.84609	3866.94	373	31.31	44.62	3.26092	2.64594e-05	0.412187
	157	UN00157		3866.91	114	10.82	15.24	-1.29504	3855.25	188.99	16.75	24.69	2.58959	3865.94	140	11.75	16.75	-0.821957	1.31589e-05	0.472593
	158	UN00158		3866.91	150.41	14.28	20.11	-2.01609	3855.25	203.83	18.07	26.62	0.0497097	3865.94	256.93	21.57	30.74	2.42579	1.79856e-05	0.459418
	159	UN00159		3864.91	337	32	45.07	-2.01125	3853.25	528	46.82	69	8.32559	3863.94	323.1	27.14	38.68	-4.49275	3.54627e-05	1.82159
	160	UN00160		3862.91	206	19.57	27.57	0.259124	3851.25	171	15.17	22.36	-2.26377	3861.94	272	22.86	32.58	2.50174	1.91556e-05	0.49709
	161	UN00161		3859.91	301.09	28.63	40.32	2.71289	3848.25	141.4	12.56	18.5	-5.3787	3858.94	390.34	32.83	46.79	5.93255	2.45186e-05	3.26674
	162	UN00162		3858.91	188.97	17.97	25.31	1.88593	3847.25	106	9.41	13.87	-2.86247	3857.94	217	18.26	26.02	2.1181	1.51369e-05	1.14156
	163	UN00163		3851.91	363	34.59	48.71	-2.51226	3840.25	458	40.75	60.06	1.18412	3850.94	491	41.39	58.98	1.5562	3.89451e-05	0.228065
	164	UN00164		3850.91	332	31.64	44.56	11.5903	3839.25	101	8.99	13.25	-3.79346	3849.94	141.97	11.97	17.06	-2.76348	1.73819e-05	5.03338
	165	UN00165		3850.91	81.77	7.79	10.98	0.450836	3839.25	57.55	5.12	7.55	-1.0666	3849.94	100.01	8.43	12.02	0.904339	7.09253e-06	0.288576
	166	UN00166		3843.91	185	17.66	24.88	0.00973022	3832.25	140	12.48	18.4	-2.76584	3842.94	272	22.97	32.74	3.74853	1.76489e-05	0.992421
	167	UN00167		3839.91	402	38.42	54.12	-2.57576	3828.25	496	44.27	65.24	0.905986	3838.94	542.07	45.83	65.32	1.89227	4.28756e-05	0.222499
	168	UN00168		3827.91	123.59	11.85	16.69	0.842621	3816.25	68.21	6.11	9	-2.13663	3826.94	163.41	13.86	19.75	2.33982	1.05494e-05	1.04581
	169	UN00169		3827.91	161	15.44	21.74	0.759021	3816.25	122.5	10.97	16.16	-1.83546	3826.94	194	16.45	23.45	1.46964	1.42431e-05	0.393203
	170	UN00170		3825.91	371	35.59	50.13	-1.15346	3814.25	405	36.28	53.47	-0.784546	3824.94	480	40.73	58.05	2.06481	3.75289e-05	0.1268
	171	UN00171		3824.91	236	22.64	31.89	0.243053	3813.25	217.67	19.51	28.74	-1.64456	3823.94	291	24.7	35.2	1.59752	2.2248e-05	0.196019
	172	UN00172		3823.91	256.97	24.66	34.74	-2.15686	3812.25	217	19.45	28.66	-4.73793	3822.94	489	41.52	59.17	9.70745	2.8456e-05	2.81266
	173	UN00173		3809.91	1053	101.44	142.87	-24.7934	3798.25	2176	195.77	288.49	32.3039	3808.94	1813	154.5	220.19	2.02417	0.000151265	9.5347
	174	UN00174		3808.91	214.01	20.62	29.04	-1.6831	3797.25	212	19.08	28.11	-2.57964	3807.94	365	31.11	44.34	5.35252	2.35621e-05	1.08978
	175	UN00175		3800.91	208	20.08	28.29	5.75483	3789.25	93	8.39	12.36	-2.17372	3799.94	111	9.48	13.51	-1.65741	1.25739e-05	1.9237
	176	UN00176		3797.91	775	74.89	105.48	19.8449	3786.25	372	33.57	49.47	-7.93324	3796.94	445	38.04	54.22	-5.74715	4.85612e-05	6.16454
	177	UN00177		3791.91	245.76	23.79	33.5	0.27674	3780.25	219.91	19.88	29.29	-2.04269	3790.94	309.16	26.47	37.73	2.06675	2.33369e-05	0.300797
	178	UN00178		3783.91	134	13	18.31	-0.364166	3772.25	127	11.5	16.95	-1.23876	3782.94	191	16.39	23.36	1.88679	1.36093e-05	0.283861
	179	UN00179		3782.91	476.37	46.22	65.09	-2.4107	3771.25	467.07	42.32	62.37	-4.69338	3781.94	730.2	62.67	89.32	8.50974	5.0328e-05	1.40566
	180	UN00180		3782.91	144.28	14	19.71	-1.68834	3771.25	163.21	14.79	21.79	-1.34584	3781.94	261	22.4	31.92	3.78544	1.70453e-05	0.751254
	181	UN00181		3758.91	133	12.99	18.29	-3.055	3747.25	250	22.8	33.6	2.60127	3757.94	246	21.25	30.28	1.41667	1.90767e-05	0.962944
	182	UN00182		3757.91	759	74.13	104.4	4.86873	3746.25	696.95	63.57	93.68	-1.8824	3756.94	720.3	62.23	88.69	-2.60004	6.6577e-05	0.386286
	183	UN00183		3757.91	450.99	44.04	62.03	1.54768	3746.25	489	44.6	65.73	2.0006	3756.94	417.01	36.03	51.35	-3.19584	4.15824e-05	0.352444
	184	UN00184		3755.91	172	16.81	23.67	2.85013	3744.25	100	9.13	13.45	-1.94676	3754.94	144	12.45	17.74	-0.176676	1.27364e-05	0.726691
	185	UN00185		3753.91	475	46.44	65.41	13.0248	3742.25	222	20.27	29.87	-4.80786	3752.94	253.06	21.89	31.19	-3.98075	2.93615e-05	4.23617
	186	UN00186		3745.91	195	19.11	26.91	-2.62592	3734.25	220	20.13	29.67	-2.2209	3744.94	376	32.59	46.45	6.24125	2.39196e-05	1.39444
	187	UN00187		3744.91	267	26.17	36.85	0.353991	3733.25	249	22.79	33.59	-1.68947	3743.94	322	27.92	39.79	1.50474	2.55912e-05	0.16926
	188	UN00188		3737.91	126	12.37	17.42	-0.715689	3726.25	167	15.31	22.57	1.1674	3736.94	150	13.03	18.57	-0.342546	1.35954e-05	0.109162
	189	UN00189		3722.91	329	32.43	45.68	1.39859	3711.25	294	27.07	39.89	-1.91156	3721.94	359	31.31	44.62	0.682459	3.02251e-05	0.169489
	190	UN00190		3719.91	295	29.1	40.99	1.79229	3708.25	237	21.84	32.18	-2.60795	3718.94	323.01	28.19	40.18	1.20264	2.63155e-05	0.386979
	191	UN00191		3711.91	182.9	18.08	25.47	0.0888039	3700.25	165.94	15.32	22.58	-1.5466	3710.94	234.38	20.5	29.22	1.69512	1.79391e-05	0.237326
	192	UN00192		3702.91	144.85	14.36	20.22	0.0280471	3691.25	122.11	11.3	16.66	-1.7059	3701.94	198.13	17.37	24.76	2.08556	1.43104e-05	0.40771
	193	UN00193		3700.91	31	3.07	4.33	-3.30579	3689.25	389	36.03	53.1	16.2204	3699.94	155	13.6	19.38	-2.28143	1.78323e-05	10.6332
	194	UN00194		3697.91	83	8.24	11.6	-1.45137	3686.25	147	13.63	20.08	1.87772	3696.94	125	10.97	15.64	-0.00727283	1.09859e-05	0.419074
	195	UN00195		3696.91	365	36.24	51.04	3.08198	3685.25	266	24.66	36.35	-3.87849	3695.94	387	33.99	48.44	1.57679	3.15345e-05	0.780279
	196	UN00196		3691.91	155	15.41	21.7	-0.251748	3680.25	182	16.9	24.9	0.70872	3690.94	171.99	15.12	21.56	-0.421236	1.58241e-05	0.0357363
	197	UN00197		3691.91	171	17	23.94	-0.308678	3680.25	172	15.97	23.53	-0.942887	3690.94	223	19.61	27.95	1.37621	1.75096e-05	0.124644
	198	UN00198		3683.91	608	60.57	85.31	-0.457744	3672.25	564	52.48	77.34	-5.23105	3682.94	807.98	71.21	101.49	6.58995	6.13231e-05	0.901155
	199	UN00199		3681.91	160	15.95	22.46	1.44006	3670.25	112.79	10.5	15.47	-1.81739	3680.94	169.73	14.97	21.33	0.780085	1.37579e-05	0.402754
	200	UN00200		3675.91	150	14.98	21.09	0.651418	3664.25	116	10.82	15.94	-1.7594	3674.94	183	16.16	23.04	1.47843	1.39459e-05	0.370444
	201	UN00201		3673.91	308	30.77	43.33	-1.83431	3662.25	401	37.42	55.14	2.35276	3672.94	378	33.4	47.61	-0.311827	3.39142e-05	0.206625
	202	UN00202		3673.91	118	11.79	16.6	0.0507954	3662.25	125	11.66	17.19	-0.02489	3672.94	132	11.67	16.62	-0.0256398	1.17033e-05	0.000265659
	203	UN00203		3667.91	287.93	28.81	40.58	2.38413	3656.25	214	20	29.47	-2.94276	3666.94	304	26.91	38.35	1.11518	2.51663e-05	0.556547
	204	UN00204		3666.91	508	50.84	71.61	-8.47156	3655.25	812	75.91	111.86	6.2333	3665.94	825	73.05	104.1	4.06512	6.67627e-05	1.82686
	205	UN00205		3664.91	321	32.15	45.28	-1.6948	3653.25	315	29.46	43.42	-3.27047	3663.94	493	43.67	62.24	5.95066	3.50425e-05	0.985388
	206	UN00206		3656.91	220	22.08	31.1	1.72132	3645.25	108	10.12	14.92	-4.22713	3655.94	298	26.46	37.71	5.05006	1.94389e-05	2.54426
	207	UN00207		3651.91	301	30.25	42.61	7.22708	3640.25	149	13.99	20.61	-3.41094	3650.94	197	17.51	24.96	-1.69185	2.0472e-05	2.12429
	208	UN00208		3645.91	162	16.31	22.97	1.78637	3634.25	106	9.97	14.69	-1.99851	3644.94	166	14.78	21.07	0.740558	1.36348e-05	0.528419
	209	UN00209		3641.91	86	8.67	12.21	-1.36462	3630.25	120	11.3	16.65	0.0542789	3640.94	153	13.64	19.44	1.65419	1.12134e-05	0.343844
	210	UN00210		3634.91	111	11.21	15.79	-2.7307	3623.25	184	17.35	25.57	0.427897	3633.94	240	21.44	30.55	3.31666	1.66947e-05	1.01385
	211	UN00211		3632.91	432	43.64	61.47	-1.50083	3621.25	465	43.88	64.66	-1.4302	3631.94	571	51.03	72.73	3.16442	4.61676e-05	0.233384
	212	UN00212		3632.91	157	15.86	22.34	0.602042	3621.25	123	11.61	17.1	-1.86071	3631.94	194.5	17.38	24.77	1.65132	1.49071e-05	0.392653
	213	UN00213		3632.91	226	22.83	32.16	-0.319762	3621.25	213	20.1	29.62	-1.93565	3631.94	305	27.26	38.85	2.6032	2.33624e-05	0.347788
	214	UN00214		3631.91	111.87	11.3	15.92	-0.671157	3620.25	116.3	10.98	16.18	-0.886637	3630.94	169.11	15.12	21.55	1.81495	1.24555e-05	0.257159
	215	UN00215		3629.91	72	7.28	10.25	-3.68186	3618.25	217	20.49	30.2	2.73014	3628.94	245	21.91	31.23	3.73251	1.66413e-05	2.78079
	216	UN00216		3625.91	207	20.95	29.51	-1.68639	3614.25	190	17.96	26.47	-3.28327	3624.94	368	32.95	46.96	6.5503	2.38987e-05	1.58065
	217	UN00217		3625.91	64	6.48	9.12	-2.95207	3614.25	99	9.36	13.79	-2.25878	3624.94	281	25.16	35.86	9.5315	1.36441e-05	4.32065
	218	UN00218		3623.91	238	24.1	33.95	2.79975	3612.25	159	15.04	22.17	-2.71101	3622.94	233	20.87	29.75	0.594657	1.99357e-05	0.683397
	219	UN00219		3618.91	422	42.8	60.28	-8.80969	3607.25	514	48.69	71.75	-6.46993	3617.94	986	88.46	126.07	21.3268	5.99209e-05	6.04723
	220	UN00220		3614.91	188	19.09	26.88	-0.999069	3603.25	221	20.96	30.88	0.105134	3613.94	248.32	22.3	31.79	0.971754	2.07901e-05	0.0778184
	221	UN00221		3610.91	207	21.04	29.63	1.84849	3599.25	123	11.68	17.21	-3.32567	3609.94	247	22.21	31.65	2.71881	1.82224e-05	1.24163
	222	UN00222		3606.91	445	45.28	63.77	1.55415	3595.25	405	38.49	56.72	-2.6196	3605.94	498	44.83	63.89	1.28176	4.28059e-05	0.216318
	223	UN00223		3604.91	193.13	19.66	27.69	1.8479	3593.25	117.58	11.18	16.48	-2.93849	3603.94	221.63	19.96	28.45	2.08735	1.68596e-05	0.996763
	224	UN00224		3601.91	159	16.2	22.82	-1.1126	3590.25	187	17.8	26.23	-0.208493	3600.94	226	20.37	29.03	1.47038	1.81272e-05	0.14928
	225	UN00225		3597.91	244	24.89	35.06	7.31019	3586.25	122	11.62	17.13	-2.09372	3596.94	110	9.93	14.15	-2.69807	1.54016e-05	2.5184
	226	UN00226		3595.91	314	32.05	45.14	2.63594	3584.25	241	22.98	33.86	-2.91722	3594.94	323.88	29.24	41.68	0.776723	2.80173e-05	0.495441
	227	UN00227		3591.91	180	18.39	25.9	0.328221	3580.25	154	14.7	21.66	-1.8334	3590.94	228	20.61	29.37	1.82538	1.78602e-05	0.320203
	228	UN00228		3590.91	239	24.43	34.4	3.13133	3579.25	165	15.75	23.21	-2.31014	3589.94	214.99	19.44	27.7	-0.226508	1.98057e-05	0.594687
	229	UN00229		3586.91	236	24.15	34.01	4.41626	3575.25	90	8.6	12.68	-4.03619	3585.94	236	21.36	30.44	2.33062	1.79066e-05	2.71069
	230	UN00230		3577.91	356	36.52	51.43	-3.9023	3566.25	443	42.45	62.55	-0.659325	3576.94	567	51.45	73.33	5.35776	4.34862e-05	0.79614
	231	UN00231		3563.91	294	30.28	42.64	5.35806	3552.25	192	18.47	27.22	-2.42113	3562.94	214	19.5	27.78	-1.82105	2.26682e-05	1.11588
	232	UN00232		3559.91	132.39	13.65	19.22	0.982827	3548.25	108	10.4	15.33	-1.0233	3558.94	136.16	12.42	17.7	0.18107	1.21304e-05	0.140601
	233	UN00233		3557.91	95	9.8	13.8	-1.01958	3546.25	115	11.08	16.33	-0.333972	3556.94	153	13.96	19.9	1.59131	1.1615e-05	0.237759
	234	UN00234		3557.91	171	17.64	24.84	3.34369	3546.25	107.56	10.36	15.27	-1.47171	3556.94	120	10.95	15.61	-1.12806	1.2936e-05	0.743919
	235	UN00235		3557.91	67	6.91	9.73	-7.69689	3546.25	360	34.69	51.12	-4.61334	3556.94	946.31	86.35	123.07	37.643	4.26991e-05	25.3327
	236	UN00236		3556.91	172	17.75	25	-2.67992	3545.25	284	27.37	40.34	3.26446	3555.94	250	22.82	32.52	0.0614074	2.27193e-05	0.645948
	237	UN00237		3550.91	108	11.16	15.72	0.744233	3539.25	100	9.65	14.23	-0.221707	3549.94	101	9.23	13.16	-0.460326	1.00085e-05	0.0622009
	238	UN00238		3550.91	236.11	24.4	34.37	3.0946	3539.25	116.63	11.26	16.59	-4.08066	3549.94	264.54	24.19	34.47	2.97041	1.98336e-05	1.98435
	239	UN00239		3549.91	181	18.71	26.36	-1.99602	3538.25	218	21.05	31.03	-0.762123	3548.94	296	27.07	38.58	3.2627	2.22805e-05	0.504557
	240	UN00240		3549.91	568	58.72	82.71	-6.32063	3538.25	679	65.58	96.63	-2.7579	3548.94	938.03	85.79	122.27	10.7863	7.00222e-05	1.70778
	241	UN00241		3548.91	127.34	13.17	18.55	-0.919641	3537.25	165.92	16.03	23.62	0.842855	3547.94	164.3	15.03	21.42	0.166511	1.47632e-05	0.0897248
	242	UN00242		3545.91	393.36	40.71	57.34	7.16564	3534.25	255	24.65	36.33	-3.37507	3544.94	290	26.55	37.84	-2.29555	3.05316e-05	1.49501
	243	UN00243		3541.91	215	22.28	31.38	-1.91187	3530.25	217.02	21.01	30.96	-2.67661	3540.94	368	33.73	48.08	5.73401	2.56353e-05	1.14553
	244	UN00244		3535.91	363	37.68	53.07	7.83634	3524.25	307	29.77	43.87	1.98746	3534.94	142	13.04	18.58	-5.82053	2.68193e-05	4.00327
	245	UN00245		3531.91	176	18.29	25.76	-2.95225	3520.25	254	24.66	36.33	0.546328	3530.94	309	28.41	40.48	3.09928	2.38128e-05	0.693355
	246	UN00246		3528.91	217.41	22.61	31.85	-4.07352	3517.25	397.24	38.59	56.87	5.92592	3527.94	320.6	29.5	42.04	-0.524207	3.03574e-05	1.3282
	247	UN00247		3523.91	149	15.52	21.86	-0.631393	3512.25	182	17.71	26.09	0.737427	3522.94	179	16.49	23.5	-0.0608979	1.65879e-05	0.0451357
	248	UN00248		3521.91	109.85	11.45	16.12	-1.39164	3510.25	138.7	13.5	19.9	-0.288897	3520.94	183.58	16.92	24.12	2.01539	1.39622e-05	0.334857
	249	UN00249		3510.91	163	17.04	24	0.780785	3499.25	116	11.33	16.69	-2.41835	3509.94	208	19.24	27.41	2.33273	1.58102e-05	0.695164
	250	UN00250		3507.91	231	24.17	34.04	3.56054	3496.25	133	13	19.16	-3.1551	3506.94	217	20.08	28.62	0.691262	1.89955e-05	1.0967
	251	UN00251		3495.91	168	17.64	24.84	1.07989	3484.25	126	12.36	18.21	-2.0221	3494.94	194	18.02	25.68	1.35569	1.59565e-05	0.413477
	252	UN00252		3492.91	157	16.5	23.23	-2.0686	3481.25	195	19.14	28.21	-0.687487	3491.94	270	25.1	35.77	3.33718	2.02468e-05	0.581101
	253	UN00253		3489.91	338.99	35.65	50.21	8.41937	3478.25	168.94	16.6	24.46	-4.01942	3488.94	224	20.84	29.7	-1.94464	2.42307e-05	2.4553
	254	UN00254		3487.91	150	15.78	22.23	-0.699132	3476.25	189	18.58	27.38	1.07791	3486.94	177	16.48	23.48	-0.300941	1.69687e-05	0.0778334
	255	UN00255		3484.91	176.17	18.55	26.13	-1.26695	3473.25	275.61	27.12	39.96	4.6483	3483.94	175.17	16.32	23.26	-2.42234	2.07436e-05	0.959005
	256	UN00256		3480.91	166	17.5	24.65	1.91795	3469.25	116	11.43	16.84	-1.80766	3479.94	162	15.11	21.53	0.299452	1.46308e-05	0.409734
	257	UN00257		3477.91	168	17.73	24.97	-0.133553	3466.25	135	13.31	19.61	-2.54862	3476.94	246	22.97	32.73	3.50385	1.79484e-05	0.821684
	258	UN00258		3473.91	139	14.68	20.68	-0.917965	3462.25	119.53	11.8	17.38	-2.42565	3472.94	240.18	22.45	31.99	4.47697	1.62629e-05	1.13336
	259	UN00259		3467.91	573	60.64	85.41	10.3565	3456.25	398	39.35	57.99	-3.86068	3466.94	406	38.01	54.17	-4.42131	4.58681e-05	2.0745
	260	UN00260		3463.91	144	15.26	21.49	-0.0140305	3452.25	139	13.76	20.28	-0.92268	3462.94	180	16.87	24.05	1.03656	1.52809e-05	0.0998487
	261	UN00261		3460.91	154	16.33	23	-0.471655	3449.25	157.1	15.56	22.94	-0.947808	3459.94	207.9	19.5	27.8	1.57583	1.71196e-05	0.15637
	262	UN00262		3454.91	227	24.11	33.96	0.181048	3443.25	212	21.04	31	-1.67246	3453.94	281	26.41	37.63	1.68478	2.38174e-05	0.193361
	263	UN00263		3452.91	167	17.75	25	-2.72862	3441.25	250	24.82	36.58	1.33455	3451.94	274	25.76	36.72	1.93485	2.28215e-05	0.540782
	264	UN00264		3449.91	282	30	42.25	-1.42181	3438.25	304	30.21	44.52	-1.36229	3448.94	394	37.08	52.85	3.08857	3.24144e-05	0.304466
	265	UN00265		3445.91	107	11.4	16.05	-0.249066	3434.25	112	11.14	16.42	-0.415355	3444.94	137	12.91	18.4	0.712063	1.18101e-05	0.0476414
	266	UN00266		3432.91	299.74	32.04	45.13	0.195154	3421.25	469.44	46.89	69.09	11.7176	3431.94	166.37	15.74	22.43	-6.82853	3.17249e-05	5.08418
	267	UN00267		3426.91	341	36.52	51.44	5.9911	3415.25	229	22.91	33.76	-2.90695	3425.94	260	24.63	35.11	-1.91448	2.79314e-05	1.16968
	268	UN00268		3425.91	205	21.96	30.93	7.73812	3414.25	62	6.21	9.14	-2.7322	3424.94	97	9.19	13.1	-1.67749	1.2344e-05	3.32844
	269	UN00269		3423.91	351	37.62	52.99	-6.71474	3412.25	601	60.19	88.69	6.85466	3422.94	557	52.82	75.28	1.554	5.03698e-05	1.69392
	270	UN00270		3419.91	243.04	26.08	36.74	-2.47356	3408.25	306	30.68	45.21	0.13986	3418.94	364	34.56	49.25	2.69966	3.04596e-05	0.365956
	271	UN00271		3418.91	206	22.11	31.15	-7.86195	3407.25	342	34.3	50.54	-3.12785	3417.94	655	62.2	88.65	17.4379	3.95464e-05	6.44811
	272	UN00272		3418.91	160	17.18	24.19	-0.644651	3407.25	146	14.64	21.58	-2.06973	3417.94	243	23.08	32.89	3.34336	1.82618e-05	0.628983
	273	UN00273		3416.91	103	11.06	15.58	0.882638	3405.25	74	7.43	10.94	-1.27532	3415.94	113	10.74	15.3	0.667851	9.70899e-06	0.275171
	274	UN00274		3416.91	141	15.14	21.33	-1.78803	3405.25	171	17.16	25.29	-0.747182	3415.94	240	22.81	32.5	3.05305	1.83686e-05	0.517843
	275	UN00275		3409.91	164.08	17.66	24.87	-1.01346	3398.25	159.12	16	23.58	-1.97029	3408.94	258.59	24.62	35.09	3.63644	1.93948e-05	0.652694
	276	UN00276		3409.91	86	9.26	13.04	-0.606868	3398.25	120	12.07	17.78	1.21685	3408.94	100	9.52	13.57	-0.466297	1.03056e-05	0.143689
	277	UN00277		3406.91	187	20.14	28.37	-2.63152	3395.25	283	28.48	41.97	2.41943	3405.94	273	26.02	37.08	0.682181	2.49388e-05	0.470091
	278	UN00278		3403.91	966	104.15	146.69	0.737033	3392.25	816	82.2	121.13	-11.8465	3402.94	1292	123.24	175.63	13.7162	0.000102952	2.60669
	279	UN00279		3400.91	167	18.02	25.38	5.10606	3389.25	64.98	6.55	9.65	-2.3011	3399.94	101.48	9.69	13.81	-0.942381	1.13388e-05	1.86259
	280	UN00280		3399.91	157.87	17.04	24	1.0773	3388.25	189.7	19.13	28.19	2.68074	3398.94	102.84	9.82	14	-2.7205	1.53668e-05	1.03754
	281	UN00281		3398.91	209	22.57	31.79	3.3762	3387.25	127	12.81	18.88	-2.63869	3397.94	187.01	17.86	25.46	0.118275	1.76745e-05	0.855791
	282	UN00282		3393.91	586	63.37	89.25	23.6168	3382.25	173	17.48	25.76	-7.5921	3392.94	245	23.44	33.4	-5.59028	3.44551e-05	10.4344
	283	UN00283		3393.91	5653.03	611.3	860.99	164.438	3382.25	5120	517.28	762.28	90.2751	3392.94	535	51.18	72.94	-64.6373	0.000393795	190.076
	284	UN00284		3392.91	116	12.55	17.67	1.03509	3381.25	62	6.27	9.23	-2.2441	3391.94	149	14.26	20.32	2.31934	1.09627e-05	1.11033
	285	UN00285		3392.91	83	8.98	12.65	0.523542	3381.25	45	4.55	6.7	-1.70384	3391.94	116	11.1	15.82	2.11003	8.16512e-06	0.929726
	286	UN00286		3390.91	103	11.15	15.7	-0.0531821	3379.25	104	10.52	15.5	-0.443781	3389.94	126	12.06	17.19	0.530539	1.12343e-05	0.0335757
	287	UN00287		3389.91	157.08	17.01	23.95	0.192683	3378.25	160.45	16.23	23.92	-0.291222	3388.94	176.06	16.86	24.03	0.10496	1.66924e-05	0.00642018
	288	UN00288		3378.91	236	25.63	36.1	11.2207	3367.25	27	2.74	4.04	-2.66631	3377.94	101	9.71	13.83	-1.53495	1.25298e-05	7.01946
	289	UN00289		3377.91	158.17	17.19	24.2	-0.137008	3366.25	155.67	15.8	23.29	-0.977786	3376.94	200.67	19.29	27.49	1.22529	1.74075e-05	0.110498
	290	UN00290		3374.91	88	9.57	13.48	0.317285	3363.25	71	7.21	10.63	-1.0555	3373.94	109	10.49	14.94	0.942304	9.06591e-06	0.204084
	291	UN00291		3371.91	238	25.9	36.49	12.5811	3360.25	62	6.3	9.29	-2.4995	3370.94	34	3.27	4.67	-2.58345	1.17125e-05	7.49812
	292	UN00292		3371.91	273	29.71	41.85	-1.72388	3360.25	298	30.3	44.66	-1.45789	3370.94	395	38.03	54.21	3.58147	3.26698e-05	0.399701
	293	UN00293		3362.91	172.73	18.85	26.55	0.00791449	3351.25	138	14.07	20.74	-2.62638	3361.94	246	23.75	33.85	3.40757	1.88376e-05	0.789104
	294	UN00294		3361.91	187.34	20.45	28.8	4.43963	3350.25	92.27	9.41	13.87	-2.53596	3360.94	138.72	13.4	19.09	-0.56427	1.43383e-05	1.3394
	295	UN00295		3360.91	180.67	19.73	27.79	0.571099	3349.25	142.38	14.53	21.41	-2.40642	3359.94	231.39	22.35	31.86	2.38256	1.8819e-05	0.547237
	296	UN00296		3356.91	155	16.95	23.87	-0.00998036	3345.25	141	14.4	21.22	-1.51088	3355.94	203	19.63	27.98	1.77538	1.6964e-05	0.254513
	297	UN00297		3354.91	107	11.71	16.49	1.63079	3343.25	61	6.23	9.19	-1.60536	3353.94	105	10.16	14.48	0.540362	9.32361e-06	0.565791
	298	UN00298		3343.91	505	55.43	78.06	0.0902348	3332.25	374	38.35	56.52	-8.97233	3342.94	748	72.63	103.51	12.2746	5.52753e-05	3.39255
	299	UN00299		3341.91	132.03	14.5	20.42	1.17166	3330.25	151.81	15.58	22.95	2.02946	3340.94	82	7.97	11.35	-2.30186	1.27039e-05	0.899258
	300	UN00300		3324.91	327	36.09	50.84	1.12444	3313.25	265	27.33	40.28	-3.97461	3323.94	407	39.74	56.64	3.61982	3.43042e-05	0.769655
	301	UN00301		3321.91	92.69	10.24	14.42	-0.194412	3310.25	79.07	8.16	12.03	-1.34564	3320.94	136.69	13.36	19.04	1.94387	1.0561e-05	0.403813
	302	UN00302		3321.91	128	14.14	19.92	-2.30402	3310.25	150	15.48	22.82	-1.74147	3320.94	264	25.8	36.77	5.3469	1.84592e-05	1.30141
	303	UN00303		3320.91	132	14.59	20.55	-0.564512	3309.25	141	14.56	21.46	-0.607918	3319.94	179	17.5	24.94	1.28413	1.55432e-05	0.111701
	304	UN00304		3319.91	121	13.38	18.84	1.30378	3308.25	112	11.57	17.05	0.105207	3318.94	95	9.29	13.24	-1.17989	1.14061e-05	0.229093
	305	UN00305		3317.91	96	10.62	14.96	-5.91402	3306.25	640	66.15	97.47	38.8848	3316.94	9	0.88	1.26	-1.85851	2.63944e-05	31.1123
	306	UN00306		3316.91	200	22.13	31.17	-0.793584	3305.25	229	23.68	34.89	0.133581	3315.94	251	24.57	35.02	0.700186	2.34669e-05	0.0401826
	307	UN00307		3315.91	177	19.59	27.59	-2.66348	3304.25	255	26.37	38.86	1.26441	3314.94	279	27.32	38.93	1.86355	2.44652e-05	0.464473
	308	UN00308		3313.91	315	34.89	49.13	5.51828	3302.25	195	20.18	29.74	-3.72825	3312.94	266	26.06	37.14	-0.531494	2.69331e-05	1.25853
	309	UN00309		3311.91	130.12	14.42	20.31	1.47462	3300.25	83.66	8.66	12.77	-1.89748	3310.94	139.35	13.66	19.47	0.956682	1.22001e-05	0.533825
	310	UN00310		3306.91	123.85	13.75	19.36	-0.272851	3295.25	138	14.31	21.09	0.0717479	3305.94	148	14.53	20.71	0.208251	1.4199e-05	0.0071482
	311	UN00311		3302.91	129	14.33	20.19	0.658232	3291.25	106	11.01	16.22	-1.33262	3301.94	149	14.65	20.87	0.873669	1.32982e-05	0.199277
	312	UN00312		3301.91	12	1.33	1.88	-1.63327	3290.25	31	3.22	4.74	-2.30752	3300.94	256	25.17	35.88	14.5962	9.86686e-06	10.6554
	313	UN00313		3300.91	260.48	28.96	40.79	0.249519	3289.25	226.62	23.54	34.69	-2.91077	3299.94	339.02	33.35	47.52	3.19878	2.85559e-05	0.537529
	314	UN00314		3293.91	485	54.04	76.11	9.25836	3282.25	286.01	29.78	43.88	-6.02061	3292.94	398	39.23	55.91	-0.9747	4.08372e-05	2.26305
	315	UN00315		3288.91	317	35.37	49.82	10.6112	3277.25	163	17	25.05	-2.63729	3287.94	131	12.93	18.43	-4.12857	2.16607e-05	3.84534
	316	UN00316		3286.91	163	18.2	25.63	-0.189779	3275.25	187.1	19.52	28.77	0.664903	3285.94	179.94	17.77	25.33	-0.446912	1.85102e-05	0.0282111
	317	UN00317		3284.91	227	25.36	35.72	2.36881	3273.25	153	15.97	23.54	-3.1653	3283.94	245	24.22	34.51	1.59519	2.17698e-05	0.798706
	318	UN00318		3280.91	108	12.08	17.02	-2.06537	3269.25	156	16.31	24.03	0.210716	3279.94	197	19.5	27.78	2.39734	1.59797e-05	0.542689
	319	UN00319		3279.91	124	13.88	19.54	0.922842	3268.25	92	9.62	14.17	-1.58707	3278.94	141	13.96	19.89	0.99078	1.24439e-05	0.326553
	320	UN00320		3278.91	262	29.33	41.3	6.05049	3267.25	153	16	23.58	-2.74898	3277.94	179	17.72	25.26	-1.82229	2.0927e-05	1.47923
	321	UN00321		3276.91	784	87.81	123.67	29.2867	3265.25	291	30.45	44.88	-10.0116	3275.94	358.95	35.57	50.69	-7.89013	5.08991e-05	11.385
	322	UN00322		3275.91	94	10.53	14.83	-1.56744	3264.25	158	16.54	24.37	2.20171	3274.94	132	13.08	18.65	-0.210401	1.34305e-05	0.423871
	323	UN00323		3273.91	146	16.37	23.05	-0.716189	3262.25	148	15.5	22.85	-1.24605	3272.94	211	20.93	29.82	2.25558	1.75793e-05	0.293351
	324	UN00324		3272.91	206.86	23.2	32.67	1.67765	3261.25	124.1	13	19.16	-3.83349	3271.94	261.3	25.92	36.94	3.67825	2.0609e-05	1.52241
	325	UN00325		3266.91	189	21.23	29.9	-2.07564	3255.25	254	26.66	39.29	1.15967	3265.94	269	26.73	38.1	1.17	2.49086e-05	0.25403
	326	UN00326		3263.91	161	18.1	25.5	2.09215	3252.25	132.35	13.91	20.49	-0.668562	3262.94	131	13.03	18.57	-1.12922	1.49883e-05	0.294375
	327	UN00327		3262.91	180.34	20.28	28.57	-2.26363	3251.25	249	26.17	38.57	1.21236	3261.94	266	26.47	37.72	1.36942	2.43445e-05	0.318145
	328	UN00328		3261.91	231	25.99	36.61	0.61107	3250.25	210	22.08	32.54	-1.76258	3260.94	272	27.07	38.59	1.32907	2.50131e-05	0.17756
	329	UN00329		3260.91	73.68	8.29	11.68	-1.36721	3249.25	103.89	10.93	16.1	0.0426874	3259.94	133.84	13.33	18.99	1.68822	1.08582e-05	0.363696
	330	UN00330		3259.91	354	39.85	56.13	-2.65373	3248.25	314	33.03	48.68	-6.26991	3258.94	610	60.76	86.59	11.7649	4.44357e-05	2.84124
	331	UN00331		3258.91	127	14.3	20.14	-1.59695	3247.25	172	18.1	26.67	0.613282	3257.94	191	19.03	27.12	1.2153	1.71637e-05	0.231628
	332	UN00332		3253.91	185	20.87	29.39	-3.19434	3242.25	239.09	25.2	37.13	-0.996513	3252.94	344	34.33	48.92	5.25758	2.68007e-05	1.06673
	333	UN00333		3251.91	186	20.99	29.57	-7.04423	3240.25	272	28.68	42.27	-4.34185	3250.94	595	59.41	84.67	18.0796	3.63356e-05	6.69355
	334	UN00334		3248.91	528.53	59.7	84.09	-3.14452	3237.25	623.17	65.78	96.93	0.450094	3247.94	697	69.66	99.27	2.93377	6.50725e-05	0.239341
	335	UN00335		3248.91	120	13.56	19.09	-0.361048	3237.25	110	11.61	17.11	-1.47393	3247.94	174	17.39	24.78	2.21178	1.41572e-05	0.376804
	336	UN00336		3240.91	307	34.77	48.97	-5.72685	3229.25	402	42.54	62.69	-1.84017	3239.94	591	59.21	84.38	9.63939	4.55129e-05	2.07237
	337	UN00337		3237.91	317.82	36.02	50.74	-0.0150436	3226.25	287	30.4	44.8	-3.3172	3236.94	418	41.92	59.74	3.91253	3.605e-05	0.580289
	338	UN00338		3236.91	89	10.09	14.21	-1.50842	3225.25	106	11.23	16.55	-0.986775	3235.94	173	17.35	24.73	3.19888	1.28826e-05	0.703688
	339	UN00339		3235.91	171	19.39	27.32	2.9588	3224.25	36	3.82	5.62	-3.36143	3234.94	225	22.58	32.17	5.60229	1.5116e-05	5.19966
	340	UN00340		3235.91	359	40.72	57.35	5.39697	3224.25	233	24.69	36.39	-4.48038	3234.94	332	33.31	47.48	0.330341	3.27858e-05	1.24693
	341	UN00341		3234.91	163.07	18.5	26.06	-2.25047	3223.25	201	21.31	31.4	-0.787441	3233.94	278	27.9	39.77	3.66275	2.25731e-05	0.624836
	342	UN00342		3234.91	147.97	16.79	23.64	-2.03322	3223.25	180	19.08	28.12	-0.852474	3233.94	254.28	25.52	36.37	3.49016	2.04604e-05	0.60446
	343	UN00343		3234.91	82	9.3	13.1	-1.37216	3223.25	130.84	13.87	20.44	1.40604	3233.94	122	12.25	17.45	0.255702	1.18379e-05	0.289583
	344	UN00344		3223.91	659	75.02	105.66	13.9953	3212.25	362	38.51	56.75	-8.9191	3222.94	528	53.18	75.78	-1.29023	5.52985e-05	3.78594
	345	UN00345		3222.91	159	18.11	25.5	4.16492	3211.25	57	6.07	8.94	-2.78524	3221.94	133	13.4	19.1	0.624531	1.24299e-05	2.00422
	346	UN00346		3222.91	233	26.53	37.37	-2.14575	3211.25	230	24.47	36.07	-3.33546	3221.94	397	39.99	57	6.886	3.02831e-05	1.40479
	347	UN00347		3219.91	110.11	12.55	17.68	0.307018	3208.25	101.79	10.84	15.98	-0.73853	3218.94	127.3	12.84	18.29	0.493302	1.20608e-05	0.0617902
	348	UN00348		3217.91	353.26	40.29	56.75	-3.22418	3206.25	466	49.66	73.19	2.4882	3216.94	472	47.62	67.87	1.07048	4.59239e-05	0.334497
	349	UN00349		3217.91	404	46.08	64.9	0.730566	3206.25	484	51.58	76.01	4.57635	3216.94	365	36.83	52.49	-4.51608	4.49e-05	0.790834
	350	UN00350		3216.91	107	12.21	17.19	-1.37118	3205.25	126	13.43	19.8	-0.753445	3215.94	182	18.37	26.18	2.56045	1.46656e-05	0.435819
	351	UN00351		3216.91	116	13.23	18.64	0.739275	3205.25	77	8.21	12.1	-2.02887	3215.94	148	14.94	21.29	1.96432	1.20794e-05	0.674718
	352	UN00352		3204.91	679	77.76	109.51	19.3712	3193.25	260	27.82	41	-11.0477	3203.94	501.1	50.77	72.35	-0.596932	5.17395e-05	7.72665
	353	UN00353		3196.91	381	43.74	61.6	-9.4061	3185.25	665	71.34	105.13	6.28402	3195.94	698	70.89	101.03	5.76352	6.21636e-05	2.64145
	354	UN00354		3195.91	115.87	13.31	18.74	0.318725	3184.25	116.35	12.49	18.4	-0.195403	3194.94	124.13	12.61	17.97	-0.113918	1.27944e-05	0.0094044
	355	UN00355		3194.91	109.6	12.59	17.73	-0.729444	3183.25	127.82	13.72	20.22	-0.0757256	3193.94	149.56	15.2	21.66	0.881179	1.38391e-05	0.0760088
	356	UN00356		3192.91	131	15.06	21.21	0.459275	3181.25	102	10.96	16.15	-1.8797	3191.94	168	17.08	24.35	1.86244	1.43267e-05	0.442018
	357	UN00357		3191.91	285.94	32.88	46.31	-1.47327	3180.25	257	27.61	40.69	-4.38133	3190.94	451.06	45.88	65.39	7.38239	3.53791e-05	1.52779
	358	UN00358		3190.91	145.2	16.7	23.52	2.82689	3179.25	72.77	7.82	11.53	-2.41084	3189.94	134.38	13.67	19.49	0.651739	1.26621e-05	1.06778
	359	UN00359		3186.91	329	37.89	53.36	-4.57699	3175.25	443	47.67	70.25	0.982035	3185.94	518	52.77	75.21	4.3741	4.61584e-05	0.779145
	360	UN00360		3180.91	70	8.08	11.38	-5.26711	3169.25	130	14.02	20.66	-4.61807	3179.94	474.27	48.41	68.99	21.7097	2.34553e-05	11.8245
	361	UN00361		3177.91	150.52	17.38	24.48	2.4422	3166.25	120.6	13.02	19.18	-0.496292	3176.94	108.81	11.12	15.84	-1.49559	1.38136e-05	0.450313
	362	UN00362		3174.91	138	15.95	22.47	0.715506	3163.25	130	14.04	20.69	-0.489847	3173.94	142	14.52	20.7	-0.184553	1.48258e-05	0.0411065
	363	UN00363		3170.91	242	28.01	39.45	7.42002	3159.25	106	11.47	16.9	-3.37576	3169.94	150	15.36	21.89	-1.59447	1.81643e-05	2.44979
	364	UN00364		3170.91	205.22	23.75	33.45	1.20414	3159.25	152	16.44	24.23	-2.99774	3169.94	250	25.6	36.48	2.50002	2.18603e-05	0.706426
	365	UN00365		3168.91	20	2.32	3.26	-2.923	3157.25	247.01	26.73	39.4	6.5395	3167.94	246	25.21	35.92	5.04199	1.82433e-05	8.65849
	366	UN00366		3166.91	337	39.05	55.01	20.2191	3155.25	5	0.54	0.8	-1.19158	3165.94	112	11.48	16.36	-2.68681	1.67551e-05	16.3407
	367	UN00367		3165.91	91	10.55	14.86	0.479649	3154.25	76	8.23	12.13	-0.916492	3164.94	104	10.67	15.2	0.562051	9.79489e-06	0.125208
	368	UN00368		3159.91	97.68	11.34	15.98	-0.358342	3148.25	83.73	9.09	13.39	-1.59202	3158.94	150.83	15.5	22.09	2.49769	1.1947e-05	0.547328
	369	UN00369		3159.91	126	14.63	20.61	-0.646386	3148.25	151	16.39	24.15	0.429887	3158.94	157	16.13	22.99	0.252261	1.57289e-05	0.0357626
	370	UN00370		3156.91	103	11.97	16.87	0.377678	3145.25	78	8.47	12.49	-1.59673	3155.94	134	13.78	19.64	1.63578	1.13759e-05	0.416731
	371	UN00371		3152.91	131	15.25	21.48	0.13021	3141.25	119.02	12.95	19.08	-1.24153	3151.94	165	16.99	24.22	1.2855	1.50394e-05	0.174185
	372	UN00372		3151.91	597	69.51	97.91	-0.299968	3140.25	521	56.69	83.55	-7.65485	3150.94	818	84.26	120.09	9.6661	7.00083e-05	1.71128
	373	UN00373		3144.91	205	23.92	33.69	4.37936	3133.25	166.11	18.12	26.7	0.248964	3143.94	108.66	11.22	15.99	-3.17862	1.77325e-05	1.4497
	374	UN00374		3140.91	79	9.23	13	-2.12442	3129.25	118	12.89	18.99	-0.351518	3139.94	176	18.19	25.93	3.40505	1.34468e-05	0.929114
	375	UN00375		3138.91	382	44.66	62.91	0.0643425	3127.25	447	48.84	71.98	2.86763	3137.94	387	40.03	57.05	-2.65664	4.45611e-05	0.275331
	376	UN00376		3137.91	372.67	43.59	61.39	-0.405313	3126.25	350	38.26	56.38	-3.56606	3136.94	494	51.12	72.85	4.56071	4.42546e-05	0.58933
	377	UN00377		3137.91	118	13.8	19.44	-0.185154	3126.25	103	11.26	16.59	-1.62665	3136.94	167.75	17.36	24.74	2.22792	1.41085e-05	0.416119
	378	UN00378		3135.91	511.63	59.88	84.34	8.85859	3124.25	345	37.73	55.61	-5.31199	3134.94	424	43.9	62.57	-1.86201	4.70173e-05	1.6846
	379	UN00379		3134.91	120	14.05	19.79	1.48814	3123.25	84	9.19	13.54	-1.48001	3133.94	119	12.33	17.57	0.323234	1.1817e-05	0.331369
	380	UN00380		3134.91	135	15.8	22.26	-1.0441	3123.25	141	15.43	22.73	-1.30711	3133.94	209	21.65	30.85	2.76724	1.76071e-05	0.416032
	381	UN00381		3132.91	107.64	12.61	17.76	0.977326	3121.25	105.98	11.6	17.1	0.323311	3131.94	87.93	9.11	12.99	-1.11623	1.11089e-05	0.184408
	382	UN00382		3128.91	354	41.52	58.48	10.9253	3117.25	174	19.07	28.11	-4.24463	3127.94	201	20.86	29.73	-3.33322	2.7005e-05	3.34747
	383	UN00383		3128.91	108.52	12.73	17.93	1.23863	3117.25	76	8.33	12.28	-1.41191	3127.94	111.99	11.62	16.56	0.487459	1.08582e-05	0.314184
	384	UN00384		3126.91	192	22.54	31.74	4.17752	3115.25	130	14.26	21.01	-1.4127	3125.94	128	13.29	18.94	-1.85111	1.66437e-05	0.913703
	385	UN00385		3126.91	114	13.38	18.85	-1.30985	3115.25	127	13.93	20.53	-1.06932	3125.94	191	19.83	28.27	2.86661	1.57057e-05	0.487434
	386	UN00386		3121.91	166	19.51	27.49	1.88358	3110.25	151	16.59	24.45	-0.0501884	3120.94	134	13.94	19.86	-1.54515	1.66692e-05	0.288243
	387	UN00387		3119.91	48	5.65	7.95	-2.2277	3108.25	64	7.04	10.37	-1.91304	3118.94	189	19.67	28.03	7.34151	1.07607e-05	3.20078
	388	UN00388		3116.91	194	22.84	32.17	3.63037	3105.25	188	20.69	30.49	2.13065	3115.94	89	9.27	13.21	-3.68327	1.76141e-05	2.07775
	389	UN00389		3109.91	142	16.76	23.6	-0.663399	3098.25	118	13.01	19.18	-2.64395	3108.94	230	24.01	34.22	4.38469	1.78764e-05	1.07734
	390	UN00390		3107.91	116	13.7	19.29	1.17548	3096.25	117	12.91	19.03	0.67306	3106.94	87	9.09	12.95	-1.51839	1.19029e-05	0.330149
	391	UN00391		3107.91	48.06	5.68	7.99	-0.547335	3096.25	62.8	6.93	10.21	0.186851	3106.94	69.94	7.31	10.41	0.429682	6.64214e-06	0.0691974
	392	UN00392		3103.91	150	17.74	24.98	1.83438	3092.25	99	10.94	16.12	-2.19988	3102.94	157	16.42	23.41	0.939147	1.49767e-05	0.573645
	393	UN00393		3095.91	100	11.85	16.7	-0.496372	3084.25	110	12.19	17.96	-0.319844	3094.94	134	14.05	20.03	0.883643	1.26969e-05	0.067427
	394	UN00394		3094.91	139.77	16.57	23.34	2.77208	3083.25	72.53	8.04	11.85	-2.31417	3093.94	127.81	13.41	19.11	0.512221	1.26064e-05	0.970134
	395	UN00395		3087.91	172	20.44	28.79	-2.7687	3076.25	228	25.33	37.32	-0.117357	3086.94	292	30.7	43.76	3.52448	2.55076e-05	0.638422
	396	UN00396		3083.91	101.33	12.06	16.98	0.183839	3072.25	89.91	10	14.74	-1.03606	3082.94	126.15	13.28	18.93	1.00166	1.1759e-05	0.149443
	397	UN00397		3082.91	313	37.26	52.48	2.49239	3071.25	291	32.38	47.71	-0.647326	3081.94	291	30.65	43.68	-1.63121	3.34011e-05	0.213848
	398	UN00398		3082.91	289	34.4	48.46	-3.52458	3071.25	374	41.61	61.32	0.601632	3081.94	436	45.92	65.44	3.44231	4.06793e-05	0.519368
	399	UN00399		3081.91	87	10.36	14.59	-3.59733	3070.25	88	9.79	14.43	-3.9109	3080.94	331	34.87	49.7	13.9465	1.82758e-05	6.4383
	400	UN00400		3077.91	300.17	35.79	50.41	3.40982	3066.25	78	8.69	12.81	-7.00709	3076.94	457	48.21	68.71	13.5372	3.06291e-05	9.93993
	401	UN00401		3077.91	137	16.34	23.01	1.45907	3066.25	102	11.37	16.75	-1.5773	3076.94	140	14.77	21.05	0.413002	1.41177e-05	0.294769
	402	UN00402		3076.91	157	18.73	26.38	-2.17945	3065.25	221	24.64	36.31	1.3238	3075.94	232	24.48	34.89	1.1752	2.26543e-05	0.319558
	403	UN00403		3070.91	173	20.68	29.12	-3.10965	3059.25	211	23.57	34.73	-1.73476	3069.94	332	35.1	50.03	6.15999	2.64386e-05	1.31559
	404	UN00404		3066.91	161	19.27	27.14	-11.212	3055.25	349	39.03	57.52	-6.13073	3065.94	863.07	91.37	130.22	34.225	4.98869e-05	16.8823
	405	UN00405		3064.91	303	36.28	51.1	2.74707	3053.25	196	21.94	32.33	-5.32579	3063.94	362	38.35	54.65	4.2519	3.20569e-05	1.67318
	406	UN00406		3063.91	268.95	32.22	45.37	-1.64076	3052.25	301.59	33.76	49.76	-0.782629	3062.94	368.58	39.06	55.67	2.64782	3.501e-05	0.224434
	407	UN00407		3062.91	121	14.5	20.42	-1.81135	3051.25	139	15.57	22.94	-1.32691	3061.94	220	23.32	33.24	3.91485	1.77836e-05	0.776597
	408	UN00408		3060.91	662	79.37	111.8	35.2942	3049.25	132	14.79	21.8	-9.02457	3059.94	209.59	22.23	31.68	-7.51108	3.83717e-05	18.7585
	409	UN00409		3059.91	225	26.99	38.01	-0.111398	3048.25	221	24.77	36.51	-1.46378	3058.94	281.09	29.83	42.51	1.72322	2.71699e-05	0.148048
	410	UN00410		3055.91	144	17.29	24.36	-0.234784	3044.25	153	17.17	25.31	-0.32141	3054.94	175	18.59	26.5	0.57783	1.76837e-05	0.0216358
	411	UN00411		3054.91	199	23.91	33.67	-10.1987	3043.25	554	62.21	91.67	10.3043	3053.94	538	57.18	81.49	6.17969	4.8018e-05	6.2853
	412	UN00412		3053.91	96	11.54	16.25	-2.14001	3042.25	161	18.08	26.65	1.69161	3052.94	161	17.12	24.4	0.969113	1.56245e-05	0.520709
	413	UN00413		3050.91	125	15.04	21.18	-8.32425	3039.25	140	15.74	23.2	-8.65679	3049.94	763	81.2	115.73	39.2753	3.71714e-05	22.2943
	414	UN00414		3049.91	449	54.03	76.1	-8.91709	3038.25	524	58.93	86.85	-6.90167	3048.94	935	99.54	141.86	21.0199	7.07651e-05	5.20117
	415	UN00415		3048.91	93	11.19	15.77	0.824181	3037.25	74	8.33	12.27	-0.937431	3047.94	96.99	10.33	14.72	0.253377	9.92723e-06	0.140126
	416	UN00416		3045.91	87.29	10.52	14.81	-0.105324	3034.25	91.11	10.26	15.12	-0.268994	3044.94	106.04	11.3	16.11	0.391525	1.06887e-05	0.0172061
	417	UN00417		3045.91	171	20.6	29.02	4.46378	3034.25	64	7.21	10.62	-3.21182	3044.94	149	15.88	22.64	0.925315	1.4459e-05	2.17728
	418	UN00418		3043.91	83.68	10.09	14.21	0.353194	3032.25	61	6.87	10.13	-1.43648	3042.94	109.83	11.72	16.7	1.50053	9.52791e-06	0.417239
	419	UN00419		3042.91	45	5.43	7.64	-0.604027	3031.25	76	8.57	12.63	1.51021	3041.94	51	5.44	7.76	-0.600767	6.50749e-06	0.305415
	420	UN00420		3041.91	5284.85	637.62	898.05	328.275	3030.25	1228	138.48	204.07	-60.7424	3040.94	536	57.21	81.54	-55.5706	0.0002748	211.962
	421	UN00421		3040.91	166	20.03	28.22	-2.52296	3029.25	188	21.21	31.25	-2.02456	3039.94	306	32.67	46.56	5.72349	2.46161e-05	1.17597
	422	UN00422		3039.91	506	61.09	86.04	13.8776	3028.25	304	34.3	50.55	-4.51728	3038.94	295	31.51	44.91	-5.66722	4.21373e-05	3.6931
	423	UN00423		3036.91	148	17.89	25.19	-1.98346	3025.25	181	20.44	30.13	-0.62203	3035.94	243	25.98	37.03	3.09052	2.14401e-05	0.485021
	424	UN00424		3036.91	178	21.51	30.3	0.759078	3025.25	164	18.52	27.3	-1.08937	3035.94	196	20.96	29.87	0.409789	2.03072e-05	0.0794984
	425	UN00425		3035.91	212	25.63	36.1	-1.12039	3024.25	261	29.49	43.46	1.2982	3034.94	256	27.38	39.02	-0.0929148	2.75297e-05	0.0848983
	426	UN00426		3032.91	295	35.7	50.28	-3.0343	3021.25	341	38.57	56.84	-1.52132	3031.94	456	48.82	69.57	5.25622	4.10206e-05	0.700595
	427	UN00427		3031.91	130	15.74	22.16	1.18482	3020.25	80.01	9.05	13.34	-2.48955	3030.94	160	17.13	24.42	2.21042	1.39111e-05	0.905687
	428	UN00428		3030.91	2028	245.57	345.87	-78.6795	3019.25	4684.21	530.15	781.24	83.3684	3029.94	4315.23	462.28	658.82	31.1262	0.000414624	35.815
	429	UN00429		3030.91	145	17.56	24.73	1.26443	3019.25	112	12.68	18.68	-1.68855	3029.94	156	16.71	23.82	0.707969	1.56082e-05	0.283856
	430	UN00430		3029.91	196	23.74	33.44	2.65163	3018.25	129	14.6	21.52	-2.83643	3028.94	198.02	21.22	30.24	0.921871	1.97802e-05	0.737073
	431	UN00431		3024.91	125	15.17	21.36	0.192787	3013.25	136	15.42	22.73	0.371592	3023.94	130	13.95	19.89	-0.538352	1.48537e-05	0.0260262
	432	UN00432		3024.91	625	75.83	106.8	-11.7717	3013.25	907	102.86	151.57	3.35647	3023.94	1063	114.1	162.61	10.9321	9.77354e-05	2.51687
	433	UN00433		3023.91	124	15.05	21.2	-2.22303	3012.25	161	18.26	26.91	-0.563977	3022.94	225	24.16	34.43	3.46419	1.91626e-05	0.677184
	434	UN00434		3018.91	199	24.19	34.07	7.65006	3007.25	77	8.75	12.89	-2.80042	3017.94	99	10.65	15.17	-2.00203	1.44242e-05	2.8476
	435	UN00435		3018.91	156	18.96	26.71	1.9308	3007.25	107.1	12.17	17.93	-2.16024	3017.94	160	17.21	24.52	0.735807	1.60563e-05	0.506367
	436	UN00436		3013.91	108.92	13.26	18.68	3.09471	3002.25	48	5.46	8.05	-1.76768	3012.94	79.98	8.62	12.28	-0.265673	9.05662e-06	1.06136
	437	UN00437		3012.91	127.01	15.47	21.79	0.472953	3001.25	112.19	12.77	18.82	-1.15947	3011.94	148.34	15.99	22.78	0.817254	1.47167e-05	0.13074
	438	UN00438		3012.91	121	14.74	20.76	-1.29682	3001.25	151	17.19	25.34	0.112415	3011.94	177.18	19.09	27.21	1.358	1.70198e-05	0.173599
	439	UN00439		3011.91	233	28.39	39.99	0.367137	3000.25	212.49	24.2	35.66	-2.14905	3010.94	287	30.94	44.09	2.04771	2.7799e-05	0.265794
	440	UN00440		3010.91	186	22.67	31.93	6.4113	2999.25	156	17.77	26.19	2.48945	3009.94	22	2.37	3.38	-2.6351	1.42779e-05	6.26565
	441	UN00441		3008.91	44	5.37	7.56	-0.742829	2997.25	36	4.1	6.05	-1.29893	3007.94	100	10.79	15.38	3.15369	6.73036e-06	1.11192
	442	UN00442		3004.91	104	12.7	17.89	-0.74404	2993.25	128	14.61	21.53	0.412693	3003.94	135	14.59	20.79	0.385214	1.39784e-05	0.0538678
	443	UN00443		3004.91	229.06	27.98	39.4	0.528371	2993.25	204	23.29	34.32	-2.27247	3003.94	279.93	30.25	43.11	2.04197	2.71234e-05	0.297874
	444	UN00444		3000.91	62	7.58	10.68	-0.319376	2989.25	61	6.97	10.28	-0.680104	2999.94	91	9.85	14.03	1.1709	8.12333e-06	0.171418
	445	UN00445		2999.91	82.62	10.11	14.24	-1.29117	2988.25	98.07	11.21	16.53	-0.753519	2998.94	148.4	16.06	22.89	2.52564	1.24578e-05	0.480949
	446	UN00446		2993.91	308	37.76	53.18	7.83851	2982.25	133	15.24	22.46	-5.53905	2992.94	260	28.2	40.19	0.829518	2.68913e-05	3.12898
	447	UN00447		2993.91	9719.4	1191.45	1678.1	672.67	2982.25	1866	213.81	315.08	-108.772	2992.94	297	32.21	45.9	-53.5781	0.000473396	510.32
	448	UN00448		2991.91	175.52	21.53	30.32	1.8274	2980.25	137.38	15.75	23.21	-1.75141	2990.94	175.72	19.07	27.18	0.208337	1.87378e-05	0.284325
	449	UN00449		2989.91	155	19.03	26.8	-3.69149	2978.25	271	31.09	45.82	3.45952	2988.94	258	28.02	39.93	1.20975	2.61298e-05	0.977785
	450	UN00450		2986.91	164	20.15	28.38	4.37272	2975.25	83	9.53	14.05	-2.40162	2985.94	119	12.94	18.44	-0.706241	1.41317e-05	1.26486
	451	UN00451		2981.91	441	54.28	76.45	22.4255	2970.25	164	18.87	27.8	-4.6057	2980.94	95	10.34	14.74	-6.28912	2.76249e-05	11.5307
	452	UN00452		2980.91	585	72.02	101.44	13.9667	2969.25	411	47.3	69.7	-3.13423	2979.94	353	38.45	54.8	-7.39085	5.24546e-05	3.44165
	453	UN00453		2978.91	446	54.95	77.39	14.3498	2967.25	194	22.34	32.92	-6.76437	2977.94	284	30.96	44.12	-2.81279	3.58527e-05	4.77263
	454	UN00454		2978.91	1268	156.22	220.03	48.5416	2967.25	368	42.38	62.45	-21.6084	2977.94	788	85.89	122.41	-4.79568	9.39999e-05	22.1375
	455	UN00455		2977.91	104	12.82	18.05	0.351549	2966.25	81	9.33	13.75	-1.62764	2976.94	135	14.72	20.98	1.67167	1.22535e-05	0.395576
	456	UN00456		2977.91	199	24.53	34.54	2.69675	2966.25	126	14.52	21.39	-3.20232	2976.94	208	22.68	32.32	1.4253	2.04883e-05	0.919732
	457	UN00457		2976.91	209	25.77	36.29	3.16512	2965.25	115	13.25	19.53	-3.93613	2975.94	225	24.54	34.97	2.30804	2.10779e-05	1.53703
	458	UN00458		2973.91	74.69	9.22	12.98	0.43158	2962.25	60.98	7.03	10.37	-0.870271	2972.94	86.22	9.41	13.42	0.571717	8.53658e-06	0.133026
	459	UN00459		2971.91	85	10.5	14.78	-0.93153	2960.25	105	12.12	17.86	-0.00884187	2970.94	126	13.77	19.62	1.0766	1.21328e-05	0.136228
	460	UN00460		2970.91	177	21.87	30.8	-1.03358	2959.25	185.4	21.41	31.55	-1.34986	2969.94	253	27.65	39.41	2.69455	2.36248e-05	0.31111
	461	UN00461		2969.91	138.76	17.15	24.15	-2.71422	2958.25	230.38	26.61	39.22	3.07974	2968.94	207.28	22.66	32.3	0.283262	2.22109e-05	0.648781
	462	UN00462		2967.91	128	15.83	22.29	0.215058	2956.25	115	13.29	19.59	-1.29496	2966.94	159	17.39	24.79	1.25658	1.54782e-05	0.176679
	463	UN00463		2964.91	105	13	18.31	-0.811221	2953.25	119	13.77	20.29	-0.393358	2963.94	150	16.43	23.41	1.34099	1.43963e-05	0.136408
	464	UN00464		2962.91	61	7.56	10.64	-1.10278	2951.25	112	12.97	19.11	2.50338	2961.94	74	8.11	11.56	-0.841041	9.59059e-06	0.559556
	465	UN00465		2961.91	94.1	11.66	16.42	1.35604	2950.25	59.42	6.88	10.14	-1.48476	2960.94	95.78	10.5	14.96	0.553778	9.63935e-06	0.425048
	466	UN00466		2960.91	32	3.97	5.59	-4.32673	2949.25	144	16.68	24.59	-3.69692	2959.94	457	50.11	71.42	23.3736	2.35876e-05	15.3499
	467	UN00467		2959.91	451	55.92	78.76	16.893	2948.25	178	20.63	30.4	-6.64609	2958.94	242	26.55	37.83	-4.12757	3.41254e-05	6.11929
	468	UN00468		2959.91	480	59.52	83.83	2.89253	2948.25	491	56.91	83.86	1.25659	2958.94	442	48.49	69.1	-3.76888	5.49735e-05	0.380243
	469	UN00469		2958.91	262	32.5	45.77	-5.12024	2947.25	382	44.29	65.27	1.47432	2957.94	448	49.16	70.06	4.7567	4.20444e-05	1.11078
	470	UN00470		2957.91	174	21.59	30.41	3.18532	2946.25	83	9.63	14.19	-3.49023	2956.94	182	19.98	28.47	2.02112	1.6964e-05	1.71622
	471	UN00471		2957.91	97	12.04	16.95	0.619953	2946.25	78	9.05	13.33	-1.16557	2956.94	111	12.18	17.37	0.730928	1.10625e-05	0.185307
	472	UN00472		2956.91	132	16.38	23.08	1.15365	2945.25	114	13.23	19.49	-0.840311	2955.94	130	14.28	20.34	-0.203924	1.46053e-05	0.109412
	473	UN00473		2955.91	132	16.39	23.08	1.60667	2944.25	40	4.64	6.84	-3.27118	2954.94	193	21.2	30.21	5.48017	1.39599e-05	3.81566
	474	UN00474		2953.91	182	22.61	31.85	-0.325006	2942.25	187	21.72	32	-0.890861	2952.94	229	25.17	35.87	1.3018	2.31511e-05	0.0859303
	475	UN00475		2950.91	115	14.3	20.14	-1.78539	2939.25	155	18.02	26.55	0.310115	2949.94	184	20.25	28.85	1.7977	1.75375e-05	0.322421
	476	UN00476		2948.91	177	22.03	31.03	0.381172	2937.25	142	16.52	24.34	-2.74684	2947.94	235	25.88	36.88	3.03034	2.14169e-05	0.66467
	477	UN00477		2945.91	273	34.01	47.9	15.7548	2934.25	47	5.47	8.07	-3.74631	2944.94	81	8.93	12.72	-3.20625	1.59472e-05	8.80226
	478	UN00478		2943.91	266.06	33.17	46.72	2.53486	2932.25	227	26.45	38.98	-1.71825	2942.94	257	28.35	40.4	-0.565226	2.92756e-05	0.251376
	479	UN00479		2943.91	143	17.83	25.11	-0.339476	2932.25	111	12.94	19.06	-2.91464	2942.94	223	24.6	35.05	4.42318	1.83918e-05	1.16906
	480	UN00480		2942.91	133	16.59	23.36	2.50851	2931.25	78	9.09	13.4	-2.05903	2941.94	121	13.35	19.03	0.251679	1.29523e-05	0.701168
	481	UN00481		2941.91	103	12.85	18.1	0.565726	2930.25	80	9.33	13.75	-1.48219	2940.94	125	13.8	19.66	1.21961	1.19586e-05	0.303139
	482	UN00482		2938.91	248	30.97	43.62	10.2561	2927.25	97	11.32	16.69	-3.36771	2937.94	110	12.15	17.32	-2.96412	1.80227e-05	3.9243
	483	UN00483		2938.91	168	20.98	29.55	-0.791577	2927.25	181	21.13	31.14	-0.738089	2937.94	225	24.86	35.43	1.66168	2.23154e-05	0.132015
	484	UN00484		2937.91	325	40.6	57.18	-23.9463	2926.25	713	83.26	122.7	-13.1121	2936.94	1770.01	195.62	278.79	73.634	0.000106486	36.5756
	485	UN00485		2936.91	280	34.99	49.28	14.4672	2925.25	63	7.36	10.84	-4.15981	2935.94	105	11.61	16.54	-3.07132	1.77975e-05	7.23602
	486	UN00486		2935.91	110	13.75	19.37	-0.43615	2924.25	129	15.07	22.21	0.3826	2934.94	132	14.6	20.81	0.0728364	1.44846e-05	0.0192858
	487	UN00487		2931.91	179	22.41	31.56	4.76796	2920.25	107	12.52	18.45	-1.87711	2930.94	115	12.74	18.15	-1.71173	1.58241e-05	1.17912
	488	UN00488		2931.91	1428	178.75	251.76	59.7735	2920.25	561	65.65	96.74	-19.1191	2930.94	615.8	68.2	97.19	-17.598	0.000103472	23.0563
	489	UN00489		2931.91	232	29.04	40.9	-3.03171	2920.25	290	33.93	50.01	-0.323419	2930.94	364	40.31	57.45	3.92476	3.44435e-05	0.569636
	490	UN00490		2931.91	160.03	20.03	28.21	-0.939709	2920.25	168.85	19.76	29.12	-1.14146	2930.94	226.95	25.13	35.82	2.33853	2.16258e-05	0.257361
	491	UN00491		2927.91	150.02	18.8	26.48	0.882454	2916.25	97	11.37	16.75	-3.103	2926.94	201	22.29	31.77	3.40889	1.74121e-05	1.18834
	492	UN00492		2925.91	96	12.04	16.96	1.52979	2914.25	67	7.86	11.58	-1.10234	2924.94	86	9.54	13.6	-0.147052	9.78329e-06	0.280402
	493	UN00493		2925.91	123	15.43	21.73	-5.57392	2914.25	271	31.78	46.83	2.68245	2924.94	325	36.07	51.4	5.77066	2.78501e-05	2.87919
	494	UN00494		2925.91	143	17.94	25.26	2.26321	2914.25	83	9.73	14.34	-2.52331	2924.94	147	16.31	23.25	1.12671	1.45914e-05	0.866608
	495	UN00495		2922.91	202	25.36	35.72	1.89792	2911.25	161	18.9	27.85	-2.07841	2921.94	209	23.22	33.09	0.489499	2.24407e-05	0.309008
	496	UN00496		2921.91	87.18	10.95	15.42	0.831723	2910.25	57.67	6.77	9.98	-1.54382	2920.94	102.61	11.4	16.25	1.1632	9.66953e-06	0.451098
	497	UN00497		2921.91	88	11.05	15.57	1.09962	2910.25	78	9.16	13.5	-0.148588	2920.94	72	8	11.4	-0.796693	9.39558e-06	0.154334
	498	UN00498		2920.91	129.56	16.28	22.93	-1.52383	2909.25	174	20.44	30.12	0.973463	2919.94	181	20.12	28.67	0.729431	1.89722e-05	0.179064
	499	UN00499		2919.91	72.44	9.11	12.82	-1.11158	2908.25	76.59	9	13.26	-1.2163	2918.94	137.52	15.29	21.79	3.01872	1.11136e-05	0.690835
	500	UN00500		2916.91	41	5.16	7.27	-2.56763	2905.25	164	19.29	28.43	6.23713	2915.94	91	10.13	14.44	-0.870359	1.16406e-05	2.79914
	501	UN00501		2915.91	102	12.84	18.08	1.18784	2904.25	71	8.35	12.31	-1.48849	2914.94	108	12.03	17.14	0.640796	1.10346e-05	0.34015
	502	UN00502		2912.91	96.76	12.19	17.17	-0.514428	2901.25	89.78	10.57	15.58	-1.43086	2911.94	147.96	16.49	23.51	2.38382	1.30614e-05	0.438531
	503	UN00503		2912.91	210	26.46	37.27	-1.2183	2901.25	245.3	28.89	42.58	0.233423	2911.94	270.91	30.2	43.04	1.06303	2.85303e-05	0.0781519
	504	UN00504		2911.91	110.78	13.96	19.66	-4.88634	2900.25	225	26.51	39.07	1.17374	2910.94	301	33.56	47.83	6.33504	2.47391e-05	2.62245
	505	UN00505		2910.91	76	9.58	13.5	-1.44556	2899.25	80	9.43	13.89	-1.58881	2909.94	160	17.85	25.44	4.1462	1.22651e-05	1.11183
	506	UN00506		2910.91	71	8.95	12.61	-5.78679	2899.25	557	65.65	96.74	39.3065	2909.94	10	1.12	1.59	-2.16772	2.5756e-05	31.352
	507	UN00507		2910.91	262	33.03	46.53	1.39607	2899.25	181	21.33	31.44	-5.02797	2909.94	344.88	38.47	54.83	5.27263	3.0831e-05	1.64072
	508	UN00508		2906.91	90	11.36	16	2.41021	2895.25	41	4.84	7.13	-1.56909	2905.94	72	8.04	11.46	0.00661274	8.03047e-06	0.847735
	509	UN00509		2906.91	206	26.01	36.63	1.84429	2895.25	168	19.83	29.22	-1.97186	2905.94	213	23.79	33.91	0.397233	2.31604e-05	0.269655
	510	UN00510		2904.91	89.45	11.3	15.92	-0.420523	2893.25	92.26	10.9	16.06	-0.679145	2903.94	124.06	13.87	19.76	1.23112	1.2012e-05	0.131448
	511	UN00511		2903.91	130	16.43	23.14	-7.6357	2892.25	445.92	52.68	77.64	13.6699	2902.94	316.97	35.44	50.51	0.1975	3.51237e-05	6.23174
	512	UN00512		2902.91	644	81.42	114.67	-6.17501	2891.25	862.14	101.9	150.16	6.54375	2901.94	829	92.73	132.15	0.349076	9.21635e-05	0.717819
	513	UN00513		2902.91	102.26	12.93	18.21	2.49742	2891.25	53.06	6.27	9.24	-1.63703	2901.94	82.53	9.23	13.16	-0.118889	9.42808e-06	0.741497
	514	UN00514		2897.91	128	16.21	22.83	-3.80399	2886.25	299	35.4	52.17	9.00543	2896.94	172	19.27	27.47	-2.51062	2.37896e-05	2.69082
	515	UN00515		2896.91	160	20.27	28.55	-2.58018	2885.25	176	20.84	30.72	-2.40337	2895.94	302	33.85	48.24	6.38222	2.49597e-05	1.39867
	516	UN00516		2895.91	107.82	13.66	19.25	-0.817725	2884.25	124.06	14.7	21.66	-0.236683	2894.94	150.27	16.85	24.01	1.16104	1.50719e-05	0.106635
	517	UN00517		2894.91	73.94	9.37	13.2	-1.89574	2883.25	127.87	15.15	22.33	1.45195	2893.94	129.26	14.5	20.66	0.946523	1.30452e-05	0.502739
	518	UN00518		2893.91	332	42.1	59.3	2.65938	2882.25	291.07	34.51	50.85	-2.11502	2892.94	334	37.47	53.41	-0.305054	3.79723e-05	0.239306
	519	UN00519		2892.91	42.85	5.44	7.66	0.286951	2881.25	41.64	4.94	7.28	-0.0313925	2891.94	40.92	4.59	6.55	-0.233522	4.98915e-06	0.0220367
	520	UN00520		2888.91	124	15.75	22.19	-1.11427	2877.25	141	16.75	24.68	-0.584988	2887.94	183	20.57	29.31	1.92033	1.76861e-05	0.221066
	521	UN00521		2887.91	236	29.99	42.24	-12.8507	2876.25	396	47.05	69.33	-7.53687	2886.94	928	104.34	148.7	35.2761	6.04247e-05	14.8885
	522	UN00522		2886.91	254	32.29	45.48	14.3445	2875.25	54	6.42	9.46	-3.65347	2885.94	77	8.66	12.34	-3.16185	1.56198e-05	7.52921
	523	UN00523		2885.91	68.06	8.66	12.19	1.52107	2874.25	57.73	6.86	10.11	0.241139	2884.94	35.38	3.98	5.67	-1.20639	6.49356e-06	0.55582
	524	UN00524		2884.91	169.77	21.6	30.42	1.78558	2873.25	84	9.99	14.72	-4.0661	2883.94	225.24	25.35	36.13	4.63478	1.88678e-05	2.35426
	525	UN00525		2882.91	86	10.95	15.42	0.633695	2871.25	67	7.97	11.75	-1.13536	2881.94	98	11.04	15.73	0.701785	9.95973e-06	0.200118
	526	UN00526		2882.91	125	15.91	22.41	2.64416	2871.25	95	11.31	16.66	-0.507333	2881.94	82	9.24	13.16	-1.55711	1.21258e-05	0.579726
	527	UN00527		2878.91	315	40.16	56.56	-1.5194	2867.25	517	61.61	90.8	14.4406	2877.94	228	25.71	36.65	-8.07856	4.272e-05	4.84263
	528	UN00528		2874.91	0	0	0	0	2863.25	12.2	1.46	2.14	0.341798	2873.94	13.61	1.54	2.19	0.403615	1.00526e-06	0.745413
	529	UN00529		2874.91	262	33.45	47.11	-6.01995	2863.25	330	39.38	58.04	-3.29936	2873.94	548	61.89	88.21	12.3048	4.48907e-05	2.98547
	530	UN00530		2874.91	76	9.7	13.66	-0.779337	2863.25	98	11.7	17.24	0.419939	2873.94	104	11.75	16.74	0.437361	1.10602e-05	0.0779624
	531	UN00531		2868.91	327	41.83	58.92	2.50914	2857.25	264	31.57	46.53	-3.70471	2867.94	359	40.63	57.91	1.73445	3.79259e-05	0.538886
	532	UN00532		2868.91	156	19.96	28.11	2.24604	2857.25	88	10.52	15.51	-3.07133	2867.94	173	19.58	27.9	1.9954	1.66042e-05	1.17011
	533	UN00533		2864.91	96	12.3	17.32	-2.51004	2853.25	136	16.29	24	-0.550417	2863.94	202	22.89	32.63	4.07946	1.71683e-05	1.019
	534	UN00534		2864.91	231	29.59	41.68	-4.46549	2853.25	268.05	32.1	47.31	-3.39629	2863.94	459	52.02	74.14	10.2211	3.78725e-05	2.35928
	535	UN00535		2863.91	133	17.04	24.01	-2.26816	2852.25	197	23.6	34.78	1.62751	2862.94	201	22.79	32.48	1.02737	2.11894e-05	0.386722
	536	UN00536		2862.91	122	15.64	22.03	-1.60284	2851.25	168	20.13	29.67	1.09394	2861.94	173	19.62	27.96	0.71689	1.8494e-05	0.207985
	537	UN00537		2860.91	77	9.88	13.91	-0.125108	2849.25	81	9.71	14.32	-0.229892	2859.94	94	10.67	15.2	0.37083	1.00828e-05	0.0158298
	538	UN00538		2860.91	75	9.62	13.55	1.0665	2849.25	54	6.48	9.54	-0.890636	2859.94	71	8.06	11.48	0.0182013	8.02582e-06	0.194065
	539	UN00539		2857.91	128	16.44	23.15	0.042375	2846.25	86	10.32	15.22	-3.04372	2856.94	198.43	22.54	32.13	4.46814	1.63674e-05	1.4668
	540	UN00540		2855.91	175	22.49	31.67	4.37207	2844.25	92	11.05	16.29	-2.77503	2854.94	139	15.8	22.52	-0.34128	1.63627e-05	1.25575
	541	UN00541		2855.91	108	13.88	19.55	-2.91005	2844.25	196	23.55	34.7	2.79875	2854.94	185	21.03	29.98	0.9506	1.9555e-05	0.839302
	542	UN00542		2852.91	200	25.73	36.24	8.57859	2841.25	62	7.46	10.99	-3.30964	2851.94	105	11.95	17.03	-1.6414	1.49187e-05	3.62755
	543	UN00543		2852.91	113	14.54	20.47	1.24841	2841.25	67.86	8.16	12.03	-2.28017	2851.94	135	15.36	21.9	1.86562	1.26296e-05	0.833865
	544	UN00544		2851.91	242	31.14	43.86	3.77657	2840.25	180	21.66	31.91	-2.28835	2850.94	211	24.02	34.24	-0.909258	2.55401e-05	0.578964
	545	UN00545		2851.91	83	10.68	15.04	0.8392	2840.25	50	6.02	8.86	-1.71611	2850.94	102	11.61	16.55	1.52628	9.39093e-06	0.649371
	546	UN00546		2849.91	198	25.5	35.91	-2.08258	2838.25	219	26.37	38.85	-1.68976	2848.94	312.55	35.61	50.75	4.42036	2.91386e-05	0.648025
	547	UN00547		2847.91	199	25.64	36.12	1.56254	2836.25	152	18.31	26.99	-2.77891	2846.94	227	25.88	36.88	1.7399	2.32138e-05	0.52353
	548	UN00548		2846.91	245	31.58	44.48	0.738109	2835.25	236	28.44	41.91	-1.2124	2845.94	274	31.25	44.54	0.536886	3.03969e-05	0.0625968
	549	UN00549		2845.91	118.62	15.3	21.54	-0.690453	2834.25	153	18.45	27.18	1.33926	2844.94	136.53	15.58	22.2	-0.534416	1.64649e-05	0.114388
	550	UN00550		2840.91	818.3	105.71	148.89	16.4594	2829.25	494.92	59.78	88.09	-12.0743	2839.94	712.35	81.42	116.03	-0.33344	8.19553e-05	4.05164
	551	UN00551		2840.91	114	14.73	20.74	-2.38439	2829.25	141	17.03	25.1	-1.29958	2839.94	226	25.83	36.81	4.75092	1.91881e-05	1.06695
	552	UN00552		2839.91	103.31	13.35	18.8	0.270634	2828.25	72.99	8.82	13	-2.15143	2838.94	146.18	16.71	23.82	2.66912	1.29128e-05	0.788323
	553	UN00553		2838.91	156	20.17	28.4	0.0431635	2827.25	170	20.55	30.28	0.293161	2837.94	171	19.56	27.87	-0.328507	2.00936e-05	0.00781759
	554	UN00554		2838.91	130	16.81	23.67	-6.03216	2827.25	198	23.93	35.27	-3.57329	2837.94	437	49.98	71.23	15.5634	3.02205e-05	5.95795
	555	UN00555		2832.91	115	14.9	20.98	-2.73988	2821.25	196	23.74	34.98	2.5096	2831.94	188	21.55	30.71	0.913745	2.01214e-05	0.683469
	556	UN00556		2832.91	110	14.25	20.07	-0.831229	2821.25	113	13.69	20.17	-1.18869	2831.94	167	19.14	27.28	2.36667	1.56755e-05	0.346753
	557	UN00557		2831.91	110	14.26	20.08	1.85716	2820.25	69.67	8.44	12.44	-1.68103	2830.94	104.68	12	17.11	0.305391	1.15222e-05	0.481521
	558	UN00558		2829.91	110	14.27	20.09	-1.12437	2818.25	146	17.7	26.09	0.987557	2828.94	145	16.64	23.71	0.257478	1.62258e-05	0.120668
	559	UN00559		2828.91	37	4.8	6.76	-1.96402	2817.25	80	9.7	14.3	0.217042	2827.94	118	13.54	19.3	3.08702	9.37004e-06	1.34004
	560	UN00560		2827.91	125	16.22	22.85	2.72697	2816.25	62	7.52	11.09	-2.37646	2826.94	117	13.43	19.15	0.718106	1.23255e-05	1.06862
	561	UN00561		2827.91	86	11.16	15.72	-0.922424	2816.25	89	10.8	15.91	-1.1636	2826.94	143	16.42	23.4	2.54965	1.27758e-05	0.463623
	562	UN00562		2827.91	129.02	16.74	23.58	4.06637	2816.25	56.48	6.85	10.1	-2.17603	2826.94	90.42	10.38	14.8	-0.517377	1.12552e-05	1.37296
	563	UN00563		2826.91	8	1.04	1.46	-2.0822	2815.25	13	1.58	2.33	-2.89581	2825.94	704.54	80.92	115.33	53.7784	2.76551e-05	48.8004
	564	UN00564		2823.91	365	47.44	66.81	0.0468451	2812.25	347	42.16	62.13	-3.13847	2822.94	458	52.66	75.05	3.45866	4.73586e-05	0.367034
	565	UN00565		2823.91	144	18.71	26.36	-6.64534	2812.25	240	29.16	42.97	-2.55908	2822.94	456	52.43	74.72	14.5903	3.34429e-05	5.3859
	566	UN00566		2823.91	39.62	5.15	7.25	-0.821311	2812.25	43.52	5.29	7.79	-0.792714	2822.94	83.85	9.64	13.74	2.18794	6.68161e-06	0.573918
	567	UN00567		2821.91	114	14.83	20.88	-1.50575	2810.25	134	16.29	24.01	-0.7474	2820.94	186	21.4	30.5	2.66354	1.75027e-05	0.410382
	568	UN00568		2818.91	188	24.48	34.47	-0.456375	2807.25	206	25.08	36.95	-0.101328	2817.94	227	26.15	37.26	0.575153	2.52313e-05	0.0174496
	569	UN00569		2817.91	216	28.13	39.62	-5.95381	2806.25	406	49.44	72.85	6.88917	2816.94	358	41.25	58.79	0.940081	3.976e-05	1.87544
	570	UN00570		2816.91	114.07	14.86	20.93	-3.30345	2805.25	238.84	29.09	42.87	5.73924	2815.94	172	19.83	28.26	-0.920028	2.13728e-05	1.51576
	571	UN00571		2816.91	80.28	10.46	14.73	-0.132453	2805.25	88.97	10.84	15.97	0.102757	2815.94	93.1	10.73	15.29	0.031911	1.06771e-05	0.00221476
	572	UN00572		2815.91	198	25.81	36.35	6.75219	2804.25	85	10.36	15.26	-3.21789	2814.94	127	14.64	20.87	-1.25956	1.68271e-05	2.27474
	573	UN00573		2813.91	7398.3	964.93	1359.06	3.83432	2802.25	7204	878.47	1294.54	-49.1634	2812.94	8974.01	1035.52	1475.79	49.4119	0.000958685	4.08273
	574	UN00574		2813.91	43	5.61	7.9	-2.1658	2802.25	109	13.29	19.59	1.97037	2812.94	109	12.58	17.93	1.3748	1.05448e-05	1.17937
	575	UN00575		2810.91	171	22.33	31.45	-0.760745	2799.25	212	25.88	38.14	1.52161	2809.94	195	22.53	32.1	-0.655811	2.36085e-05	0.105052
	576	UN00576		2809.91	2051	267.88	377.3	74.0839	2798.25	959.12	117.12	172.6	-28.1284	2808.94	1119	129.31	184.28	-22.1102	0.000170448	23.8453
	577	UN00577		2809.91	77.37	10.11	14.23	-0.744507	2798.25	101.05	12.34	18.19	0.629966	2808.94	101.21	11.69	16.67	0.18813	1.13968e-05	0.0735888
	578	UN00578		2807.91	84.68	11.07	15.59	1.5361	2796.25	59.82	7.31	10.77	-0.880717	2806.94	70.63	8.17	11.64	-0.389796	8.82214e-06	0.265587
	579	UN00579		2802.91	258	33.78	47.58	7.89144	2791.25	123	15.06	22.19	-4.10707	2801.94	179	20.74	29.55	-1.36333	2.30583e-05	2.42105
	580	UN00580		2802.91	59.86	7.84	11.04	-0.29963	2791.25	65.41	8.01	11.8	-0.211258	2801.94	79.35	9.19	13.1	0.550674	8.34388e-06	0.0397864
	581	UN00581		2800.91	120	15.72	22.15	3.54283	2789.25	61	7.47	11.01	-1.7981	2799.94	83	9.62	13.71	-0.733684	1.08814e-05	1.01105
	582	UN00582		2800.91	61	7.99	11.26	-0.380243	2789.25	75.16	9.21	13.57	0.374483	2799.94	75	8.69	12.39	0.0326837	8.64105e-06	0.0269229
	583	UN00583		2800.91	135	17.69	24.91	-1.31292	2789.25	171	20.95	30.87	0.641496	2799.94	183	21.21	30.23	0.792999	1.99682e-05	0.121572
	584	UN00584		2799.91	135	17.7	24.92	5.68498	2788.25	35.6	4.36	6.43	-2.44265	2798.94	83	9.63	13.72	-0.496533	1.04635e-05	2.74579
	585	UN00585		2799.91	180	23.59	33.23	-0.132225	2788.25	189	23.16	34.13	-0.411227	2798.94	213	24.7	35.2	0.559948	2.38105e-05	0.0164962
	586	UN00586		2798.91	198	25.96	36.57	0.9931	2787.25	197	24.15	35.59	-0.153625	2797.94	199	23.09	32.9	-0.786262	2.43909e-05	0.0532134
	587	UN00587		2796.91	270	35.43	49.9	-2.18579	2785.25	341	41.84	61.65	1.74799	2795.94	346	40.17	57.25	0.61521	3.91889e-05	0.177419
	588	UN00588		2796.91	183.44	24.07	33.9	0.0560043	2785.25	143.33	17.59	25.91	-3.49153	2795.94	262.76	30.5	43.47	4.54333	2.39776e-05	1.10781
	589	UN00589		2795.91	180	23.63	33.28	6.19905	2784.25	90	11.05	16.28	-2.34327	2794.94	101	11.73	16.72	-1.96967	1.53877e-05	1.88611
	590	UN00590		2794.91	191.79	25.18	35.47	2.67551	2783.25	105	12.89	19	-4.09171	2793.94	221.74	25.76	36.71	3.12871	2.11685e-05	1.71251
	591	UN00591		2793.91	150.49	19.77	27.84	-0.160702	2782.25	157.29	19.32	28.47	-0.447827	2792.94	180.92	21.03	29.97	0.632954	2.00309e-05	0.0244252
	592	UN00592		2792.91	216	28.38	39.98	0.527339	2781.25	243	29.86	44	1.54547	2791.94	209	24.3	34.63	-1.8813	2.75367e-05	0.191502
	593	UN00593		2790.91	107.91	14.19	19.99	0.28052	2779.25	86.63	10.65	15.7	-1.73573	2789.94	141.72	16.49	23.5	1.86032	1.37416e-05	0.405113
	594	UN00594		2790.91	106	13.94	19.63	0.358603	2779.25	95	11.68	17.21	-1.00759	2789.94	124.95	14.54	20.72	0.758599	1.33632e-05	0.109608
	595	UN00595		2789.91	205	26.97	37.98	-3.81428	2778.25	253	31.12	45.86	-1.753	2788.94	377	43.88	62.53	6.93954	3.39815e-05	1.37226
	596	UN00596		2787.91	365	48.05	67.68	20.0574	2776.25	81	9.97	14.69	-5.68148	2786.94	134	15.61	22.24	-4.2722	2.42864e-05	10.1037
	597	UN00597		2787.91	268	35.28	49.69	-2.96819	2776.25	358	44.06	64.93	2.38725	2786.94	360	41.93	59.75	0.908745	4.0482e-05	0.327803
	598	UN00598		2785.91	80	10.54	14.84	-0.18423	2774.25	84	10.35	15.25	-0.308876	2784.94	100	11.66	16.61	0.521483	1.08419e-05	0.0283774
	599	UN00599		2785.91	154	20.29	28.57	-1.38101	2774.25	161	19.83	29.22	-1.70188	2784.94	240	27.97	39.87	3.63903	2.26729e-05	0.556142
	600	UN00600		2784.91	234	30.84	43.43	3.04958	2773.25	190	23.41	34.5	-1.70527	2783.94	211	24.6	35.06	-0.977652	2.62319e-05	0.366666
	601	UN00601		2784.91	121	15.95	22.46	-0.251273	2773.25	118	14.54	21.43	-1.09831	2783.94	160	18.65	26.59	1.51551	1.63627e-05	0.16593
	602	UN00602		2784.91	64.32	8.48	11.94	-1.41809	2773.25	108.13	13.32	19.63	1.52077	2783.94	98.89	11.53	16.43	0.242167	1.11438e-05	0.344847
	603	UN00603		2784.91	680	89.61	126.22	59.209	2773.25	13	1.6	2.36	-3.01796	2783.94	15	1.75	2.49	-3.08999	3.04294e-05	53.101
	604	UN00604		2782.91	153	20.18	28.42	-4.66164	2771.25	233	28.73	42.34	-0.447767	2781.94	337.01	39.32	56.04	7.04545	2.94381e-05	1.93605
	605	UN00605		2780.91	319	42.1	59.3	-1.16575	2769.25	377	46.52	68.55	1.61905	2779.94	372	43.43	61.9	-0.380571	4.40526e-05	0.072731
	606	UN00606		2779.91	220.83	29.15	41.06	-10.289	2768.25	632	78.01	114.96	20.3327	2778.94	406	47.42	67.58	-2.65661	5.19113e-05	7.38712
	607	UN00607		2779.91	135	17.82	25.1	-0.291268	2768.25	160	19.75	29.1	0.958532	2778.94	148	17.29	24.64	-0.610159	1.83036e-05	0.0571052
	608	UN00608		2778.91	124	16.38	23.07	2.66226	2767.25	57	7.04	10.37	-2.60853	2777.94	124	14.49	20.65	1.28332	1.25576e-05	1.33705
	609	UN00609		2776.91	140	18.5	26.06	-1.21511	2765.25	141	17.42	25.68	-1.86649	2775.94	222	25.96	36.99	3.7122	2.05997e-05	0.630598
	610	UN00610		2775.91	108	14.28	20.11	1.37866	2764.25	80	9.89	14.57	-1.32692	2774.94	107	12.52	17.84	0.20361	1.21931e-05	0.255346
	611	UN00611		2775.91	108	14.28	20.11	-5.51773	2764.25	176	21.76	32.06	-2.93355	2774.94	381	44.57	63.51	13.9676	2.68564e-05	5.51627
	612	UN00612		2774.91	106	14.02	19.75	1.27944	2763.25	92	11.38	16.77	-0.434811	2773.94	93	10.88	15.51	-0.702588	1.20794e-05	0.142043
	613	UN00613		2771.91	112	14.83	20.89	-0.166573	2760.25	105.9	13.11	19.32	-1.18974	2770.94	148.92	17.44	24.86	1.55284	1.51067e-05	0.196524
	614	UN00614		2770.91	173	22.91	32.27	0.455903	2759.25	149	18.45	27.19	-2.17351	2769.94	216	25.31	36.07	2.06859	2.21784e-05	0.350988
	615	UN00615		2769.91	135	17.89	25.19	2.17275	2758.25	100	12.39	18.26	-1.33569	2768.94	118	13.83	19.71	-0.500881	1.46633e-05	0.336182
	616	UN00616		2768.91	259	34.33	48.35	5.89713	2757.25	160	19.83	29.22	-3.40192	2767.94	204	23.92	34.09	-1.19068	2.59232e-05	1.30452
	617	UN00617		2766.91	123	16.31	22.98	-0.173457	2755.25	110	13.64	20.1	-1.71609	2765.94	170	19.95	28.43	2.26738	1.66019e-05	0.377828
	618	UN00618		2766.91	189	25.07	35.31	-2.59064	2755.25	371	46.01	67.8	12.9015	2765.94	148	17.37	24.75	-5.76221	2.96842e-05	4.54867
	619	UN00619		2765.91	152	20.17	28.41	-5.26447	2754.25	376	46.65	68.74	12.2879	2764.94	215	25.24	35.97	-3.16392	3.09053e-05	3.85951
	620	UN00620		2765.91	430	57.06	80.36	3.68538	2754.25	414	51.36	75.69	0.0139061	2764.94	389	45.67	65.08	-3.30978	5.13379e-05	0.3895
	621	UN00621		2764.91	90	11.95	16.83	-0.101562	2753.25	111	13.78	20.3	1.13074	2763.94	90	10.57	15.06	-0.894855	1.21165e-05	0.134325
	622	UN00622		2762.91	294	39.05	55	2.22837	2751.25	263	32.67	48.14	-1.78197	2761.94	299	35.14	50.08	-0.265833	3.55718e-05	0.180563
	623	UN00623		2761.91	79	10.5	14.79	-0.210786	2750.25	76.34	9.49	13.98	-0.816273	2760.94	107.26	12.61	17.97	1.17169	1.08512e-05	0.144626
	624	UN00624		2756.91	68	9.05	12.75	-1.29657	2745.25	93	11.58	17.06	0.0870267	2755.94	116	13.66	19.47	1.49993	1.14409e-05	0.290389
	625	UN00625		2755.91	134	17.84	25.13	0.427628	2744.25	104.76	13.04	19.22	-2.28907	2754.94	176	20.74	29.55	2.43067	1.71567e-05	0.569226
	626	UN00626		2753.91	139	18.52	26.09	-2.54244	2742.25	216	26.92	39.66	2.56814	2752.94	203	23.93	34.11	0.471848	2.31836e-05	0.497551
	627	UN00627		2752.91	124	16.53	23.28	-0.541172	2741.25	133	16.58	24.43	-0.537006	2751.94	163	19.23	27.4	1.16164	1.74377e-05	0.0834666
	628	UN00628		2752.91	155	20.66	29.1	3.90664	2741.25	92	11.47	16.9	-2.05222	2751.94	115	13.56	19.33	-0.938236	1.51671e-05	0.916188
	629	UN00629		2752.91	138.63	18.48	26.03	-1.13463	2741.25	138.71	17.29	25.48	-1.84831	2751.94	217.16	25.61	36.5	3.58079	2.04325e-05	0.597849
	630	UN00630		2751.91	92	12.27	17.28	-1.4113	2740.25	113	14.09	20.77	-0.445623	2750.94	153	18.05	25.73	2.21531	1.48073e-05	0.358389
	631	UN00631		2751.91	136.85	18.25	25.71	-1.11451	2740.25	187.35	23.36	34.43	2.19698	2750.94	159.03	18.76	26.74	-0.840049	2.01702e-05	0.242426
	632	UN00632		2751.91	149	19.87	27.99	0.178755	2740.25	131	16.34	24.07	-1.8971	2750.94	192	22.65	32.29	2.04479	1.95828e-05	0.326445
	633	UN00633		2749.91	452.01	60.33	84.97	9.75382	2738.25	427	53.29	78.52	4.77639	2748.94	214	25.27	36.01	-9.477	4.63162e-05	5.05321
	634	UN00634		2747.91	240	32.05	45.15	-0.0540896	2736.25	249	31.1	45.82	-0.663307	2746.94	282	33.32	47.49	0.741832	3.21451e-05	0.0244362
	635	UN00635		2745.91	405	54.13	76.24	-11.4415	2734.25	552	68.99	101.66	-4.5524	2744.94	899	106.31	151.5	21.6693	7.6474e-05	5.67545
	636	UN00636		2745.91	315.6	42.18	59.41	-4.6216	2734.25	378	47.24	69.61	-1.99469	2744.94	524	61.96	88.31	7.88018	5.04557e-05	1.2639
	637	UN00637		2743.91	248	33.17	46.72	-2.39111	2732.25	282	35.27	51.97	-1.27874	2742.94	368	43.55	62.06	4.15825	3.732e-05	0.488402
	638	UN00638		2743.91	219	29.29	41.26	1.83028	2732.25	188	23.51	34.65	-1.77207	2742.94	225.46	26.68	38.02	0.14132	2.64502e-05	0.199532
	639	UN00639		2741.91	63.12	8.45	11.9	-1.85428	2730.25	90.38	11.31	16.67	-0.485251	2740.94	139.42	16.51	23.53	3.17954	1.20956e-05	0.840007
	640	UN00640		2740.91	357	47.8	67.33	6.26304	2729.25	244	30.55	45.02	-4.56767	2739.94	319	37.79	53.86	-0.487316	3.85876e-05	1.20805
	641	UN00641		2740.91	117	15.67	22.07	-2.37904	2729.25	169	21.16	31.18	0.704752	2739.94	197	23.34	33.26	2.16852	2.00843e-05	0.494223
	642	UN00642		2738.91	90	12.06	16.99	1.35881	2727.25	78	9.77	14.4	-0.166023	2737.94	70	8.3	11.83	-0.974284	1.0034e-05	0.218505
	643	UN00643		2738.91	89	11.93	16.8	0.88327	2727.25	75	9.4	13.85	-0.70579	2737.94	88	10.43	14.87	-0.0825034	1.0568e-05	0.0949764
	644	UN00644		2736.91	339	45.46	64.03	-8.09867	2725.25	538	67.46	99.41	4.46237	2735.94	583.01	69.17	98.58	5.5005	6.0831e-05	1.8642
	645	UN00645		2736.91	104	13.95	19.64	-2.22665	2725.25	163.8	20.54	30.27	1.65946	2735.94	166	19.69	28.07	1.02742	1.8104e-05	0.460238
	646	UN00646		2736.91	759	101.78	143.35	-5.56783	2725.25	1051	131.78	194.2	14.2417	2735.94	839	99.54	141.86	-6.8808	0.000111301	1.79303
	647	UN00647		2735.91	187	25.09	35.33	-1.62401	2724.25	218	27.34	40.3	-0.341794	2734.94	263	31.21	44.48	2.17634	2.78849e-05	0.210537
	648	UN00648		2732.91	224	30.08	42.37	2.46843	2721.25	204	25.62	37.75	-0.43633	2731.94	196	23.29	33.19	-1.75635	2.63062e-05	0.275747
	649	UN00649		2732.91	63.45	8.52	12	-1.31261	2721.25	48.84	6.13	9.04	-2.27874	2731.94	154.56	18.36	26.17	5.86503	1.09603e-05	2.27368
	650	UN00650		2732.91	233	31.29	44.07	2.6303	2721.25	178	22.35	32.94	-2.84636	2731.94	238.96	28.39	40.46	0.705699	2.7272e-05	0.48964
	651	UN00651		2731.91	122	16.39	23.08	3.45787	2720.25	74	9.3	13.7	-1.32026	2730.94	78	9.27	13.21	-1.28979	1.16058e-05	0.84782
	652	UN00652		2729.91	104	13.98	19.69	1.48954	2718.25	89	11.19	16.49	-0.347133	2728.94	85	10.11	14.41	-0.937482	1.17451e-05	0.204926
	653	UN00653		2725.91	145	19.52	27.5	0.544923	2714.25	133	16.74	24.67	-1.16008	2724.94	166	19.77	28.18	0.7129	1.86542e-05	0.0977448
	654	UN00654		2724.91	680.75	91.69	129.14	39.5031	2713.25	155	19.52	28.77	-10.527	2723.94	220	26.22	37.36	-8.88741	4.53342e-05	20.0887
	655	UN00655		2723.91	103	13.88	19.55	-1.2584	2712.25	130	16.38	24.14	0.182168	2722.94	151	18	25.65	1.24265	1.60981e-05	0.166417
	656	UN00656		2722.91	80	10.78	15.19	-1.35308	2711.25	110	13.86	20.43	0.407739	2721.94	126	15.03	21.41	1.17447	1.32402e-05	0.229132
	657	UN00657		2722.91	68	9.17	12.91	-1.6952	2711.25	112	14.12	20.8	1.16797	2721.94	116	13.83	19.71	0.93279	1.24021e-05	0.405558
	658	UN00658		2721.91	58	7.82	11.01	-3.52465	2710.25	142	17.9	26.38	1.04676	2720.94	194	23.14	32.98	4.98678	1.63372e-05	2.50889
	659	UN00659		2718.91	127	17.14	24.14	-2.65148	2707.25	202	25.5	37.57	2.35153	2717.94	196	23.41	33.36	0.851531	2.20716e-05	0.551579
	660	UN00660		2718.91	132	17.82	25.1	-0.914648	2707.25	119	15.02	22.13	-2.45218	2717.94	213	25.44	36.25	4.27998	1.93808e-05	0.913153
	661	UN00661		2716.91	162	21.88	30.82	5.5698	2705.25	73	9.22	13.59	-2.64419	2715.94	104.29	12.46	17.76	-1.133	1.44335e-05	1.79262
	662	UN00662		2715.91	463.39	62.62	88.2	22.5874	2704.25	183.54	23.19	34.18	-5.99106	2714.94	159.57	19.08	27.19	-7.07191	3.47244e-05	9.52441
	663	UN00663		2714.91	84	11.36	15.99	-1.59193	2703.25	97	12.26	18.07	-1.19486	2713.94	161	19.26	27.44	3.56314	1.42779e-05	0.776342
	664	UN00664		2713.91	64	8.65	12.19	-1.14375	2702.25	85	10.75	15.84	0.00393724	2712.94	107	12.8	18.24	1.38749	1.07421e-05	0.247669
	665	UN00665		2713.91	99	13.39	18.86	-0.902934	2702.25	119	15.05	22.18	0.0636247	2712.94	137	16.39	23.36	0.932763	1.49512e-05	0.0934543
	666	UN00666		2713.91	59	7.98	11.24	-0.709269	2702.25	45	5.69	8.39	-1.76007	2712.94	118	14.12	20.12	3.71483	9.22842e-06	1.24549
	667	UN00667		2709.91	194	26.27	37.01	2.02286	2698.25	126	15.96	23.51	-3.81062	2708.94	230	27.56	39.28	2.96108	2.31697e-05	1.17332
	668	UN00668		2708.91	132.73	17.98	25.33	4.07797	2697.25	67.58	8.56	12.62	-2.03508	2707.94	90.84	10.89	15.52	-0.882708	1.24137e-05	1.16018
	669	UN00669		2706.91	137.46	18.64	26.25	1.45327	2695.25	95.54	12.11	17.85	-2.3527	2705.94	155.4	18.64	26.57	1.47462	1.64069e-05	0.575192
	670	UN00670		2705.91	293.39	39.79	56.05	-4.7537	2694.25	376.73	47.78	70.41	-0.382242	2704.94	479	57.48	81.92	6.13391	4.83778e-05	0.997968
	671	UN00671		2704.91	98	13.3	18.73	-4.3266	2693.25	360	45.68	67.31	20.5207	2703.94	67	8.04	11.46	-5.15101	2.26357e-05	11.0431
	672	UN00672		2704.91	167	22.66	31.91	2.38648	2693.25	136	17.26	25.43	-1.1054	2703.94	145	17.41	24.81	-0.983415	1.90721e-05	0.297665
	673	UN00673		2703.91	164.68	22.35	31.48	-0.767245	2692.25	168.21	21.35	31.46	-1.39444	2702.94	227.22	27.29	38.89	2.42305	2.3641e-05	0.261366
	674	UN00674		2703.91	324	43.98	61.94	1.72655	2692.25	303	38.46	56.67	-1.72385	2702.94	344.97	41.43	59.04	0.113599	4.12435e-05	0.116299
	675	UN00675		2703.91	161.92	21.98	30.96	0.387895	2692.25	147	18.66	27.49	-1.61567	2702.94	196	23.54	33.54	1.41423	2.13565e-05	0.186453
	676	UN00676		2700.91	90.44	12.29	17.31	-2.0388	2689.25	153	19.44	28.65	2.33126	2699.94	137	16.47	23.47	0.21848	1.6119e-05	0.510942
	677	UN00677		2699.91	105	14.27	20.1	3.69636	2688.25	38	4.83	7.12	-2.03983	2698.94	76	9.14	13.03	-0.123505	9.3445e-06	1.53303
	678	UN00678		2699.91	109	14.82	20.87	1.58926	2688.25	72	9.15	13.49	-1.79465	2698.94	112	13.47	19.2	0.66823	1.24346e-05	0.462838
	679	UN00679		2699.91	145	19.71	27.76	3.06465	2688.25	99	12.58	18.54	-1.56825	2698.94	114	13.71	19.54	-0.922724	1.52855e-05	0.573684
	680	UN00680		2697.91	64	8.71	12.26	-2.02265	2686.25	120	15.26	22.49	1.77319	2696.94	117	14.08	20.07	0.882103	1.27271e-05	0.632634
	681	UN00681		2696.91	149.55	20.35	28.66	3.55926	2685.25	136.24	17.34	25.55	1.39575	2695.94	67.85	8.17	11.64	-3.1691	1.52878e-05	1.7859
	682	UN00682		2695.91	146	19.88	27.99	-2.15227	2684.25	196	24.95	36.77	0.806021	2694.94	218	26.26	37.42	1.64951	2.37223e-05	0.303252
	683	UN00683		2691.91	106	14.45	20.35	-0.872212	2680.25	121	15.43	22.73	-0.329612	2690.94	149	17.97	25.61	1.32811	1.59472e-05	0.126286
	684	UN00684		2690.91	312	42.55	59.93	-3.76685	2679.25	444	56.63	83.45	5.1115	2689.94	398	48.03	68.44	-0.70589	4.91765e-05	0.638765
	685	UN00685		2689.91	270	36.84	51.89	-5.27905	2678.25	315	40.19	59.23	-3.78794	2688.94	520	62.77	89.46	11.6016	4.6567e-05	2.53457
	686	UN00686		2688.91	115	15.7	22.11	4.24219	2677.25	44	5.62	8.28	-2.10615	2687.94	76	9.18	13.08	-0.539405	1.00921e-05	1.59664
	687	UN00687		2687.91	85	11.61	16.35	1.90426	2676.25	34	4.34	6.4	-1.98749	2686.94	90	10.87	15.49	1.36121	8.87786e-06	1.27798
	688	UN00688		2685.91	414	56.57	79.68	4.66774	2674.25	155	19.81	29.19	-11.5946	2684.94	604	73.02	104.06	17.6267	4.94342e-05	10.6999
	689	UN00689		2683.91	392.47	53.67	75.59	-6.13115	2672.25	513	65.6	96.67	0.583997	2682.94	617	74.65	106.38	6.61253	6.46895e-05	1.06538
	690	UN00690		2681.91	90.59	12.4	17.46	0.0265314	2670.25	88	11.26	16.6	-0.665532	2680.94	111	13.44	19.15	0.699329	1.23533e-05	0.0603286
	691	UN00691		2681.91	89	12.18	17.15	2.05542	2670.25	46	5.89	8.67	-1.69994	2680.94	81.03	9.81	13.98	0.36302	9.24003e-06	0.718504
	692	UN00692		2680.91	527	72.14	101.61	27.5805	2669.25	225	28.8	42.45	-5.40389	2679.94	129	15.62	22.27	-8.75005	3.86154e-05	13.4265
	693	UN00693		2680.91	168	23	32.39	6.00005	2669.25	107	13.7	20.19	-0.801674	2679.94	70	8.48	12.08	-2.99857	1.50116e-05	2.19981
	694	UN00694		2678.91	201	27.54	38.78	6.81927	2667.25	91	11.66	17.18	-3.3916	2677.94	134	16.24	23.15	-1.23476	1.83663e-05	2.19291
	695	UN00695		2677.91	54	7.4	10.42	-3.02944	2666.25	117	14.99	22.1	0.356154	2676.94	172	20.86	29.72	4.73506	1.44497e-05	2.06177
	696	UN00696		2674.91	45	6.17	8.7	-0.676097	2663.25	7	0.9	1.32	-1.20956	2673.94	126	15.3	21.8	6.89096	7.38738e-06	5.00531
	697	UN00697		2673.91	181	24.84	34.99	1.01851	2662.25	173	22.21	32.72	-0.644509	2672.94	187	22.71	32.36	-0.32206	2.32324e-05	0.051941
	698	UN00698		2670.91	444	61.01	85.93	-0.110213	2659.25	476	61.17	90.14	-0.0167243	2669.94	505	61.39	87.5	0.127317	6.11908e-05	0.000379519
	699	UN00699		2670.91	210	28.86	40.64	5.99754	2659.25	130	16.7	24.62	-2.20999	2669.94	134	16.29	23.22	-2.33686	2.05417e-05	1.45068
	700	UN00700		2670.91	14.72	2.02	2.85	-0.282437	2659.25	42.79	5.5	8.1	2.7124	2669.94	0	0	0	0	2.54217e-06	2.42996
	701	UN00701		2670.91	84	11.54	16.26	2.16434	2659.25	47	6.04	8.9	-1.31985	2669.94	66	8.02	11.44	-0.282706	8.49711e-06	0.561776
	702	UN00702		2669.91	168	23.09	32.53	-4.69791	2658.25	363	46.66	68.76	11.0675	2668.94	216	26.27	37.44	-3.31312	3.22078e-05	3.05646
	703	UN00703		2668.91	145.84	20.05	28.25	0.446064	2657.25	137	17.62	25.96	-1.05396	2667.94	167.82	20.42	29.1	0.68498	1.93414e-05	0.0770797
	704	UN00704		2668.91	105	14.44	20.34	0.336377	2657.25	119	15.3	22.55	0.93938	2667.94	98	11.92	16.99	-1.13401	1.39018e-05	0.141752
	705	UN00705		2668.91	64	8.8	12.4	-2.50573	2657.25	148	19.03	28.05	3.72394	2667.94	115	13.99	19.94	-0.0178843	1.40202e-05	1.20033
	706	UN00706		2667.91	145.01	19.95	28.1	0.570657	2656.25	95	12.22	18.01	-3.46801	2666.94	206.95	25.19	35.9	4.36438	1.90396e-05	1.46703
	707	UN00707		2667.91	156.77	21.57	30.37	0.116694	2656.25	158	20.33	29.95	-0.655344	2666.94	183	22.27	31.74	0.567477	2.13728e-05	0.028827
	708	UN00708		2667.91	477	65.62	92.42	-5.39466	2656.25	549	70.63	104.08	-2.75245	2666.94	731	88.97	126.8	9.36501	7.50578e-05	1.21789
	709	UN00709		2664.91	82.73	11.39	16.05	-0.666566	2653.25	82	10.56	15.56	-1.16189	2663.94	128.99	15.72	22.4	2.19782	1.2539e-05	0.369359
	710	UN00710		2663.91	143	19.7	27.75	0.909002	2652.25	111	14.3	21.07	-2.24432	2662.94	172	20.97	29.88	1.7853	1.82711e-05	0.449977
	711	UN00711		2663.91	57.91	7.98	11.24	-1.2548	2652.25	88	11.34	16.71	0.683398	2662.94	95	11.58	16.5	0.82426	1.03196e-05	0.25286
	712	UN00712		2662.91	80.85	11.14	15.69	-0.0560815	2651.25	92.73	11.95	17.61	0.473469	2661.94	86.78	10.58	15.08	-0.390897	1.1232e-05	0.0264907
	713	UN00713		2661.91	141	19.44	27.38	-2.6639	2650.25	227	29.27	43.13	3.46665	2660.94	197	24.03	34.25	-0.177824	2.43212e-05	0.624934
	714	UN00714		2661.91	40	5.51	7.77	-2.65176	2650.25	35	4.51	6.65	-2.8499	2660.94	217	26.47	37.72	12.8151	1.21049e-05	7.31347
	715	UN00715		2660.91	68.64	9.47	13.33	0.370319	2649.25	28.59	3.69	5.43	-2.07385	2659.94	111.99	13.67	19.48	3.65083	8.87786e-06	1.94729
	716	UN00716		2658.91	63	8.7	12.25	-0.818023	2647.25	93	12	17.69	1.29382	2657.94	79	9.65	13.75	-0.298875	1.01431e-05	0.176925
	717	UN00717		2658.91	122	16.84	23.72	-0.728943	2647.25	141	18.2	26.82	0.0787773	2657.94	157	19.17	27.32	0.696913	1.80761e-05	0.0467479
	718	UN00718		2657.91	123	16.98	23.92	-3.15895	2646.25	162	20.92	30.83	-1.28026	2656.94	255	31.15	44.4	5.83564	2.30188e-05	1.39643
	719	UN00719		2656.91	196	27.07	38.13	-4.20283	2645.25	276.3	35.69	52.6	0.516514	2655.94	342	41.8	59.57	4.67098	3.48939e-05	0.984666
	720	UN00720		2654.91	145.65	20.13	28.36	0.356013	2643.25	144.9	18.73	27.6	-0.522178	2653.94	162.37	19.86	28.3	0.184175	1.95619e-05	0.0180101
	721	UN00721		2653.91	67	9.27	13.05	-1.25248	2642.25	93	12.03	17.72	0.304814	2652.94	109	13.34	19.01	1.18376	1.1557e-05	0.236086
	722	UN00722		2653.91	4	0.55	0.78	-1.08699	2642.25	270	34.92	51.46	20.8987	2652.94	39	4.77	6.8	-3.1164	1.37068e-05	16.6953
	723	UN00723		2653.91	111	15.35	21.62	-0.33359	2642.25	117	15.13	22.3	-0.482934	2652.94	141	17.25	24.59	0.869196	1.59054e-05	0.052672
	724	UN00724		2652.91	165	22.83	32.15	-3.41883	2641.25	277	35.84	52.81	4.72752	2651.94	233	28.52	40.64	-0.393922	2.91595e-05	0.914764
	725	UN00725		2649.91	132	18.28	25.75	-2.1965	2638.25	208	26.94	39.7	3.29655	2648.94	174	21.32	30.39	-0.561399	2.22504e-05	0.538653
	726	UN00726		2649.91	95	13.16	18.53	-0.875276	2638.25	108.36	14.04	20.68	-0.397805	2648.94	137.29	16.82	23.97	1.42457	1.4668e-05	0.151489
	727	UN00727		2649.91	70	9.69	13.65	-0.48715	2638.25	90	11.66	17.18	0.764959	2648.94	83	10.17	14.49	-0.21559	1.05216e-05	0.0622186
	728	UN00728		2646.91	100	13.87	19.53	-0.252251	2635.25	88	11.41	16.82	-1.63941	2645.94	144	17.67	25.18	2.32441	1.42849e-05	0.432747
	729	UN00729		2644.91	105	14.57	20.52	1.02921	2633.25	121	15.7	23.14	1.91291	2643.94	70	8.59	12.25	-2.19288	1.29801e-05	0.749241
	730	UN00730		2644.91	97	13.46	18.96	0.719856	2633.25	57	7.4	10.9	-2.42111	2643.94	133	16.33	23.27	2.83428	1.23347e-05	1.13302
	731	UN00731		2644.91	128	17.76	25.02	-0.722858	2633.25	134	17.39	25.62	-0.980608	2643.94	178	21.85	31.14	1.89999	1.89862e-05	0.196524
	732	UN00732		2643.91	257	35.67	50.25	14.2384	2632.25	77	10	14.73	-3.96616	2642.94	86	10.56	15.05	-3.69287	1.85799e-05	6.5794
	733	UN00733		2642.91	206.01	28.61	40.29	1.11938	2631.25	172	22.34	32.92	-2.62142	2641.94	242	29.73	42.37	1.88626	2.68332e-05	0.384224
	734	UN00734		2641.91	281	39.04	54.98	4.63061	2630.25	192	24.94	36.76	-4.05394	2640.94	266.93	32.81	46.76	0.409978	3.21544e-05	0.986644
	735	UN00735		2639.91	346	48.1	67.75	-0.36211	2628.25	346.88	45.1	66.46	-2.21773	2638.94	431	53.01	75.55	2.78438	4.86982e-05	0.204534
	736	UN00736		2635.91	83	11.56	16.28	0.733742	2624.25	74	9.64	14.2	-0.482397	2634.94	82	10.1	14.4	-0.192202	1.04194e-05	0.0591424
	737	UN00737		2634.91	126	17.55	24.72	7.35929	2623.25	66	8.6	12.67	-0.155099	2633.94	4	0.49	0.7	-0.878759	8.84303e-06	6.32544
	738	UN00738		2633.91	135.48	18.88	26.59	0.64659	2622.25	132.42	17.26	25.43	-0.3746	2632.94	141.55	17.45	24.87	-0.244997	1.78509e-05	0.0269939
	739	UN00739		2632.91	105	14.64	20.61	0.234505	2621.25	76	9.91	14.6	-2.30713	2631.94	149	18.38	26.19	2.88902	1.42547e-05	0.816396
	740	UN00740		2631.91	295	41.14	57.94	1.66167	2620.25	267	34.82	51.31	-2.24599	2630.94	322	39.73	56.62	0.766917	3.85086e-05	0.182602
	741	UN00741		2630.91	77	10.74	15.13	-0.674129	2619.25	80	10.44	15.38	-0.878415	2629.94	118	14.56	20.76	1.8208	1.19029e-05	0.268253
	742	UN00742		2629.91	316	44.1	62.11	-10.0469	2618.25	572.12	74.67	110.03	7.3626	2628.94	588.38	72.65	103.53	5.69619	6.4e-05	3.01191
	743	UN00743		2629.91	96	13.4	18.87	-0.330026	2618.25	99	12.92	19.04	-0.633463	2628.94	126	15.56	22.17	1.05039	1.39483e-05	0.0868982
	744	UN00744		2627.91	249	34.77	48.98	-0.703733	2616.25	270.91	35.38	52.14	-0.359307	2626.94	305	37.69	53.71	1.10337	3.59456e-05	0.0403251
	745	UN00745		2627.91	158	22.07	31.08	1.53058	2616.25	133	17.37	25.6	-1.39956	2626.94	160	19.77	28.18	0.0445507	1.97012e-05	0.175577
	746	UN00746		2627.91	57	7.96	11.21	-1.83143	2616.25	96	12.54	18.48	0.629176	2626.94	115	14.21	20.25	1.78847	1.15941e-05	0.586219
	747	UN00747		2626.91	191	26.68	37.58	12.753	2615.25	36	4.7	6.93	-2.87278	2625.94	46	5.69	8.1	-2.69115	1.2214e-05	7.18911
	748	UN00748		2626.91	251	35.07	49.39	-3.80821	2615.25	383	50.04	73.75	5.70401	2625.94	325	40.17	57.25	-1.03588	4.18796e-05	0.859916
	749	UN00749		2621.91	148	20.72	29.18	-1.77923	2610.25	145	18.98	27.97	-2.77023	2620.94	258	31.95	45.54	5.79305	2.38407e-05	1.24359
	750	UN00750		2620.91	107	14.98	21.1	2.23542	2609.25	63	8.25	12.16	-1.86146	2619.94	98	12.14	17.3	0.252269	1.17381e-05	0.626226
	751	UN00751		2618.91	128	17.94	25.26	1.70016	2607.25	113	14.81	21.82	-0.347982	2617.94	108	13.39	19.08	-1.13858	1.53598e-05	0.213595
	752	UN00752		2616.91	203	28.47	40.1	2.93745	2605.25	119	15.61	23	-4.3203	2615.94	229	28.41	40.5	2.93375	2.40519e-05	1.5509
	753	UN00753		2615.91	131	18.38	25.89	2.87742	2604.25	131	17.19	25.33	2.07624	2614.94	57	7.08	10.08	-3.06086	1.42315e-05	1.8928
	754	UN00754		2615.91	108	15.15	21.34	-0.113984	2604.25	127	16.66	24.56	0.884576	2614.94	114	14.15	20.17	-0.705051	1.53389e-05	0.0655412
	755	UN00755		2612.91	222	31.18	43.92	4.36909	2601.25	163	21.41	31.55	-2.01479	2611.94	177	22	31.35	-1.63246	2.47995e-05	0.721836
	756	UN00756		2612.91	87	12.22	17.21	0.300183	2601.25	79	10.38	15.29	-0.819646	2611.94	102	12.68	18.06	0.600561	1.17381e-05	0.081098
	757	UN00757		2611.91	216	30.35	42.75	-0.521055	2600.25	211	27.73	40.86	-2.10437	2610.94	287	35.68	50.85	2.95138	3.12164e-05	0.325955
	758	UN00758		2610.91	150	21.09	29.7	1.63267	2599.25	118	15.51	22.86	-1.79185	2609.94	155	19.28	27.47	0.438114	1.85799e-05	0.278937
	759	UN00759		2610.91	126	17.71	24.95	-0.547903	2599.25	108	14.2	20.92	-2.47158	2609.94	194	24.13	34.39	3.86117	1.86333e-05	0.841684
	760	UN00760		2609.91	78	10.97	15.45	1.16474	2598.25	63	8.29	12.21	-0.567773	2608.94	68	8.46	12.06	-0.450067	9.22146e-06	0.146902
	761	UN00761		2609.91	215	30.23	42.58	-2.90988	2598.25	295	38.8	57.17	2.28381	2608.94	297	36.95	52.66	0.990554	3.53837e-05	0.364474
	762	UN00762		2609.91	57.38	8.07	11.36	-1.50464	2598.25	63.77	8.39	12.36	-1.42741	2608.94	132.03	16.43	23.41	4.13062	1.09418e-05	1.19858
	763	UN00763		2608.91	180	25.32	35.66	7.53553	2597.25	85	11.18	16.48	-2.36626	2607.94	84	10.45	14.9	-2.57479	1.55641e-05	2.59447
	764	UN00764		2605.91	188	26.48	37.29	1.34845	2594.25	160	21.08	31.06	-1.95384	2604.94	206	25.67	36.58	0.82989	2.43607e-05	0.224505
	765	UN00765		2605.91	57	8.03	11.31	-4.09216	2594.25	80.86	10.65	15.7	-3.75319	2604.94	296	36.88	52.56	15.7811	1.84731e-05	7.93573
	766	UN00766		2604.91	55	7.75	10.91	-0.124017	2593.25	58	7.64	11.26	-0.195128	2603.94	68	8.48	12.08	0.335212	7.95153e-06	0.0160673
	767	UN00767		2603.91	276	38.9	54.79	-8.35638	2592.25	529	69.73	102.76	10.3716	2602.94	453	56.49	80.51	0.765358	5.52684e-05	2.7806
	768	UN00768		2602.91	79.42	11.2	15.77	-2.72067	2591.25	146.54	19.33	28.48	1.83727	2601.94	154.66	19.29	27.5	1.75598	1.66576e-05	0.872584
	769	UN00769		2602.91	140	19.74	27.8	-3.30297	2591.25	207	27.3	40.23	0.885771	2601.94	246	30.69	43.74	3.18849	2.59487e-05	0.771293
	770	UN00770		2601.91	189	26.66	37.55	6.42741	2590.25	110	14.51	21.38	-1.99066	2600.94	104	12.98	18.5	-2.6158	1.79763e-05	1.82094
	771	UN00771		2601.91	139	19.61	27.61	10.5599	2590.25	38	5.01	7.39	-1.54917	2600.94	0	0	0	0	8.12565e-06	9.01074
	772	UN00772		2600.91	248	34.99	49.29	17.9636	2589.25	54	7.13	10.5	-3.43139	2599.94	30	3.75	5.34	-3.23549	1.51207e-05	11.2967
	773	UN00773		2599.91	173	24.42	34.4	1.27606	2588.25	133	17.56	25.88	-2.74781	2598.94	204	25.48	36.31	2.01292	2.24245e-05	0.541173
	774	UN00774		2596.91	136	19.22	27.07	-1.74222	2585.25	160	21.15	31.16	-0.714378	2595.94	212	26.51	37.78	2.8444	2.22898e-05	0.387804
	775	UN00775		2594.91	193	27.3	38.45	4.42414	2583.25	121	16.01	23.59	-2.75489	2593.94	158	19.77	28.18	-0.705032	2.09456e-05	0.964219
	776	UN00776		2593.91	1174	166.11	233.95	60.7418	2582.25	477	63.12	93.02	-14.9378	2592.94	373	46.69	66.54	-19.3984	9.13579e-05	26.4056
	777	UN00777		2591.91	97	13.73	19.34	-1.03973	2580.25	114	15.1	22.25	-0.279522	2590.94	142	17.79	25.35	1.4864	1.55409e-05	0.167149
	778	UN00778		2590.91	174.55	24.73	34.82	2.90596	2579.25	98.96	13.11	19.32	-3.71022	2589.94	188.82	23.66	33.73	2.17622	2.04e-05	1.37195
	779	UN00779		2590.91	96	13.6	19.15	0.451541	2579.25	90	11.92	17.57	-0.588481	2589.94	105	13.16	18.75	0.174114	1.2878e-05	0.0371743
	780	UN00780		2589.91	563	79.78	112.37	23.6839	2578.25	235	31.15	45.9	-9.07654	2588.94	298	37.36	53.25	-6.32018	4.91068e-05	8.28723
	781	UN00781		2587.91	49.64	7.04	9.91	-2.12448	2576.25	99.2	13.16	19.39	1.11398	2586.94	113.78	14.28	20.35	1.89231	1.15268e-05	0.881816
	782	UN00782		2587.91	645	91.47	128.83	-15.8171	2576.25	889	117.92	173.77	-2.17093	2586.94	1230.91	154.44	220.11	23.0503	0.000121353	5.06228
	783	UN00783		2585.91	98.72	14.01	19.73	-0.836983	2574.25	98	13.01	19.17	-1.43013	2584.94	154.41	19.39	27.63	2.72726	1.54457e-05	0.460142
	784	UN00784		2583.91	89	12.64	17.8	-3.91842	2572.25	131	17.4	25.65	-2.08134	2582.94	262	32.92	46.92	9.18115	2.09804e-05	3.18139
	785	UN00785		2581.91	184	26.15	36.84	0.612971	2570.25	166	22.07	32.52	-1.86034	2580.94	218	27.42	39.07	1.44703	2.51733e-05	0.199664
	786	UN00786		2581.91	122	17.34	24.43	1.34771	2570.25	95	12.63	18.61	-1.5388	2580.94	127	15.97	22.76	0.439025	1.52762e-05	0.247936
	787	UN00787		2580.91	711	101.1	142.4	44.7541	2569.25	190	25.27	37.24	-10.7211	2579.94	176	22.14	31.56	-10.895	4.90325e-05	23.1381
	788	UN00788		2579.91	126	17.92	25.25	-4.65263	2568.25	239	31.8	46.86	3.02729	2578.94	256	32.22	45.92	3.23058	2.7402e-05	1.60524
	789	UN00789		2579.91	90.66	12.9	18.16	-1.282	2568.25	125.59	16.71	24.62	1.03162	2578.94	125.79	15.83	22.56	0.417426	1.51694e-05	0.167049
	790	UN00790		2576.91	317	45.15	63.59	4.55538	2565.25	324	43.16	63.6	3.30907	2575.94	210	26.46	37.71	-6.04948	3.82834e-05	1.81497
	791	UN00791		2576.91	215.19	30.65	43.17	0.961993	2565.25	183	24.38	35.92	-2.77437	2575.94	258	32.51	46.33	2.21636	2.91177e-05	0.403975
	792	UN00792		2576.91	341	48.57	68.4	-12.5726	2565.25	867	115.49	170.19	32.7432	2575.94	450	56.7	80.81	-9.41653	7.41524e-05	10.754
	793	UN00793		2575.91	57.35	8.17	11.51	-0.930261	2564.25	67.58	9.01	13.27	-0.513576	2574.94	98.08	12.36	17.62	1.74408	9.84365e-06	0.300244
	794	UN00794		2575.91	127	18.09	25.49	5.75058	2564.25	45	6	8.84	-2.24529	2574.94	67	8.45	12.04	-1.26742	1.07653e-05	2.23787
	795	UN00795		2575.91	105	14.96	21.07	-1.37568	2564.25	113.03	15.06	22.2	-1.38257	2574.94	176	22.19	31.62	3.34796	1.73866e-05	0.589711
	796	UN00796		2574.91	102	14.54	20.48	-1.08899	2563.25	128.01	17.07	25.15	0.411428	2573.94	140	17.65	25.16	0.782015	1.64347e-05	0.104452
	797	UN00797		2574.91	102.71	14.64	20.62	-2.28608	2563.25	110.05	14.67	21.62	-2.37768	2573.94	217.88	27.48	39.16	6.3659	1.88979e-05	1.70214
	798	UN00798		2574.91	107	15.25	21.48	1.26992	2563.25	69	9.2	13.56	-2.17407	2573.94	124	15.64	22.29	1.56188	1.33098e-05	0.657736
	799	UN00799		2573.91	317.05	45.21	63.67	0.85034	2562.25	312	41.61	61.32	-1.38908	2572.94	355	44.78	63.83	0.594884	4.38367e-05	0.0561451
	800	UN00800		2570.91	38.07	5.44	7.66	-3.1881	2559.25	152.3	20.34	29.97	4.69272	2569.94	130.28	16.45	23.45	1.51456	1.41804e-05	3.01918
	801	UN00801		2569.91	215	30.7	43.25	-2.24621	2558.25	233	31.12	45.86	-2.11705	2568.94	333	42.07	59.96	5.08547	3.46083e-05	0.722205
	802	UN00802		2569.91	98	14	19.71	1.35545	2558.25	78	10.42	15.35	-0.913081	2568.94	91	11.5	16.39	-0.269836	1.19447e-05	0.172536
	803	UN00803		2569.91	123	17.57	24.74	2.74725	2558.25	75	10.02	14.76	-1.96226	2568.94	106	13.39	19.09	-0.127418	1.36023e-05	0.657572
	804	UN00804		2569.91	6.45	0.92	1.3	-1.43336	2558.25	105.26	14.06	20.72	1.6614	2568.94	157.34	19.88	28.33	6.53262	1.16893e-05	6.76065
	805	UN00805		2568.91	342	48.86	68.82	26.791	2557.25	72	9.62	14.18	-4.48688	2567.94	16	2.02	2.88	-2.86317	1.9938e-05	19.441
	806	UN00806		2568.91	147	21	29.58	4.36145	2557.25	97.33	13.01	19.17	-1.16181	2567.94	87	11	15.67	-2.09365	1.49558e-05	1.10599
	807	UN00807		2567.91	461	65.89	92.8	21.7452	2556.25	186	24.86	36.64	-6.92293	2566.94	199.89	25.28	36.02	-6.54866	3.84134e-05	8.27363
	808	UN00808		2567.91	138.35	19.77	27.85	4.13679	2556.25	79.86	10.68	15.73	-1.87555	2566.94	93.91	11.88	16.92	-1.23536	1.40458e-05	1.02588
	809	UN00809		2566.91	236	33.74	47.52	-3.03869	2555.25	262	35.04	51.63	-2.45736	2565.94	384	48.58	69.23	6.53163	3.90914e-05	1.03558
	810	UN00810		2566.91	69	9.87	13.89	-0.485657	2555.25	68	9.09	13.4	-0.941184	2565.94	104	13.16	18.75	1.69142	1.06887e-05	0.264576
	811	UN00811		2566.91	127	18.16	25.57	-1.90349	2555.25	183	24.47	36.06	1.98968	2565.94	173	21.88	31.19	0.209496	2.15492e-05	0.295692
	812	UN00812		2564.91	111.82	16	22.54	-1.38391	2553.25	100.77	13.49	19.87	-2.69894	2563.94	205.01	25.95	36.99	5.49697	1.84336e-05	1.41412
	813	UN00813		2564.91	183	26.19	36.88	-2.26874	2553.25	224	29.98	44.18	-0.121835	2563.94	271	34.31	48.89	2.72741	3.01694e-05	0.336839
	814	UN00814		2564.91	93	13.31	18.74	0.181076	2553.25	62	8.3	12.23	-2.38921	2563.94	139	17.6	25.08	3.28786	1.30127e-05	1.07973
	815	UN00815		2563.91	201	28.77	40.52	5.0927	2552.25	156	20.89	30.78	-0.412232	2562.94	119.02	15.07	21.48	-3.33106	2.15399e-05	1.34941
	816	UN00816		2563.91	96.44	13.81	19.44	0.529146	2552.25	89.62	12	17.68	-0.59529	2562.94	103.71	13.13	18.72	0.106768	1.29639e-05	0.0406232
	817	UN00817		2563.91	153.15	21.92	30.88	1.67172	2552.25	127	17	25.06	-1.40927	2562.94	152	19.25	27.43	-0.0669572	1.93553e-05	0.195494
	818	UN00818		2562.91	155	22.2	31.26	-6.49306	2551.25	270	36.16	53.29	0.227535	2561.94	385.88	48.89	69.68	9.42647	3.58063e-05	3.16095
	819	UN00819		2562.91	79	11.31	15.93	0.422694	2551.25	82	10.98	16.18	0.220397	2561.94	76	9.63	13.72	-0.596172	1.064e-05	0.046919
	820	UN00820		2562.91	112.66	16.13	22.72	1.91423	2551.25	79	10.58	15.59	-1.54317	2561.94	104.76	13.27	18.92	-0.00680442	1.32866e-05	0.364255
	821	UN00821		2561.91	42.77	6.13	8.63	-0.761689	2550.25	38.67	5.18	7.64	-1.22892	2560.94	88.96	11.28	16.07	2.83826	7.5081e-06	0.847652
	822	UN00822		2561.91	77	11.03	15.54	-2.44559	2550.25	118	15.81	23.3	-0.0266716	2560.94	163	20.66	29.44	3.38523	1.5852e-05	0.912963
	823	UN00823		2560.91	62	8.89	12.51	-1.30997	2549.25	99	13.27	19.56	1.36376	2559.94	92	11.67	16.62	0.224939	1.13039e-05	0.278729
	824	UN00824		2558.91	3178	455.8	641.97	96.3716	2547.25	2219	297.68	438.67	-15.3245	2557.94	1708	216.73	308.88	-53.3535	0.000322593	27.6936
	825	UN00825		2556.91	90	12.92	18.19	0.817527	2545.25	125	16.78	24.73	3.92365	2555.94	40	5.08	7.24	-2.6084	1.16452e-05	2.13278
	826	UN00826		2555.91	366	52.55	74.02	5.69123	2544.25	231.1	31.04	45.74	-6.9452	2554.94	385.97	49.03	69.88	3.268	4.40271e-05	2.01403
	827	UN00827		2555.91	85	12.21	17.19	0.772967	2544.25	63	8.46	12.47	-1.42306	2554.94	98	12.45	17.74	0.949414	1.10045e-05	0.299317
	828	UN00828		2553.91	334	48	67.6	1.26158	2542.25	342	45.97	67.74	-0.00777926	2552.94	346	43.99	62.7	-1.20023	4.59773e-05	0.0535671
	829	UN00829		2551.91	94	13.52	19.04	0.742161	2540.25	70	9.42	13.88	-1.63748	2550.94	112	14.25	20.31	1.25712	1.2358e-05	0.361797
	830	UN00830		2550.91	81	11.65	16.41	0.0092896	2539.25	73	9.82	14.48	-1.06355	2549.94	106	13.49	19.23	1.2367	1.16359e-05	0.182443
	831	UN00831		2550.91	32.49	4.67	6.58	0.665936	2539.25	21.76	2.93	4.32	-0.437234	2549.94	27.77	3.53	5.04	-0.0993626	3.70065e-06	0.129339
	832	UN00832		2549.91	118	16.98	23.92	1.34805	2538.25	67	9.02	13.29	-2.9046	2548.94	149	18.97	27.04	2.82505	1.49164e-05	1.2685
	833	UN00833		2548.91	105	15.12	21.29	-1.20841	2537.25	112	15.08	22.23	-1.28204	2547.94	169	21.53	30.68	2.96965	1.72264e-05	0.479201
	834	UN00834		2546.91	283	40.78	57.44	9.14525	2535.25	150	20.22	29.79	-4.33759	2545.94	190	24.22	34.52	-2.31475	2.82657e-05	2.49292
	835	UN00835		2546.91	106	15.27	21.51	-1.91395	2535.25	139	18.74	27.61	-0.0063352	2545.94	174	22.18	31.62	2.31509	1.87447e-05	0.394803
	836	UN00836		2545.91	563	81.16	114.31	-17.5508	2534.25	1481	199.69	294.28	69.8809	2544.94	491	62.62	89.25	-23.7529	0.000115579	28.5772
	837	UN00837		2545.91	43.28	6.24	8.79	-2.16194	2534.25	112.13	15.12	22.28	3.08124	2544.94	89.63	11.43	16.29	0.274525	1.09952e-05	1.19383
	838	UN00838		2544.91	111	16.01	22.55	-8.79602	2533.25	280	37.77	55.66	-0.965507	2543.94	501.01	63.92	91.1	19.2384	3.93073e-05	9.47685
	839	UN00839		2543.91	73.25	10.57	14.88	-0.834627	2532.25	80.93	10.92	16.09	-0.672773	2542.94	114.41	14.6	20.81	1.75747	1.20213e-05	0.250067
	840	UN00840		2543.91	151	21.78	30.68	-2.85994	2532.25	200	26.99	39.77	-0.00771117	2542.94	252	32.17	45.84	3.48591	2.69981e-05	0.61826
	841	UN00841		2543.91	97	13.99	19.71	-2.52304	2532.25	146	19.7	29.03	0.594439	2542.94	177	22.59	32.2	2.57715	1.87912e-05	0.648549
	842	UN00842		2542.91	303.02	43.73	61.6	7.98362	2531.25	210	28.35	41.78	-2.45181	2541.94	200	25.54	36.4	-3.78562	3.24515e-05	1.74619
	843	UN00843		2541.91	289	41.73	58.77	3.2795	2530.25	251	33.9	49.95	-1.72296	2540.94	271	34.62	49.34	-1.24731	3.66954e-05	0.309237
	844	UN00844		2541.91	165	23.82	33.55	1.69906	2530.25	164	22.15	32.64	0.620966	2540.94	138	17.63	25.12	-2.01351	2.11987e-05	0.306518
	845	UN00845		2540.91	264	38.13	53.71	11.7443	2529.25	88	11.89	17.52	-5.03761	2539.94	154	19.68	28.05	-1.92384	2.3049e-05	4.78289
	846	UN00846		2539.91	162.31	23.45	33.03	-3.37189	2528.25	237	32.03	47.2	1.57044	2538.94	261	33.37	47.55	2.42651	2.96656e-05	0.625052
	847	UN00847		2539.91	84.96	12.28	17.29	0.704697	2528.25	68	9.19	13.54	-1.15218	2538.94	95	12.15	17.31	0.625479	1.11763e-05	0.177996
	848	UN00848		2538.91	326	47.12	66.37	-4.15542	2527.25	356	48.14	70.93	-3.7896	2537.94	533	68.17	97.15	9.49501	5.44303e-05	1.54999
	849	UN00849		2537.91	174	25.16	35.44	0.869525	2526.25	144	19.48	28.7	-2.48979	2536.94	210	26.87	38.29	2.02941	2.37803e-05	0.409146
	850	UN00850		2536.91	69	9.98	14.06	-0.993994	2525.25	69.36	9.39	13.83	-1.34892	2535.94	124.51	15.94	22.71	3.00702	1.17474e-05	0.664112
	851	UN00851		2536.91	96	13.89	19.56	-0.323402	2525.25	80	10.83	15.95	-1.99084	2535.94	146	18.69	26.63	2.99169	1.44265e-05	0.677448
	852	UN00852		2535.91	124	17.95	25.28	-7.73967	2524.25	374	50.63	74.61	10.7578	2534.94	310	39.69	56.57	2.17941	3.6324e-05	5.1975
	853	UN00853		2532.91	115	16.66	23.47	-0.00760901	2521.25	110	14.91	21.97	-1.06956	2531.94	144.45	18.52	26.39	1.20012	1.66762e-05	0.122952
	854	UN00854		2532.91	393.68	57.04	80.34	3.42266	2521.25	298.61	40.47	59.64	-6.34973	2531.94	453	58.07	82.76	4.16823	5.17117e-05	1.24115
	855	UN00855		2531.91	2185	316.72	446.09	78.9052	2520.25	1506	204.19	300.91	-4.14648	2530.94	880	112.86	160.84	-43.6314	0.000210766	31.1273
	856	UN00856		2531.91	94	13.63	19.19	1.06937	2520.25	69	9.36	13.79	-1.48189	2530.94	102	13.08	18.64	0.707777	1.19842e-05	0.295265
	857	UN00857		2530.91	188	27.26	38.4	0.301728	2519.25	190	25.77	37.98	-0.630257	2529.94	213	27.33	38.95	0.346972	2.67752e-05	0.0184434
	858	UN00858		2529.91	53.25	7.72	10.88	0.272321	2518.25	51.53	6.99	10.3	-0.18991	2528.94	55.91	7.18	10.23	-0.0700686	7.29219e-06	0.0123431
	859	UN00859		2527.91	197.34	28.65	40.35	9.22098	2516.25	75.26	10.22	15.06	-3.30069	2526.94	95.59	12.28	17.5	-2.43961	1.69269e-05	3.48069
	860	UN00860		2526.91	87	12.64	17.8	-0.0514773	2515.25	86	11.68	17.22	-0.636357	2525.94	108	13.88	19.78	0.747461	1.27225e-05	0.0596263
	861	UN00861		2523.91	108	15.7	22.12	-0.621639	2512.25	107	14.55	21.45	-1.31138	2522.94	156	20.07	28.6	2.24088	1.67551e-05	0.307859
	862	UN00862		2522.91	103	14.98	21.1	3.5632	2511.25	42.48	5.78	8.52	-2.08439	2521.94	77	9.91	14.12	-0.1511	1.01547e-05	1.32772
	863	UN00863		2520.91	88.75	12.92	18.2	-0.746173	2509.25	92.8	12.64	18.62	-0.945261	2519.94	132.64	17.09	24.35	1.95539	1.42013e-05	0.263955
	864	UN00864		2519.91	89	12.96	18.26	0.637442	2508.25	77	10.49	15.46	-0.882113	2518.94	97	12.5	17.81	0.337442	1.19633e-05	0.0927706
	865	UN00865		2518.91	96	13.99	19.7	0.310446	2507.25	86	11.72	17.27	-1.05504	2517.94	115	14.82	21.13	0.867732	1.34886e-05	0.123137
	866	UN00866		2518.91	133	19.38	27.29	7.56562	2507.25	15	2.04	3.01	-2.10665	2517.94	75	9.67	13.78	-0.339669	1.02337e-05	5.11931
	867	UN00867		2517.91	62	9.04	12.73	-2.78864	2506.25	81	11.04	16.27	-2.15052	2516.94	193	24.89	35.47	7.83343	1.49675e-05	2.89426
	868	UN00868		2513.91	102.55	14.97	21.09	-0.23582	2502.25	109.02	14.89	21.94	-0.300518	2512.94	125.78	16.25	23.15	0.559471	1.53644e-05	0.0231329
	869	UN00869		2511.91	85	12.42	17.49	0.0539056	2500.25	79	10.8	15.91	-0.918218	2510.94	107	13.83	19.71	0.982608	1.23301e-05	0.118296
	870	UN00870		2510.91	55.8	8.16	11.49	-0.973674	2499.25	81.92	11.2	16.5	0.87033	2509.94	79.85	10.33	14.72	0.260856	9.91562e-06	0.157512
	871	UN00871		2509.91	296	43.28	60.96	5.07988	2498.25	207	28.31	41.72	-4.2156	2508.94	277.68	35.92	51.2	0.124455	3.5725e-05	0.988737
	872	UN00872		2509.91	105	15.35	21.62	0.434313	2498.25	87	11.9	17.54	-1.58585	2508.94	130	16.82	23.97	1.43281	1.46564e-05	0.281275
	873	UN00873		2508.91	193.61	28.32	39.89	8.33776	2497.25	81.76	11.19	16.49	-3.20401	2507.94	103.05	13.34	19.01	-2.24296	1.75027e-05	2.89079
	874	UN00874		2508.91	333	48.71	68.61	1.86863	2497.25	273	37.36	55.05	-4.84827	2507.94	398	51.51	73.41	3.77898	4.57521e-05	0.799332
	875	UN00875		2508.91	91	13.31	18.75	1.71357	2497.25	56	7.66	11.29	-1.67761	2507.94	89	11.52	16.42	0.470218	1.07862e-05	0.506185
	876	UN00876		2508.91	195	28.52	40.18	-1.77291	2497.25	241.99	33.11	48.8	1.00576	2507.94	255	33	47.04	0.903522	3.15786e-05	0.136374
	877	UN00877		2507.91	155	22.68	31.95	-3.12378	2496.25	108	14.78	21.79	-6.18096	2506.94	372	48.16	68.64	15.733	2.84119e-05	6.42822
	878	UN00878		2507.91	228	33.37	46.99	3.40196	2496.25	167	22.86	33.69	-3.09215	2506.94	222	28.74	40.96	0.312382	2.82401e-05	0.622193
	879	UN00879		2507.91	99.34	14.54	20.48	3.19527	2496.25	43	5.89	8.67	-2.05451	2506.94	79	10.23	14.58	0.0484205	1.01524e-05	1.18918
	880	UN00880		2507.91	163	23.85	33.6	-2.28805	2496.25	207	28.34	41.76	0.277658	2506.94	243	31.46	44.84	2.33635	2.79058e-05	0.32596
	881	UN00881		2505.91	195	28.56	40.22	3.8873	2494.25	133	18.22	26.85	-2.64533	2504.94	170	22.03	31.39	-0.506181	2.28586e-05	0.735781
	882	UN00882		2505.91	127.02	18.6	26.2	1.24831	2494.25	105.01	14.39	21.2	-1.35671	2504.94	132.13	17.12	24.4	0.283244	1.66692e-05	0.174845
	883	UN00883		2505.91	162	23.73	33.42	-0.701929	2494.25	160	21.92	32.3	-1.7921	2504.94	225.01	29.16	41.55	2.8435	2.4904e-05	0.349478
	884	UN00884		2504.91	333	48.79	68.72	-8.61832	2493.25	617.98	84.7	124.81	14.2381	2503.94	470.86	61.04	86.99	-2.4489	6.51259e-05	3.17091
	885	UN00885		2504.91	140	20.51	28.89	-3.85181	2493.25	222	30.43	44.84	1.70013	2503.94	251	32.54	46.37	3.10851	2.78826e-05	0.956825
	886	UN00886		2501.91	83	12.18	17.15	-2.7114	2490.25	143	19.62	28.92	1.42169	2500.94	159	20.64	29.41	2.08829	1.75236e-05	0.798575
	887	UN00887		2501.91	78	11.44	16.12	-0.729158	2490.25	82	11.25	16.58	-0.873589	2500.94	119	15.44	22.01	1.86857	1.27016e-05	0.265821
	888	UN00888		2499.91	230	33.77	47.56	-11.0981	2488.25	630	86.52	127.5	22.3435	2498.94	399	51.83	73.86	-3.49413	5.77896e-05	7.75129
	889	UN00889		2499.91	160	23.49	33.08	0.930677	2488.25	153.25	21.05	31.01	-0.60796	2498.94	166	21.56	30.73	-0.276398	2.20136e-05	0.0463181
	890	UN00890		2499.91	94	13.8	19.44	0.844926	2488.25	70	9.61	14.17	-1.60884	2498.94	109	14.16	20.18	1.10107	1.2488e-05	0.337155
	891	UN00891		2498.91	1620	237.92	335.1	132.456	2487.25	275	37.78	55.68	-22.488	2497.94	117	15.2	21.67	-17.318	9.5755e-05	92.6496
	892	UN00892		2498.91	90	13.22	18.62	-0.673527	2487.25	114	15.66	23.08	0.863381	2497.94	109	14.16	20.19	-0.123991	1.43685e-05	0.0658638
	893	UN00893		2498.91	74	10.87	15.31	-1.75673	2487.25	114	15.66	23.08	1.01186	2497.94	122	15.85	22.59	1.10853	1.41572e-05	0.363663
	894	UN00894		2498.91	96	14.1	19.86	-1.25144	2487.25	128	17.59	25.91	0.849834	2497.94	132	17.15	24.45	0.541837	1.63024e-05	0.140233
	895	UN00895		2498.91	326	47.88	67.43	17.5587	2487.25	110	15.11	22.27	-5.35393	2497.94	127	16.5	23.52	-4.7544	2.62853e-05	7.45034
	896	UN00896		2498.91	140	20.56	28.96	-0.838254	2487.25	159	21.84	32.19	-0.0868652	2497.94	181	23.52	33.52	0.986648	2.19787e-05	0.0615285
	897	UN00897		2497.91	106	15.57	21.94	-2.75041	2486.25	171	23.5	34.63	1.84162	2496.94	178	23.14	32.98	1.53449	2.07901e-05	0.625704
	898	UN00898		2495.91	297	43.67	61.51	-7.34146	2484.25	458	63	92.84	3.6913	2494.94	503	65.44	93.26	5.24776	5.74855e-05	1.59761
	899	UN00899		2495.91	182	26.76	37.69	-4.53272	2484.25	276	37.96	55.95	1.76998	2494.94	315	40.98	58.4	3.7842	3.52978e-05	1.02147
	900	UN00900		2493.91	186	27.37	38.55	6.82803	2482.25	105	14.45	21.3	-2.13424	2492.94	100.03	13.02	18.56	-2.69956	1.82038e-05	1.99423
	901	UN00901		2491.91	150	22.09	31.12	4.57733	2480.25	93	12.81	18.88	-1.69216	2490.94	96	12.51	17.83	-1.78171	1.57475e-05	1.10346
	902	UN00902		2490.91	105.5	15.54	21.89	2.14011	2479.25	63	8.68	12.8	-1.98329	2489.94	101	13.17	18.76	0.480783	1.2409e-05	0.6376
	903	UN00903		2489.91	62	9.14	12.87	-2.10504	2478.25	122	16.82	24.79	2.5152	2488.94	106	13.82	19.7	0.319141	1.33168e-05	0.729298
	904	UN00904		2488.91	47.68	7.03	9.9	-0.844804	2477.25	34	4.69	6.91	-1.80466	2487.94	107.77	14.06	20.04	4.3247	8.55515e-06	1.67523
	905	UN00905		2487.91	384	56.65	79.78	-46.6914	2476.25	929	128.2	188.92	-43.5544	2486.94	3603	470.25	670.19	223.794	0.000217974	133.548
	906	UN00906		2487.91	184.86	27.27	38.41	3.07009	2476.25	138	19.04	28.06	-2.13545	2486.94	168	21.93	31.25	-0.462202	2.26868e-05	0.47244
	907	UN00907		2487.91	124.21	18.32	25.81	-0.371157	2476.25	138.85	19.16	28.23	0.137391	2486.94	148.13	19.33	27.55	0.243202	1.89421e-05	0.00943526
	908	UN00908		2487.91	43	6.34	8.93	-2.93442	2476.25	117	16.15	23.79	1.83812	2486.94	137	17.88	25.48	3.09886	1.35118e-05	2.00256
	909	UN00909		2486.91	251	37.04	52.17	10.7325	2475.25	156	21.54	31.74	-0.944838	2485.94	83	10.84	15.44	-5.06706	2.30652e-05	4.72059
	910	UN00910		2486.91	52	7.67	10.81	-2.5194	2475.25	126	17.39	25.63	3.13162	2485.94	108	14.1	20.1	0.626783	1.31264e-05	1.23901
	911	UN00911		2485.91	29	4.28	6.03	-3.37698	2474.25	207	28.59	42.13	11.1463	2484.94	101	13.19	18.8	-1.34071	1.55455e-05	6.42859
	912	UN00912		2485.91	214	31.59	44.5	-1.49288	2474.25	222	30.66	45.18	-2.10707	2484.94	308	40.23	57.34	4.09547	3.41324e-05	0.495514
	913	UN00913		2483.91	153	22.61	31.84	-15.0306	2472.25	1125	155.5	229.14	83.7247	2482.94	149	19.48	27.76	-14.9	6.70343e-05	53.7942
	914	UN00914		2482.91	120.33	17.79	25.05	-2.65464	2471.25	67	9.26	13.65	-5.31428	2481.94	317	41.46	59.08	15.4514	2.27008e-05	7.48247
	915	UN00915		2481.91	130	19.22	27.08	-0.219951	2470.25	100	13.83	20.38	-3.08232	2480.94	198	25.9	36.92	4.4808	1.95898e-05	1.17853
	916	UN00916		2479.91	113.88	16.85	23.74	2.53979	2468.25	49.32	6.83	10.06	-2.87288	2478.94	122.99	16.1	22.95	2.00032	1.31752e-05	1.66722
	917	UN00917		2478.91	63	9.33	13.14	0.989123	2467.25	39	5.4	7.96	-1.29017	2477.94	68	8.91	12.69	0.698158	7.84474e-06	0.397107
	918	UN00918		2477.91	68	10.07	14.19	-1.02513	2466.25	80	11.08	16.33	-0.504839	2476.94	111	14.55	20.73	1.80866	1.18983e-05	0.278694
	919	UN00919		2476.91	88	13.04	18.37	-1.34789	2465.25	95.41	13.23	19.49	-1.3126	2475.94	153.38	20.11	28.66	3.28635	1.54434e-05	0.625861
	920	UN00920		2475.91	259	38.39	54.07	2.52499	2464.25	217	30.09	44.34	-2.62217	2474.94	268	35.15	50.09	0.419131	3.4476e-05	0.321944
	921	UN00921		2474.91	99	14.68	20.68	-2.4997	2463.25	160.15	22.22	32.74	1.93091	2473.94	161.1	21.14	30.12	1.12358	1.93948e-05	0.554788
	922	UN00922		2474.91	559.89	83.03	116.94	11.8756	2463.25	262	36.35	53.56	-13.778	2473.94	602	78.98	112.56	8.98775	6.57156e-05	7.08534
	923	UN00923		2474.91	175	25.95	36.55	2.97578	2463.25	119	16.51	24.33	-2.79805	2473.94	170	22.3	31.79	0.498923	2.15144e-05	0.676655
	924	UN00924		2474.91	129	19.13	26.94	-0.518268	2463.25	155	21.5	31.69	1.00176	2473.94	147	19.29	27.49	-0.428468	1.99937e-05	0.0550204
	925	UN00925		2473.91	127	18.84	26.54	0.0348635	2462.25	147	20.4	30.06	1.07392	2472.94	130	17.06	24.32	-1.01534	1.87865e-05	0.0934429
	926	UN00926		2472.91	166.73	24.74	34.85	4.05679	2461.25	130.27	18.09	26.65	-0.526979	2471.94	106.98	14.05	20.02	-2.59173	1.89258e-05	0.93808
	927	UN00927		2472.91	177	26.27	37	-0.147845	2461.25	134	18.6	27.42	-4.21735	2471.94	266	34.93	49.78	5.96025	2.65128e-05	1.59505
	928	UN00928		2472.91	630	93.5	131.69	-17.5061	2461.25	912	126.62	186.59	-0.237775	2471.94	1222	160.46	228.68	23.2375	0.000126983	5.49357
	929	UN00929		2471.91	46.21	6.86	9.66	-0.793094	2460.25	37.1	5.15	7.59	-1.56743	2470.94	98.5	12.94	18.44	3.5692	8.28584e-06	1.20868
	930	UN00930		2470.91	828	122.98	173.22	-1.98933	2459.25	1269.01	176.33	259.84	37.6633	2469.94	592	77.8	110.88	-23.3241	0.000126282	12.3498
	931	UN00931		2470.91	68	10.1	14.23	-0.453235	2459.25	76	10.56	15.56	-0.197949	2469.94	91	11.96	17.04	0.703554	1.08721e-05	0.0523699
	932	UN00932		2469.91	114	16.94	23.86	4.1243	2458.25	67	9.31	13.72	-1.19553	2468.94	61	8.02	11.43	-1.73617	1.13782e-05	1.19261
	933	UN00933		2469.91	134	19.91	28.04	-1.6939	2458.25	175	24.33	35.85	0.954521	2468.94	185	24.32	34.66	0.919007	2.28795e-05	0.17963
	934	UN00934		2469.91	142	21.1	29.72	0.748408	2458.25	141	19.6	28.88	-0.200581	2468.94	145	19.06	27.17	-0.513589	1.99125e-05	0.0342378
	935	UN00935		2469.91	64	9.51	13.39	0.779898	2458.25	50	6.95	10.24	-0.797814	2468.94	65	8.55	12.18	0.145989	8.3137e-06	0.128073
	936	UN00936		2468.91	74	11	15.49	1.30649	2457.25	48	6.68	9.84	-1.3027	2467.94	73	9.6	13.68	0.345463	9.05662e-06	0.349254
	937	UN00937		2465.91	118	17.56	24.74	-2.97314	2454.25	191	26.59	39.19	2.34845	2464.94	191	25.15	35.85	1.28302	2.31651e-05	0.658334
	938	UN00938		2465.91	59	8.78	12.37	0.0542604	2454.25	49	6.82	10.05	-1.0602	2464.94	80.11	10.55	15.03	1.26027	8.69445e-06	0.254324
	939	UN00939		2464.91	49	7.3	10.28	-1.08753	2453.25	74	10.31	15.19	0.669849	2463.94	78	10.28	14.64	0.624124	9.312e-06	0.206441
	940	UN00940		2463.91	145	21.6	30.42	1.0244	2452.25	133	18.53	27.31	-0.896809	2462.94	151	19.9	28.36	-0.0539835	1.99868e-05	0.0736032
	941	UN00941		2462.91	642	95.67	134.74	-14.0522	2451.25	1127.01	157.11	231.52	25.7276	2461.94	839	110.62	157.65	-6.49829	0.000121632	5.17705
	942	UN00942		2462.91	770	114.74	161.61	37.3682	2451.25	315	43.91	64.71	-12.0327	2461.94	340	44.83	63.89	-11.3045	6.73756e-05	14.031
	943	UN00943		2462.91	58	8.64	12.17	-1.95828	2451.25	109	15.19	22.39	1.88474	2461.94	103	13.58	19.35	0.684112	1.25158e-05	0.610572
	944	UN00944		2462.91	80	11.92	16.79	0.0666927	2451.25	69	9.62	14.17	-1.26658	2461.94	106	13.98	19.92	1.45586	1.18124e-05	0.255973
	945	UN00945		2461.91	88.69	13.22	18.62	1.64021	2450.25	78.94	11.01	16.22	0.137614	2460.94	62	8.18	11.65	-1.40605	1.07932e-05	0.371779
	946	UN00946		2461.91	45	6.71	9.45	-1.65361	2450.25	72	10.04	14.8	0.00249995	2460.94	101	13.32	18.99	2.33543	1.00387e-05	0.684322
	947	UN00947		2460.91	113	16.85	23.74	2.30982	2449.25	68	9.49	13.98	-2.12989	2459.94	108	14.25	20.31	0.495571	1.34723e-05	0.675507
	948	UN00948		2460.91	472	70.39	99.14	-0.545841	2449.25	286	39.9	58.8	-14.8207	2459.94	793	104.64	149.12	24.8517	7.12875e-05	9.48513
	949	UN00949		2460.91	145	21.62	30.46	0.960409	2449.25	136	18.97	27.96	-0.708458	2459.94	150	19.79	28.21	-0.195277	2.01122e-05	0.056674
	950	UN00950		2460.91	104.53	15.59	21.96	-0.825435	2449.25	97.99	13.67	20.15	-1.90662	2459.94	165.51	21.84	31.12	3.38254	1.70012e-05	0.650492
	951	UN00951		2459.91	127	18.95	26.69	7.56743	2448.25	32	4.47	6.58	-2.26528	2458.94	49	6.47	9.22	-1.68922	9.86454e-06	3.61292
	952	UN00952		2459.91	114	17.01	23.96	1.00014	2448.25	80	11.17	16.45	-2.32364	2458.94	139	18.35	26.15	1.95083	1.54527e-05	0.627329
	953	UN00953		2459.91	49	7.31	10.3	-0.22303	2448.25	24	3.35	4.94	-1.78057	2458.94	95	12.54	17.87	3.79752	7.68687e-06	1.79392
	954	UN00954		2457.91	361.97	54.05	76.12	15.5455	2446.25	100	13.97	20.58	-7.89254	2456.94	259	34.22	48.76	0.276132	3.37702e-05	7.92911
	955	UN00955		2456.91	125	18.67	26.3	0.457973	2445.25	124	17.33	25.54	-0.383027	2455.94	135	17.84	25.43	-0.0590378	1.79391e-05	0.0159082
	956	UN00956		2456.91	209	31.22	43.97	3.14349	2445.25	119	16.63	24.51	-4.95095	2455.94	242	31.98	45.58	3.73683	2.64803e-05	1.92937
	957	UN00957		2456.91	149	22.26	31.35	3.12899	2445.25	97	13.56	19.98	-2.30788	2455.94	131.96	17.44	24.86	-0.150499	1.76884e-05	0.670604
	958	UN00958		2456.91	89.68	13.4	18.87	-0.998987	2445.25	67.42	9.42	13.88	-2.85926	2455.94	172.21	22.76	32.44	5.74976	1.51346e-05	1.89151
	959	UN00959		2455.91	480	71.73	101.03	3.1817	2444.25	621.81	86.93	128.1	14.7207	2454.94	309	40.86	58.23	-12.3993	6.67139e-05	5.5031
	960	UN00960		2455.91	93	13.9	19.57	0.867813	2444.25	74	10.35	15.25	-1.2757	2454.94	102	13.49	19.22	0.603143	1.2546e-05	0.195254
	961	UN00961		2455.91	53	7.92	11.16	-0.435704	2444.25	58.76	8.21	12.1	-0.285512	2454.94	74.74	9.88	14.08	0.79934	8.66891e-06	0.0781242
[truncated: 60,661 more rows]

## Sheet: Table S4
Table S4: Preferentially expressed genes in the organs sampled (leaves, stem and roots) of C. brasiliense. Putative organ-specific genes shown in bold font.
[truncated: 3,175 more rows]

[truncated: 5 more sheets: Table S5, Table S6, Table S7, Table S8, Table S9]
