# Supplementary material for: Identification of candidate genes related to calanolide biosynthesis by transcriptome sequencing of Calophyllum brasiliense (Calophyllaceae)
Source: BMC Plant Biol. 2016 Aug 15;16:177. doi: 10.1186/s12870-016-0862-9 (PMC4986372; doi:10.1186/s12870-016-0862-9)
Supplement: Additional file 5: — Coding sequences alignment between PAL-like C. brasiliense unigenes and Arabidopsis PAL1 protein. (TXT 8 kb) [file 12870_2016_862_MOESM5_ESM.txt]

>AT2G37040.1 | Symbols: PAL1, ATPAL1 | PHE ammonia lyase 1 | chr2:15557602-15560237 REVERSE LENGTH=2178
ATGGAGATTAACGGGGCACACAAGAGCAACGGAGGAGGAGTGGACGCTATGTTATGCGGC
GGAGACATCAAGACAAAGAACATGGTGATCAACGCGGAGGATCCTCTCAACTGGGGAGCT
GCAGCGGAGCAAATGAAAGGTAGCCATTTGGATGAAGTGAAGAGAATGGTTGCTGAGTTT
AGGAAGCCAGTTGTGAATCTTGGTGGTGAGACTCTGACCATTGGACAAGTGGCTGCGATC
TCAACTATTGGTAACAGTGTGAAGGTGGAGCTATCGGAGACAGCTAGAGCCGGTGTGAAT
GCTAGTAGTGATTGGGTTATGGAGAGTATGAACAAAGGCACTGATAGTTATGGTGTTACT
ACTGGTTTTGGTGCTACTTCTCATCGGAGAACCAAAAACGGTGTCGCACTTCAGAAGGAA
CTTATTAGATTCCTTAACGCCGGAATATTCGGAAGCACGAAAGAAACAAGCCACACATTG
CCACACTCCGCCACAAGAGCCGCCATGCTTGTACGAATCAACACTCTCCTCCAAGGATTT
TCCGGTATCCGATTTGAGATTCTCGAAGCAATTACCAGTTTCCTCAACAACAACATCACT
CCATCTCTCCCCCTCCGTGGTACAATCACCGCCTCCGGAGATCTCGTTCCTCTCTCCTAC
ATCGCCGGACTTCTCACCGGTCGTCCCAATTCCAAAGCTACTGGTCCCAACGGTGAAGCT
TTAACAGCAGAGGAAGCTTTCAAATTAGCAGGAATCAGCTCCGGATTCTTTGATCTCCAG
CCTAAGGAAGGTCTCGCGCTAGTCAATGGCACGGCGGTTGGATCTGGAATGGCGTCAATG
GTGTTATTCGAAACGAATGTTCTCTCTGTTTTGGCTGAGATTTTGTCGGCGGTTTTCGCA
GAGGTGATGAGTGGTAAGCCTGAGTTCACCGATCATCTCACTCACAGACTTAAACATCAT
CCCGGTCAAATCGAAGCGGCGGCGATAATGGAGCATATCCTCGACGGAAGCTCGTACATG
AAATTAGCTCAGAAGCTTCACGAGATGGATCCGTTACAGAAACCTAAACAAGATCGTTAC
GCTCTTCGTACTTCTCCTCAATGGTTAGGTCCTCAAATCGAAGTGATCCGTTACGCAACG
AAATCGATCGAGCGTGAGATTAACTCCGTCAACGATAATCCGTTGATCGATGTTTCGAGG
AACAAGGCGATTCACGGTGGTAACTTCCAAGGAACACCAATCGGAGTTTCAATGGATAAC
ACGAGATTGGCGATAGCAGCGATTGGTAAACTCATGTTTGCTCAATTCTCAGAGCTTGTG
AATGATTTCTACAACAATGGTTTACCCTCGAATCTAACCGCTTCGAGGAATCCAAGTTTG
GATTATGGATTCAAGGGAGCTGAGATTGCAATGGCTTCTTATTGTTCAGAGCTTCAATAC
TTAGCTAATCCTGTGACTAGCCATGTTCAATCAGCAGAGCAACATAACCAAGATGTCAAC
TCTTTGGGACTAATCTCGTCTCGCAAAACTTCTGAAGCTGTTGATATTCTCAAGCTTATG
TCAACAACGTTCCTCGTTGCGATTTGTCAAGCTGTGGATTTGAGACATTTGGAGGAGAAT
TTGAGACAGACTGTGAAGAACACTGTCTCTCAAGTGGCGAAGAAAGTTCTTACTACTGGA
GTCAATGGTGAGCTTCATCCTTCTCGCTTCTGCGAAAAGGATTTACTCAAAGTTGTAGAC
CGTGAACAAGTCTACACATACGCGGATGATCCTTGTAGCGCAACGTACCCGTTGATTCAG
AAGCTGAGACAAGTTATTGTTGACCATGCTTTGATCAATGGTGAGAGTGAGAAGAATGCA
GTGACT---------TCAATCTTCCATAAGATTGGAGCTTTCGAGGAGGAGCTTAAGGCA
GTGCTACCGAAAGAAGTGGAAGCAGCAAGAGCAGCCTACGATAACGGAACATCGGCTATC
CCGAACAGGATCAAGGAATGTAGGTCGTATCCATTGTATAGATTCGTGAGGGAAGAGCTT
GGAACAGAGCTTTTGACCGGAGAGAAAGTGACGTCGCCTGGAGAAGAGTTCGACAAGGTT
TTCACGGCGATTTGTGAAGGTAAAATCATTGATCCGATGATGGAATGTCTCAACGAGTGG
AACGGAGCTCCCATTCCAATATGT
>UN01310 complete CDS
ATGGACTTGTCACAAGTGACAGGTAACGGGAACGGGTCACTGGGA---------------
---------------------------TTTTGCACCAGTGATCCCTTGAACTGGGGGATG
GCGGCCGAGTCACTTAGAGGGAGCCACCTTGATGAGGTGAAGCGCATGGTGGAAGAGTAC
AGGAAGCCCGTGGTCAAGCTCGGGGGTGAGACCCTGACCATATCTCAGGTGGCCGCGATT
GCCAACCATGACGCTGGTGTCAAGGTGGAGCTCTCCGAGGAGGCTCGTGAGGGGGTCAAG
GCCAGCAGTGACTGGGTCATGGATGGCATGAACAGAGGTGTTGATAGTTATGGTGTCACC
ACCGGTTTCGGCGCTACATCGCATAGAAGAACCAAGCAAGGTGGTGCCCTGCAAAGGGAA
CTCATAAGATTTTTGAATTCAGGGATCTTTGGTCATGGGACAGAATCTTGCCACACGTTG
CCTCACTCGGCAACCAGGGCAGCTATGCTGGTTAGGATTAACACCTTACTTCAAGGTTAC
TCAGGAATAAGGTTTGAAATCCTGGAAGCCATCACCAAGTTCCTCAACAACAATATTACC
CCTTGTTTGCCTTTAAGAGGCACCATCAGTGCCTCTGGTGACTTGGTCCCTCTGTCCTAC
ATTGCCGGGCTGCTAATTGGCCGGCCCAATTCCAAGGCGATCGGGCCCAACGGTGAGTCA
TTGAGCCCTACAGAGGCCTTTAACCTAGCCGGGATCGGTGGTGGATTTTTTGAGCTGCAA
CCCAAGGAGGGTCTAGCCCTAGTAAATGGTACTGCAGTTGGTTCTGGCTTGGCTTCCATG
GTTCTCTTTGAGGCCAATGTGTTGGCGCTCCTTTCGGAGGTTCTGTCTGCGATTTTCGCC
GAAGTTATGCAAGGAAAACCAGAGTTTACAGATCACTTGACCCATAAGTTGAAGCATCAT
CCTGGACAAATCGAAGCTGCTGCCATTATGGAACATATTCTGGATGGCAGCTCCTATATC
AAGGCTGCGCAAAAGTTACATGAGATGGATCCACTGCAAAAGCCGAAACAGGACCGATAT
GCTCTCCGGACATCTCCTCAATGGCTAGGCCCTCTTATTGAAGTGATCAGGTCAGCAAAC
AAAATGATTGAAAGGGAAATCAACTCTGTCAATGACAACCCGTTGATTGATGTGTCAAGG
AATAAGGCTCTCCATGGAGGAAACTTCCAGGGGACCCCAATTGGTGTTTCTATGGACAAC
ACACGTTTAGCACTAGCTTCCATTGGGAAACTCATGTTTGCTCAATTCTCTGAGCTTGTC
AACGATTTCTACAACAACGGGTTGCCCTCGAATCTCACTGGCGGCCGCAATCCAAGCTTG
GATTACGGTTTCAAAGGCGCCGAAATTGCCATGGCATCTTACTGCTCCGAGCTGCAATAT
CTTGCCAATCCTGTCACCACTCACGTCCAAAGTGCGGAGCAGCATAACCAAGATGTTAAT
TCCTTAGGCTTGATTTCCTCAAGGAAAACAGCTGAAGCAATTGAAATACTGAAGCTTATG
TCATCCACTTACTTGGTTGCTCTCTGCCAAGCCATTGACTTAAGGCACTTGGAGGAGAAC
CTGAAGAACACAGTCAAGAACACGGTGAGCCAAGTTGCCAAGAAAGTCCTGACAATGTGC
GACAATGGCGAGCTCCACCCGTCAAGATTCAGCGAAAAGGACCTCGTCAAGGTGGTCGAC
AGGGAATACGTCTTCGCCTACATCGATGACCCCTGCAGCGCTACCTACCCGCTGATTCAG
AAACTAAGGCAAGTCCTAGTCGACCACGCATTGATGAATGGCGACAGGGAGAAGAACCCC
AACACT---------TCCATATTCCAGAAAATCGGAGCCTTCGAAGAGGAACTGAACACC
ATCATGCCTAAAGAAGTCGAGACCTCAAGGACTGAATTTGAGAACGGAAATTTTGCTATT
CCAAACAGGATTATGGAATGCAGGTCATACCCATTATACACGTTTGTCAGGGGGGAATTA
GGGACAAGTTTGCTTACGGGTGACAAGGTTCGATCCCCCGGGGAGGAGTTCGACAAGGTC
TTCACGGCAATTTGCGAGGGCAAGTTGATTGATCCTCTTCTGGAATGCCTCAAGGAGTGG
AATGGAGCCCCTCTTCCAATATGCT
>UN03680 partial CDS
------------------------------------------------------------
------------------------------------------------------------
------------------------------------------------------------
------------------------------------------------------------
------------------------------------------------------------
------------------------------------------------------------
------------------------------------------------------------
------------------------------------------------------------
------------------------------------------------------------
------------------------------------------------------------
------------------------------------------------------------
------------------------------------------------------------
------------GAAGCCTTTCGCCTGGCTGGTATCGATGGTGGTTTCTTTGAGTTGCAG
CCTAAAGAGGGACTCGCATTAGTTAATGGAACAGGTGTTGCTGCTGGCTTGGCATCTTTG
GTACTCTTTGAGGCCAACATTTTGACTCTTCTATCGGAAGTTCTGTCCGCCATATTCGCT
GAAGTTATGCAAGGAAAGCCGGAGTTTACAGATCACCTAACGCATAAGCTGAAGCATCAT
CCCGGTCAGATTGAGGCTGCTGCAATTATGGAGCACATATTAGATGGGAGTTCTTATGTT
AAGCAGGCCAAAAAGCTGCATGAGATGGACCCTCTTGCGAAGCCTAAA---GATCGGTAT
GCTCTTCGTACCTCACCTCAATGGCTAGGTCCCCTGGTGGAAGTTATTCGAGCATCAACG
AAGTGCATTGAGAGAGAGATCAACTCAGTAAATGATAATCCTTTGATTGATGTATCAAGG
AACAAGGCTTTGCACGGAGGAAATTTCCAGGGTACCCCTGTTGGTGTATCTATGGATAAC
ACCAGATTGGCATTGGCTTCCATTGGGAAACTCATGTTTGCGCAATTTTCCGAGCTGGTG
AATGACTTTTACAATAACGGGTTGCCCTCAAATCTCTCAGGTGGGAAGAATCCAAGCTTG
GATTATGGTTTTAAAGGTGCCGAATTAGCAATGGCAGCCTATTGCTCTGAGCTGCAATTC
CTTGGCAACCCTGTCACAACTCATGTTCAAAGTGCCGAGCAACACAATCAAGATGTGAAC
TCATTGGGGCTGATTTCTGCAAGGAAAACAGAGGAAGCTGTTGATATATTAAAGCTCATG
TCTGCAACGTTCCTGGTTGCACTTTGCCAGGCCATAGATTTGAGGTATTTAGAAGAGAAT
TTGAAGAGCACAGTTAAGGACACCGTAAGCCAAGTGGCTAAGAAGGTACTAACAATGGGA
GTTAATGACGAGCTTCATCCTTCAAGATTCTGCGAAAGGGACTTGCTACGGGTAGTAGAC
TGTGAACATGTTTTCAGGTACATTGATGATCCTTGCAGTGCAACCTACCCGCTATCTCAG
AAGCTTAGGCATGTCCTCGTAGACCATGCGTTGAAAAATAATGATGATATGAAGATCCCA
AACTCT---------TCAATCTATCTAAAGATCGGCTCGTTCGAGGAGGAATTGAAAATG
GTCTTGCCAAAAGAAGTAGATGCTGCAAGAAGTGCTTTTGAGAGTGGCAATCCAGCAATC
CCGAATAGGATCAAGCAATGCAGGTCCTATCCATTGTATAAATTTGTCAGGGAAGAGCTT
GGAACAGATTTTTTGACTGGTGAGAAGGTTAGGTCTCCCGGAGAGGAATTTGACAAGTTG
TTTGCAGCAATTAGTGAAGGGAAGCTGATTGATCCACTTCTTGAATGCCTGAAGGAATGG
GATGGGAGTCCTCTTCCTATCTGT
>UN02730 partial CDS
------------------------------------------------------------
------------------------------------------------------------
------------------------------------------------------------
------------------------------------------------------------
------------------------------------------------------------
------------------------------------------------------------
------------------------------------CAAACAGCTGATCTTCAGACCGAG
CTCATCAGGTTCCTGAACGCTGGAGTGATTGGAAAA---------------GATAATCTT
CCGACTAGTTATTCCAAGGCAGCTATGCTTGTCAGAACTAACACGCTAATGCAAGGCTAC
TCAGGTATCCGTTGGGAGATACTTGAATCAGTTGCCAAGCTAATGAACCTAAACTTGATC
CCGAAGCTGCCTCTGAGAGGGACTATTACTGCTTCAGGCGACCTTGTCCCATTGTCTTAT
ATAGCTGGCTTGATAACCGGCCGCCACAATTCGAAAGTGGTCACCCCCGAAGGAGAAGAG
ATCACAGCTACAGAAGCCTTGAAAAGGGCTGGAATTGCAGCTCCCTTT---GAGCTACAG
GCAAAGGAAGGATTAGCTCTTGTTAATGGAACAGCCGTTGGCTCGGCAGTGGCTGCAACT
GTTTGCTTTGATGCCAATTTGATGGCCCTCTTAGCAGAAGTCCTCTCAGCTTTGTTCTGT
GAGGTTATGCATGGGAAGCCGGAGTATACAGACCCCTTAACCCATGAGCTTAAGCATCAT
CCTGGTCAGATTGAAGCTGCAGCTATCATGAAATCCTTGCTAGATGAGAGTGATTACATG
AAAGAAGCCAAAATTCGCCACGAAAAGGATCCTCTTACCAAGCCTAAACAGGACAGGTAT
GCACTAAGAACGTCCCCTCAATGGCTTGGCCCTCAAATTGAGGTCATACGTGCGGCGACT
CATTCAATTGAGAGGGAGATCAACTCTGTCAACGACAACCCAATAATTGATGTGGATAGA
AACCTGGCTCTCCATGGCGGGAACTTCCAGGGGACGCCAATTGGTGTTTCCATGGACAAT
CTAAGGATTGCCATAGCAGCAATTGGGAAGCTAATGTTTGCTCAGTTCTCTGAGCTTGTT
TGTGACTATTACAACAACGGGTTGCCTTCCAATCTTAGCGGAGGGCCTAATCCAAGCTTG
GATTACGGATTCAAAGGAGCGGAGATTGCAATGGCAGCTTACTGCTCCGAGCTACAGTAC
TTGGCAAATCCCGTCACAACACATGTCCAAAGCGCCGAGCAACATAATCAAGATGTGAAC
TCTCTTGGATTGATCTCGGCCAGGAAAAGCGCCGAAGCAATTGATATCCTAAAGCTTATG
TCAGCTACTTACATGGTAGCACTTTGCCAGGCAATTGATTTGAGGCATTTGGAAGAGACA
ATGAAGGAAGCAGTGAAACAAGTCCTGAGACAAGTAGTTAGGAAAACCCTTTACATGGCT
GAAGATGGATCACTACAAGAGTCCCGTTTCAGCGAGAAAGAACTCCTCCAGGCCATCGAC
CATCTTCCTGTTTTCTCTTATCTTGACGACCCCACAAATCCTTCTTACCCTCTTGTGCTT
AAACTTCAAGAAGTGCTTCTCAAAAGAGCACTTGTAAAAGACACTGAAGCTGGAAGTGGT
GATGAAATTGGCTACTCAGTCTTTAAGCGCATTCCAGTCTTTCTAGAAGAGCTGAAGGTA
AGACTTGGGGAAGAGGTAGAAAGGGCAAGGGAAAGATATGATAATGGAGAAATTGGTACA
GCCAACAGGATCAGTAAGTGCAGGACTTATCCCATTTATCAGTTTGTAAGAGGTGAAGCT
GGAACTGAGCTTCTTAGTGGGGCTAAGAAGGTGAGTCCAGGGGAGGATATAGAGAAAGTT
CATGAGGCTATCAATGAAGGGAAACTGGGAGAGGTCTTGATGCGTTGCTTTGCAGGTTGG
AAGGACGCCAGTGGTTTGTTC--
