# Supplementary material for: Identification of candidate genes related to calanolide biosynthesis by transcriptome sequencing of Calophyllum brasiliense (Calophyllaceae)
Source: BMC Plant Biol. 2016 Aug 15;16:177. doi: 10.1186/s12870-016-0862-9 (PMC4986372; doi:10.1186/s12870-016-0862-9)
Supplement: Additional file 6: — Coding sequences alignment between C. brasiliense and Arabidopsis PAL proteins. (TXT 16 kb) [file 12870_2016_862_MOESM6_ESM.txt]

>AT2G37040.1 | Symbols: PAL1, ATPAL1 | PHE ammonia lyase 1 | chr2:15557602-15560237 REVERSE LENGTH=2178
ATGGAGATTAACGGGGCACACAAGAGCAACGGAGGAGGAGTGGACGCTATGTTATGCGGC
GGAGACATCAAGACAAAGAACATGGTGATCAACGCG------GAGGATCCTCTCAACTGG
GGAGCTGCAGCGGAGCAAATGAAAGGTAGCCATTTGGATGAAGTGAAGAGAATGGTTGCT
GAGTTTAGGAAGCCAGTTGTGAATCTTGGTGGTGAGACTCTGACCATTGGACAAGTGGCT
GCGATCTCAACTATTGGTAACAGTGTGAAGGTGGAGCTATCGGAGACAGCTAGAGCCGGT
GTGAATGCTAGTAGTGATTGGGTTATGGAGAGTATGAACAAAGGCACTGATAGTTATGGT
GTTACTACTGGTTTTGGTGCTACTTCTCATCGGAGAACCAAAAACGGTGTCGCACTTCAG
AAGGAACTTATTAGATTCCTTAACGCCGGAATATTC------GGAAGCACGAAA---GAA
ACAAGCCACACATTGCCACACTCCGCCACAAGAGCCGCCATGCTTGTACGAATCAACACT
CTCCTCCAAGGATTTTCCGGTATCCGATTTGAGATTCTCGAAGCAATTACCAGTTTCCTC
AACAACAACATCACTCCATCTCTCCCCCTCCGTGGTACAATCACCGCCTCCGGAGATCTC
GTTCCTCTCTCCTACATCGCCGGACTTCTCACCGGTCGTCCCAATTCCAAAGCTACTGGT
CCCAACGGTGAAGCTTTAACAGCAGAGGAAGCTTTCAAATTAGCAGGAATCAGCTCCGGA
TTCTTTGATCTCCAGCCTAAGGAAGGTCTCGCGCTAGTCAATGGCACGGCGGTTGGATCT
GGAATGGCGTCAATGGTGTTATTCGAAACGAATGTTCTCTCTGTTTTGGCTGAGATTTTG
TCGGCGGTTTTCGCAGAGGTGATGAGTGGTAAGCCTGAGTTCACCGATCATCTCACTCAC
AGACTTAAACATCATCCCGGTCAAATCGAAGCGGCGGCGATAATGGAGCATATCCTCGAC
GGAAGCTCGTACATGAAATTAGCTCAGAAGCTTCACGAGATGGATCCGTTACAGAAACCT
AAACAAGATCGTTAC------------GCTCTTCGTACTTCTCCTCAATGGTTAGGTCCT
CAAATCGAAGTGATCCGTTACGCAACGAAATCGATCGAGCGTGAGATTAACTCCGTCAAC
GATAATCCGTTGATCGATGTTTCGAGGAACAAGGCGATTCACGGTGGTAACTTCCAAGGA
ACACCAATCGGAGTTTCAATGGATAACACGAGATTGGCGATAGCAGCGATTGGTAAACTC
ATGTTTGCTCAATTCTCAGAGCTTGTGAATGATTTCTACAACAATGGTTTACCCTCGAAT
CTAACCGCTTCGAGGAATCCAAGTTTGGATTATGGATTCAAGGGAGCTGAGATTGCAATG
GCTTCTTATTGTTCAGAGCTTCAATACTTAGCTAATCCTGTGACTAGCCATGTTCAATCA
GCAGAGCAACATAACCAAGATGTCAACTCTTTGGGACTAATCTCGTCTCGCAAAACTTCT
GAAGCTGTTGATATTCTCAAGCTTATGTCAACAACGTTCCTCGTTGCGATTTGTCAAGCT
GTGGATTTGAGACATTTGGAGGAGAATTTGAGACAGACTGTGAAGAACACTGTCTCTCAA
GTGGCGAAGAAAGTTCTTACTACTGGAGTCAATGGTGAGCTTCATCCTTCTCGCTTCTGC
GAAAAGGATTTACTCAAAGTTGTAGACCGTGAACAAGTCTACACATACGCGGATGATCCT
TGTAGCGCAACGTACCCGTTGATTCAGAAGCTGAGACAAGTTATTGTTGACCATGCTTTG
ATCAATGGTGAGAGTGAGAAGAATGCAGTGACT---------TCAATCTTCCATAAGATT
GGAGCTTTCGAGGAGGAGCTTAAGGCAGTGCTACCGAAAGAAGTGGAAGCAGCAAGAGCA
GCCTACGATAACGGAACATCGGCTATCCCGAACAGGATCAAGGAATGTAGGTCGTATCCA
TTGTATAGATTCGTGAGGGAAGAGCTTGGAACAGAGCTTTTGACCGGAGAGAAAGTGACG
TCGCCTGGAGAAGAGTTCGACAAGGTTTTCACGGCGATTTGTGAAGGTAAAATCATTGAT
CCGATGATGGAATGTCTCAACGAGTGGAACGGAGCTCCCATTCCAATATGT
>AT3G53260.1 | Symbols: PAL2, ATPAL2 | phenylalanine ammonia-lyase 2 | chr3:19744256-19746619 REVERSE LENGTH=2154
------------------------------ATGGATCAAATCGAAGCAATGTTGTGCGGC
GGAGGAGAGAAGACAAAAGTGGCGGTTACTACGAAGACTTTGGCAGATCCATTGAATTGG
GGTTTAGCAGCGGATCAAATGAAAGGAAGTCATTTAGATGAAGTGAAGAAGATGGTCGAA
GAGTATCGTAGACCAGTCGTGAATCTTGGCGGAGAAACACTGACGATCGGACAAGTTGCT
GCCATCTCCACCGTAGGAGGCAGCGTTAAGGTTGAGTTAGCGGAGACTTCAAGAGCCGGT
GTGAAAGCTAGCAGTGATTGGGTTATGGAGAGCATGAACAAAGGTACTGACAGTTACGGA
GTCACCACCGGCTTTGGTGCTACTTCTCACCGGAGAACCAAAAACGGCACCGCATTACAA
ACAGAACTCATTAGATTTTTGAACGCCGGAATATTC------GGAAACACGAAG---GAG
ACATGTCACACACTGCCGCAATCCGCCACAAGAGCCGCCATGCTCGTCAGAGTCAACACT
CTTCTCCAAGGATACTCCGGGATCCGATTCGAGATCCTCGAAGCGATTACAAGTCTCCTC
AACCACAACATCTCTCCGTCACTACCTCTCCGTGGAACCATTACCGCCTCCGGCGATCTC
GTTCCTCTCTCTTACATCGCCGGACTTCTCACCGGCCGTCCTAATTCCAAAGCCACCGGT
CCCGACGGTGAATCGCTAACCGCGAAAGAAGCTTTTGAGAAAGCCGGAATCAGTACTGGA
TTCTTCGATTTACAACCTAAGGAAGGTTTAGCTCTCGTTAATGGCACGGCGGTTGGATCT
GGAATGGCGTCGATGGTTCTATTCGAAGCGAATGTCCAAGCGGTGTTAGCGGAGGTTTTA
TCAGCGATCTTCGCGGAGGTTATGAGCGGGAAACCTGAGTTTACCGATCATCTGACTCAT
CGTTTAAAACATCATCCCGGACAAATCGAAGCGGCGGCGATAATGGAGCACATACTCGAC
GGAAGCTCATACATGAAATTAGCTCAAAAGGTTCACGAGATGGATCCATTGCAGAAACCA
AAACAAGATCGTTAC------------GCTCTTCGTACATCTCCTCAATGGCTAGGTCCT
CAAATTGAAGTAATCCGTCAAGCTACGAAATCGATAGAGCGTGAAATCAACTCCGTTAAC
GATAATCCGTTGATCGATGTTTCGAGGAACAAGGCGATTCACGGTGGTAACTTCCAAGGA
ACACCAATCGGAGTTTCTATGGATAACACGAGATTGGCGATTGCTGCGATTGGGAAGCTA
ATGTTTGCTCAATTCTCTGAGCTTGTTAATGATTTCTACAACAATGGACTTCCTTCGAAT
CTAACTGCTTCGAGTAATCCAAGTTTGGATTATGGATTCAAAGGAGCAGAGATTGCTATG
GCTTCTTATTGTTCTGAGCTTCAATACTTGGCTAATCCAGTCACAAGCCATGTTCAATCA
GCTGAGCAACATAATCAAGATGTGAACTCTCTTGGTTTGATCTCGTCTCGTAAAACATCT
GAAGCTGTGGATATTCTTAAGCTAATGTCAACAACGTTCCTTGTGGGGATATGTCAAGCT
GTTGATTTGAGACATTTGGAGGAGAATCTGAGACAAACTGTGAAGAACACAGTTTCTCAA
GTTGCTAAGAAAGTGTTAACCACTGGAATCAACGGTGAGTTACATCCGTCAAGGTTTTGC
GAGAAGGACTTGCTTAAGGTTGTTGATCGTGAGCAAGTGTTCACGTATGTGGATGATCCT
TGTAGCGCTACGTACCCGTTGATGCAGAGACTAAGACAAGTTATTGTTGATCACGCTTTG
TCCAACGGTGAGACTGAGAAGAATGCAGTGACT---------TCGATCTTTCAAAAGATT
GGAGCTTTTGAAGAGGAGCTTAAGGCTGTGCTTCCAAAGGAAGTTGAAGCGGCTAGAGCG
GCTTATGGGAATGGAACTGCGCCGATTCCTAACCGGATTAAGGAATGTAGGTCGTATCCG
TTGTATAGGTTCGTGAGGGAAGAGCTTGGAACGAAGTTGTTGACTGGAGAAAAGGTTGTG
TCTCCGGGAGAGGAGTTTGATAAGGTCTTCACTGCTATGTGTGAAGGTAAACTTATTGAT
CCGTTGATGGATTGTCTCAAGGAATGGAACGGAGCTCCGATTCCGATTTGC
>AT5G04230.2 | Symbols: PAL3 | phenyl alanine ammonia-lyase 3 | chr5:1160831-1163707 FORWARD LENGTH=2097
------------------------------------------------------------
---------ATGGAGTTTCGTCAACCAAACGCAACAGCATTGAGCGACCCACTTAACTGG
AATGTAGCGGCGGAGGCTTTAAAAGGGAGCCACCTGGAGGAGGTGAAGAAGATGGTGAAG
GATTATAGGAAAGGAACGGTGCAGCTAGGCGGAGAGACGCTGACCATCGGTCAGGTTGCG
GCAGTAGCGAGT------GGAGGACCGACAGTGGAGCTTTCTGAGGAGGCTCGGGGCGGT
GTGAAGGCGAGTAGTGACTGGGTGATGGAGAGCATGAACCGTGATACGGACACATATGGG
ATCACCACTGGATTTGGTTCATCTTCTCGTAGGAGGACTGACCAAGGTGCTGCTCTTCAA
AAAGAGCTTATTAGGTATTTGAACGCCGGGATATTCGCTACCGGCAACGAAGATGACGAC
AGGTCAAACACGCTTCCCCGGCCGGCTACTAGAGCAGCGATGCTCATCCGTGTAAACACC
CTCCTCCAAGGCTACTCTGGTATACGCTTTGAGATCCTCGAAGCCATCACAACACTCCTC
AACTGCAAAATTACACCGCTCCTTCCTCTCCGAGGCACCATTACCGCCTCCGGGGATCTC
GTTCCGTTATCCTATATCGCTGGATTCCTCATCGGGCGCCCCAACTCCCGATCCGTGGGC
CCCTCTGGCGAGATCCTCACTGCCTTGGAGGCCTTCAAGCTCGCTGGAGTATCGTCT---
TTTTTCGAACTCAGGCCTAAAGAAGGGCTTGCGCTCGTGAATGGGACTGCGGTGGGGTCT
GCTTTAGCCTCTACGGTACTGTACGATGCCAACATTTTGGTGGTTTTCTCCGAAGTTGCT
TCCGCCATGTTTGCAGAGGTTATGCAGGGGAAACCAGAGTTTACCGATCATCTTACGCAT
AAACTCAAGCACCATCCTGGTCAGATCGAAGCCGCCGCTATCATGGAGCATATTCTAGAC
GGAAGCTCTTATGTAAAAGAAGCTCTACATCTCCACAAGATTGATCCGCTTCAGAAACCT
AAACAAGATCGGTATGTTCTTGGTTACGCTCTGCGAACATCTCCGCAATGGCTTGGACCG
CAGATTGAGGTGATAAGAGCAGCGACTAAGATGATCGAACGTGAGATAAACTCAGTAAAC
GATAACCCTTTGATCGATGTTTCAAGAAACAAAGCTATCCATGGTGGGAACTTCCAGGGG
ACACCAATTGGTGTCGCCATGGATAACACTCGTCTAGCACTTGCTTCTATCGGGAAGCTA
ATGTTCGCTCAGTTCACTGAACTCGTAAATGATTTCTACAACAACGGGTTACCCTCTAAT
CTATCTGGTGGTAGAAACCCTAGTCTTGATTACGGGTTAAAAGGCGCAGAAGTCGCCATG
GCTTCTTATTGCTCAGAGCTTCAGTTCCTAGCAAATCCTGTGACGAACCATGTCGAAAGC
GCTTCTCAACACAATCAAGATGTTAACTCTCTTGGGCTGATCTCGAGCCGAACGACAGCA
GAAGCTGTGGTTATCCTCAAGCTCATGTCAACGACTTACTTGGTAGCTTTGTGCCAAGCC
TTTGATCTGAGACACCTTGAAGAAATTCTCAAGAAAGCGGTTAATGAGGTTGTGAGCCAC
ACTGCCAAAAGCGTTCTAGCAATC------------------GAACCATTCCGCAAACAC
GAC---GATATTCTTGGAGTTGTCAACCGCGAATACGTCTTCTCCTATGTTGATGACCCA
AGCAGCCTCACTAACCCTTTAATGCAGAAGCTGAGACATGTCCTCTTCGACAAAGCTTTA
GCTGAACCGGAAGGCGAGACCGAC------------------ACGGTTTTTCGGAAAATC
GGAGCGTTCGAGGCCGAGCTGAAATTTCTCCTCCCTAAAGAAGTGGAACGAGTCAGGACA
GAGTACGAGAACGGTACATTTAATGTGGCTAACCGAATCAAGAAGTGTCGATCGTATCCG
CTGTACCGGTTTGTGCGGAATGAACTCGAGACGAGGTTGCTAACCGGAGAGGATGTTCGG
TCACCGGGAGAGGATTTTGACAAAGTCTTCAGGGCTATATCTCAAGGAAAACTCATAGAT
CCTCTGTTTGAATGTCTGAAAGAGTGGAACGGTGCTCCGATTTCTATCTGC
>AT3G10340.1 | Symbols: PAL4 | phenylalanine ammonia-lyase 4 | chr3:3204260-3207809 FORWARD LENGTH=2124
------------------------------------------------------------
ATGGAGCTATGCAATCAAAACAATCACATCACCGCCGTCTCGGGCGATCCGTTGAACTGG
AACGCGACGGCCGAAGCTTTGAAAGGGAGCCACCTGGATGAGGTGAAACGAATGGTGAAA
GAGTATAGGAAAGAGGCGGTGAAGTTAGGAGGTGAGACTTTGACGATTGGTCAAGTAGCC
GCCGTGGCTAGAGGAGGAGGAGGATCTACGGTGGAGCTAGCGGAGGAGGCTCGTGCCGGA
GTCAAGGCGAGTAGCGAATGGGTGATGGAGAGCATGAACCGAGGAACGGACAGTTATGGA
GTTACCACAGGGTTTGGTGCAACTTCCCATAGAAGAACCAAACAAGGCGGTGCACTTCAA
AATGAGCTTATTAGGTTCTTGAATGCCGGAATATTT------GGCCCCGGCGCCGGGGAC
ACGTCACACACGTTGCCAAAGCCGACAACAAGAGCGGCAATGCTCGTCCGTGTCAACACT
CTCCTCCAAGGCTACTCCGGTATACGCTTCGAGATTCTCGAAGCAATTACAAAGCTTCTC
AACCACGAAATCACTCCGTGCCTCCCTCTCCGTGGCACCATCACCGCCTCCGGTGACCTT
GTTCCTCTCTCTTACATCGCCGGACTTCTCACTGGCCGTCCCAACTCCAAAGCCGTGGGT
CCCTCTGGTGAGACTCTCACTGCCTCTGAGGCCTTTAAGCTCGCCGGAGTATCGTCC---
TTTTTCGAGCTGCAGCCTAAGGAAGGACTAGCACTTGTGAACGGGACAGCGGTTGGATCG
GGTTTGGCCTCAACGGTTTTGTTCGATGCAAATATTTTGGCTGTTTTATCGGAAGTTATG
TCTGCCATGTTCGCAGAGGTTATGCAAGGGAAACCGGAGTTTACAGATCATCTTACGCAT
AAGCTCAAGCACCATCCCGGTCAGATCGAAGCCGCCGCAATTATGGAACATATATTAGAC
GGAAGCTCTTACGTTAAAGAAGCTCAACTTCTCCACGAAATGGATCCTCTTCAAAAACCT
AAACAAGATCGGTAC------------GCTTTACGTACGTCACCACAATGGCTTGGGCCG
CAGATTGAAGTGATCAGAGCGGCTACTAAAATGATTGAGCGTGAGATCAACTCTGTTAAT
GATAACCCTTTGATAGATGTGTCGAGGAACAAGGCGTTGCACGGTGGAAATTTCCAAGGG
ACACCGATCGGTGTTGCCATGGATAATTCCCGTCTAGCCATTGCTTCCATTGGGAAACTC
ATGTTTGCGCAGTTTTCTGAACTAGTGAACGATTTCTACAACAATGGTTTGCCTTCTAAT
CTATCTGGTGGGAGAAACCCTAGTCTTGATTACGGGTTTAAAGGCGCGGAAATAGCCATG
GCTTCTTATTGCTCCGAGCTTCAGTTCCTGGCTAATCCCGTGACCAACCATGTCCAAAGC
GCAGAGCAGCATAACCAAGACGTTAATTCCCTAGGGCTAATCTCTAGCAGGAAAACTGCA
GAAGCAGTGGATATCCTCAAGCTAATGTCCACAACCTACTTAGTCGCGCTTTGCCAAGCC
GTTGATCTAAGACATCTTGAAGAGAATCTGAAGAAGGCGGTTAAATCAGCAGTGAGTCAG
GTGGCGAAACGGGTCTTAACCGTTGGTGCCAACGGGGAGCTACATCCGTCAAGGTTCACA
GAACGTGATGTCCTCCAAGTGGTTGACCGAGAGTACGTGTTCTCATACGCAGACGATCCC
TGCAGCCTCACTTACCCGCTAATGCAGAAACTTAGACACATTCTTGTAGACCACGCTTTA
GCGGATCCAGAACGCGAGGCCAATTCCGCGACA---------TCGGTTTTCCACAAAATC
GGAGCTTTTGAAGCCGAGCTGAAACTGCTTCTCCCTAAAGAAGTAGAACGCGTCCGGGTT
GAATACGAGGAAGGAACATCGGCTATAGCTAACCGGATTAAGGAATGTCGGTCTTATCCA
TTGTATCGGTTTGTCCGCGATGAGCTAAATACTGAACTGCTTACTGGAGAGAATGTTCGG
TCGCCAGGAGAGGAGTTTGATAAAGTGTTCTTAGCGATTTCTGATGGAAAACTTATTGAT
CCGTTGTTGGAATGTCTCAAGGAGTGGAACGGAGCTCCGGTTTCAATCTGT
>UN01310 complete CDS
------------------------------------------------ATGGACTTGTCA
CAAGTGACAGGTAACGGGAACGGGTCACTGGGATTTTGCACCAGTGATCCCTTGAACTGG
GGGATGGCGGCCGAGTCACTTAGAGGGAGCCACCTTGATGAGGTGAAGCGCATGGTGGAA
GAGTACAGGAAGCCCGTGGTCAAGCTCGGGGGTGAGACCCTGACCATATCTCAGGTGGCC
GCGATTGCCAACCATGACGCTGGTGTCAAGGTGGAGCTCTCCGAGGAGGCTCGTGAGGGG
GTCAAGGCCAGCAGTGACTGGGTCATGGATGGCATGAACAGAGGTGTTGATAGTTATGGT
GTCACCACCGGTTTCGGCGCTACATCGCATAGAAGAACCAAGCAAGGTGGTGCCCTGCAA
AGGGAACTCATAAGATTTTTGAATTCAGGGATCTTT------GGTCATGGGACA---GAA
TCTTGCCACACGTTGCCTCACTCGGCAACCAGGGCAGCTATGCTGGTTAGGATTAACACC
TTACTTCAAGGTTACTCAGGAATAAGGTTTGAAATCCTGGAAGCCATCACCAAGTTCCTC
AACAACAATATTACCCCTTGTTTGCCTTTAAGAGGCACCATCAGTGCCTCTGGTGACTTG
GTCCCTCTGTCCTACATTGCCGGGCTGCTAATTGGCCGGCCCAATTCCAAGGCGATCGGG
CCCAACGGTGAGTCATTGAGCCCTACAGAGGCCTTTAACCTAGCCGGGATCGGTGGTGGA
TTTTTTGAGCTGCAACCCAAGGAGGGTCTAGCCCTAGTAAATGGTACTGCAGTTGGTTCT
GGCTTGGCTTCCATGGTTCTCTTTGAGGCCAATGTGTTGGCGCTCCTTTCGGAGGTTCTG
TCTGCGATTTTCGCCGAAGTTATGCAAGGAAAACCAGAGTTTACAGATCACTTGACCCAT
AAGTTGAAGCATCATCCTGGACAAATCGAAGCTGCTGCCATTATGGAACATATTCTGGAT
GGCAGCTCCTATATCAAGGCTGCGCAAAAGTTACATGAGATGGATCCACTGCAAAAGCCG
AAACAGGACCGATAT------------GCTCTCCGGACATCTCCTCAATGGCTAGGCCCT
CTTATTGAAGTGATCAGGTCAGCAAACAAAATGATTGAAAGGGAAATCAACTCTGTCAAT
GACAACCCGTTGATTGATGTGTCAAGGAATAAGGCTCTCCATGGAGGAAACTTCCAGGGG
ACCCCAATTGGTGTTTCTATGGACAACACACGTTTAGCACTAGCTTCCATTGGGAAACTC
ATGTTTGCTCAATTCTCTGAGCTTGTCAACGATTTCTACAACAACGGGTTGCCCTCGAAT
CTCACTGGCGGCCGCAATCCAAGCTTGGATTACGGTTTCAAAGGCGCCGAAATTGCCATG
GCATCTTACTGCTCCGAGCTGCAATATCTTGCCAATCCTGTCACCACTCACGTCCAAAGT
GCGGAGCAGCATAACCAAGATGTTAATTCCTTAGGCTTGATTTCCTCAAGGAAAACAGCT
GAAGCAATTGAAATACTGAAGCTTATGTCATCCACTTACTTGGTTGCTCTCTGCCAAGCC
ATTGACTTAAGGCACTTGGAGGAGAACCTGAAGAACACAGTCAAGAACACGGTGAGCCAA
GTTGCCAAGAAAGTCCTGACAATGTGCGACAATGGCGAGCTCCACCCGTCAAGATTCAGC
GAAAAGGACCTCGTCAAGGTGGTCGACAGGGAATACGTCTTCGCCTACATCGATGACCCC
TGCAGCGCTACCTACCCGCTGATTCAGAAACTAAGGCAAGTCCTAGTCGACCACGCATTG
ATGAATGGCGACAGGGAGAAGAACCCCAACACT---------TCCATATTCCAGAAAATC
GGAGCCTTCGAAGAGGAACTGAACACCATCATGCCTAAAGAAGTCGAGACCTCAAGGACT
GAATTTGAGAACGGAAATTTTGCTATTCCAAACAGGATTATGGAATGCAGGTCATACCCA
TTATACACGTTTGTCAGGGGGGAATTAGGGACAAGTTTGCTTACGGGTGACAAGGTTCGA
TCCCCCGGGGAGGAGTTCGACAAGGTCTTCACGGCAATTTGCGAGGGCAAGTTGATTGAT
CCTCTTCTGGAATGCCTCAAGGAGTGGAATGGAGCCCCTCTTCCAATATGCT
>UN03680 partial CDS
------------------------------------------------------------
------------------------------------------------------------
------------------------------------------------------------
------------------------------------------------------------
------------------------------------------------------------
------------------------------------------------------------
------------------------------------------------------------
------------------------------------------------------------
------------------------------------------------------------
------------------------------------------------------------
------------------------------------------------------------
------------------------------------------------------------
---------------------------GAAGCCTTTCGCCTGGCTGGTATCGATGGTGGT
TTCTTTGAGTTGCAGCCTAAAGAGGGACTCGCATTAGTTAATGGAACAGGTGTTGCTGCT
GGCTTGGCATCTTTGGTACTCTTTGAGGCCAACATTTTGACTCTTCTATCGGAAGTTCTG
TCCGCCATATTCGCTGAAGTTATGCAAGGAAAGCCGGAGTTTACAGATCACCTAACGCAT
AAGCTGAAGCATCATCCCGGTCAGATTGAGGCTGCTGCAATTATGGAGCACATATTAGAT
GGGAGTTCTTATGTTAAGCAGGCCAAAAAGCTGCATGAGATGGACCCTCTTGCGAAGCCT
AAA---GATCGGTAT------------GCTCTTCGTACCTCACCTCAATGGCTAGGTCCC
CTGGTGGAAGTTATTCGAGCATCAACGAAGTGCATTGAGAGAGAGATCAACTCAGTAAAT
GATAATCCTTTGATTGATGTATCAAGGAACAAGGCTTTGCACGGAGGAAATTTCCAGGGT
ACCCCTGTTGGTGTATCTATGGATAACACCAGATTGGCATTGGCTTCCATTGGGAAACTC
ATGTTTGCGCAATTTTCCGAGCTGGTGAATGACTTTTACAATAACGGGTTGCCCTCAAAT
CTCTCAGGTGGGAAGAATCCAAGCTTGGATTATGGTTTTAAAGGTGCCGAATTAGCAATG
GCAGCCTATTGCTCTGAGCTGCAATTCCTTGGCAACCCTGTCACAACTCATGTTCAAAGT
GCCGAGCAACACAATCAAGATGTGAACTCATTGGGGCTGATTTCTGCAAGGAAAACAGAG
GAAGCTGTTGATATATTAAAGCTCATGTCTGCAACGTTCCTGGTTGCACTTTGCCAGGCC
ATAGATTTGAGGTATTTAGAAGAGAATTTGAAGAGCACAGTTAAGGACACCGTAAGCCAA
GTGGCTAAGAAGGTACTAACAATGGGAGTTAATGACGAGCTTCATCCTTCAAGATTCTGC
GAAAGGGACTTGCTACGGGTAGTAGACTGTGAACATGTTTTCAGGTACATTGATGATCCT
TGCAGTGCAACCTACCCGCTATCTCAGAAGCTTAGGCATGTCCTCGTAGACCATGCGTTG
AAAAATAATGATGATATGAAGATCCCAAACTCT---------TCAATCTATCTAAAGATC
GGCTCGTTCGAGGAGGAATTGAAAATGGTCTTGCCAAAAGAAGTAGATGCTGCAAGAAGT
GCTTTTGAGAGTGGCAATCCAGCAATCCCGAATAGGATCAAGCAATGCAGGTCCTATCCA
TTGTATAAATTTGTCAGGGAAGAGCTTGGAACAGATTTTTTGACTGGTGAGAAGGTTAGG
TCTCCCGGAGAGGAATTTGACAAGTTGTTTGCAGCAATTAGTGAAGGGAAGCTGATTGAT
CCACTTCTTGAATGCCTGAAGGAATGGGATGGGAGTCCTCTTCCTATCTGT
>UN02730 partial CDS
------------------------------------------------------------
------------------------------------------------------------
------------------------------------------------------------
------------------------------------------------------------
------------------------------------------------------------
------------------------------------------------------------
------------------------------------------CAAACAGCTGATCTTCAG
ACCGAGCTCATCAGGTTCCTGAACGCTGGAGTGATT------GGAAAAGATAAT------
------------CTTCCGACTAGTTATTCCAAGGCAGCTATGCTTGTCAGAACTAACACG
CTAATGCAAGGCTACTCAGGTATCCGTTGGGAGATACTTGAATCAGTTGCCAAGCTAATG
AACCTAAACTTGATCCCGAAGCTGCCTCTGAGAGGGACTATTACTGCTTCAGGCGACCTT
GTCCCATTGTCTTATATAGCTGGCTTGATAACCGGCCGCCACAATTCGAAAGTGGTCACC
CCCGAAGGAGAAGAGATCACAGCTACAGAAGCCTTGAAAAGGGCTGGAATTGCAGCT---
CCCTTTGAGCTACAGGCAAAGGAAGGATTAGCTCTTGTTAATGGAACAGCCGTTGGCTCG
GCAGTGGCTGCAACTGTTTGCTTTGATGCCAATTTGATGGCCCTCTTAGCAGAAGTCCTC
TCAGCTTTGTTCTGTGAGGTTATGCATGGGAAGCCGGAGTATACAGACCCCTTAACCCAT
GAGCTTAAGCATCATCCTGGTCAGATTGAAGCTGCAGCTATCATGAAATCCTTGCTAGAT
GAGAGTGATTACATGAAAGAAGCCAAAATTCGCCACGAAAAGGATCCTCTTACCAAGCCT
AAACAGGACAGGTAT------------GCACTAAGAACGTCCCCTCAATGGCTTGGCCCT
CAAATTGAGGTCATACGTGCGGCGACTCATTCAATTGAGAGGGAGATCAACTCTGTCAAC
GACAACCCAATAATTGATGTGGATAGAAACCTGGCTCTCCATGGCGGGAACTTCCAGGGG
ACGCCAATTGGTGTTTCCATGGACAATCTAAGGATTGCCATAGCAGCAATTGGGAAGCTA
ATGTTTGCTCAGTTCTCTGAGCTTGTTTGTGACTATTACAACAACGGGTTGCCTTCCAAT
CTTAGCGGAGGGCCTAATCCAAGCTTGGATTACGGATTCAAAGGAGCGGAGATTGCAATG
GCAGCTTACTGCTCCGAGCTACAGTACTTGGCAAATCCCGTCACAACACATGTCCAAAGC
GCCGAGCAACATAATCAAGATGTGAACTCTCTTGGATTGATCTCGGCCAGGAAAAGCGCC
GAAGCAATTGATATCCTAAAGCTTATGTCAGCTACTTACATGGTAGCACTTTGCCAGGCA
ATTGATTTGAGGCATTTGGAAGAGACAATGAAGGAAGCAGTGAAACAAGTCCTGAGACAA
GTAGTTAGGAAAACCCTTTACATGGCTGAAGATGGATCACTACAAGAGTCCCGTTTCAGC
GAGAAAGAACTCCTCCAGGCCATCGACCATCTTCCTGTTTTCTCTTATCTTGACGACCCC
ACAAATCCTTCTTACCCTCTTGTGCTTAAACTTCAAGAAGTGCTTCTCAAAAGAGCACTT
GTAAAAGACACTGAAGCTGGAAGTGGTGATGAAATTGGCTACTCAGTCTTTAAGCGCATT
CCAGTCTTTCTAGAAGAGCTGAAGGTAAGACTTGGGGAAGAGGTAGAAAGGGCAAGGGAA
AGATATGATAATGGAGAAATTGGTACAGCCAACAGGATCAGTAAGTGCAGGACTTATCCC
ATTTATCAGTTTGTAAGAGGTGAAGCTGGAACTGAGCTTCTTAGTGGGGCTAAGAAGGTG
AGTCCAGGGGAGGATATAGAGAAAGTTCATGAGGCTATCAATGAAGGGAAACTGGGAGAG
GTCTTGATGCGTTGCTTTGCAGGTTGGAAGGACGCCAGTGGTTTGTTC--
