# Supplementary material for: Identification of candidate genes related to calanolide biosynthesis by transcriptome sequencing of Calophyllum brasiliense (Calophyllaceae)
Source: BMC Plant Biol. 2016 Aug 15;16:177. doi: 10.1186/s12870-016-0862-9 (PMC4986372; doi:10.1186/s12870-016-0862-9)
Supplement: Additional file 7: — Coding sequences alignment between C4H-like C. brasiliense and Arabidopsis C4H protein. (TXT 6 kb) [file 12870_2016_862_MOESM7_ESM.txt]

>AT2G30490.1 | Symbols: ATC4H, C4H, CYP73A5, REF3 | cinnamate-4-hydroxylase | chr2:12993861-12995683 REVERSE LENGTH=1518
ATGGACCTCCTCTTGCTGGAGAAGTCTTTAATCGCCGTCTTCGTGGCGGTG------ATT
CTCGCCACGGTGATTTCAAAGCTCCGCGGCAAGAAATTGAAGCTACCTCCAGGTCCTATA
CCAATTCCGATCTTCGGAAACTGGCTTCAAGTCGGAGATGATCTCAACCACCGTAATCTC
GTCGATTACGCTAAGAAATTCGGCGATCTCTTCCTCCTCCGTATGGGTCAGCGAAACCTA
GTCGTCGTCTCCTCACCGGATCTAACAAAGGAAGTGCTCCTCACTCAAGGCGTTGAGTTT
GGATCCAGAACGAGAAACGTCGTGTTCGACATTTTCACCGGGAAAGGTCAAGATATGGTG
TTCACTGTTTACGGCGAGCATTGGAGGAAGATGAGAAGAATCATGACGGTTCCTTTCTTC
ACCAACAAAGTTGTTCAACAGAATCGTGAAGGTTGGGAGTTTGAAGCAGCTAGTGTTGTT
GAAGATGTTAAGAAGAATCCAGATTCTGCT------ACGAAAGGAATCGTGTTGAGGAAA
CGTTTGCAATTGATGATGTATAACAATATGTTCCGTATCATGTTCGATAGAAGATTTGAG
AGTGAGGATGATCCTCTTTTCCTTAGGCTTAAGGCTTTGAATGGTGAGAGAAGTCGATTA
GCTCAGAGCTTTGAGTATAACTATGGAGATTTCATTCCTATCCTTAGACCATTCCTCAGA
GGCTATTTGAAGATTTGTCAAGATGTGAAAGATCGAAGAATCGCTCTTTTCAAGAAGTAC
TTTGTTGATGAGAGGAAGCAAATTGCGAGTTCTAAGCCTACAGGTAGT---GAAGGATTG
AAATGTGCCATTGATCACATCCTTGAAGCTGAGCAGAAGGGAGAAATCAACGAGGACAAT
GTTCTTTACATCGTCGAGAACATCAATGTCGCCGCGATTGAGACAACATTGTGGTCTATC
GAGTGGGGAATTGCAGAGCTAGTGAACCATCCTGAAATCCAGAGTAAGCTAAGGAACGAA
CTCGACACAGTTCTTGGACCGGGTGTGCAAGTCACCGAGCCTGATCTTCACAAACTTCCA
TACCTTCAAGCTGTGGTTAAGGAGACTCTTCGTCTGAGAATGGCGATTCCTCTCCTCGTG
CCTCACATGAACCTCCATGATGCGAAGCTCGCTGGCTACGATATCCCAGCAGAAAGCAAA
ATCCTTGTTAATGCTTGGTGGCTAGCAAACAACCCCAACAGCTGGAAGAAGCCTGAAGAG
TTTAGACCAGAGAGGTTCTTTGAAGAAGAATCGCACGTGGAAGCTAACGGTAAT------
---GACTTCAGGTATGTGCCATTTGGTGTTGGACGTCGAAGCTGTCCCGGGATTATATTG
GCATTGCCTATTTTGGGGATCACCATTGGTAGGATGGTCCAGAACTTCGAGCTTCTTCCT
CCTCCAGGACAGTCTAAAGTGGATACTAGTGAGAAAGGTGGACAATTCAGCTTGCACATC
CTTAACCACTCCATAATCGTTATGAAACCAAGGAACTGT
>UN02299 complete CDS
ATGGATCTACTTTTCCTGGAGAAGACCCTTTTGGCTCTCTTCTTCGCTGCC------GTG
GTTGCCATAGTCATTTCCACCCTCCGCGGCAAGCGTTTCAAGCTTCCTCCCGGTCCCTTG
CCCGTTCCCGTATTTGGGAACTGGCTCCAAGTTGGCGATGACCTCAACCACCGGAACCTA
ACCGACTTGGCGAAGAAATTTGGACAAATATTCCTCCTTAGAATGGGACAGCGCAACCTA
GTCGTCGTCTCGTCCCCGGAGCTGGCCAAGGAGGTGCTGCACACGCAAGGAGTGGAGTTC
GGGTCGCGAACACGTAACGTCGTGTTCGATATCTTCACCGGGAAGGGTCAGGACATGGTG
TTCACCGTGTACGGCGAGCACTGGAGGAAGATGAGAAGGATAATGACTGTTCCATTCTTC
ACCAACAAGGTTGTCCAGCAATACCGGTTCGGGTGGGAGGATGAAGCCGCCCACGTAGTG
GAGGACGTTAAGAAGGACCCGGACTCCGCC------ACTAAGGGGATTGTTCTAAGGAGG
AGGCTGCAGTTGATGATGTACAATAACATGTATAGGATCATGTTCGATAGGAGGTTTAAG
AGCGAGGATGATCCTTTGTTCCAGAAGCTCAGGGCTCTGAATGGGGAGAGGAGTAGGCTG
GCACAAAGTTTTGAGTATAATTATGGTGATTTTATTCCCATTTTGAGGCCCTTCTTGAGA
GGGTACTTGAAGATCTGCAAGGAGGTCAAGGACAGGAGGTTGCAGCTCTTCAAGGACTAC
TTTGTCGAAGAGAGGAAGAAGCTGGCGGGTAGCACCAAGAGCATGAGCAACGATAACTTG
AAGTGTGCGATAGACCACATCTTGGACGCCCAGCAGAAGGGCGAAATCAACGAGGACAAC
GTTCTCTACATTGTGGAAAATATCAACGTCGCTGCAATTGAGACAACTTTATGGTCAATC
GAATGGGGAATTGCGGAGCTGGTGAACCATCCTGAGATCCAAAGAAAACTTCGTCACGAA
CTCGACACCGTCCTGGGCCCCGGCAACCAAATCACCGAGCCAGACACCCATAAGCTCCCA
TACCTCCAGGCCGTGATCAAGGAAACTCTCCGCCTCCGAATGGCCATCCCCCTCCTCGTC
CCACACATGAACTTGAACGATGCCCAGCTCGGCGGGTACGATATCCCTGCCGAGAGCAAG
ATCCTTGTCAATGCCTGGTGGCTGGCCAACAATCCTGCTCATTGGAAGAACCCCGAAGAG
TTCAGGCCGGAGAGGTTCCTGGAAGAGGAGTCCAAGGTGGAGGCAAATGGAAAT------
---GACTACAAGTATCTTCCATTCGGAGTTGGAAGGAGGAGCTGCCCTGGAATTATCTTG
GCTTTGCCAATCCTTGGAATCACAATTGGGCGATTAGTGCAAAATTTCGAGCTCTTGCCT
CCTCCTGGGCAGTCGAAGATCGACACCGCCGAGAAAGGCGGGCAGTTCAGCTTGCACATA
TTGAAGCATTCCACCATTGTTGCCAAACCCCGCTCCATC
>UN02742 partial CDS
GTGTACTCTACACTCCCACAATCACCTATTCTTGCCGTGTTTCTTCTTCTACTTCCTCTG
GTGGCATACTCGTTAAAATCCTTCTGTGCCCATTCCAAGAACCTCCCACCCGGTCCATTC
TCAATCCCATTGTTTGGCAATTGGCTCCAAGTTGGCAATGACCTTAATCACCGCCTGCTT
GCTTCCATGTCACAAACTTATGGCTCCATTTTCCTGCTCAAGCTCGGTTCCAAGAACTTG
GCGGTTGTTTCGGACCCCGAGCTTGCCAACCAGGTCCTACACGCACAGGGCGTGGAGTTT
GGATCCCGCCCGCGCAACGTTGTCTTCGACATCTTCACTGGCAACGGACAGGACATGGTG
TTCACTATCTACGGTGATCACTGGCGGAAAATGCGCCGGATTATGACGCTCCCATTTTTC
ACTAACAAAGTTGTGCACCAGTATAGCGGCATGTGGGAGCAGGAGATGGACCTCGTGGTT
CATGACTTGAAGAAAGATGAGCATGCCATGATGAGGACTAAAGGGACTATCATCAGGAGG
CGTTTACAATTGATGCTATATAACATCATGTACCGAATGATGTTCGATGCGAAATTCGAG
TCGCAAGATGACCCGTTGTTCATTGAAGCAACGAGATTTAATTCGGAGAGAAGTAGGTTG
GCTCAAAGCTTTGAGTACAACTATGGGGATTTCATTCCTTTCCTCAGGCCATTTTTGAGA
GGGTACTTGAACAAGTGCAGGGACTTGCAGACAAGAAGGCTGGCTTTCTTCAACAACTAC
TTTGTTGAGAAAAGAAGAAAAGTGATGGCAGCC------AATGGAGAGAAGCACAAGATC
AGTTGTGCTATTGATCACATAATAGATGCCCAAATGCAAGGAGAGATCACTGAAGAAAAT
GTGCTCTATATAGTGGAAAACATCAACGTTGCAGCAATAGAAACGACATTATGGTCCATG
GAATGGGCCATAGCCGAGCTGGTTAACCATCCGGACGTCCAACTCAAGATTCGACAAGAA
ATCTCAACCGTCCTG---AAGGGCAATCCGGTGACCGAATCAAACCTTCTCCAACTACCT
TACTTGTTGGCCACCGTCAAAGAAACACTAAGGCTGCACACCCCAATTCCCTTGCTAGTA
CCACATATGAACCTCGAAGAAGCAAAATTGGGAGGTTTTACTATTCCTAAGGAGACCAAG
GTGGTGGTTAACGCCTGGTGGCTGGCGAACAACCCGAAATGGTGGAAGGACCCGGATGTG
TTCCGGCCAGAGAGGTTCTTGGAAGAAGAATATGGCACGGAGGCTGTTGCAGGTGGGAAG
GTTGATTTTCGGTTCTTACCCTTTGGTATGGGAAGGCGTAGCTGCCCTGGTATCATACTG
GCATTGCCAATCTTAGGACTTGTGATTGCTAAACTGGTATCCAATTTCCAAATGACGGCT
CCACTGGGAACAGAGAAGATTGACGTCCACGAAAAGGGAGGACAGTTCAGCTTGCACATT
GCTAATCATTCAACTGTTGTATTCCAACAAATTGCTGCA
>UN05718 partial CDS
---------------------------------GCTCTCTTCTTCGCTGCC------GTG
GTTGCCATGGTCATCTCCACTCTCCGCGGCAAGCGTTTCAAGCTCCCTCCCGGCCCCTTC
CCGGTCCCCGTGCTTGGCAACTGGCTCCAAGTTGGCGACGACCTTAACCACCGAAACCTC
ACCGACTTGGCCAAGAAGTTTGGCCAGATATTCCTCCTGAGAATGGGACAACGCAACCTG
GTCGTCGTCTCGTCCCCTGATCTAGCCAAAGAGGTGCTCCACACGCAGGGAGTGGAGTTC
GGGTCCCGAACACGTAACGTTGTGTTCGATATCTTCACCGGGAAGGGACAGGACATGGTG
TTCACCGTGTACGGTGAGCACTGGAGGAAGATGCGAAGGATCATGACTGTGCCATTCTTC
ACCAACAAGGTCGTCCAGCAATACCGTTTCGGGTGGGAGGAGGAGGCCGCCCGGGTTGTC
GAGGACGTCAAGAGGAACCCGGAGTCCGCC------ACGAAGGGGATTGTTCTGAGGAGG
AGGCTGCAATTGATGATGTACAATAACATGTACAGGATAATGTTCGATAGGAGGTTTGAG
AGCGAGGATGATCCTTTGTTCCAGAAGCTTAAGGCTCTAAATGGGGAGAGGAGTAGGTTG
GCACAGAGTTTTGAGTATAATTATGGTGATTTCATTCCCATTTTGAGGCCCTTCTTGAGA
GGCTACTTGAAGATCTGCAAGGAGGTCAAGGAGACAAGGTTGCAGCTGTTCAAGGACTAC
TTTGTTGAAGAGAGGAAGAAGCTGGCAAGTAGCACCAAGAGCATGAGCAACGACAGCTTG
AAGTGCGCAATAGACCACATCTTGGACGCTCAGCAGAAGGGAGAAATCAGCGAGGACAAT
GTACTCTACATCGTAGAAAATATCAACGTCGCCGCAATCGAGACAACCTTATGGTCCATT
GAATGGGGAATAGCCGAGCTAGTGAACCATCCTGAAATCCAAAGAAAGCTACGCCACGAA
CTGGACACCGTCCTAGGCCCTGGTAACCAAATCACCGAGCCGGACACCCACAGGCTCCCC
TACCTCCAGGCCGTGATCAAGGAAACTCTCCGCCTCCGCATGGCCATCCCTCTCCTCGTC
CCACACATGAACCTGAACGATGCCAAGCTTGGTGGATATGATATTCCCGCAGAGAGCAAG
ATCCTTGTCAACGCTTGGTGGCTAGCCAACAATCCTGCTCATTGGAAGGATCCTGAAGAG
TTCAGGCCAGAAAGGTTCCTGGAAGAGGAGTCCAAGGTGGAGCCCAATGGAAAT------
---GACTATAAGTACCTTCCATTCGGAGTTGGAAGGAGGAGCTGC---------------
------------------------------------------------------------
------------------------------------------------------------
---------------------------------------
