# Supplementary material for: Identification of candidate genes related to calanolide biosynthesis by transcriptome sequencing of Calophyllum brasiliense (Calophyllaceae)
Source: BMC Plant Biol. 2016 Aug 15;16:177. doi: 10.1186/s12870-016-0862-9 (PMC4986372; doi:10.1186/s12870-016-0862-9)
Supplement: Additional file 8: — Coding sequences alignment between C. brasiliense and Arabidopsis 4CL proteins. (TXT 18 kb) [file 12870_2016_862_MOESM8_ESM.txt]

>AT1G51680.1 | Symbols: 4CL1, 4CL.1, AT4CL1 | 4-coumarate:CoA ligase 1 | chr1:19159007-19161464 REVERSE LENGTH=1686
------------ATGGCGCCACAAGAACAAGCAGTTTCTCAGGTGATGGAGAAACAGAGC
AACAACAACAACAGTGACGTC------------------------------ATTTTCCGA
TCAAAGTTACCGGATATTTACATCCCGAAC------CACCTATCTCTCCACGACTACATC
TTCCAAAACATCTCCGAATTCGCCACT------------AAGCCTTGCCTAATCAACGGA
---CCAACCGGCCACGTGTACACTTACTCCGACGTCCACGTCATCTCCCGCCAAATCGCC
GCCAATTTTCACAAA---CTCGGCGTTAACCAAAACGACGTCGTCATGCTCCTCCTCCCA
AACTGTCCCGAATTCGTCCTCTCTTTCCTCGCCGCCTCCTTCCGCGGCGCAACCGCCACC
GCCGCAAACCCTTTCTTCACTCCGGCGGAGATAGCTAAACAAGCCAAAGCCTCCAACACC
AAACTCATAATCACCGAAGCTCGTTACGTCGACAAAATCAAACCACTTCAAAACGACGAC
GGAGTAGTCATCGTCTGCATCGACGACAACGAATCCGTGCCAATC------------CCT
GAAGGCTGCCTCCGCTTCACCGAGTTGACTCAGTCGACAACCGAGGCATCAGAAGTCATC
GACTCGGTGGAGATTTCACCGGACGACGTGGTGGCACTACCTTACTCCTCTGGCACGACG
GGATTACCAAAAGGAGTGATGCTGACTCACAAGGGACTAGTCACG---------------
AGCGTTGCTCAGCAAGTCGACGGCGAGAACCCGAATCTT---TATTTCCACAGCGATGAC
GTCATACTCTGTGTTTTGCCCATGTTTCATATCTACGCTTTGAACTCGATCATGTTGTGT
GGTCTTAGAGTTGGTGCGGCGATTCTGATAATGCCGAAGTTTGAGATCAATCTGCTATTG
GAGCTGATCCAGAGGTGTAAAGTGACGGTGGCTCCGATGGTTCCGCCGATTGTGTTGGCC
ATTGCGAAGTCTTCGGAG---ACGGAGAAGTATGATTTGAGCTCGATAAGAGTG------
GTGAAATCTGGTGCTGCTCCTCTTGGTAAAGAACTTGAAGATGCCGTTAATGCCAAGTTT
CCTAATGCCAAACTCGGTCAGGGATACGGAATGACGGAAGCAGGTCCAGTGCTAGCAATG
TCGTTAGGTTTTGCAAAGGAACCTTTTCCGGTTAAGTCAGGAGCTTGTGGTACTGTTGTA
AGAAATGCTGAGATGAAAATAGTTGATCCAGACACCGGAGATTCTCTTTCGAGGAATCAA
CCCGGTGAGATTTGTATTCGTGGTCACCAGATCATGAAAGGTTACCTCAACAATCCGGCA
GCTACAGCAGAGACCATTGATAAAGACGGTTGGCTTCATACTGGAGATATTGGATTGATC
GATGACGATGACGAGCTTTTCATCGTTGATCGATTGAAAGAACTTATCAAGTATAAAGGT
TTTCAGGTAGCTCCGGCTGAGCTAGAGGCTTTGCTCATCGGTCATCCTGACATTACTGAT
GTTGCTGTTGTCGCAATGAAAGAAGAAGCAGCTGGTGAAGTTCCTGTTGCATTTGTGGTG
AAATCGAAGGATTCGGAGTTATCAGAAGATGATGTGAAGCAATTCGTGTCGAAACAGGTT
GTGTTTTACAAGAGAATCAACAAAGTGTTCTTCACTGAATCCATTCCTAAAGCTCCATCA
GGGAAGATATTGAGGAAAGATCTGAGGGCAAAACTAGCAAATGGATTG------------
>AT1G62940.1 | Symbols: ACOS5 | acyl-CoA synthetase 5 | chr1:23310554-23312747 FORWARD LENGTH=1629
------------------------------------------------ATGGAGAGTCAA
AAGCAAGAAGATAATGAATAC------------------------------ATTTTCCGC
AGTTTGTATCCATCTGTGCCCATTCCTGAC------AAACTTACACTGCCTGAATTTGTG
CTCCAAGGAGTTGAAGAATACACAGAG------------AATGTAGCGTTTGTAGAAGCG
---GTGACCGGAAAAGCTGTGACGTACGGTGATGTAGTGAGGGACACAAAGAGGCTAGCC
AAAGCGTTGACATCT---CTCGGACTAAGGAAAGGTCAAGTGATGGTTGTGGTCCTACCA
AACGTCGCCGAGTATGGGATTATTGCCCTTGGTATTATGTCTGCCGGTGGAGTCTTCTCC
GGTGCAAATCCGACGGCTCTTGTTTCCGAGATCAAGAAGCAAGTTGAAGCTTCCGGTGCT
AGAGGAATCATCACTGATGCTACTAACTATGAAAAGGTGAAATCACTA------------
GGTTTACCGGTGATAGTGTTAGGTGAAGAGAAG------------------------ATA
GAAGGAGCAGTAAACTGGAAAGATCTTCTAGAAGCAGGAGACAAATGCGGAGATACC---
GACAATGAAGAGATTCTTCAGACAGATCTTTGTGCACTTCCTTTTTCTTCAGGAACAACA
GGATTACAAAAAGGAGTAATGCTCACACATCGCAATCTCATAGCC---------------
AATCTTTGCTCTACTCTCTTCGGTGTCAGGTCTGAAATG---------ATCGGTCAGATC
GTGACGCTTGGTTTGATCCCATTCTTTCATATTTACGGTATCGTTGGCATATGTTGTGCT
ACAATGAAGAATAAAGGCAAAGTTGTTGCTATGAGTCGGTACGATCTAAGGATTTTCTTG
AATGCTTTGATTGCTCATGAGGTTTCGTTTGCGCCTATAGTTCCGCCGATTATATTGAAT
CTTGTTAAGAATCCGATA---GTTGATGAGTTTGATCTTTCGAAGCTTAAACTTCAGTCT
GTCATGACTGCTGCTGCTCCTTTAGCTCCTGAGCTTCTTACTGCCTTCGAAGCCAAGTTT
CCTAATGTCCAAGTCCAAGAGGCTTATGGATTAACGGAGCATAGTTGCATTACGTTAACT
CACGGAGATCCAGAGAAAGGACAAGGAATCGCGAAACGAAACTCGGTTGGTTTCATACTT
CCGAATCTCGAGGTAAAGTTCATAGATCCTGACACCGGTAGATCACTCCCGAAGAACACT
TCTGGTGAGCTATGTGTGAGGAGCCAATGTGTAATGCAAGGTTACTTCATGAACAAGGAA
GAGACTGACAAGACAATTGATGAACAAGGTTGGCTTCACACAGGAGACATAGGTTACATC
GATGATGATGGAGACATCTTCATCGTTGATCGTATCAAAGAACTTATTAAATACAAAGGT
TTTCAGGTTGCTCCGGCCGAGCTTGAAGCTATTCTACTCACTCATCCATCCGTTGAAGAC
GTTGCCGTCGTGCCGTTACCGGACGAGGAAGCCGGGGAGATTCCGGCGGCTTGCGTGGTG
ATAAATCCGAAAGCGACAGAAAAGGAAGAAGACATTCTCAACTTTGTTGCAGCAAATGTG
GCTCATTACAAGAAGGTTAGAGCCGTCCATTTTGTGGATTCAATCCCTAAATCTCTCTCT
GGTAAAATCATGAGGAGGCTTCTTAGAGACAAGATCCTCAGCATCAACAAGAAG------
>AT1G65060.1 | Symbols: 4CL3 | 4-coumarate:CoA ligase 3 | chr1:24167385-24171457 REVERSE LENGTH=1686
------------ATGATCACTGCAGCTCTACACGAACCTCAGATTCACAAACCAACCGAT
ACATCCGTCGTCTCCGATGATGTGCTTCCTCATTCTCCTCCTACGCCTCGCATTTTCCGG
TCAAAGCTTCCGGACATTGACATCCCTAAC------CACCTCCCTCTCCACACTTACTGC
TTCGAAAAACTCTCATCTGTTTCCGAC------------AAGCCTTGTCTCATCGTTGGC
---TCCACCGGGAAAAGCTACACCTACGGCGAAACACACCTAATCTGTCGGAGAGTCGCT
TCCGGGTTATACAAG---TTAGGTATCAGAAAAGGTGACGTCATCATGATCCTTCTCCAA
AACTCAGCCGAGTTCGTTTTCTCCTTCATGGGTGCTTCCATGATCGGAGCCGTCTCAACC
ACCGCAAACCCTTTCTACACTTCTCAAGAGCTTTATAAACAGCTTAAATCTTCCGGAGCC
AAACTCATAATCACTCACTCTCAATACGTCGATAAACTTAAAAACCTCGGAGAA------
AACCTCACGCTGATCACTACCGATGAACCAACA------------------------CCG
GAGAATTGTCTACCATTCTCGACACTCATCACCGACGACGAAACAAACCCATTTCAA---
GAAACCGTCGATATCGGCGGTGACGATGCGGCGGCGTTACCATTCTCATCGGGAACAACA
GGGTTACCAAAAGGAGTTGTTTTGACACACAAGAGCTTAATCACA---------------
AGCGTTGCACAACAAGTAGATGGAGATAACCCAAATCTT---TACCTCAAATCAAACGAC
GTCATACTCTGCGTTTTACCACTTTTCCATATCTACTCTCTCAATAGCGTCCTCCTCAAT
TCACTCCGATCCGGCGCCACGGTTCTTTTAATGCATAAGTTTGAGATCGGTGCGTTATTG
GATCTTATTCAAAGACATAGAGTGACAATAGCGGCGCTTGTACCGCCGCTAGTGATCGCT
CTAGCTAAAAACCCGACG---GTTAATTCTTATGATCTCTCCTCCGTTAGATTC------
GTTCTTTCCGGTGCAGCTCCTTTAGGTAAAGAACTTCAAGATAGTCTTCGTCGCCGTCTC
CCTCAAGCCATCCTTGGCCAGGGATATGGTATGACGGAGGCAGGACCAGTGTTGTCAATG
AGCCTTGGGTTCGCTAAAGAACCGATACCGACAAAATCAGGTTCATGTGGGACTGTGGTC
CGAAACGCAGAGCTTAAAGTGGTTCACCTTGAGACACGTCTCTCTCTTGGATACAACCAA
CCTGGTGAGATTTGTATCCGCGGTCAACAGATCATGAAAGAGTACTTGAACGATCCAGAA
GCCACTTCAGCAACAATAGACGAAGAAGGTTGGCTTCACACAGGAGACATTGGATATGTT
GATGAAGATGATGAGATTTTCATTGTTGATCGACTTAAAGAAGTCATCAAGTTCAAAGGC
TTTCAGGTCCCTCCAGCTGAGCTAGAGAGTTTGCTAATCAATCACCATTCAATTGCCGAT
GCAGCTGTTGTTCCGCAAAATGATGAAGTCGCTGGGGAAGTTCCGGTGGCTTTCGTGGTG
CGATCAAATGGAAATGATATCACTGAAGAAGATGTTAAAGAATATGTTGCCAAACAGGTG
GTGTTCTATAAGAGATTGCACAAGGTCTTCTTTGTTGCTTCCATTCCTAAATCTCCTTCG
GGAAAAATACTAAGAAAGGACCTCAAAGCTAAGCTTTGT---------------------
>AT3G21230.1 | Symbols: 4CL5 | 4-coumarate:CoA ligase 5 | chr3:7448231-7451947 REVERSE LENGTH=1713
ATGGTGCTCCAACAACAAACGCATTTTCTCACAAAGAAGATAGATCAAGAAGACGAAGAA
GAAGAACCTTCTCATGATTTC------------------------------ATTTTCCGA
TCTAAGCTTCCTGATATCTTCATCCCTAAC------CACCTCCCTCTCACCGATTACGTC
TTCCAAAGGTTCTCCGGCGATGGCGACGGAGATTCCTCAACAACCTGTATCATCGACGGT
---GCCACTGGCCGTATTTTGACCTACGCCGATGTACAAACCAACATGCGGAGGATAGCT
GCCGGAATCCACCGG---CTCGGGATCCGCCACGGAGACGTCGTAATGCTTCTCCTCCCG
AACTCGCCGGAGTTTGCTCTGTCTTTTCTTGCCGTTGCTTACCTTGGAGCCGTTTCCACT
ACCGCGAATCCGTTCTACACTCAGCCGGAGATCGCTAAACAGGCTAAAGCCTCCGCCGCG
AAGATGATCATCACGAAGAAATGTTTAGTCGATAAACTAACAAACCTCAAAAACGAC---
GGCGTTTTGATCGTTTGCCTAGACGATGACGGTGACAACGGCGTTGTTTCGTCGAGTGAT
GATGGTTGCGTGAGTTTCACGGAACTGACTCAAGCGGACGAA------ACAGAACTT---
CTAAAACCTAAAATATCGCCGGAAGACACGGTGGCGATGCCGTACTCTTCCGGAACAACG
GGACTTCCAAAGGGAGTGATGATTACTCACAAGGGTTTAGTTACA---------------
AGCATCGCTCAGAAAGTCGACGGAGAAAACCCTAACCTT---AACTTCACGGCCAATGAC
GTCATCCTCTGTTTTCTCCCAATGTTTCACATTTACGCTCTCGACGCGTTGATGCTTTCG
GCGATGAGAACCGGTGCAGCGTTACTGATCGTGCCGAGGTTCGAGTTGAATCTGGTGATG
GAGCTGATTCAAAGGTACAAAGTCACGGTTGTGCCGGTGGCTCCTCCGGTGGTTTTAGCA
TTCATTAAATCCCCTGAG---ACGGAGAGATACGACTTGAGCTCGGTGAGAATT------
ATGCTATCAGGTGCAGCTACACTAAAGAAGGAGCTTGAAGACGCCGTGCGACTCAAGTTT
CCTAATGCCATTTTTGGTCAGGGTTATGGAATGACCGAGTCCGGAACGGTA---GCTAAG
TCATTAGCGTTTGCAAAGAACCCATTTAAAACCAAGTCCGGTGCATGTGGGACTGTGATC
AGAAACGCCGAGATGAAAGTGGTCGATACCGAAACCGGAATCTCCTTGCCGCGCAACAAA
TCTGGCGAGATCTGCGTCCGAGGTCATCAGCTCATGAAAGGTTATTTGAATGATCCGGAA
GCTACTGCACGAACCATAGACAAAGACGGGTGGTTACATACAGGAGATATTGGGTTTGTG
GATGATGATGATGAGATCTTCATTGTTGATCGGTTGAAGGAACTGATCAAATTCAAAGGC
TACCAAGTGGCTCCAGCTGAGCTTGAAGCATTGCTTATTTCTCATCCTTCTATCGATGAT
GCCGCAGTTGTTGCAATGAAGGATGAAGTAGCTGATGAGGTTCCAGTAGCATTTGTAGCA
AGATCTCAAGGGTCTCAGTTAACTGAAGATGATGTCAAGAGTTACGTAAACAAACAGGTG
GTTCACTACAAGCGGATTAAGATGGTGTTTTTCATAGAAGTTATACCAAAAGCAGTTTCG
GGCAAGATTCTGAGGAAGGATCTGCGAGCTAAATTGGAAACCATGTGCTCTAAA------
>AT3G21240.1 | Symbols: 4CL2, AT4CL2 | 4-coumarate:CoA ligase 2 | chr3:7454497-7457314 REVERSE LENGTH=1671
------------------ATGACGACACAAGATGTGATAGTCAATGATCAGAATGATCAG
AAACAGTGTAGTAATGACGTC------------------------------ATTTTCCGA
TCGAGATTGCCTGATATATACATCCCTAAC------CACCTCCCACTCCACGACTACATC
TTCGAAAATATCTCAGAGTTCGCCGCT------------AAGCCATGCTTGATCAACGGT
---CCCACCGGCGAAGTATACACCTACGCCGATGTCCACGTAACATCTCGGAAACTCGCC
GCCGGTCTTCATAAC---CTCGGCGTGAAGCAACACGACGTTGTAATGATCCTCCTCCCG
AACTCTCCTGAAGTAGTCCTCACTTTCCTTGCCGCCTCCTTCATCGGCGCAATCACCACC
TCCGCGAACCCGTTCTTCACTCCGGCGGAGATTTCTAAACAAGCCAAAGCCTCCGCGGCG
AAACTCATCGTCACTCAATCCCGTTACGTCGATAAAATCAAGAACCTCCAAAACGAC---
GGCGTTTTGATCGTCACCACCGACTCCGACGCCATC---------------------CCC
GAAAACTGCCTCCGTTTCTCCGAGTTAACTCAGTCCGAAGAACCACGAGTGGACTCA---
ATACCGGAGAAGATTTCGCCAGAAGACGTCGTGGCGCTTCCTTTCTCATCCGGCACGACG
GGTCTCCCCAAAGGAGTGATGCTAACACACAAAGGTCTAGTCACG---------------
AGCGTGGCGCAGCAAGTCGACGGCGAGAATCCGAATCTT---TACTTCAACAGAGACGAC
GTGATCCTCTGTGTCTTGCCTATGTTCCATATATACGCTCTCAACTCCATCATGCTCTGT
AGTCTCAGAGTTGGTGCCACGATCTTGATAATGCCTAAGTTCGAAATCACTCTCTTGTTA
GAGCAGATACAAAGGTGTAAAGTCACGGTGGCTATGGTCGTGCCACCGATCGTTTTAGCT
ATCGCGAAGTCGCCGGAG---ACGGAGAAGTATGATCTGAGCTCGGTTAGGATG------
GTTAAGTCTGGAGCAGCTCCTCTTGGTAAGGAGCTTGAAGATGCTATTAGTGCTAAGTTT
CCTAACGCCAAGCTTGGTCAGGGCTATGGGATGACAGAAGCAGGTCCGGTGCTAGCAATG
TCGTTAGGGTTTGCTAAAGAGCCGTTTCCAGTGAAGTCAGGAGCATGTGGTACGGTGGTG
AGGAACGCCGAGATGAAGATACTTGATCCAGACACAGGAGATTCTTTGCCTAGGAACAAA
CCCGGCGAAATATGCATCCGTGGCAACCAAATCATGAAAGGCTATCTCAATGACCCCTTG
GCCACGGCATCGACGATCGATAAAGATGGTTGGCTTCACACTGGAGACGTCGGATTTATC
GATGATGACGACGAGCTTTTCATTGTGGATAGATTGAAAGAACTCATCAAGTACAAAGGA
TTTCAAGTGGCTCCAGCTGAGCTAGAGTCTCTCCTCATAGGTCATCCAGAAATCAATGAT
GTTGCTGTCGTCGCCATGAAGGAAGAAGATGCTGGTGAGGTTCCTGTTGCGTTTGTGGTG
AGATCGAAAGATTCAAATATATCCGAAGATGAAATCAAGCAATTCGTGTCAAAACAGGTT
GTGTTTTATAAGAGAATCAACAAAGTGTTCTTCACTGACTCTATTCCTAAAGCTCCATCA
GGGAAGATATTGAGGAAGGATCTAAGAGCAAGACTAGCAAATGGATTAATGAAC------
>AT4G05160.1 | Symbols:  | AMP-dependent synthetase and ligase family protein | chr4:2664451-2666547 FORWARD LENGTH=1635
---------------------------------------------------ATGGAGAAA
TCCGGCTACGGCAGAGACGGA------------------------------ATTTACCGA
TCACTTCGTCCAACACTCGTTCTTCCCAAAGATCCAAACACATCGTTAGTCTCTTTCCTC
TTCCGTAACTCCTCATCTTACCCATCA------------AAACTCGCTATCGCCGATTCC
---GATACCGGCGATTCCTTAACCTTCTCTCAGCTCAAATCCGCCGTCGCTAGACTCGCT
CACGGATTCCACCGT---TTAGGTATTCGCAAAAACGACGTCGTGTTGATTTTCGCTCCT
AACTCTTACCAGTTCCCTCTCTGTTTCCTCGCCGTAACCGCGATCGGCGGCGTTTTCACC
ACCGCGAATCCTCTTTACACTGTGAATGAGGTTTCGAAACAGATCAAAGATTCGAATCCG
AAGATTATCATATCCGTTAATCAACTGTTTGATAAGATCAAAGGCTTT------------
GATCTTCCCGTTGTTCTACTTGGATCTAAAGACACCGTAGAGATTCCTCCGGGATCGAAT
TCGAAGATTCTTAGTTTCGATAACGTGATGGAACTCTCAGAGCCAGTTTCTGAGTAC---
CCGTTCGTTGAGATTAAGCAATCAGATACAGCTGCATTGTTGTATTCATCAGGAACTACA
GGAACAAGCAAAGGTGTTGAATTGACTCATGGGAATTTCATTGCAGCTTCGTTAATGGTT
ACTATGGATCAAGATCTTATGGGAGAGTATCATGGCGTC---------------------
---TTCTTGTGTTTTCTTCCTATGTTTCATGTTTTTGGTTTGGCAGTGATTACTTATTCT
CAGCTTCAGAGAGGAAATGCTTTGGTTTCTATGGCGAGATTTGAGCTTGAGTTGGTGCTT
AAGAATATTGAGAAGTTTAGAGTTACTCATCTTTGGGTTGTTCCTCCTGTGTTCCTTGCT
CTTTCCAAGCAGAGTATT---GTGAAAAAGTTTGATCTTTCTTCACTTAAGTAT------
ATTGGTTCAGGAGCTGCTCCTCTTGGTAAAGATTTGATGGAGGAATGTGGAAGAAACATT
CCTAATGTTTTGCTTATGCAGGGATATGGAATGACTGAAACGTGTGGAATTGTGTCTGTG
GAA---------GACCCGAGACTCGGGAAACGGAACTCTGGTTCAGCTGGAATGCTTGCT
CCAGGTGTTGAAGCTCAGATAGTGAGTGTAGAAACTGGAAAATCTCAGCCTCCAAATCAA
CAAGGAGAAATCTGGGTTCGAGGACCAAACATGATGAAAGGGTACCTCAATAACCCTCAG
GCTACTAAAGAAACAATAGACAAAAAAAGTTGGGTGCATACCGGAGATCTTGGATATTTC
AACGAAGATGGTAACCTTTATGTTGTTGATCGAATCAAAGAACTTATCAAATACAAAGGC
TTCCAGGTTGCTCCAGCTGAACTAGAAGGTCTTCTTGTATCACATCCTGATATACTAGAT
GCTGTCGTTATCCCGTTCCCTGATGAAGAAGCAGGTGAAGTTCCAATTGCGTTTGTTGTT
CGATCACCAAATAGCTCAATAACAGAGCAAGATATTCAAAAGTTCATAGCCAAACAGGTC
GCTCCTTACAAAAGATTACGACGAGTGAGCTTCATCAGCCTTGTTCCAAAATCCGCTGCT
GGTAAAATCTTGAGAAGAGAACTTGTTCAGCAAGTAAGATCCAAGATG------------
>AT4G19010.1 | Symbols:  | AMP-dependent synthetase and ligase family protein | chr4:10411715-10414221 REVERSE LENGTH=1701
------------ATGGCGGCGACACATCTTCACATACCGCCAAATCCTAAAACCCAAACG
TCTCACCAAAACCCTCCCTTT---------TGGTTCTCTTCTAAAACAGGAATCTACACC
AGCAAATTCCCTTCCCTACACCTCCCCGTCGACCCAAATCTCGACGCCGTCTCCGCTCTT
TTCTCACACAAACACCACGGC------------------GATACAGCGCTCATCGATTCC
---TTAACCGGGTTCTCAATATCTCACACTGAGCTACAGATTATGGTTCAATCAATGGCG
GCTGGGATCTATCACGTTTTAGGTGTTCGTCAAGGTGACGTTGTATCACTCGTCTTGCCT
AATTCCGTCTATTTTCCGATGATTTTCCTCTCTTTGATCTCGCTTGGTGCTATTGTTACT
ACCATGAATCCTTCGAGTAGTTTAGGAGAGATTAAGAAGCAAGTTAGTGAGTGTAGTGTT
GGATTAGCTTTTACTTCTACTGAAAACGTTGAGAAGCTGAGTTCTTTG------------
GGGGTTAGTGTGATTAGTGTATCTGAAAGTTACGATTTTGATTCGATTCGT------ATC
GAAAACCCGAAGTTTTACTCCATTATG---------AAAGAAAGTTTTGGGTTTGTA---
CCAAAACCGTTGATTAAGCAAGACGATGTAGCTGCAATTATGTATTCATCTGGAACAACT
GGAGCTAGTAAAGGAGTTTTGTTAACTCATAGGAATTTGATAGCA---------------
TCAATGGAGCTTTTTGTGAGGTTTGAAGCTTCTCAGTACGAATATCCGGGATCGAGTAAT
GTTTATCTAGCAGCTTTGCCTTTGTGCCATATCTACGGGTTATCACTCTTTGTGATGGGA
TTGTTGTCTCTGGGATCAACTATTGTTGTTATGAAGAGGTTTGATGCTTCTGATGTTGTT
AATGTAATTGAAAGGTTTAAGATCACTCATTTCCCGGTTGTTCCACCTATGTTGATGGCA
TTGACAAAGAAGGCAAAAGGAGTTTGTGGTGAAGTGTTTAAAAGTTTGAAGCAA------
GTTTCTTCTGGAGCAGCTCCTTTGAGTAGGAAGTTCATTGAAGATTTCCTTCAGACTCTT
CCTCATGTCGATTTGATTCAGGGATATGGAATGACTGAATCAACTGCAGTTGGAACACGG
------GGCTTCAACTCGGAAAAGCTTAGTAGGTATTCT---TCTGTGGGACTACTGGCT
CCTAATATGCAAGCCAAGGTAGTAGATTGGAGCTCTGGTTCTTTCCTTCCACCAGGAAAC
CGAGGAGAGCTCTGGATACAAGGTCCCGGTGTCATGAAAGGATACTTGAATAACCCAAAA
GCAACTCAGATGAGTATAGTTGAAGATAGTTGGCTACGTACTGGGGATATTGCTTATTTT
GATGAAGATGGTTACTTGTTTATTGTTGACCGTATTAAGGAGATTATAAAGTACAAAGGC
TTTCAGATCGCTCCAGCAGATTTGGAGGCTGTTCTTGTTTCACATCCCTTGATTATCGAC
GCTGCAGTAACAGCTGCCCCAAATGAAGAATGTGGAGAGATTCCGGTAGCATTCGTTGTC
CGGAGACAAGAAACAACACTTTCAGAAGAAGATGTAATAAGCTATGTAGCTTCTCAGGTT
GCACCCTACAGGAAGGTGAGGAAAGTGGTGATGGTCAACTCTATACCAAAATCTCCAACT
GGGAAGATATTGAGAAAGGAACTAAAGAGAATTCTTACAAACTCTGTTTCTTCAAGACTA
>UN01603 complete CDS
---ATGATATCCATAGCCTCGATTGAGCGGTCCAAGCCGGAGCTCTCCCCGGGGAGAGAT
GTCCAACCCACTGCTACTGTCGCTGCCCCCCAA------CCATCCACTCACATCTTTAAA
TCGAAGTTGCCAGAAATACCAATCTCCAAC------CACCTCCCACTCCACACTTATTGC
TTTGAGAACATCTCCTCCTTCCCGGAC------------CGGCCGTGTCTCATCTCCGGC
ACCTCCTCTGGGAAATCCTACTCCTTCACGGAGACACGCCTCATATCTCAGAAAACTGCG
GCCGGGCTGGCCAAC---CTCGGCATCAAAAAGGGTGACACCATTATGATCCTCCTGCAG
AACTGCCCCGAATTCGTCTTCGCCTTCTTGGGAGCCTCCATGATCGGCGCCGTCTCCACC
ACCGCCAACCCTTTCTACACCCCCGCGGAAATCTTCAAGCAGATAAAATCCTCGCGTTCC
AAGCTCGTGATCACCCAATCTCTGTACGTGGACAAGCTAAGA------------------
GGAGACGACAAGTTGAAGATGGGCGAAGACTTTGTGGTTGTAACCATTGATGACCCGCCA
GAGAATTGCCAGCATTTCACTGTTCTATCTGAAGCCAACGAAAACGACGTCGATTTT---
GATGCGGTTAAAATCGAACCCGACGACCCGGTAGCCTTACCTTTCTCGTCCGGAACCACA
GGGCTACCAAAGGGAGTTATCTTAACCCACAAGAGTTTGGTCACC---------------
AGCGTGGCTCAACAAGTAGACGGGGAAAATCCGAACCTG---TATTTGACTCCAGAAGAC
GTCGTTTTATGCGTGCTACCGCTCTTCCACATTTACTCGTTGAACAGTGTTTTGCTATGC
TCGTTGAGGGCAGGCGCGGCGGTTCTGTTGATGCAGAAATTCGAGATAGGGACGTTGCTT
GATCTGATACAGAGGCACAAGGTGTCGGTGGCAGCGGTGGTGCCGCCGCTGGTCCTAGCG
TTGGCCAAGAACCCGATG---GTGGCGGACTTTGATCTGAGTTCTATCCGGGTG------
GTGCTCTCCGGAGCCGCTCCGCTCGGTAAGGAGCTGGAGGAGGCCCTCCGGGCTAGGGTA
CCCCAGGCCGTGTTGGGACAGGGTTATGGTATGACGGAGGCTGGCCCGGTGCTATCAATG
TGCTTAGGATTTGCGAAACAGCCAATGCCAACCAAGTCCGGCTCTTGTGGCACTGTTGTC
AGGAATGCAGAGCTCAAAGTGGTTGACCCTGAGACTGGTTCTTCTCTTGGGTACAACCAG
CCTGGTGAAATTTGCATCCGGGGACAGCAGATCATGAAAGGATATCTGAACGATCCGGAG
GCCACGGCCATTACGATAGATGTTGAGGGTTGGCTACACACTGGAGACATTGGCTACGTG
GACGACGACGAGGAGGTTTTCATCGTCGACAGGGTTAAGGAAATCATCAAATACAAAGGC
TTCCAGGTGGCACCAGCTGAGCTCGAGTCTCTCCTTGTAAGCCATCCATCCATTTCAGAC
GCGGCTGTAGTCCCGCAAAAAGATGAGGTTGCCGGGGAAGTTCCGGTGGCATTTGTGGTC
CGATCAAATGGGTTCGAGCTAACCGAAGAGGCCGTTAAAGAATTCATTGCCAAACAGGTG
GTGTTCTACAAGAAGCTGCACAAGGTGTACTTTGTTCATGCAATTCCCAAGTCTGCTTCT
GGGAAGATTTTAAGGAAAGACCTGAGAGCCCAGCTAGCTGCCCCCACTCCCATCTCC---
>UN01988 complete CDS
---------------------------------------------ATGGAAGCAACCAAC
ACTGATCAACAACAACAGTTC------------------------------ATTTTTCGT
TCCAAGCTCCCCGATATCTATATCCCAAGC------CACCTCCCCCTTCACACCTATTGC
TTTGAAAACATTTCCCAGTTCAGAGAC------------AACCCTTGCTTGATCAATGGT
---GCCACCGGGGAGACTTACACTTACTTACAAGTCGAACTCACCAGCCGTAAAGTGGCC
TCCGGTCTCTATAAA---TTAGGTATCCAACAAGGCGACGTTATTATGCTTTTACTCCAG
AACTCGACCGAGTTTGTGTTCGCCTTCCTCGGCGCATCGTTCCTCGGTGCTATGAGTACA
ACCGCCAACCCATTTTACACCCCTGCCGAGATAGCGAAACAAGCCGTTGCATCCAAGTCC
AAACTCATAATAACGCAGGCAGTTTACGCTGAAAAAGTGAGACCATTCGCTCAGGAGAGT
GGTGTGAAGTTAATGACCATCGATTCACCT---------------------------CCA
GATGGTTGCTTGCATTTCTCGGAACTGATTAATGCCGACGAG------AACGATGTT---
CCGGCAGTTAAGATCAATCCAGACGACGTCGTGGCGCTGCCTTACTCGTCCGGGACAACC
GGACTCCCTAAAGGTGTCATGTTGACACATAAAGGTCTGGTTACC---------------
AGCGTGGCACAACAAGTTGATGGGGAGAACCCTAATCTC---TATATGCACGAGAAGGAC
GTGATTCTTTGCGTGTTGCCTTTCTTTCATATCTATTCCCTGAATTCCGTGCTGCTCTGT
GCGTTACGAGTCGGGGCTGCTATTCTGATAATGCAGAAATTCGATATTGTTGCATTAATG
GAGCTTGTTCAAAAATACAAGGTGACCATCGCTCCCTTCGTGCCACCGATCGTTCTGGCC
ATCGCGAAGAGCCCTGAA---GTTGAGAAGTATGACCTGTCGTCCATAAGGACG------
GTGATGTCTGGCGCGGCACCTATGGGAAAGGAGCTTGAGGATGCATTGAGGGCTAAGCTG
CCTAATGCCAAGCTTGGACAGGGCTATGGGATGACAGAGGCAGGGCCAGTGCTGGCAATG
TGCCTGGCGTTTGCAAAAGAGCCATTCAATATCAAATCCGGCGCCTGCGGGACGGTCGTT
CGGAACGCCGAGATGAAGATCGTCGATCCCGATTCCGGCGCTTCGCTCCCACGGAATGAA
GCCGGAGAGATTTGCATCAGGGGTAGCCAAATCATGAAAGGTTATCTGAATGATCCTGAG
GCTACGGAGAGGACAATAGACATAGATGGATGGCTGCATACAGGGGACATCGGCTATATT
GACGATGATGATGAGCTCTTCATCGTCGATCGGTTGAAAGAGTTAATCAAATACAAAGGA
TTCCAGGTAGCCCCAGCTGAGCTTGAGGCAATGTTAATTGCCCATCCCGATATTTCCGAT
GCTGCTGTTGTCCCAATGAAAGATGAGGCTGCGGGGGAGATTCCTGTAGCGTTCGTGGTT
CGATCCAATGGCTCGAAGATCAGCGAAGAAGAAATAAAACAATATGTCGCAAAACAGGTT
ATTTTCTACAAGAGGCTCGGCAAGGTCTTCTTCATCGACTCAATCCCCAAAGCTCCTTCT
GGCAAGATCTTGAGAAAGGACCTGAGAGCAAGGCTTGCCATCGGTGTTCCCGTC------
>UN01725 complete CDS
---------------------------------------------------ATGGAGAAA
TCGGGATATGGAAGAGATGGT------------------------------ATATACAGG
TCGCTAAGGCCAACTTTAGTCCTCCCAAAGGACCCCAACTTGTCTTTGGTCTCTTTTCTC
TTTAAGAACTCCAACTCCTACCCTCAC------------AAACCAGCCCTCATTGATTCA
---GATTTATCGCTAACCCTCTCCTTTTCTGGGCTCAGATCCATTGTTGCTAAGGTCTCC
CATGGATTACTCCAT---CTGGGTATCGCCAAAAACGATGTCGTTATGATCTTCTCTTCC
AATTCTTGCCAGTTTCCTATCTGCTTCCTGGCCGTCGCCTCCATTGGTGCCATTGCCACC
ACAGCTAACCCTCTTTACACAACCAAAGAAATCTCAAAGCAGGTGAAAGATTCCAATCCC
AAGTTGCTTATTACTGTTCCTGATTTGTGGGAAAAGGTTAAAGATTTC------------
AACTTGCCTACTGTGTTTCTGGGGAAGGGAGGTTGTGTTCCTAGGGAGTTA------AGG
TCAAGAGTTAAGAGTTTTAATGACTTGGTTGTGTTAGGAGGGTCTAATTCTGAGTTC---
GCAATTAGTGATGTCAAGCAAACAGATGTGGCTGCTCTTTTGTATTCCTCGGGGACCACA
GGGGTTAGTAAAGGTGTGATCTTGACTCATGGGAACTTCATTGCGGCGTCTCTGATGATC
ACTATGGATCAGGAGATGGCTGGTGAGGCTCACAATGTG---------------------
---TTTCTTTGCTTTCTGCCCATGTTTCATGTTTTCGGGCTAGCTGTGATCACTTATGCC
CAGCTGGCCAAGGGCAATGCGGTCGTGTCCATGGGGAAGTTCGAATTCGGTGCAGTTTTG
ACTGCTGTGGAGAGGTATAGGGTGACTCATTTGTGGGTTGTCCCTCCTGTGATGCTTGCT
TTGGCTAAGCAGAGTGCG---ACCGGGAAGTTTGACCTCTCATCGTTGAAGCAA------
ATAGGGTCTGGTGCTGCTCCTTTGGGGAAGGAGTTGATGGATGAGTGTGCTAAGAATTTT
CCTCAGGCTACAGTTTTGCAGGGCTATGGTATGACTGAAACTTGTGGCATCATTTCAGTG
GAG---------AATCCAAACGCAGGTGTTCAACATACAGGTTCAGCTGGATCACTTGTT
GCAGGAGTTGAAGCCCAAGTGGTTAGTGCAGATACTCTAAAGCCTCTTCCTCCTAATCAG
AAAGGAGAAATATGGGTCCGAGGACCTAACATGATGAAAGGTTATTTTAACAACCCCCAA
GCCACAAAGCAGACCATAGACAGAAAGGGCTGGGTACATACGGGAGATCTTGGCTACTTT
GATGATAATGGACGTCTGTTTGTTGTTGACCGTATTAAAGAACTTATCAAGTACAAAGGC
TTTCAGGTTGCACCAGCTGAACTTGAAGGGCTACTTGTTTCTCACCCAGAAATAATGGAT
GCTGTTGTAATCCCATTCCCTGATGCTGAAGCTGGTGAAGTCCCAGTTGCATATGTTGTG
CGCTCACCCAACAGTTCACTGACTGAAGAGGATGTGAAGAAGTTTATTGCGGATCTGGTT
GCACCATTCAAAAGGTTACGACGGGTTACATTTATACATAGCGTCCCTAAATCTGCCTCA
GGAAAAATTCTTAGAAAAGAGCTGATTGACAAGGCACGATCCAAGATG------------
