# Supplementary material for: Identification of candidate genes related to calanolide biosynthesis by transcriptome sequencing of Calophyllum brasiliense (Calophyllaceae)
Source: BMC Plant Biol. 2016 Aug 15;16:177. doi: 10.1186/s12870-016-0862-9 (PMC4986372; doi:10.1186/s12870-016-0862-9)
Supplement: Additional file 9: — Coding sequences alignment between unigene UN02124 of C. brasiliense and Ruta graveolens CYP98A22 protein. (TXT 3 kb) [file 12870_2016_862_MOESM9_ESM.txt]

>gi|333890815|gb|JF799117.1| Ruta graveolens CYP98A22 mRNA, complete cds
ATGGGTCTCCCACTCATCCCACTATCGCTCATCTTCACCGTCCTTGCATACAACCTCTAC
CAACGGCTGAGATTCAAGCTCCCGCCAGGCCCTCGTCCTCTGCCTATCGTCGGAAACCTC
TACCACGTCAAGCCGGTGAGGTTCCGGTGCTACGACGAATGGGCTCACCACTACGGGCCG
ATCATTTCGGTGTGGTTCGGTTCCATTTTGAACGTTGTCGTGTCCAACACGGAGTTGGCG
AAGGAGGTGCTGAAGGAGCATGACCAGCAATTGGCTGACAGGCACCGGAGCCGATCAGCT
GCCAAGTTCAGCAGAGACGGGAAGGACCTCATTTGGGCCGATTACGGGCCTCATTACGTC
AAGGTTCGTAAAGTGTGTACGCTCGAGCTTTTTACGCCGAAGAGACTCGAGGCGATGAGG
CCGATCAGAGAAGACGAAGTGACTGCCATGGTTGAATCCATTTTCAAAGACTCAACTGAT
CCTCAAAATTATGGGAAGAGCTTGACAGTGAAAAAGTATTTGGGAGCAGTGGCATTCAAC
AACATAACGAGGCTAGCATTTGGGAAGAGATTTGTGAATTCAGAAGGTGTGATGGACGAA
CAAGGCCAAGAATTCAAGGCAATTGTGGCCAATGGGTTGAAGCTAGGAGCATCGCTGGCC
ATGGCTGANCACATCCCATGGCTTCGCTGGATGTTCCCGTTGGAGGAAGAAGCCTTCGCC
AAGCACGGGGAGCACCGGGACCGCCTCACTCGAGCTATCATGGAAGAGCACACACTCGCT
CGGCAGAAGAGCGGCGGTGCCAAGCAACATTTTGTGGATGCTTTGCTTACGCTCCAAGAA
AAGTATGACCTAAGTGAAGACACCATCATTGGCCTCTTATGGGACATGATCACAGCAGGA
ATGGACACAACTGCGATCACAGCAGAGTGGGCAATGGCAGAGCTCATCAAGAACCCTAGA
GTGCAACACAAAGCACAGGAGGAACTAGATCGTGTGGTGGGTCTTGAACGTGTGTTGACA
GAACCAGGTTTCTCAAACCTTCCATACTTGCAAGCTGTGGCCAAGGAGGCTCTGAGGTTG
CACCCACCAACTCCCCTGATGCTCCCTCACCGCGCCAACGCCAACGTCAAGATAGGTGGC
TACGACATTCCAAAAGGATCAAACGTTCACGTTAACGTGTGGGCAGTAGCTAGGGATCCG
GCTGTCTGGAAGAACCCCTTGGAGTTCCGGCCTGAGAGGTATTTCGAGGAGGATGTGGAC
ATGAAAGGACATGATTTTAGGTTACTGCCGTTCGGGGCTGGTAGAAGAGTCTGCCCAGGT
GCACAGCTTGGAATCAATTTGGTAACGTCAATGCTGGGGCATCTACTGCACCATTTTACT
TGGGTGCCACCACCAGGAGTGGTGCCCGAGGAAATTGACATGGCTGAAAATCCTGGATTG
GTAACCTATATGAAGACACCATTACAGGCTGTGGCAACTCCTAGGCTTCCTTCACAATTG
TACAAACGTGTTGCTGCTGATTTGTAA
>UN02124 complete CDS
ATGGCGTTACCTCTGATATCACTAGCGATCGTCCTC---CTCCTGGCATACAAATTATAC
CCGCATCTGCGATTCAGGCTCCCACCGGGCCCGCGACCCTGGCCCGTTGTCGGCAACCTC
TACGACGTCAAGCCTGTGCGGTTTCGGTGCTTCGCGGAATGGGCCCAAGCTTACGGCCCA
ATCTTTTCGGTGTGGTTCGGTTCGACGTTGAATGTGATCGTGTCGAATTCGGAGTTGGCG
AGGGAGGTTCTCAAGGAAAATGATCAGCAGCTAGCAGATCGGCACAGGAGTAGGTCGGCT
GCCAAGTTTAGTAGAGATGGTAAGGACCTTATATGGGCGGACTATGGGCCTCATTACGTC
AAGGTTAGAAAGGTTTGCACTCTCGAGCTTTTCACCCCGAAGCGGCTTGAAGGGCTGAGA
CCTATCAGAGAAGATGAGGTCACCGCCATGGTTGAATCTGTCCATAAAGATTGCACCGAT
CCTGAAAACTACGGGAAGAATTTACAGCTGAGGAAGCACTTGGGAGCCGTGGCCTTCAAC
AACATAACCAGGATAGCATTCGGCAAGCGATTCGTCAACTCCGAGGGCATAATGGACGAG
CAAGGTTTGGAGTTCAAGGCCATCGTAGCCAATGGGCTTAAACTCGGTGCATCACTTGCC
ATGGCAGAGCACATTCCTTGGCTCCGGTGGATGTTCCCCCTCGAGGAAGAGGCGTTCGCA
AAGCATGGGGCTCGCCGGGACCGTCTCACCAGAGCTATTGTGGAAGAGCATACACGTGCT
CGCCAGCAGAGTGGAGGTGCCAAGCAGCATTTTGTGGATGCCTTGCTCACCTTGCAAGAT
AAGTATGATCTTAGCGAGGATACCATTATAGGACTTCTTTGGGACATGATCACAGCAGGC
ATGGACACCACTGCAATAACAGTTGAGTGGGGAATGGCCGAGCTAATCAAGAACCCCAGG
GTGCAAGAGAAGGCTCAGGAAGAGCTAGACCGCGTGGTCGGCTTGGAGCGTGTCTTGACT
GAGTCTGATTTCTCACGCCTCCCTTACTTGCAATCTGTAGCCAAAGAGGCGCTAAGGCTG
CACCCTCCAACACCACTGATGCTCCCTCACCGCGCCAATGCCAATGTCAAGATCGGTGGC
TATGACATTCCCAAGGGGTCAAACGTTCACGTCAACGTGTGGGCTATTGCTCGTGATCCG
GCAGTCTGGAAGGACCCGTTGGAGTTCCGCCCCGAGAGGTTCCTCGAAGAGGACGTGGAT
ATGAAGGGCCATGATTTTAGATTGCTCCCATTTGGTGCTGGAAGAAGGGTGTGCCCTGGT
GCACAACTTGGTATCAATTTGGTCACGTCTATGTTAGGCCACTTGTTGCACCATTTCCGT
TGGACTCCACCTGATGGTATCAAGCCCGAGGAAATCGACATGTCAGAAAATCCCGGACTT
GTCACTTACATGAGGACGCCGCTGCAAGCAGTGGCCACTCCTCGGCTGCCTTCGCACTTG
TACAAACGTGTTGCCGCGGATTTGTAA
