# Supplementary material for: Identification of candidate genes related to calanolide biosynthesis by transcriptome sequencing of Calophyllum brasiliense (Calophyllaceae)
Source: BMC Plant Biol. 2016 Aug 15;16:177. doi: 10.1186/s12870-016-0862-9 (PMC4986372; doi:10.1186/s12870-016-0862-9)
Supplement: Additional file 10: — Coding sequences alignment between PT-like unigenes from C. brasiliense and Petroselinum crispum PT protein. (TXT 9 kb) [file 12870_2016_862_MOESM10_ESM.txt]

>Parsley_PT gi|572103718|dbj|AB825956.1| Petroselinum crispum PT CDS for umbelliferone 6-dimethylallyltransferase
ATGTCTCAAACACTTATGCATTCACGATTCTCCTCCGGTTTCTTACATCATCAACCAGAA
AAAGGCTTTCTTACTCTTCAAACGCAAAGAAGACATGCTAAAACATTGAAGGGAGAAAAA
---------------------------GAATTTCCTTCCAGGGTGGTTTCTTGCCACAAA
AATGTAGATTCATCCAAGAATTTCAGCAGCAGTTGTGAAAAGTCAAAAACACAAGAAAAG
ATACTTGCA------------CAAACACTTGGTGCTACATCAGACGGCGAGGCTATTGTA
CAGCCAAATAATGATTTCGAAGTCACATGGCAGAATACTTTACGGAGAAAATGGGATGCA
TTTTCCATTTTTAGTCGTCCATACTCTGCCATCTGCACTATTATTGGAATAAGTTCAGTT
TCTCTACTGCCCTTGACTTCCGTTGCTGATTTCTCACCTGCATAT------------TTT
GTGGGATTACTACAGGCATTGATCCCATTTCTTTGTGCAAACATCTATACATCCGCAATA
AATCAACTGGTTGATGTGGACATAGACAAAATAAACAAGCCTTATCTTCCACTGGTTTCT
GGAGAATTTTCCATGGGTGAAGGGAGAGCAATTGTCTCTGCATTGACATTTACGTGCTTC
GCCATGGCTATCATGTCTCATTCTGTACCATTGTTTGTTGGGGTTCTT---GTTTATTTT
TTGATTGGAACCGCATATTCTGTTGAGCATCCTTTACTTAGATGGAAAACAAAACCGGCA
ATGGCTGCATTTTCTATGGCCGGACTAATGGGACTCACGATTCAGCCTACTGTCTTCTAC
CACATACAGAAT---GTTCTCGGTAAACCAATGGTTTTCTCAAGGTCAGTGGCCTTTGCT
ACCATGTTCTTCAGCATCTTTGCAGCTTGTCTTGGAGCGATCAAGGACATACCTGATGTT
GAAGGAGACAGAGAGTTCGGCAACCTAACGTTCAGTGTCAGATATGGCCAAGAGAAAGTC
TTTTCTTTCTGTCTAAATGTCCTGCTGTTGGCCTATGGGTCTGCAGTGGTGGTAGGAGCT
TCATCCTCGTCTCTATTATGCAAGACTGTATCTGTGATAGGTCACACTGTACTTGCCTCC
CTCCTTGTGCTTCGAGCAAAATCTACTAATCCCAAG------GATCCTGAATCAACCCAG
TCCTTTTACATGTTTTTATTCAAGCTACTGTATGCAGAGTATGTGCTAATTCATTTCATG
CGCTGA
>UN06380 partial CDS
------------------------------------------------------------
------GCCAAATCCTCCCAG---------------------------------------
---------------------------ATATTGCCTTCAATTGAATTTCACCGGCACAAG
AGT------------------------------TGTCCAAAATTATTTACGCCAAGTGAA
AATAATAGG------------------GGTAATGCCATCCGGGTTCTGGATTCTGCCCAA
GCTGAAGCATATGGACCTGATTCGGGA---ATTGAGAAAGTTAAAAACTTTCTCGATGTA
TTTTGGATATTCGTGAGACCCCATGTGATACTTGGAACACTTACAGGTTTCATAGTAATA
CTGGCAAGAACATGGATCGAGCACTCTCATCCACTGAAGTGGTCT---------CAACTA
TTGAAGGCATCTGCTGGCCTCCTTGTTCTATTATGTGCCGACGGATATGCAAATTGCATC
AATCAAATCTTTGATGTTGAAATAGACAGGATTAACAAACCTTATTTGCCCATACCCTCA
GGGGCTTTGTCACTTGAATCTGCATGGTTATTGGTGACAAGTTTTGTGGCTATCGGTGTT
TCGATTGCGGGAGCACTAAATTCTGCTCCATTCGCTTGTTTTGCTCAC---GCTTTGTTC
TTCCTAGGGTCCGTCTATTCTGTT------CCACCAATTAGCATGAAGCGATCTACCGTG
GGAGCAATTCTGGTTATTGCCTTGGCGCAAGGAATCTTGCCC---TTGGCTTCGTTTGCT
GCCGCAAGAGCC---AGCTTAGGACTTCCATTTGTGATGAGTTTTCCGGTGGCATTCATC
ACCATCTTCAAGATATCGTATGCTTCAGCAATCGCCATATGTAAAGATCTTTCTGATACA
GCAGGAGATCGAAAATTTAAAGTACCAACCCTGGCAACAATCATTGGCGTCAGGAGTGTT
GCGTTTATTGGCTCTGGTCTCATATTACTGAATTATATTGGTGCCATCTTGGCATCTATT
TGCATGCCTCAGATTTTCAGGCGCAACGTTTTGATACCTGCGCATACTATTTTGGCCCTA
ATCCTCATTTACCAGTTGTGGAAGTTGGATAAAGTCAACTACAAGAAGGAAGAAAGCGAA
GTTTTCTATCATTTCATATGGAAGCTCCTATACACTGAATTTGCCCTATTTCCTTTTATT
TAG---
>UN01964 complete CDS
---ATGGAGTCTCTGCGTTTGGTGTCCTTCTCCAAA------CCTTACTGCCTTCCTCCT
TCTGGTTCAATAGGACCTGGTGAAGTTTCCAGGTTCAGAAAGTGGAACATCCCTAACAAG
---------------------------AGTTCTGCATTGAGGTTGCAGCAGCCATATCTC
AAGAAT------------GATATTCATAGTACAACAGATAGATCCAAAAGTCATCTTAAC
GGTGCAAGA------------TTCTTGGTGCGTGTTGTTGCTGGACAACATCTTGAATCC
GGACCCAGAGAATACAATTCTAAGAATCCTTTCAAATCTGTTCAAGATGCATTGTCTGCA
TTCTACAGATTTACACGGCCACACACTATCATAGGAACAACTTTGAGCATTATATCAGTT
TCTCTCCTGGCTGTTCAGAAGCGCTCTGATCTTTCTCTACTATTC------------TTA
ACTAGGGTATTGGAGGCTGTCACTGCTTCCCTCATGATGAATGTTTACATTGTTGGTCTA
AATCAGATAACCGATGTTGAAATAGACAAGGTTAACAAGCCATATCTTCCTTTGGCATCA
GGGGAGTATTCCGTAGGCACTGGTGTTTTGATTGTTGCATCTTTTGCTCTTATGAGCTTT
TGGCTATCTTGGGTTGTTGGTTCATGGCCACTTTTTTGGGCTGTATTT---GTCAGCTTT
TTTCTTGGAACGGCATATTCAGTCAATTTGCCCCTATTGCGATGGAAAAGGTTTCCAGTT
GCTGCCGCACTTTGCATAGTAGCAGTTCGAGCAATAATTGTTCAACTTGCTTTCTACCTA
CATATACAGGTCCACGTGTTCAAAAGGCCTGTAGTCTTTTCAAGGCCCCTAATATTTGCA
ACTGCATTCATGGGTTTCTTCTCAACTGTTATAGCACTATTCAAGGATATCCCTGATATT
GAAGGCGATCGGATATTTGGCATCCATTCCTTTTCAGTACGTTTGGGCCAAGAGAAGGTA
TTTTGGATCTGTGTTTCACTTCTGGAAATCGCTTATGCTGTTGCCATATTAGTTGGAGTG
GGATCTCCCTATAGCTGGAGTAAATATATCACGATTGTTGGTCATGGTATCTTGGCTGTG
ATGTTGTGGAACCGGGCTAAATCTGTTGATTTGAAA------AGCAAAGCTGCAATTACT
GCTTGTTACATGTATATTTGGAAGCTATTTTATGCCGAGTACTTCCTTATTCCACTTGTC
AGATAA
>UN03398 complete CDS
---ATGGAGCTCTCTCTTCTGCAGTCATCTTCAGCTGCGAGAGCCTTTTTCCAAAACTCT
TCTTCTCCCCAGACCAAGATGACAACAACAACAGCAGCAGTCAGGCTCCCAGGAAAACTC
ACTTGCATGTTATCCAAATGCTCTCGGATCTTGCCTTCATCTGAACTTTATGGTCAAAGG
AGC---AGCGGCGCAAAGCTCTTCTGCTATCCACAGAATAAGAGTTTCTCGAAAGTTGCA
ACAGATCATCATCAACCGTATGGGCGTAAGACCACCGTCCCATTCATCCGGGCCGCCACA
AAATTCGAGGAGGATAAATCTGATTCACCGGTTAACAAAACTTTACACTTCGGCAATGTA
TTGGCCCAATTCGTGAGACCTTATGCCGCAGTTGGAACTGTTATAGCATTCAGTGGACTA
GCGGCAAGAACATGGATGGAGAACCCGCAACTACTGAAGCTCTCG---TGGTCCCTAATA
TTAAAGACATTAGCTGCTGTTGTTGCTGTGGTCAGCATAGATGGCTTTATTTGCGGAATT
AATCAAATTTTTGATCTTGACATAGACAAGGTTAACAAGCCTTATTTACCCATAGCGTCT
GGGGAATTGTCACTTGGATCGGCACGGTTGCTGGTGATGGGTTTCGTAGCTACGGGTCTC
TCAATTGCTGCAGCACTAAAATCTGTTCCCTTCGTTGGCTTCATTGCC---TGGGAATAC
CTCATAGGATATATCTATTCTGCC------CCTCCCTTTAGGACCAAGAAATCTACAATC
GGAGCAATTCTCACTTGTGCCTCGATGCGGGGGTTTGTTTTCACTATGGTTTTGTACTCA
GCGGCAAGAGCT---ACTCTTGGTCTTCCATTTCAACTGAGTATGCCAGCGGTATTTATC
ACAATCTTCTCTACACTGTTTTCTCTAGCCATTGGTATAATGAAAGATATACCCGACTAC
GAAGGAGACAAGAAATATAACGTACCAACTCTAGCAACAATTTTTGGATTGAGAAGAATT
GCATATCTGGGTTTTGGGATCTTGCTGCTGACTTATGGTGGTGCCATTTCTGCAGCTCTT
TACATGCCTCAGGCTTTTAAACCAAGCGTCATGATACCTGCACATATTCTCCTAGTACTG
ACCTTGGTTTTCCAGGCTTGGAAGTTGGAAAAGGCAAATTACAGAAAGGAAGAAGCCCAA
TCATTTTACCTATTTATGTGGAAGCTTCTTGATGCCGAGCACCTCGTCCTTCCTTTCATA
TAA---
>UN05529 complete CDS
---ATGGAACTCTCCCTCTCG---CCTTCATCTGCTCTTAGATTTTCAGATCTAAGAGCT
TACCGAAGCATCACTTCTCATTACCAAACAAAAATAACGATTAAGCAAGCAGGAAAATTC
---------------------------GATTACCCATCTTCTTCCAAATGCTCTCAAACG
TCCTTTCCTCCTTCAATTTTATTTTCC------GCTCGCAAGAGTTGCTCAAAGCTTGCC
TATAGTTAT---------------AGGAGTAAGGCCATCCCATCAGTCCGGGCCGCCAAT
GCCCAGCTTGTAGAAGATAAATCTGATTTAGCAGCACCCAATAAATTTTCATACAATATC
TTACTGAAATTCATGAGACCTTATGCCCTCTACTCAGCACTGGTACAATTTATTTCTGTG
ACGGCAAGAACATGGATAGAAAACTCGCACCTCCTACAGTGGTCAAATTGGTCCATGCCA
ACCAAGACATTGGCTTGTCTTGTAGCTGTATTATGTGCAAATTGCTATATAAGTGGCATC
AATCAAATTTTCGATGTTGAAATAGACAAGGTTAACAAACCTGATTTGCCTATAGCGGCA
GGGGAATTGCCACTTCAATCTGCATGGTTGCTGGTGCTAAGCTATGTAGCAATAGGTTTG
CTGGCTGCAAGAATACCAAATTCCCTACCGTTTCTTGGTTTTGTTAGC---TGCCAGTTC
TTATTGGGAACAATATATTCAGTT------CCTCCGTTTAGCACGAAGAGATCTACCATT
GGAGCAATTGTCACATGTGGCATGATACAAGGGTTTGTGAACGTATTTTGTTTGATTGCT
GGAGCAAGAGCC---ACCCTAGGACTCCCATTTCAATTGAGCTGGCCCGCAATATTCATA
TCAATCTTCGCCACTTTATTTTCCACGACCAGTGGTTTTATGAAAGATATTTCAGATGTA
GAAGGAGACCAAAAAAACAATGTCCCAACTCTGGCAACTATTATTGGAGTGAGAAAAACT
GCGATGATAGGTTTTGCAATCCATTTGCTGAATGCTGTCGGTGGCATCTTGGCAGCTATT
TTACTTCCCCAGGCATTTAGACGTAGTGTGATGATACCTACACACACTATTTTCGCATTT
TTCGTGATTTTCCAGGCTTGGAAGATGGAGAAGGCAAATTACGAAAGGGAAAAAAGCCTA
AAAATCATCGTGTCCCTGTGGCTACTCTTTCTCGTTGAGTATTTGATGTTTCCCATTATG
TAG---
>UN02950 complete CDS
---ATGGAGCTCTCAATTTTTCCATCTTCTCGTGCAATTTCTGCTTCG---------AGA
CCACACTTCGTCAATTTTAGTCCTGGAACAAAGACATCCATTAAGCCTTCT---------
------------------------------ACTGTAATAACATCTAGTTTTGCCTCTAAA
CGCCCGAAGATTTCGACTTCAGCTGGGCTTCGCATTGGCGGCAGTTGCTCGAAGCAAACT
TCAAACAGA------------------TATTATGGGCGTAGCTCCATCTCGGCCTGCAGT
GAAGCTGGAATTTCTGGATCTGATCCAGTACTCAACAAGGTTGCAGCTTTCAAAGATGCA
TGCTGGAGATTTCTACGGCCACATACTATTCGTGGGACAGCTCTGGGGTCCACTGCTTTG
GTGGCACGGGCATTGATAGAGAACTCCAGTCTAATAAGGTGGTCT---------CTGCTA
TTAAAGGCACTGTCGGGCTTGTTGGCTCTCATTTGCGGAAATGGGTATATAGTTGGCATC
AATCAAATCTATGATATTGGAATCGACAAGGTGAACAAACCTTATCTACCAATTGCTGCA
GGGGATCTTTCCATCCAATCTGCATGGTTTTTGGTGATATGTTTTGCAGTGACTGGTATT
CTTATTGTCAGT---CTAAACTTCGGTCCATTCATTACCTCTCTGTACTGCTTTGGTCTT
TTCCTGGGCACTATCTATTCTGTT------CCTCCCTTTAGAATGAAGAGATTTGCTGTT
GTAGCATTTCTTATAATTGCCACGGTAAGGGGCTTTCTCCTCAATTTTGGTGTGTATCAT
GCTACAAGGGCT---GCTCTAGGACTTCCATTCGAGTGGAGTTCACCTGTGGCATTTATT
ACAACCTTTGTGACATTGTTTGCCCTGGTCATTGCCATAACAAAAGATCTTCCTGATGTG
GAAGGGGATCGCAAATTCCAAATATCAACTTTGGCGACCACTCTTGGAGTAAGAAACATT
GCATTTCTTGGTACTGGGCTTTTGCTTCTGAATTATATTGGTGCCATCTTGGCAGCTACT
TACATGCCTCAAGCTTTCAGGCGTGCTTTGATGATACCTGCACACACTATCCTGGCCTTG
TGCTTAATTTTCCAGGCATGGGTGCTGGAACAAGCAAATTACACCAAGGATGCAATCTCG
GCATTTTATCGATTTATATGGAACCTCTTTTACGCCGAGTATGTGATATTTCCTTTTATC
TGA---
>UN05210 complete CDS
---ATGGAACTGTGCCTCTCA---TCGTCATCTTCTTTTAGAGGTTCGCCTGTATGGCAA
TGGCACCACAAAAACACCGGCCAACCGAAGGTTATAACCATTAAGCCTGCAAGAAAA---
------------------------------TGGCCTTCCACATCTCCTTATGCAATCAAA
TCTGATGACCAGGGTATCACTTTCGCTAAAGTTGCTCAAGCCTTTCACAGGAAGAGTTCT
TGTAGTCGT---------------CGTGCCGATGCCATCTGGGCCGACAGTGAAGCTGGA
GCACTCACATCTGATTCAGCAGCAAAGAAAATTTCAAGT---------TACCTGGAGATA
GTTTTGAAATTCCTGGGACCTCCTCGCTTTATTGGACTATCTGTTGCTTATCCGGCTCTA
CTGGCAAGAATATGGATGGAGAACTCAATTTCGCTAAATTGGTCT---------TTGCTA
GGGAACGCAGCCGCTGGCTTTGTCGCCCATTTATGCATTTTGGGTTTTATATCTGGCATT
AATCAAATCTACGATGTAGAAATAGACATGGTTAACAAACCCGATAGACCTATACCTGCT
GGGGAATTGCCGATCCAAACTGCTTGGCTTTTGGTTACCAGTTTTGGATGGATTGGCTTC
TTGATTTATGGGTTAATAAATCCCAGTCCTTTGCTTGTTGCTGCTTATGGCTTTGGATTC
GTGGTGGGGACAGTGTATTCCACT------CCTCCACTCCGCCTCAAAAGCAATCCCCTC
GGAGCTATTGTTTTAATGGCCCTGCACCGGGGTATTTTCAAC---TTTAGTGTGCTTTAC
CAGGCAAGAGCC---AGTCTTGGACTTCCATTTGAAGGGAGCATACCTGTGGCGTTTATG
ATAATCTTCACATCATTGTTTGCCCTAGTCACGGGCTTCATAAAAGATCTTTCAGACATA
GAAGGAGATCGGAAACACAATATAAACACTCTAGCAGTGATTTTTGGAGCCAGGAAGATT
GCATTTCTTGGTACTGGAATTCTGCTGCTGAATTACGTTGCCGCAATTTTGGCAGCTATT
TACATGCCTCAGGCATTCAGGCGTAGTGTTATGATACCTGCTCACACCATCCTGGCATTG
TGCTTGATTTTCCAGGCCTGGAGGCTGGAAAAGGCAGATTACAACAAGGAGGAATGCCTG
GGATTCTCTAACTTCCTTTGGCCGCTTTTCGATGCGGAGTACATCATATTTCCTTTTATT
TAA---
