# Supplementary material for: Identification of candidate genes related to calanolide biosynthesis by transcriptome sequencing of Calophyllum brasiliense (Calophyllaceae)
Source: BMC Plant Biol. 2016 Aug 15;16:177. doi: 10.1186/s12870-016-0862-9 (PMC4986372; doi:10.1186/s12870-016-0862-9)
Supplement: Additional file 11: — Coding sequences alignment between CYP-like unigenes from C. brasiliense and CYP proteins from different plant species involved in furanocoumarins biosynthesis. (TXT 74 kb) [file 12870_2016_862_MOESM11_ESM.txt]

>CYP82H1 gi|46370701|gb|AY532373.1| Ammi majus cytochrome P450 (CYP82H1), complete cds
------------------------ATGATTACGTGTGAAATGGGTATTTACCTTCAAATG
CAAGATATCATACTGTTTTCC------------------------------CTTGTATTT
TTTTCTACTCTTATTTTATGGAGAATTTTTAGT---ACCTATGTCATAAGAAAGAAG---
---ACTTGCTCCGGACCA------------------CCAGAACCAGCTGGAAGATGGCCA
TTAATCGGTCACCTCCATCTTCTT---GGA---GGAAGCAAGATACTGCATCATATACTT
GGAGACATGGCTGACGAGTACGGG------CCAATCTTCTCTCTGAACCTGGGAATCAAC
AAAACTGTTGTGATCACTAGTTGGGAAGTTGCGAAAGAATGTTTTACAACACAAGACAGG
GTTTTTGCCACTCGT------CCGAAATCTGTTGTTGGACAAGTAGTAGGATACAACAGT
AGAGTCATGATATTTCAGCAA---TATGGAGCATACTGGCGTGAGATGCGTAAGCTTGCA
ATAATTGAGCTTCTATCCAATCGCAGACTGGATATGCTCAAACATGTCCGGGAATCAGAG
GTGAATCTTTTCATCAAGGAGCTGTATGAGCAATGGTCAGCCAATGGGAATGGAAGCAAA
GTT------------GTGGTGGAAATGATGAAAAGGTTTGGAGATCTGACAACAAATATC
GTGGTCAGGACAGTGGCAGGTAAAAAGTATTCTGGTACTGGTGTA------------CAT
GGAAATGAAGAGTCGAGGCAATTTCAGAAGGCCATGGCAGAATTCATGCATTTAGGGGGG
---TTGTTAATGGTTTCTGATGCACTCCCCTTACTT---------GGTTGGATA---GAT
ACAGTTAAAGGATGCAAAGGCAAAATGAAGAAGACTGCAGAAGAGATTGATCATATACTT
GGAAGCTGTTTAAAG------GAGCATCAGCAGAAAAGAACAAATATCAGCAATAAT---
------------CATTCGGAGGACGACTTCATTTATGTTATGCTG---------------
------------TCTGCCATGGACGGGAACCAGTTTCCTGGAATT---------GACACC
GATACTGCCATCAAGGGCACTTGTTTAAGTCTTATCTTAGGTGGTTATGATACGACATCA
GCCACACTTATGTGGGCGCTCTCACTATTACTAAACAACCGTCATGTGTTGAAGAAAGCA
CAAGATGAAATGGACCAGTACGTGGGAAGGGAT---------CGCCAGGTAAAGGAATCA
GATGTGAAGAATTTAACTTATTTGCAAGCCATTGTCAAGGAAACACTGCGATTATATCCA
GCAGCACCACTATCAGTC---CAGCACAAAGCAATGGCAGATTGCACGGTGGCTGGATTC
AACATTCCAGCAGGCACACGGTTAGTTGTGAACCTCTGGAAGATGCATCGTGACCCAAAA
GTTTGGTCTGATCCTCTAGAGTTTCAACCAGAAAGGTTCCTGCAAAAA------------
------CATATTAATGTG---GACATATGGGGTCAG---------AATTTTGAGCTCTTA
CCATTTGGATCAGGACGGAGGTCATGCCCTGGTATCACATTCGCGATGCAGGTCCTCCAC
TTGACACTTGCGCAATTGCTTCATGGGTTTGAACTGGGAACTGTCTTAGAC---------
TCGTCCATTGATATGACTGAA---AGTTCAGGT------ATTACCGACCCAAGAGCAACG
CCACTGGAGGTTACTCTGACCCCGCGACTGCCTCCTGCAGTCTACCAATAA---------
---------
>CYP71AJ2 gi|140083754|gb|EF191022.1| Apium graveolens cytochrome P450 (CYP71AJ2), partial cds
------------------------------------------------------------
------TATTTCTTCTCATTG------------------------------TTTCTTGTC
ACAGTATTTGTGTACAAATTGTTAACACTTAAA---------AAAACACCCTCCAAG---
---------AATCTGCCA------------------CCTTCTCCACCAAGA---TACCCT
ATAATCGGAAACCTTCATCAAATC---GGT---------CCAGACCCGCAGCATTCACTT
AGAGACTTGGCTCTAAAGTATGGT------CCACTAATGTCACTTAAGTTTGGAACTGTG
CCTGTTCTTGTTGTTTCTTCAGCTGATGCGGCTCGTGAGGTTTTGAAAACTCATGATCTC
ATTTTCGCAGACAGG------CCTTATTCAAGTGTCGCTAATAAAGTCTTCTATAATGGA
AAGGACATGGTGTTTGCTCGT---TATACTGAATATTGGAGACAAGTAAAGAGCATTTGC
GTCACTCAGCTCTTAAGCAACAAAAGAGTTAATTCGTTTCAGAATGTCAGAGAAGAGGAG
GTTGATCTTTTAGTCCAAAATATTGAAAATTCTTGTTCCAAA------------------
---------------GTAATAAATTTAACCGAACTGTTGATAGAAGTAACTGGCAATGTA
GTCTGCAAGGTTTCAGTAGGGAGT------------------------------------
---GGTGATAAAGTGGATTCATACAAGATATTAATTCTGGAAATAATGGAGATGTTAGGC
TATTCCCGCAGTATAGAGGATTTTTTTCCAATGTTC---------GGTTGGGTT---GAT
TGGCTTACTGGATTGAGGGGAAAGGTGGCTAAAGCAGCCAAAGGGGTTGATGATTTTCTG
GAAGGTGTTCTTAAA------GAACATCTAACTGCTCGTGCATCGAATAATGCT------
------------AGTGCAGACAATGACTTTGTTTCCATTTTGCTT---------------
------------GAGATTCAGGAGGCAGATGCTGGCTCTACT------------ATGGAT
AATGAATGTATCAAATCTCTCATCTGGGATATGTTGGGTGCTGGAACTGAAACAATATCG
ACAGCTTTGGAGTGGACACTAGCAGCGCTTATAAAAAACCCCGATGCCATGCTCAAATTG
CAGAATGAGGTCAGAGAAATTGGCAAAGGCAAA---------TCAAAGATATCAGAGGCT
GATTTAGGCAAAATGACTTACCTGCAAGCGGTAATGAAAGAGAGTATGCGATTGTATTTT
ACAGCCCCGCTTCTAGTT---CCTAGAGAATCGAGGCAGGACGTGAAATTTATGGGGTAT
GACATAAGCGCAGGAACACAAGTACTGATAAATGTATGGGCAATTGCAAGAGACCCTTCA
TTGTGGGAAAAACCAGAGGAGTTCCGGCCTGAGAGGTTCTTA------------------
------AATAGTCATATT---GATTACAAAGGCTTT---------AACTATGAGTATCTT
CCCTTTGGAGCAGGTCGGAGGGGTTGTCCTGGGATTCAGTTTGCAATGGCTGTTAATGAG
CTTGTAGTTGCAAATGTCATTCACAAGTTCAACTTCGAATTGCCTGATGGCGAAAGATTG
GAAGATTTGGATATGACTGCT---GTTAGTGGC------ATTACTCTTCGTAAAAAAT
>CYP71AJ3 gi|140083733|gb|EF191020.1| Pastinaca sativa cytochrome P450 (CYP71AJ3), partial cds
------------------------------------------------------------
------TATTTCTTTCCATTG------------------------------TTTCTTGTC
ACAATATTTCTGTACAAGTGGTTAGTTAAGAAA---ACACCCTCAAAA------------
---------AATCTGCCA------------------CCTTCTCCACCAAGA---TTACCC
ATTATTGGGAACCTTCATCAAATT---GGT---------CCAGACCCGCAAATTTCACTC
AGAGACTTGGCTCGGGAGTATGGT------CCAGTAATGCACCTTAAGTTTGGAAGTGTA
CCTGTTCTTGTTGTTTCTTCAGCTGATGGGGCTCGGGAGATTTTCAAAACCCATGATCTG
GTTTTCGCAGACAGG------CCTTATTCGAGTGTAGCCAATAGAATCTTCTATAACGGA
AGGGACATGGTGTTTGCTCGT---TACACTGAATATTGGAGACAAGTAAAGAGTACATGT
GTTACTCAACTCCTAAGTGTCAAAAGGGTTCAATCTTTTCACAATGTGAGAGAAGAAGAA
GTTGCTCTGTTACTCGATAATATTGAAAATTCTAAATCCAAA------------------
---------------GTAATAAATTTAAGCGAAATGTTAATCGAACTAACTGGAAACGTA
GTCTGCAGGGCTGCACTAGGCAGTGGTTAT------------------------------
---------AATGTGGATTCATACAAATCACTACTTCTGCAGATAATGGATATGTTAGGC
TATTCCCGCAGCATAGAGGATTTTTTTCCGTCGCTC---------GGTTGGGTT---GAT
TGGATCACTGGATTGAAGGGAAAGGTGGAGAAAGCAGCCAATGGGGTTGATGCTTTTCTG
GAAGGTGTTCTTAAA------AATCATACAAATCCAAGTACTAGT---------------
------------AGTGCAAACAAAGACTTTGTATCCATTTTGCTT---------------
------------GAGATTCAAGAGGCAGATGCTGGCTCTTCT------------ATGGAT
AAAGAATGTATCAAATCTCTTATCTGGGATATGTTGGGTGCTGGAACTGAAACAATAGCG
ACGGCTTTGGAGTGGACAATAGGAGCGCTGATTAAAAGTCCGGACGCCATGTCCAAATTG
CAGAAAGAGGTCAGGGAAATAGGCAAAGGCAAA---------TCAAGGATAGAAGAGGGT
GATCTAGTCAAAATGGACTACCTGAAAGCAGTAATGAAAGAGAGTATGCGACTGTACTTT
ACAGCCCCACTTCTAGTT---CCCAGAGAAGCGAGGCAGGACGTGAAATTTATGGGGTAT
GACATAAAATCAGGAACACAAGTATTGATAAATGCATGGGCAATTGCAAGAGACCCTTCA
TCATGGGACAATCCAGAGGAGTTCCGGCCTGAGAGGTTCTTG------------------
------AATAGTCCTATT---GATTACAAAGGCTTT---------AACTATGAGTATATT
CCCTTTGGAGCTGGTCGGAGGGGTTGTCCTGGGATCCAGTTTGCAATCTCTGTTAATGAG
CTTGTAGTAGCAAATGTTGTCAACAAGTTTAATTTTGAATTGCCTGATGGGAAAAGATTG
GAGGAAATGGACATGACTGCT---TCCACTGGC------ATTACTTTTCACAAAAAATC
>CYP71AJ4 gi|140083744|gb|EF191021.1| Pastinaca sativa cytochrome P450 (CYP71AJ4), partial cds
------------------------------------------------------------
------TATTTCTTTTCATTG------------------------------TTTCTTGTC
ACAATATTTCTGTACAAGTGGTTAGCTAAGAAA---ACACCCTCAAAA------------
---------AATCTGCCA------------------CCTTCTCCACCAAGA---TTACCC
ATTATTGGAAACCTTCATCAAATT---GGT---------CCAGACCTGCACATTTCACTT
AGAGACCTGGCTCGAAAGTATGGT------CCATTAATGCAACTTCAGCTTGGACGTATA
CCTGTTCTTGTTGTTTCTTCAGCTGAGGCAACTCGGGAGGTTTTGAAAACTCACGATGTG
GTTTTCTCCCAACGA------CCTATTACAAGTGCCATCGATAAACTCTGCTATAAGGGA
AGGGACGTGGCGTTTTCTCGT---TATAGTGAATATTGGAGACAAGTAAGGAGTACATGT
GTTACTCAGCTCCTAAGTAACAGTAGGGTTCATTCGTTTCACAATATCAGAGAAGAAGAA
GTTGCTCTTTTAATCCAAAATATTGAAAATTCTGCTTCGGAA------------------
---------------GTTATAAATTTAGGCGAGCAATTAATCCAACTAACCAGAAATGTA
GTCTGCAGGGTTTCAGTAGGAAGCGAATAT---------------------------CTA
AGTGGTCATAAAGGGAAATTATACCAGAAATTACTTGCCGAAGTAACTGAGATGTTAGCT
TATACCTACAGCATAGGGGATTTTATTCCATTGCTC---------GGTTGGGTT---GAT
TGGCTCAGTGGATCCAAGGCAAAGGTGGAGAAAACGGCCAAAGAAGTTGATGCTTTTCTG
GAAGGTGCTCTTAGA------GATCATATTAAAACTATGGCATCGAATAAGGGT------
------------TCTGCAAACGACGACTTCTTATCCATTTTGCTT---------------
------------GAGATTCGAGAGGCAGATGCTGGCTCTACT------------CTTGAT
GAAGAATGCATCAAAGCTATTGTCTGGGATATGATCCTTGGTGGAACTGAAACAACATCT
ACAACTTTGGAGTGGATAGTAGCAGCGATCATAAAAAATCCGGACGTCATGTTCAAATTG
CAGAAAGAGGTGAGAGAGATAGGAAAAGGCAAA---------TCAAAGATAGAAGAGGTT
GATCTAGTCAAAATGAACTACCTGAAAGCAGTAATGAAAGAGAGTATGCGATTGTACATT
ACAGCA---TTTCTACTT---CCCAGAGAAGCAAAGCAGGATGTGAAATTAATGGGGTAT
GACATAAGCTCAGGGACACAAGTACTGATAAATACATGGGAAACTGCAAGAGACCCTTCA
TTGTGGGACAACCCTGAGGAGTTCCGGCCTGAGAGGTTCTTG------------------
------AATAGTCCTATT---GATTACAAAGGCCTT---------CACTATGAGTATCTT
CCGTTTGGAGGTGGTCGGAGGGGTTGCCCTGGTATCCAGTTTGCTATGGCTGTTAATGAG
CTTGCAGTAGCAAATGTTGTATACAAGTTTGATTTCAAAATGCCTGATGGAGAAAGATTC
GAGGATTTGGACATGTCTGGA---GTCCCTGGC------ATTAGTCTTTATCGAAAATA
>CYP71AJ1 gi|46947672|gb|AY532370.2| Ammi majus psoralen synthase (CYP71AJ1) mRNA, complete cds
---------------------------------ATGAAGATGCTGGAACAGAATCCCCAG
TACCTGTATTTCTTTTCATTG------------------------------TTTCTTGTC
ACAATATTTCTGTACAAATGGTTAACACTGAAG---------AAAACACCCTTGAAA---
---------AATCTGCCA------------------CCTTCTCCACCACAA---TATCCC
ATAATTGGAAACCTTCATCAAATT---GGT---------CCAGACCCGCAAGCATCACTC
AGAGACTTGGCTCAAAAGTATGGT------CCTCTAATGTTTCTTAAGTTTGGGACTGTA
CCTGTTCTTGTTGTTTCTTCAGCTGATGCAGCTCGTGAGGCTTTGAAAACCCATGATCTT
GTTTTCGCAGACCGG------CCTTATTCAAGTGTGGCCAATAAAATCTTCTACAATGGG
AAGGACATGGTGTTTGCTCGT---TACACTGAATATTGGAGACAAGTAAAGAGTATCTGC
GTTACTCAGCTCCTAAGTAACAAAAGGGTTAATTCTTTTCACTATGTCAGAGAAGAAGAA
GTTGATCTTTTAGTCCAAAATCTCGAAAATTCTCATTCGAAA------------------
---------------GTAGCAAATTTAACTGAACTGTTAATCGAAGTAACTGGCAATGTA
GTCTGCAGGGTTTCAGTAGGAAGT------------------------------------
---GGTGACAAAGTGGATTCATACAAGATTTTAATCCTGGAAATAATGGATATGTTAGGC
TATTCCCGCAGCATAGAGGATTTTTTTCCATTGCTC---------GGTTGGGTT---GAT
TGGCTTACTGGATTGAGGGGAAAGGTTGCGGAAGCAGCCAAAGGGGTTGATACTTTTCTG
GAAGGTGTTCTTAAA------GAACATCTAAGTACTACTGGA------------------
------------TCCAAATACAATGACTTTGTATCCATTTTGCTC---------------
------------GAGATTCAGGAGGCAGATGCTGGCTCTTCT------------ATGGAT
AATGAATGTATCAAATCTCTTATCTGGGATATGTTGGGTGCCGGAACTGAAACAATATCG
ACAGCTTTGGAGTGGACACTAGCAGCGCTAATAAAAAATCCGGACGCCATGTTCAAATTG
CAAAATGAGGTCAGAGAAATTGGCAAAGGCAAA---------TCAAAGATATCAGAGGCT
GATCTAGTCAAAATGAACTACCTGCAAGCAGTAATGAAAGAGAGCATGCGATTGTATTTT
ACAGCCCCACTACTAGTT---CCTAGAGAAGCGAGGCAGGACATAAAATTTATGGGGTAT
GACATAAGCTCAGGAACACAAGTACTGATAAATGCATGGGCAATTGCAAGAGACCCTTTA
TTGTGGGACAAACCAGAGGAGTTCCGGCCTGAGAGGTTCTTG------------------
------AATAGTCCTATT---GATTACAAAGGCTTT---------CACTATGAGTTTCTT
CCCTTTGGAGCCGGTCGGAGGGGTTGTCCTGGTATCCAGTTTGCAATGTGTATTAATGAG
CTTGTAGTGGCAAATCTTGTGCACAAGTTTAATTTCGAATTGCCTGATGGGAAAAGATTG
GAAGATTTGGATATGACTGCT---GCCAGTGGC------ATTACTCTTCGTAAAAAATCT
CCTCTCTTGGTGGTTGCCAGACCACATGTTTGA---------------------------
---------
>UN01514 complete CDS
------------------------------ATGCCAGGCATACAAGAAAGTTCTCCATTC
AATCCCATCTCAGTAAGTCTC---------------------------CCTTTCCTTCTC
CTCATCTTAGCCATCTCATGGCTCTTCTTGACC---TCC---AAAAGAGGCAAGAAA---
---------AACTTACCA------------------CCTTCGCCACCAAAG---CTTCCC
ATATTGGGAAACCTCCTCCAACTA---GGA---------TTACTTCCCCACCGCACTCTA
CGGTCTTTTGCTGAACGCTCTGGA------CCTCTCGTGCTCCTTCACCTTGGCACCACC
CCTACACTGGTGGTCTCCTCGGCTGACGCAGCGAAAGAGATTATGAGAACCCATGATCTC
ATCTTTGCAAATAGG------CCTGATGCTAGCATCTCAAGAAGGCTTCTGTATGATTAC
AAGGACTTGGCTTTGGCACCT---TACTCAGATTACTGGAGGCAGATGAGGGGCATATGC
GTTTCGCAGCTACTTAGCCCGAAAAGGGTCCAATCGTTTCAACCCATAAGAGAAGAGGAG
GCCAAGTTGCTGGTGAAAAAGATCGAGCAGTCTTGTTCGGGTTCTTCG------------
---------------CCAATTGACTTAAGTACGTTGTTTGCTTCTTTAACCAATGATGTG
GTGTGCAGGGTTGCCTTTGGCAGGAAGTATAGTGGA------------------------
---CGGAATGGTGGAAAGAAGTTCAAGAAGCTGCTGGAGGAGTTTGGAACCCTTTTGGGT
---ACTTTTAATATTGCTGATTTTATTCCATGGCTC---------GGTTGGTTG---AAT
AACTTCAATGGTTTGAATGCTAGAGTTGAGAAGGTCTTTAAGGAACTTGATGCTGTTTTT
GATCAGATTTTAGAT------GATCATATGGTAAGAAAAGAGGTGGAT------------
------------GTGAAGCGAATGGATTTTGTGGATGTTTTGCTT---------------
------------GACATTCAGAAAAATGGAAATGAATCC---------------ATGGGT
AGAGATAACATCAAAGCCCTCATTCTGGATATGTTCGCCGCTGGAACTGATACGACACAA
ACTGCCTTGGAGTGGGCGATGTCTGAATTGCTTCGCCACCCGAAAGTCATGAAGCAAGCA
CAAGAGGAGATCAGGAGGATCACCGGAAACAAT---------CCGCACGTAGCGGAGGAG
GACTTGCCCAAAATGAGCTACTTGAATGCTGTCATCAAAGAATCCTTCAGGTTGCACCCT
CCAATTCCATTGCTCGTT---CCGCGGGAATCAACTGAGGATGTCAAGGTCCAAGGCTAT
GACATTTTAGCCAAAACAAGAGTTTTCATCAATGCTTGGGCAATTGGAAGGGACCCAGCG
ACATGGGAGGACCCAGAAGAGTTTAGGCCGGAGAGGTTCTTG------------------
------GATAATGCAATT---GATTTCAAAGGTAAT---------GACCTGCAGTTGATT
CCGTTTGGTTCAGGAAGGAGAGGGTGTCCTGGGGCTACGTTTGCTGCAGCAATAATTGAG
ATTGCATTGGCAAGTATTTTACACAAGTTTGAATGGGGGTTGCCCGGTGGTGCCAAACCA
GAGGAATTGGATGTTAGTGAA---GCTAGTGGC------CTGGCTATCCATAGAAAATTT
CCTCTTGTTGCTATTGCTAACCCTCACTCCTTTTAG------------------------
---------
>UN01631 complete CDS
------------------------------------------------------------
ATGGATTTGTTTAGCAGCTCA------------------------------TTACTATGT
CTTCTTTTCACCTTAGCCTTAGCCCACATCCTCGGTTCCTTGTTAAGAAGCAGCAAAACG
ACCCCCAGCAACCTTCCA------------------CCGGGTCCAGTTCCT---CTACCA
ATTGTGGGAAACATCCTGGAGCTC---GGA---------GACAAACCCCATCAGTCCCTT
GCCAGGCTTGCCAAAATTTACGGT------CCCTTGATGTCACTCAAACTAGGCCAAATA
ACCGCAATAGTTATTTCTTCACCTACCACCGCCAAAGAAGTACTCCAAAAACATGACCTG
ACTTTTGCTAGCCGA------AGCATCCCTGATGCCCTCCATGCGTGCGATCACCATGAA
CTATCCGTGGCTTTTTTGCCC---GTTGAAGCGCCTTGGAGGAACCTCCGGAAAGTGTGC
AACTCTCACATCTTCACAGCTACGAAATTGGATGCCAACCAATACCTCCGAAGCAATAAA
ATACATGAACTTTTGGGGAACATTCAGAAGAGTTGTCTGGAAGGTAAG------------
---------------GCTGTAAGTATTGGTGAAGCAATCTTTAAAACTGTACTTGCTGCC
TTATCAAGTACTATCATGTCCGTTGACTTGGCTGATTCAAGC---------------TCG
AGCTCAGTCCCCGTTGGGGAGTTCAAGAACGCCGTGAGGCTAGCCATGGAAGGTGCAGGA
---AATCCTAATTTGTCCGATTATTTTCCCCTACTC---------CGAAGGATT---GAC
CCA---CAAGGTATACGGCGCAGCATGGAGAAAAATTTGGGGAAGCTGCTTGACATATTT
GATCGTATAATCGAG------GAACGATTACAGCTAAGAAAAGTGCCGGGATAC------
------------GTCCCAACCAACGACATGCTCGATACCCTTCTC---------------
------------ACCATCAGCGAGAACAGTGAGGAG------------------ATGGAC
AGGAAACGTATCAAGCATCTATTCTTGGATTTATTTGTTGCAGGAACTGATACAACTTCA
GGGACAGTGGAATGGGCAATGGCTGAGCTGCTCCGAAACCAAAAAGTCATGTTAAAAGCC
CAAGAAGAACTTAGACAAACCATTGGAAAAGGG---------AAATTGGTCAAGGAATCA
GATATTCCTATGTTACCTTACCTACAGGCAATCATCAAAGAAACAATGAGATTGCACCCA
GCAGGCCCTTTCTTAATC---CCTCGCAGCGCAAGGGATAACGTAGAAATCAACGGATTT
GTAGTACCTAAAAATGCGCGGGTCCTAGTCAATGTTTGGGCCATTCATCGAGACCCAAGC
GCGTGGGAAAATCCAGACTCATTTGTCCCGGAAAGATTTCTG------------------
------GGGTTAAATACT---GAACCTAAAGGACAA---------CATTTTGAGCTCCTC
CCGTTTGGCTCGGGGCGTCGAATTTGCATCGGGATGCCACTGGCAATGAGAATGCTGCCC
TTGATGGTTGGTTCCTTGATTAGTTCTTATGATTGGAAACTTGAGGATGGGATCCTGCCA
GAGGACATGGATATGGAAGAG---AAGTTCGGC------CTCAGCTTGCTGAAGAAGCGA
CCTCTAAGAGCCATACCAGTACAAGTGTAA------------------------------
---------
>UN01718 complete CDS
------------------------------------------------ATGGCTCTCTGC
CTTCAAGCATACCTCAACACC------------------------------ACCACACTC
GCAATCGCCACATTGCTGCTCTTCTGCTCGTACTATCTCCTAAGAAGATCCAAATCTTCT
GAGATCAAGAAACTCCCT------------------CCAGAAGCCGGACGATCATGGCCT
CTAATAGGCCACCTCCCATTGTTA---GCA---GGGTCCGAGCTCCCCCACTTGACATTA
TCATCCCTAGCGGACAAGTACGGC------CCGATCTTCACCATCATGGTAGGAATATAC
CCGGCGGTAGTTGTCAACACCTGGGAGTTAGCTAAAGAACTTTTCACGACAAATGATGCT
TTCGTATCCTCCAGA------CCACAACTCACAGGTCCAAAGCTCTTGGGTTACAATTAT
GCCAATTTTGGCTTCTGCCCC---TACAACGAGTACTGGAAAGAAATGCGAAAAATAACG
GTCTCAGAGTTGCTTTCCAACCGTAGACTTGACCTGTTAAAGCATATTAGAGCATCTGAA
GTGGACGACGCGGTGAAAGGTCTTTACATGAAGTGGGTGAAGGAGAAGAGGGAGGGAAAC
CAAGTG---------TTGGTGGACACTAAGAGGTGGTTTAACGACATAAACATGAACGTG
ATCCTCCGGATGGTGGCGGGGAAGAGGTACTTTGGAGATGTGGATGCG---------GCC
GATGAGGGAGAGGCTCGGAGGTTCCAAAAGGCTATGAGGGAGTTTTTTCACTTGATGGGA
---CTGTTCGTTTTGAGGGATGCGATTCCCTTTCTT---------GGGTGGTTG---GAT
TTG---GGCGGTTATGAGAAGGCAATGAGGAAAACTGCCGAGGAATTCGATAGCATTATT
GGAGGGTGGTTGAAA------GAGCATCGAAGGAAGAGGGGCGAAGGTGAATTAGGC---
------------AAGGAGGAGCAGGACTTCATGGATGTGTTGCTT---------------
------------TCCGTTCTTGATGGGGTCGAACTTGGGGGGTAT---------GATGCT
GATACCGTCAGGAAAGCGACAGCCATGATGATAATTGCAGGAGGAACCGATACTGCTACG
GTAACCATAACATGGGGACTAGCTTTACTGCTTAACAATCCGGTCTCCCTGAGAAAGGCT
CAGGAAGAGTTGGACGCTCAAGTTGGCAGGGAA---------AAACTAGTGGATGAATCA
GATATAGAAAAGCTGGTCTATCTCCGAGCTATTGTGAAGGAGACGCTGCGGTTATACCCA
GCTGGTCCACTATCCGGT---CCACGAGAATTCACTCAGGACTGCTTCATTGGTGGCTAT
AACATCCCATCTGGAACCCGGCTGGTGTTAAATATCCATAAAATTCAAAGGGATCCACGG
GTATGGTTGAAACCAACGGAGTTCAACCCAGAGAGATTCCTCACCACA------------
------CACATGCATGTC---GATGTTAAGGGTCAG---------AATTTCGAGCTCATC
CCATTTGGCGCTGGTAGAAGAGCCTGTCCTGGGATTACCTTTGGAGTTAAAATGACTCAT
TTAGTGTTGGCAAGTTTCTTGCAAGCGTTTGAAATTGTCAATCCGTCGAAT---------
GCTCCGGTGGACATGACCGGG---ACTGCTGGA------CTAACTAATAGTAAAGCTACT
CCTCTTGAAGTCCTCGTCAAGCCTCGCTTGCCACCATATCTATATGATTAG---------
---------
>UN01746 complete CDS
---------------------------ATGGTGGATTCTCATTTTTCCCACTCGCCACTA
GCCACTATTTTTGCCATTTTA------------------------------GCCTTTTTG
TCTCCATTTTTCATTATTTTCTATTTTTTATGG---ATATCAAGGAAGCCGACCCGA---
---AAAGAACCACTGTCA------------------CCGGAACCTTCAGGCTCCTGGCCT
CTCGTAGGTCACTTGCCACTTCTA---TCA---GGATCAAGACCGCATCACTTAATCTTG
GGAGAGCTGGCAGACAAGTACGGC------CCAATTTTCACCATCAAGATTGGCGTGCAT
AGAGCTTTAGTCATAAGTAACTCGAACATGGCTAAAGAGTGCTTATTAACCAACGACAAG
GCTTTTGCAAGTCGT------CCTCAATCTCTTGTCACCGAGATCTTGGGATACAACTAT
TCCATGCCTGGTTTCAGTCCT---TATGGACCCTATTGGAGGCAGATGAGAAAGATCATA
ACTGTGGAACTCCTATCTAACCACCGCCTCGAGAAGCTGAAGCATGTGAGAGAGGAGGAG
GTGAAAGAAGCTATTGAAGAGCTATACAATCGATGGGTTAAAAACCAGGATGTTTCAAAC
AATAAGGTGCTG---TTTGTTGATCTGAAGAGCTTTTTCTGGAACATAACTTTGAACAAC
ATTTTGGAAGTAATCGTTGGAAAACGTTACGTAGAGTATGGGGAATCAGGAGAAGTGGAA
GAGACAGGCAGCTCCGTGTCGTGGAGAGATGCACTTATGGAGTTTGTGAAGTTGTCAGGA
---ATGGTCTCGATTTCAGATGCCATTCCGTACTTG---------AGATTTTTG---GAT
TTG---GGTGGCGTCGAGAGGGCGATGAAGAAGAACATCAAAGAGATGGACCATGTTGTT
CAAGGTTGGTTAGAT------GAGCACAAGCGCAAGATAGGGAAATCAGCTTCAAGTACT
GTGAAGGTT---GGACAGCGGGAGGACTTCATGGACGTCATGTTG---------------
------------TCTATTCTTGATGATCATGCCAGAGACTTCTCCAACCGT---AGCGCA
GATACCATCAATAAAGCGACATGCCTGGCTCTGGTCTTGGCGGCTTCAGACACAACAGCG
CTTACATCAACTTGGACACTATCTTTACTTCTTAACAATCCGGACGCCCTCAAGAAAGCA
CAAGATGAATTAGATGTTCATGTTGGTAGAGAG---------AGGCAAGTGCAAGAATCA
GACTTGAAGAATTTGGAGTACCTCCAAGCTATTGTGAAGGAAAGCTTTCGATTGTATCCG
GCGGTGCCTCTTTCCTTG---CCTCATGAATCCATGGAGGACTGCACGATTGGGGGCTAC
CATGTTCCAACAGGCACACGCCTTTTAGTTAATGTTTCAAAGATCCAACGAGATCCTTGT
GAATGGGAAGACCCTGACGAGTTTCGACCCCAAAGATTCCTGACAACC------------
------CATAAGGATTGT---GATGTTAGGGGCCAG---------AATTTTGAGCTCCTG
CCATTCGGGAGTGGAAGAAGGATGTGTCCTGGAATTACGTTTGCCCTTCAGGTTTTGTAC
CTCACTCTTGCTACTTTGCTGCACGGGTTTGAAATTAAGAACCCGCACGAG---------
AAGCCGGTGGATATGACCGAG---GGCTTTGGA------TTGACGAACCAGAAAGCATCT
CCCCTGGAAGCCCTTCTTAAGCCGCGCCTCCCTGCCCACTTGTACAGGCGAAACTAA---
---------
>UN02037 complete CDS
------------------------ATGGAGAACTCCCATTTTCCCTACCCTGCATGTTCC
CTCCAGGTCACCATAGTGGCC---------------------------CTTGTAGTTCCG
TTCATCTGCTACTTGTTATGGATCGTAAGCAAG---CCAATCGGGAACAAGAAGATA---
------------TTACCA------------------GCACAACCTTCAGGTTCGTGGCCT
ATTGTTGGCCACCTCCATCTTCTA---GTAATGTCACAACGACCGTCCCACATAACCCTG
GGAAAATTGGCCGATAAATACGGC------CCAATTTTCATGATCAAGTTAGGAGTGCAT
CCATATTTGGTCATAAGCAACTCGGAGATGGCTAAAGAGTGCCTGGCAACCAATGACAGG
ACCTTTGCGAGTCGT------CCTAAAGCTCTTGCCACGGAGATCATGGGTTACAACTAC
ACCATGCCGGGCTTCAACCCT---TATGGACCTTATTGGAGGCACATGCGTAAGATACTG
ACGGCTGAGCTTTTGTCTAATAGCCGGCTTGAAAAGCTGAGATACCTGAGAGAGGCAGAG
GTCAAGGCAGCTGTGGAAGGTCTATACCGTAAGTGGATCAAGTACAAGACAGGTTCAGAT
ATGGTA---------CTTGTTGATATGAAGAGATGGTTTAAGGATATAGCTTTGAACAAC
GTCCTACAGGTTGTAGTTGGGAGGCGCTACGCAGAGTATACGGATTTCGGTGAA---GAT
CATGAAGACGGCGGCAGCGGATGGAGACACGCAATAAGGGAATTCATGGACTTGGCTGGG
---AAATTTGTGGTGTCGGATGCGATACCATTTTTG---------AGGTTCTTG---GAT
TTG---GGTGGGGTGGAGAGAATGATGAAGAAGACAGCCAAGGATCTTGACCTTGTTGTC
CAGAGATGGTTAGAT------GAACACAGGCAGAATCTCAAAACTATGGGAGGAAAGGGA
TTA---------GGGGAAGGAGAGGACTTCATGTACGTGATGTTG---------------
------------TCCATTCTGGATGATTTAAAAACGGAAGTGCTTTTCAATCGGGATCCT
GATTCCATTATCAAAGCTACATGCCTGGCACTTATACTGGCGGCCTCGGAGACTACATCA
ATCACTTTGACTTGGACTCTCTCCTTGCTACTCAACAATCGGGACGTCCTCAAGAAAGCA
CAAGAGGAACTAGACTCCCAAGTTGGCAGGGAA---------AGACAAGTAATCGAGTTG
GACGTGAAAAATTTGGCTTACCTACAAGCCATCCTCAAAGAATCATTGCGGTTATATCCT
GCTGCACCATTGTCCCTG---CAACATGAGTCCATGGAAGACTGTACCGTAGGTGGCTAC
CATGTTCCAGCAGGCACACGCCTTATAGTCAACCTTTCAAAGATCCATCAAGACCCTCGA
ACATGGGTTGACGCTGACAAGTTTCGACCTGAAAGATTCCTGACCACT------------
------CACAAGTCCGCT---GATGTTACAGGCCAG---------AGTTTTGAATTGCTT
CCATTTGGCAGTGGAAGAAGGATGTGCCCTGGAATATCGTTTGCCCTTCATATTCTGCAC
CTTACTCTTGCTAATTTGCTTCATGGATTCGAAATTGAAACCTCTTCAGGA---------
AAGCCGGTAGATATGACTGCG---GGGAGCGGA------ACAACCAGTCCCAAAGTTACT
CCCTTGGAAACCCTTCTTACACTGCGCCTTCCTGCCCACCTGTATGAAGGATGA------
---------
>UN02124 complete CDS
ACCAATCCACTCAACGACTCCCCACTACTTCTTCCAATATTAAAATCCCCTTGCCCCTCT
ACCCGGTCTTCCATCTTGCATGCGTTACACATCTCTCCCCTGGCTTTCTACTTCGCAATG
GCGTTACCTCTGATATCACTAGCGATCGTCCTCCTCCTGGCATACAAATTATACCCGCAT
CTGCGATTCAGGCTCCCA------------------CCGGGCCCGCGACCC---TGGCCC
GTTGTCGGCAACCTCTACGACGTC---AAG---------CCTGTGCGGTTTCGGTGCTTC
GCGGAATGGGCCCAAGCTTACGGC------CCAATCTTTTCGGTGTGGTTCGGTTCGACG
TTGAATGTGATCGTGTCGAATTCGGAGTTGGCGAGGGAGGTTCTCAAGGAAAATGATCAG
CAGCTAGCAGATCGG------CACAGGAGTAGGTCGGCTGCCAAGTTTAGTAGAGATGGT
AAGGACCTTATATGGGCGGAC---TATGGGCCTCATTACGTCAAGGTTAGAAAGGTTTGC
ACTCTCGAGCTTTTCACCCCGAAGCGGCTTGAAGGGCTGAGACCTATCAGAGAAGATGAG
GTCACCGCCATGGTTGAATCTGTCCATAAAGATTGCACCGATCCTGAAAACTACGGGAAG
---------------AATTTACAGCTGAGGAAGCACTTGGGAGCCGTGGCCTTCAACAAC
ATAACCAGGATAGCATTCGGCAAGCGATTCGTCAACTCCGAGGGC------------ATA
ATGGACGAGCAAGGTTTGGAGTTCAAGGCCATCGTAGCCAATGGGCTTAAACTCGGTGCA
---TCACTTGCCATGGCAGAGCACATTCCTTGGCTC---------CGGTGGATGTTCCCC
CTC---------GAGGAAGAGGCGTTCGCAAAGCATGGGGCTCGCCGGGACCGTCTCACC
AGAGCTATTGTGGAA------GAGCATACACGTGCTCGCCAGCAGAGTGGA---------
------------GGTGCCAAGCAGCATTTTGTGGATGCCTTGCTC---------------
------------ACCTTGCAAGATAAGTATGAT---------------------CTTAGC
GAGGATACCATTATAGGACTTCTTTGGGACATGATCACAGCAGGCATGGACACCACTGCA
ATAACAGTTGAGTGGGGAATGGCCGAGCTAATCAAGAACCCCAGGGTGCAAGAGAAGGCT
CAGGAAGAGCTAGACCGCGTGGTCGGCTTGGAG---------CGTGTCTTGACTGAGTCT
GATTTCTCACGCCTCCCTTACTTGCAATCTGTAGCCAAAGAGGCGCTAAGGCTGCACCCT
CCAACACCACTGATGCTC---CCTCACCGCGCCAATGCCAATGTCAAGATCGGTGGCTAT
GACATTCCCAAGGGGTCAAACGTTCACGTCAACGTGTGGGCTATTGCTCGTGATCCGGCA
GTCTGGAAGGACCCGTTGGAGTTCCGCCCCGAGAGGTTCCTC------------------
------GAAGAGGACGTG---GATATGAAGGGCCAT---------GATTTTAGATTGCTC
CCATTTGGTGCTGGAAGAAGGGTGTGCCCTGGTGCACAACTTGGTATCAATTTGGTCACG
TCTATGTTAGGCCACTTGTTGCACCATTTCCGTTGGACTCCACCTGATGGTATCAAGCCC
GAGGAAATCGACATGTCAGAA---AATCCCGGA------CTTGTCACTTACATGAGGACG
CCGCTGCAAGCAGTGGCCACTCCTCGGCTGCCTTCGCACTTGTACAAACGTGTTGCCGCG
GATTTGTAA
>UN02128 complete CDS
---------------------------------------------ATGGATCCGCACGCT
GTACCCATGGGGTTTCAATTC---------------------------CTGTTTCTTCTG
CTAATTGCATGGCTTCTCTATGCGATCATCAAG---AAGATGCAAGGTGGAAAAACG---
---------AATCTTCCA------------------CCAGGGCCACCAAGG---CTTCCA
ATTATAGGCAACCTGTACCAACTT---GGT---------AAGTTGCCTCACCAGTCTTTC
TGGCAACTCTCCCAGAAATACGGC------CCCGTGATGCTTCTCAAGATGGGGAGGGTG
CCAGTCGTTGTCATAACCTCACCCGAGGCAGCCGAAGAGGTACTCAAAACCAATGACCTC
GCTTGTTGCAGCAGG------CCACTCACTGCCGGCTCAGGCAGGCTCTCCTACAACTAC
TTGGATGTAGCTTTCGCACCT---TACGGTGACAATTGGAGGAGCATGAGGAAACTGATC
ATACTCGAACTCTTCAGCCTGAAGAGGGTGCAATCGTTTCGCTACGTCAGGGAAGAAGAA
GTTGGATTGGTGATCGATTCAATCTCCAAGCATGTATCTGATCCTAATAACAACCATAAT
TCG------------GTTGTTAATCTCACAGAGAAGTTGTTTGCGCTTAGCGCGAATATC
ACCTTCAGGATGTCCTTCGGGTTTTGTTATAGA------------------------GGG
ACTAACTTCGACAAGGATGGATTTCATAAAGCGGTACATGACACTGCAGCTGTGATCGGT
---AGCTTAGGTATGGAAGAGTGCTTCCCAATCCGGTTCATAGGTCGGATTATT---GAC
AGGATCGGTGGTCGTCATGCTTGGATTGAGCGCGTTTTTCGCGAGCTGGATGATTTCTTT
GAGCATGTCATAAAC------GATCACATCAAAGCCGGAAGCGGTAGCTGCAGAAAAGAA
------------CAGTATCAAGAAGACATGATTGATGTGTTGCTG---------------
------------GGAATGGAAAAAGAGCAAGCTGAAATTGGTTCTTCTCATCAGTTTACA
AAGGACAATATCAAGTCCGTCCTACTGGATTTATTTTTGGGAGGAATAGATACTAGTGCA
CTCACTACCAACTGGGCAATGGCAGAGCTTGCCAAAAATCCAAGAGTAATGAAGAAGGTA
CAAGAGGAAGTAAGAAATACAGTAGGAAATAAA---------GGAAGAGTAACCGAATCG
GATATTGATAAACTTGAATACCTGCAGCTGGTTATAAAAGAAACTTTAAGATTGCATCCA
CCAGCCCCACTCCTACTC---CCTAGGGAAACCATGTCTCATTGCGAAATTAATGGTTAT
GACATTTATCCTAAGACATTGGTCCACGTTAACGCTTGGGCAATAGCGAGGGATCCCAAG
TACTGGAAGGATCCTGCAGAGTTTTTGCCGGAAAGATTTATG------------------
------GATAGTTTCATA---GATTTCAGGGGACAA---------CATTACATGTTTTTA
CCATTTGGAAGTGGGAGAAGATTTTGTCCTGGAATACATATGGGCACAATAACGGTAGGA
ATTATGCTTGCCAATCTTCTGTATTGTTTTGATTGGAAATTGCTTGAAGGGATGAAGCCA
GAAGAGCTGGATATGGAAGAG---GAAGCCGGAGTTAGTCTAACTGTATCTAAGAAGAGA
GATCTGTGCCTTGTTCCTGTTAACTATCGCTTCTGA------------------------
---------
>UN02242 complete CDS
------------------------------------------ATGGAGTACTCTGCACTT
ATCCAGGCAATTCTGGAGGCT------------------------------CTAGCTTTA
ATATCACTCTATAGTCTCTGCAAAATTCTAACC---ACAAATGTCAGAAAAAAGAAA---
---AAAATCAACAGAGCC------------------CCTGAGCCGTCAGGTGCATGGCCC
ATCATTGGCCATCTCCACCTTCTA---GTC---CGCAAGATTCCAGCCTTCAAAATACTT
GCATCTTTGTCTGATAAACATGGC------CCGATTTACTCCCTCAGGTTCGGTATCCAC
CGGCTCCTGGTGGTGAGTGATTGGGAGATCGTCAAAGAATGCCTTACTACCAACGACAGG
ATTCTGGCCACCAGG------GCACGCATAGCAGCAGGAAAGTACATAGGCTATGACAAT
GCGCTCTTCGCATTAGCCCCA---TATGGAGACTATTGGCGGGAGCTCAGAAAGCTGGCG
ACCCTTCAGCTTTTCTCTAATTACCGTCTTGAAAAGCTGAAGCACGTCCGATTATCAGAA
TTGGACACATTTATTAAACATCTTTACAACCTCTGTGCTTGGAATAACATTCCAGATCAC
AATTACGCGAGA---ACGGTCGACATAAGCAGTTTGATTGAGCGCCTGACCCTCAATATC
AACCTCAGGATGATCGTCGGGAAGCGATTTGATGATGGTGCCTATGAT---------GAA
GAAAATAGTGTGGCCCGGAGATACAAGAAAGCGGTTAGTGAAGCTGCGCATCTTAGTGGT
---GTATTCGTGTTGTCGGACGCAATTCCTTGGCTT---------GAGTGGATG---GAT
TTT---CAAGGGCGTGTGAACGCCATGAAGAGGACTTCCAAGGAAATTGATGAGGTGATA
GAAGTGTGGATGGAA------GAACATGTCAGGAGAAGGGAACAAGGACAGAGC------
------------AGCGGTGAAAGTGACTTTATGGATGTACTGATGTCT------------
------------AATCTCGATAGCGGCGGTGAGATGTATGGCCAT---------CCGAAT
CATGTTGTCGTCAAGGCAACAGCTTTGAACCTGACCCTCAATGGAGCAGAAAGCACATCT
ATTTCGGTAACATGGGCCCTCTCTCTACTGTTAAACCACCCAAGTGCTCTGAAGGCAACC
CAAGAAGAGCTGGACATCCAAGTAGGAAGACAG---------AGATGGGTGCAAGAATCG
GACATCCAAAACTTGAAGTACCTCCAAGCAGTTGTCCAGGAAACTTTCCGCTTGTACCCT
CCAGGCCCTTTAACAGGA---ATACGCGAGGCCCAGGAAGATTGCTACATTGGTGGGTAT
TATGTCCCCAAGGGCACCAGATTAGTGATCAACATATGGAAGCTGCACAGGGATCCTAAA
GTATGGGAAAATCCTGGCGAATTTAGACCCGAGAGGTTCCTCACAACT------------
------CATGCTGGTGTT---GATGTTTGGGGTCAG---------AACTTTGAGTACCTC
CCATTTAGCTCCGGAAGAAGAGGGTGCCCTGCCATTGCTATGGGAATGCAAGTGGTTAAA
CTGACCCTCGCCAGGCTGCTTCAGGGATTTGATCTAATGGCCCCTGAGGGA---------
TTGCCGGTGGATTTAACTGAA---GGCATGGGA------GTCGCCTTACCGAAAGTGCAC
CCGCTAGAAGTTGTCATGGAACCACGCCTTGGGTCGGAGCTTTATTCGGAAATAAATCAA
TAA------
>UN02299 complete CDS
------------------------------------------ATGGATCTACTTTTCCTG
GAGAAGACCCTTTTGGCTCTC------------------------------TTCTTCGCT
GCCGTGGTTGCCATAGTCATTTCCACCCTCCGC------------------------GGC
AAGCGTTTCAAGCTTCCT------------------CCCGGTCCCTTGCCC---GTTCCC
GTATTTGGGAACTGGCTCCAAGTT---GGC------GATGACCTCAACCACCGGAACCTA
ACCGACTTGGCGAAGAAATTTGGA------CAAATATTCCTCCTTAGAATGGGACAGCGC
AACCTAGTCGTCGTCTCGTCCCCGGAGCTGGCCAAGGAGGTGCTGCACACGCAAGGAGTG
GAGTTCGGGTCGCGA------ACACGTAACGTCGTGTTCGATATCTTCACCGGGAAGGGT
CAGGACATGGTGTTCACCGTG---TACGGCGAGCACTGGAGGAAGATGAGAAGGATAATG
ACTGTTCCATTCTTCACCAACAAGGTTGTCCAGCAATACCGGTTCGGGTGGGAGGATGAA
GCCGCCCACGTAGTGGAGGACGTTAAGAAGGACCCGGACTCCGCCACTAAG---------
---------------GGGATTGTTCTAAGGAGGAGGCTGCAGTTGATGATGTACAATAAC
ATGTATAGGATCATGTTCGATAGGAGGTTTAAGAGCGAGGATGATCCTTTGTTCCAGAAG
CTCAGGGCTCTGAATGGGGAGAGGAGTAGGCTGGCACAAAGTTTT---------------
---GAGTATAATTATGGTGATTTTATTCCCATTTTG---------AGG---------CCC
TTCTTGAGAGGGTACTTGAAGATCTGCAAGGAGGTCAAGGACAGGAGGTTGCAGCTCTTC
AAGGACTACTTTGTC------GAAGAGAGGAAGAAGCTGGCGGGTAGCACCAAGAGCATG
AGCAAC------GATAACTTGAAGTGTGCGATAGACCACATCTTG---------------
------------GACGCCCAGCAGAAGGGCGAA---------------------ATCAAC
GAGGACAACGTTCTCTACATTGTGGAAAATATCAACGTCGCTGCAATTGAGACAACTTTA
TGGTCAATCGAATGGGGAATTGCGGAGCTGGTGAACCATCCTGAGATCCAAAGAAAACTT
CGTCACGAACTCGACACCGTCCTGGGCCCCGGC---------AACCAAATCACCGAGCCA
GACACCCATAAGCTCCCATACCTCCAGGCCGTGATCAAGGAAACTCTCCGCCTCCGAATG
GCCATCCCCCTCCTCGTC---CCACACATGAACTTGAACGATGCCCAGCTCGGCGGGTAC
GATATCCCTGCCGAGAGCAAGATCCTTGTCAATGCCTGGTGGCTGGCCAACAATCCTGCT
CATTGGAAGAACCCCGAAGAGTTCAGGCCGGAGAGGTTCCTGGAAGAG------------
------GAGTCCAAGGTG---GAGGCAAATGGAAAT---------GACTACAAGTATCTT
CCATTCGGAGTTGGAAGGAGGAGCTGCCCTGGAATTATCTTGGCTTTGCCAATCCTTGGA
ATCACAATTGGGCGATTAGTGCAAAATTTCGAGCTCTTGCCTCCTCCTGGG------CAG
TCGAAGATCGACACCGCCGAG---AAAGGCGGG---CAGTTCAGCTTGCACATATTGAAG
CATTCCACCATTGTTGCCAAACCCCGCTCCATCTAG------------------------
---------
>UN02363 complete CDS
------ATGTCAAGCATGGTTAATGACTCGAGTATACCAACAAACGAGCAAGAGACAGTT
TCAGGAGCAATTCTAATTGCA------------------------------ACCATCTCA
CTAATTGTCGTTCTGTCATGGTTCTTCATCAAGAATTCCCAAAAATGGAGCAACAAA---
---ATTGCTCCTTTACCC------------------CCAGGCCCCCGTGGC---TTACCA
ATACTAGGCTACCTCCCTTTTATT---GGC---------ACTCAACTCCACAAAAAGTTC
AACGAATTGGCTGAAACCTATGGC------CCAATTTACACGCTTCAGCTAGGGAATAAA
CTATGCCTAGTTGTCAGCTCACCTCCTCTAGCCAAGGAAATTGTTCGTGACCAAGACACC
ATATTTGCAAATCGT------GATGCTACGATCGCTGTAAAGGTTTTCACGTATGGCGGG
ATCGATATTGCGTGGTCTGAC---AATGGTCCTGTCTGGAAAAGGTTGCGCAAAGTATTC
GTACGAGAAATGATGAGCAACACAAGTATTGATGCTTGTTATGGTCTGAGAAGGCAAGAG
GTGAGGAAGACCATAAGGGAAGTGTATAGCAAGACAGGAAAG------------------
---------------CCAATAGACATTGGCCAGTTGGCATTCCTCACAAACATGAACGCA
ACTATGAATATGTTGTGGGGTGCCACACTTGAAGGGGAG------------------GAA
GGTGTTCAGGCCGGGACAAAGTTCAGAAAATTGGTGGCTGATCTCATCGTACTCCTAGGG
---AAACCTAACATTTCGGACTACTTTCCTGTGCTT---------GCCAAGCTT---GAT
TTG---CAAGGTATAGAGAGGCAAGCAAAGAAGTTCTCTGTAGAGCACGAAAAGTTTCTT
GATTCGGCAATAAAGAGGTGTGAGGCTTTAATTGAGGCAAGTAAAGGTGGCAATGGAGAA
AAAATT------GACAAGAGGAAGGACTTCTTGAGGCTTTTGCTG---------------
------------GAGCATAAGGATCACGAAGATGATGCAACCTCA---------ATGAGC
ATGATCCAGCTCAAAGCCATTCTCACGGATGCTGTGATTGGTGGGTCAGACACGACATCA
ACAATGGTAGAATGGGCAACGGCTGAGGTAATGAATCATCCGGAAATAATGAAGAATATC
CATCAAGAGCTAGATGAAGTTGTTGGGCTAGAC---------AACATGGTAGAAGAGTCC
CATTTGCCTAAGCTACGTTACCTGGATGCGGTGGTGAAGGAGACATTTCGTTTGCATCCT
GCACTGCCCTTCTTAGTT---CCCCGTCGTCCTAGCAAAACCTCCACAATAGGAGGCTAT
ACCATTCCCAAGGGCACCGCAGTTTTCCTGAATGTTTATGCCATACAGAGGGACCAGGGA
AGTTGGGAAAACCCCTTGGAATTTCGACCCGACAGGTTCTTGAATATTAATGGAGAA---
------AATAGCAAACTA---GATTTCTCAGGCAAT---------AATTTCCAGTTCCTT
CCTTTTGGGTCAGGGAGGAGGATTTGTGCAGGGCTTCCTCTAGCTGAGAAGATGTTGATC
TACCAACTGGCTTCTTTATTGCACTCTTTCGACTGGAAGTTGCCTTCTGAT---------
TCGAAACTGGACTTGTCAGAC---AATTTTGGC------ATTGTTATGAAGATACGAGAT
CCTTTGATTGGTATTCCAACTCCAAGACTAGCCAATTCAGACCTTTACAGCGTCTAG---
---------
>UN02418 complete CDS
---------------------------------------------ATGGTCACTACTCTT
CCTTCTTACATTATAGGAGGG------------------------------GTCATTGCC
TTGCTTCTGATTTGCCTTATTACCTATGCACAA---AAGAAGTCTTCGAGGGTAATTAAC
AGGAGCAAAAGATTAGCA------------------CCCGAATTACCGGGTGCATGGCCC
TTATTCGGTCATTTCCCTATGTTA---GCT---ACTTCCAATCTTCCCCACTTAACCTTG
GGAGCCTTGGCCGATAAGCACGGT------CCCATCTTTACCATCTGGATCGGGCTGCAC
CCAGCTCTGGTGGTGAGTGATTGGGAGGTGGCTAAAGATATATTCACTACCAATGACAAG
GCCGTTACAGCCCGA------CCCAAATTGGCCGCCGCAAAGTTCTCCACTTACAACTAC
GCCATCTTCGCTTTCACCCCG---ACTGGCCAATATTGGCGAGACATTCGCAAGTTCTCC
TCCTCGGAGTTGCTCGCCAGCCGCTGCCTGGAGCAGCACAAGGACGTTAAGCTCCAAGAG
GTGGGAAACCAAGTCAGAGAATTGTACAAGAAATGGAAGGAAAAAAGGGTTGAATTTGAA
CACTCGGGGAAGCTTCTGGTTGCGTTGGACCAATGGTTCGGGGACTTGAACATGAACGTG
TTTCTTAGGTTGGTTGTGGGCAAGAAGTTCTCCGGAGAGGGAGTTGTTGGT------GAC
ACTGTGGAGAAAGGCAGAAAATGCCAAAAGGTGATAAAGGAACTCTTCCACTATTGGGGA
---ATTCTCCTATTGAGGGATGCAGTTCCTTTTCTT---------GGATGGCTT---GAT
GTG---GGTGGTCATGAGAAGAAGATAAAGAGAGTTTTCAAGGATATGGACGAATTCGCT
GAAGAATGGTTGGCA------GAGCACAAAAGGAAGCAGCAAGAACATGATGTGGCTTCT
GAGCTT------GAAGGGGAGAGAGACTTCATGGACATCACCATT---------------
------------TCTTTCCTTAAAGGAAAGAGTGTTGGAGGATAT---------GATGCT
GATACAATCAACAAAGCCACTTCCTTGAGCATGATAACCGGTGGCCAGGAGACCACCACG
GTGGTCATGACATGGGCGCTAACATTGCTACTAAACAACCGTAATGTGTTGAGAAAGGCC
CAAGAAGAACTAGACACCCATGTTGGCAAGGAG---------AGAATGGTAAACGAAACG
GACATCAACAACCTAGTTTATCTCCAAGCCATTGTTAAAGAGGTATTGAGGCTATACCCA
CCAGCACCCATCCCAGGA---CCTCGCCAATTCCTTGAAGATAGCACCGTAGGCGGTTAT
TTTGTCCCTAAAGGCACTTGGCTTATAGTTAACATCAAAAAGATCCAAACTGACCCACGA
ATGTGGCCGGATCCCCTTGAATTTAGGCCAGAGAGGTTCCTAACAACT------------
------CACAGGAATGTT---GATGTCAGGGGACAA---------AGTTTCGAGCTAATC
CCATTCGGAAGCGGTAGAAGAGCCTGCCCGGCAATATCTTTTTCCCTACAGATGTTGCAT
TTGACGTTGGCCAGCCTCCTTCATTGTTTTGATATCTCAACCCCAGGAAAT---------
GAGCCAGTCGATATGAGTCAC---ACTAGTGGA------CTTAATACTGTTAAAGCCACT
CCACTTGAAGTGCTTCTTTCACCACGCCTGTCCCCCCAATGCTTCCATTGA---------
---------
>UN02555 complete CDS
---------------------------------------------------------ATG
TCTCCTTTTGTTCTTTACTCC------------------------------GTGGTAATA
GCCATCCTAGTATACTGTCTCCTTAACCTGCGC---TCTCTCTATGGTGGACGCCGT---
------------CTCCCG------------------CCCGGCCCCAAACCA---TGGCCT
ATTGTGGGAAACCTGCCCCACCTG---GGC---------ACGGTGCCTCACCACTCCATT
GCTTCGTTGGCTCGGAAATATGGG------CCTCTCATGCACCTCCGGCTAGGTTTCGTC
GACGTTGTCGTCGCCGCCTCGGCATCGGTGGCCGCCCAGTTTTTGAAAACCCATGATGCC
AACTTCTCTAGCCGG------CCGCCGAACTCCGGCGCCAAGTACATCGCCTATAACTAC
CAAGACCTCGTGTTTGCACCG---TATGGCCCGCGGTGGCGCATGCTTAGGAAGATCAGC
TCCGTCCATCTGTTCTCTGGCAAGGCGTTGGATGATTTTAAGCACATTCGACAGGAAGAA
GTGGGAGTCCTCACGCGCGCCTTGGCCAGTGCGGGGAAAGCG------------------
---------------CCGGTGAACTTGGGGCAACTACTCAACGTGTGCACCACCAACGCC
CTGGGACGGGTGATGGTGGGGCGAAGGGTGTTCGGTGACGGCAGCGGC---------GGA
GGAGACCCCAAGGCAGACGAGTTCAAAAACATGGTGGTGGAAATGATGGTGCTAGCAGGG
---GTATTTAACATCGGGGATTTTGTTCCCGCGTTG---------GAATGGCTA---GAC
TTG---CAAGGAGTAGCGGGTAAAATGAAGAAGCTACACAAGAGGTTTGATGATTTCTTG
GGAAACATAGTGGAG------GAGCACAAGACCAAGGAGGGCAGA---------------
------------GAAAAGCACACCGATTTGTTGAGCACCTTGATC---------------
------------TCGTTGAAGGACAATGCCGACGGCGAGGGCGGCAAG------CTTACC
GACACCGAAATCAAAGCTTTGCTTTTGAATATGTTCACTGCAGGCACCGACACTTCATCA
AGCACCGTGGAGTGGGCCATAGCGGAACTCATCAGGCACCCAAGAATTTTGGCCCGCGTC
CAACAAGAACTTGACGCCGTTGTCGGCCGAGAC---------CGTCTTGTTACCGACTTG
GACCTCCCCCATCTCACCTACCTCCAGGCCGTCATCAAGGAAACCTTCCGGCTCCACCCG
TCGACACCGCTGTCTCTG---CCGCGGATCGCCGCGGAAAGTTGCGAAATCGACGGTTAC
TATATCCCTAAGGGCGCCACTCTTTTGGTCAATGTTTGGGCCATAGCCCGCGACCCAGAT
GTATGGGCCGAGCCTTTGGTGTTCCGGCCCGATAGGTTTCTACCAGGGGGAGAA------
------AAGCCCAATGTT---GATGTGAGGGGGAAT---------GATTTTGAGCTCATT
CCATTCGGTGCTGGCAGAAGGATCTGTGCCGGTATGAGTCTTGGCTTGCGCATGGTTAGC
CTATTGGCTGCAACCTTGCTCCATGCATTCGATTGGGAATTGGCTAACGGATTGGCTCCA
GAGAAATTAAACATGGACGAA---GCGTATGGG------CTGACCCTTCAACGAGCTGCA
CCCCTAATGGTCCACCCCAAGTCAAGATTATCCCCACAAGCCTACACGGCACAAAATTGA
---------
>UN02568 complete CDS
------------------------------------------------ATGGCTCTCTGC
CTTCAAGCATACCTCAACACC------------------------------ACCACACTC
GCAATCGCCACATTGCTGCTCTTCTGCTCGTACTATCTCCTAAGAAGATCCAAATCTTCT
GAGATCAAGAAACTCCCT------------------CCAGAAGCCGGACGATCATGGCCT
CTAATAGGCCACCTCCCATTGTTA---GCA---GGGTCCGAGCTCCCCCACTTGACATTA
TCATCCCTAGCGGACAAGTACGGC------CCGATCTTCACCATCATGGTAGGAATATAC
CCGGCGGTAGTTGTCAACACCTGGGAGTTAGCTAAAGAACTTTTCACGACAAATGATGCT
TTCGTATCCTCCAGA------CCACAACTCACAGGTCCAAAGCTCTTGGGTTACAATTAT
GCCAATTTTGGCTTCTGCCCC---TACAACGAGTACTGGAAAGAAATGCGAAAAATAACG
GTCTCAGAGTTGCTTTCCAACCGTAGACTTGACCTGTTAAAGCATATTAGAGCATCTGAA
GTGGACGACGCGGTGAAAGGTCTTTACATGAAGTGGGTGAAGGAGAAGAGGGAGGGAAAC
CAAGTG---------TTGGTGGACACTAAGAGGTGGTTTAACGACATAAACATGAACGTG
ATCCTCCGGATGGTGGCGGGGAAGAGGTACTTTGGAGATGTGGATGCG---------GCC
GATGAGGGAGAGGCTCGGAGGTTCCAAAAGGCTATGAGGGAGTTTTTTCACTTGATGGGA
---CTGTTCGTTTTGAGGGATGCGATTCCCTTTCTT---------GGGTGGTTG---GAT
TTG---GGCGGTTATGAGAAGGCAATGAGGAAAACTGCCGAGGAATTCGATAGCATTATT
GGAGGGTGGTTGAAA------GAGCATCGAAGGAAGAGGGGCGAAGGTGAATTAGGC---
------------AAGGAGGAGCAGGACTTCATGGATGTGTTGCTT---------------
------------TCCGTTCTTGATGGGGTCGAACTTGGGGGGTAT---------GATGCT
GATACCGTCAGGAAAGCGACAGCCATGATGATAATTGCAGGAGGAACCGATACTGCTACG
GTAACCATAACATGGGGACTAGCTTTACTGCTTAACAATCCGGTCTCCCTGAGAAAGGCT
CAGGAAGAGTTGGACGCTCAAGTTGGCAGGGAA---------AAACTAGTGGATGAATCA
GATATAGAAAAGCTGGTCTATCTCCGAGCTATTGTGAAGGAGACGCTGCGGTTATACCCA
GCTGGTCCACTATCCGGT---CCACGAGAATTCACTCAGGACTGCTTCATTGGTGGCTAT
AACATCCCATCTGGAACCCGGCTGGTGTTAAATATCCATAAAATTCAAAGGGATCCACGG
GTATGGTTGAAACCAACGGAGTTCAACCCAGAGAGATTCCTCACCACA------------
------CACATGCATGTC---GATGTTAAGGGTCAG---------AATTTCGAGCTCATC
CCATTTGGCGCTGGTAGAAGAGCCTGTCCTGGGATTACCTTTGGAGTTAAAATGACTCAT
TTAGTGTTGGCAAGTTTCTTGCAAGCGTTTGAAATTGTCAATCCGTCGAAT---------
GCTCCGGTGGACATGACCGGG---ACTGCTGGA------CTAACTAATAGTAAAGCTACT
CCTCTTGAAGTCCTCGTCAAGCCTCGCTTGCCACCATATCTATATGATTAG---------
---------
>UN02696 complete CDS
ATGAGAACCGACATAGATAGCCTTTGGATCTTTGCTTTGGCCTCCAAATGCCGATCCTTC
AGTCAGGAAAACATTGCATGG---------TCAATCCTGATCATGGGTCTGGCTTGGCTA
GCAATTACCCTTATTTACTGGGCTCACCCTGGA---GGTCCAGCTTGGGGCAAGTACAGG
ATCAGAAGGCCTATTCCGACCAATACTAAGCCAATTCCAGGCCCCCGAGGG---TTGCCT
GTAATTGGCAGCATGAACTTGATG---GTA---------TCCCTCGCGCACCACAAGATC
GCGGCCGCGGCTGCGACATGCAAAGCCAAGAGGCTAATGGCTTTCAGCATGGGAAATACC
CGGGTGATCGTGACATGCAACCCCGACGTAGCAAAGGAAATCCTC------AACAGCTCC
GTTTTCGCGGACCGT------TCGGTGAAAGAATCTGCTTACAGCCTCATGTTCAAT---
AGAGCCATCGGGTTCGCTCCT---TACGGTGTCTATTGGCGCGCCCTGAGAAGAATCGCG
GCCACCCACCTTTTCTGCCCCAGACAAATCAAAGCCGCCGAGTCTCAGAGAAGCGCCATC
GCTACCCAGATGATTTCTTTGTTCAAACGCCACAAAAAT---------------------
---------------AATCTCACTGTTCGTGGCATATTAAGAAGAGCTTCGCTTAACAAC
ATGATGTGTTCCGTGTTTGGAAAAGAGTATCGGCTGGAT------------------ACT
TTCAATGACGAGGTGGAGGAACTGAGGCGACTAGTGGACGAGGGGTACGAGCTGCTATCT
---ACTCTTAACTGGAGCGACCACCTACCCTGGCTG---------CAGGTTTTG---GAC
CCA---CAGAACATACGCCTCAGGTGCTCCAAGCTCGCGCCCAAAGTGAACCATTTCGTG
GGCCGAATCATCGCC------CAACACCGGGCTCTTTCTGGTAAT---------------
------------AACAAAACGAACGATTTCGTTGACGTTTTGTTG---------------
------------TCCCTTCAAGGTCCCGACATG---------------------CTATCA
GATTCGGATATGATCGCTGTTCTTTGGGAAATGATATTCAGGGGGACAGACACGGTGGCG
ATTTTAATCGAGTGGGTGCTAGCAAGGATAGTGCTTCATCCCGATGTTCAATCAGCGGTC
CACAACGAGCTTGACAAAGTTGTAGGCCAATCA---------CGCGCCGTCGAGGAGTCT
GATGTCACCTCCTTGGTGTATCTACCGGCTGTGATAAAGGAAGCCCTGAGGGTTCACCCA
CCGGGCCCACTTCTCTCGTGGGCCAGGTTAGCCATCTCCGATACAACTATCGATGGGTAT
CACGTGCCTAAAGGGACCACGGCGATGGTGAACATGGGGGCCATATCAAAGGACCCAGAG
TTTTGGGCGGACCCACTTGAGTACAAGCCTGAGAGGTTCGTGGCTCAGGAGGAGGGC---
------GAGGTGGAGTTC---TCTGTTTTCGGGTCG---------GATCTCAAGCTTGCC
CCTTTTGGGTCGGGTAGGCGGACTTGCCCAGGGAAGAACTTGGGATTAACCACAGTGACC
TATTGGGTTGCGTCGCTGTTGCATGAGTTCGAATGGCTGCCACCGTCAGAT------GGG
AATGGCGTTGACCTATCGGAG---GTCCTAAAG------CTGTCCTGTGAGATGGCTAAA
CCTCTGACCGTTCAAGTCAGGCCCAGGGGTTGTTAG------------------------
---------
>UN02742 complete CDS
---------------ATGTCTCACTTAGTCACAAAATCAATGTTCTGCGCTCTTTTGGTA
TTAGCATTCCTCCTGTTTGCCAAGTTTGTGTACTCTACACTCCCACAATCACCTATTCTT
GCCGTGTTTCTTCTTCTACTTCCTCTGGTGGCA---TACTCGTTAAAATCCTTCTGTGCC
CATTCCAAGAACCTCCCA------------------CCCGGTCCATTCTCA---ATCCCA
TTGTTTGGCAATTGGCTCCAAGTT---GGC------AATGACCTTAATCACCGCCTGCTT
GCTTCCATGTCACAAACTTATGGC------TCCATTTTCCTGCTCAAGCTCGGTTCCAAG
AACTTGGCGGTTGTTTCGGACCCCGAGCTTGCCAACCAGGTCCTACACGCACAGGGCGTG
GAGTTTGGATCCCGC------CCGCGCAACGTTGTCTTCGACATCTTCACTGGCAACGGA
CAGGACATGGTGTTCACTATC---TACGGTGATCACTGGCGGAAAATGCGCCGGATTATG
ACGCTCCCATTTTTCACTAACAAAGTTGTGCACCAGTATAGCGGCATGTGGGAGCAGGAG
ATGGACCTCGTGGTTCATGACTTGAAGAAAGATGAGCATGCCATGATGAGGACTAAA---
---------------GGGACTATCATCAGGAGGCGTTTACAATTGATGCTATATAACATC
ATGTACCGAATGATGTTCGATGCGAAATTCGAGTCGCAAGATGACCCGTTGTTCATTGAA
GCAACGAGATTTAATTCGGAGAGAAGTAGGTTGGCTCAAAGCTTT---------------
---GAGTACAACTATGGGGATTTCATTCCTTTCCTC---------AGG---------CCA
TTTTTGAGAGGGTACTTGAACAAGTGCAGGGACTTGCAGACAAGAAGGCTGGCTTTCTTC
AACAACTACTTTGTT------GAGAAAAGAAGAAAAGTGATGGCAGCCAATGGAGAGAAG
------------CACAAGATCAGTTGTGCTATTGATCACATAATA---------------
------------GATGCCCAAATGCAAGGAGAG---------------------ATCACT
GAAGAAAATGTGCTCTATATAGTGGAAAACATCAACGTTGCAGCAATAGAAACGACATTA
TGGTCCATGGAATGGGCCATAGCCGAGCTGGTTAACCATCCGGACGTCCAACTCAAGATT
CGACAAGAAATCTCAACCGTCCTG---AAGGGC---------AATCCGGTGACCGAATCA
AACCTTCTCCAACTACCTTACTTGTTGGCCACCGTCAAAGAAACACTAAGGCTGCACACC
CCAATTCCCTTGCTAGTA---CCACATATGAACCTCGAAGAAGCAAAATTGGGAGGTTTT
ACTATTCCTAAGGAGACCAAGGTGGTGGTTAACGCCTGGTGGCTGGCGAACAACCCGAAA
TGGTGGAAGGACCCGGATGTGTTCCGGCCAGAGAGGTTCTTGGAAGAA------------
------GAATATGGCACG---GAGGCTGTTGCAGGTGGGAAGGTTGATTTTCGGTTCTTA
CCCTTTGGTATGGGAAGGCGTAGCTGCCCTGGTATCATACTGGCATTGCCAATCTTAGGA
CTTGTGATTGCTAAACTGGTATCCAATTTCCAAATGACGGCTCCACTGGGA------ACA
GAGAAGATTGACGTCCACGAA---AAGGGAGGA---CAGTTCAGCTTGCACATTGCTAAT
CATTCAACTGTTGTATTCCAACAAATTGCTGCATGA------------------------
---------
>UN02749 complete CDS
---------------------------------------------------ATGGATTTC
TCTTCTCGTCTACTAACAATT---------------------------------TCCGGA
GCCATAGCTATTCTCCTGTGGTACATCTTATGG---AGATCAAGGAATTACAGGCAGAAA
ACCAAGGGCCTAATACCC------------------CCAGAGCCATCAGGTGCCTTACCA
ATTATAGGCCACCTTCACCTACTG---GGA---ACACACACAACTCTGGCCCGAACCTGG
GCAGCCATGGCTGACAAACACGGC------CCGATCTTCTCGTTCTTGCTTGGGGTAGAT
CGCGCCTTTGTGATCAGCAACGCCGAGCTGGTGAAAGAATGCTTCACCAAAAACGATAGG
GCCTTGGCTGCCAGG------CCAAAGTCAACTCATGGGAAGTATTTAAGTTACAACTAT
GCAGCATTCGGTTTTGCTTCT---TATGGTAGTTGCTGGAGAGAGACAAGAAAGCTCACA
GTTATCCAACTTCTTTCCAACCAAAGGCTGAAGTCACTACGGCAGGTGCTAGTCTCCGAG
GTGGATAGCCTAATTGAAGACTTGCATTCGTTATCTTGTCAGACTGGG------------
---------------ACCGTTACGCTTAGCGAATGCTTGGAAAGGTTTACTATAAATATG
ATTACTAGACTGATTGCCGAAAAGAGGTACTTTAATGGTGGT---------------GGG
GACGAAGAGGAAGGGATGAAGATTGAAAAACTTATGAAGGATTTCATGTATGTTTCGGGC
---GTTTTCGTGCCTTCGGATACAATCCCGTTTATG---------GGATGGACG---GAT
TATTTTGTGGGGTCCGTGAGAACCATCAAAAGGGTCTCGAGGGAAATGGATGCCCTTTTG
GAAGGTTGGATTGAA------GAGCATAAATTGAAGAGGGTAAAAGGTGAGTCGAGT---
------------GATCAATTGGAGGACTTCATCGATGTAATGCTT---------------
------------TCTGTCATGGATGATCATATGTTTGGGCAT------------ACGAGA
GAGGACATCATCAAGGGAACAGCTCTGACTCTTATCATGGCTGGTGCCGATACAACATCC
ATCTCCTTAACATGGGTCATGTCCAACTTACTCAACAATAGACGTGCAATGGAGCGTGCC
CAAGAAGAACTTGACCTCAAAGTCGGAAATGAC---------AGAATTGTGGATGATGCT
GACATTGAGAACCTGGTATACCTCCAGGCCATCATTAAAGAAACACTCAGGTTATACCCA
CCAGGCCCAGTAGCTGTT---CCACATGAGGCCATGGAAGATTGTTCCATTGGAGGATAC
CACGTGCCCAAAGGCACCCGCGTGTTCGTGAACTTGTGGAAGCTGCATCGTGACCCAAAT
TTCTGGTCGAACCCTGACGAGTTTATCCCTGAAAGATTCCTGACCGAT------------
------CAGACAAATGTG---GATCTTTCGGGGAAA---------CAGTTTGAATTCGTA
CCATTTGGAACGGGGAGGAGGTCTTGTCCTGGAATGACATTGGCATTGCAAGTGCTGCAT
CTGACAATTGCTAGGCTACTTCAGGGATTTTGCTTCACTACGCCAAAGAAT---------
GAACCTGTGGATATGAGTGAG---GGCCTGGGT------ATAACCCTGCCTAAAGCCACT
CCCCTGGAAGTTCAAATCGTGCCCCGATTGAGTCTACAGCTTTACAATCGCTTAGGTGAT
TAG------
>UN02753 complete CDS
------------------------------------------------ATGGCTGATTTT
CAAGAATATGTCATGCTGTTT------------------------------TTTACCTTT
CTGGCATCTGTATTTCTGGTTCAAACCATCCTTGCCAAATTCCGGAACAAGGAGTGC---
------------CTCCCT------------------CCTAGCCCTAGACGC---CTACCA
ATCATCGGACATATGCACCTCCTT---GGT---------CCCATCCTTCCCAAAGCATTC
CACAAGCTCTCTTCCCAGTATGGA------CCTCTAGTTTACTTCTTCATTGGGTCAAAA
CCATGTGTCCTTGCTTCCAGCCCTGAACTAGCAAAAGAAATCCTCAAGGCCAATGAAGCT
AACTTCCTGAACCGT------CCTAAAGTTGCCAATCTTGATTATCTAACATATGGCTCA
GCCGATTTTGCCACCATACAC---TATGGACCTTACTGGAAGTTTATGAAGAAATTATGT
ATGACTGAACTTCTAGGCAGCCGGACATTAGAACAGTTCCTTCCAATCAGACGTGAAGAG
ACAAAGCAGTTCTTGAAGTTATTATTGGAGAAAGCTGAGGCAGGAGAG------------
---------------GAAGTTGATGTGGGAGCACAGCTTGTGAGACTGACAAACAACATA
ATAACAAGAATGACCATCGGAAAAAGGTGTTCT------------------------GAC
AAGGAAGTTGACGCCGAAGAGGTACGGAAATTGGTAAAAGAGTTGAATGAGCTAGGTGCA
---AAGTTTAATCTATCTGATACAATATGGTTCTGC---------AAGAGCTTA---GAT
CTG---CAAGGGTTTGAAAAAAGGCTTAAGGATGCTCGAGATAGGTATAATGCTATGATG
GAAAGGATTATGAAG------GAGCATGAGGATGAAAGGAAGAAGAGGAAAGCGATGGAT
GATGAAGGT---GATACAGTAAGGGATTTGCTTGATCTTTTGCTT---------------
------------GAAATTTATGAAGATGAGAATGCAGAGATGAGA---------TTGACC
AGAGAAAATATCAAGGCTTTCGTCATGAACATTTTTGGTGCTGGGACAGACACATCTTCA
ATTACAGTAGAATGGGGACTAGCAGAACTCATTAGCCACCCAAATGTTATGAACAAAGCA
AGACAGGAAATCGACTCTGTCGTGGGAAAGGAC---------AGGCTAGTACAAGAGTCA
GATGTACCCAACCTTCCTTACCTCCAAGCTATAGTAAAAGAGATACTAAGGCTTCACCCA
ACAGGCCCCTTGATTGTG------AGAGAGTCATCTGAGGACTGTACAATTGCCGGCTAC
AATATTCCAGCAAAAACCAGACTGTTTGTGAATATCTGGTCTCTCGGAAGGGATCCGAAC
TACTGGGAAGACCCACTTGAGTTCCGGCCTGAGAGATTTAATTCTGACGCTTGGTTGGGG
------AAGAGTAACATGTTGGATGTTAGGGGGCAA---------CATTTTCATCTCTTG
CCATTTGGAGCTGGAAGAAGAAGCTGCCCCGGCGCTTCGTTGGCACTACAATTTGTTCCT
ACAACTCTAGCTGCTTTGGTCCAATGCTTTGAGTGGAAGGTT---GGTGGGGTAGAGAAC
TGCTGTGTTGACATGGAAGAG---GGACCTGGG------TTAACCCTTCCCAGGGCTCGT
TCCCTGGTCTGTTTACCAGTGCCTAGGATTAATCCATCTTTCAAAATCTAA---------
---------
>UN02772 complete CDS
------------------------------------------------------------
---ATGGCCACCCTCTTTGCC------------------------------TTTTTCCTT
TTCCTGGGCTGTCTATGGTGGCTAACAAGAAGT---ATTCTCCTGAAAGAATCTAGCCAA
AAGAAGAAGAAAACAGCT------------------CCAGAAGCAGGAGGTTGGTGGCCA
GTAATTGGCCATCTCCACCTCCTG---GGA---GGTCCCAAACCTACCCACATAGTCTTA
GCGGACATGGCTGATAAGTACGGG------CCAATATTCACCATCAGGATGGGCGTCCAC
CGAGCTTTGGTAGTAAGCAACTGGGAGACTGCCAAGGAGTGCCTGACTACAAACGACAGA
GCATTTGCAAGTCGT------CCAAACAGTATTGGCATGGAGCTCTTAGGCTACGACAAT
TCCATGTTCGGGTTCAGCCCG---TATGGACCCTACTGGCGCCAATTGAGGAAGATAGCC
ACCCTTGAGCTTCTTTCCAGCCACCGGCTCGAGATGTTCAAGGGTGTAAGAGAATCGGAG
GTTAGGACATCCATGAAAGAGCTGTACAAGTTATGGGATAAGAACAAGGGCGGTTCGAAC
AGAGTG---------TTGGTGGAGATGAAGAGATGGTTTGGAGACACAACCTTAAACGTA
ATTTTCAGGATCATTGTCGGAAAATCGGTGGGATATGTTACC---------------ACA
GAAGGAGGTAAGGATGAGGGGTGGAAGCAAGGGATGAGGGATTTCTTTGACTTGTCAGGG
---AGGTTTCCTGTGGCCGATGCGCTCCCGTTTTTG---------AGGTGGTTG---GAT
GTT---GGGGGACACGAGAAGGCCATGAAGAAGACCGCGGCGGAACTGGACCGTGTTGTT
GTTGAGTGGTTAAAG------GAACACAAGGAGAAAAGGGACGCTAGGAAAGGTGCC---
------------AAAGGCGAGGAGGATTTCATGGACGTGATGCTT---------------
------------AATGCACTTGACGATTCGGAATTTGTCTCTGCTGGTCGA---GACTCG
GATACCATCAATAAAGCCACTTGTCTGGCCCTTGTCCTGGCGGCCTCAGACACAACAGCT
GTTACTTTGACATGGGCTCTCTCTCTACTAGTCAACCACCCGCATGTCCTAAAGAAGACC
CAACATGAATTAGACACGTTTATTGGCAAAGAA---------AGGCGAGTGCAAGAATCA
GACACGAAGAGTCTGGCTTACCTCAATGCCATCATCAAGGAAACCCTACGTTTGTACCCT
GCTGGACCGCTGTCGGTC---CCACACGAGTCCATGGAAGATTGTACCATAGGTGACTAT
CACATTCCGGCAGGCACAAGACTTCTCACAAATATATGGAAAATCCAGCGCGATCCACGG
GTTTGGTCGGATCCATGCGAGTTCCAGCCCGAAAGGTTTCTCACGTCT------------
------CACAAGGATTTG---GATTTCAGAGGACAA---------AATTTCGAGTTCATT
CCATTTAGTGGGGGTAGAAGGATGTGCCCTGGGATCAATTTCGCACTGCAAGTTCTGCAA
TTAACTTTGGCTTCCTTGCTACACGAGTTTGACTTTGAAACCCTTTCAGGT---------
GGACCTGTTGATATGAGAGAG---AGCATTGGG------TTGACCAACCTCAGAGCCACT
CCCCTTGAAGTCCTCCTCGCTCCCCGCCTTCCAGCTCATTTATACGAATAG---------
---------
>UN02803 complete CDS
---------------------------------------------------------ATG
GAAGACATGTACCTCTACCTC---------------------------GCTGTTCTGCTC
TCGGTTTTCGTCCTCTACAAGCTTTACCTGCGT---------------------------
CACAAGCATAACTACCCT------------------CCAGGCCCAAGAGCC---CTCCCT
ATAGTAGGCCACCTCCACCTCCTT---AAA---------GCACCACTCTACCAATACTTC
GAAACCGTCTCCAACCGCCTCGGT------CCTGTCCTCCTCTTCTGGATGGGCAAAGTT
CCTGTCCTCGTGGTATCCTCTCCCTCCGCTTTCGAGGAATGCTTCACCAAAAACGATGTA
GTTTTCGCCGACAGG------CCCAAGTCCATGTCCGGAGAACACCTCACTTACAACTAC
ACCTTCCTTGTCTGGGCCCCT---CACGGCCCACTCTGGAGGAGCCTCCGCCGCCTCACC
TTCACCGAGATTTTCTCCCCCAAATCCCTCCAGAAGTCTTCCTACGTCCGCGAGGAGGAA
GCCCGCCACCTCCTCGGCCGCCTCTTAAAATACTGCGCCGGCGGGGGGAGGCCC------
---------------AAGGTTGACATGAAATACATGTTTTCCCTATTAACCGCCAACGTC
ATTATGAGGGTGGCAGCAGGAAAGCGCCACGTACCGGAGAACAAC------------GAG
GACACAAAAGAGGAGAAGCGCCTGCTCCAGCAGTTCAAGGACCTGTTCTTCCCTGTCGTC
---TCGATGACCATATGTGACTTTATTCCTGCGTCT---------AGGTGGATT---GGG
TAC---AAGGGGATAGAGAAAAGCATGAAAGAGCTGGCCAGGAAGAGGGAAGATTTCTTG
GGGAAGTTGGTGGCT------GATGTTAGGGCGAGGAGGATCGCTGGGAAAAAGGACTGT
CATGGA------GGCGACAGGAGCTCCGTGGCTGATACTATCTTG---------------
------------TCCTTGCAGGAAAGCGATCCTGATTTT---------------TACACT
GACGACATTGTCAAGGGTGTTGTTATGATGATGTTTATCGCTGGGACAGAAACGTCGACT
GCCACACTGGAGTGGGCATTGACCCTCCTCATGCAGCACCCGGAAAAGCTATGCAGATTA
CAAGCTGAAATCGACAGCGTCGTAGGTGACGAC---------CGTTTGTTGAACGAGTCC
GACTTCGGCAAGCTTCCCTACCTCAGGGCAGTCGTGAAGGAGACGTTCCGATTATACCCT
CCAGCCCCGCTTTTGCTG---CCTCATTTCTCCAGCGAAGTTTGCACAATTGGAGGGTAT
GAGGTACCAAAGGGAACCATGCTAATGGTCAACGCGTGGGCCATGCATAGGGACCCCAAA
TCATGGGAGGATCCCAATGGGTTCAAGCCCGAGAGATTCGAA------------------
---------------------GACTCCGAGAGAGAT---------GGGTACTTGTACATC
CCATTCGGTGTCGGAAGGAGAGCTTGCCCTGGCGCCGGAATGGGAACTCATATTGTCTCC
TTAGGGTTGGGTATGCTTATACAATGTTTTGATTGGGACAAGATTGGT------------
ATGGACGAAGACATGAGCCAT---GCGCGTGGT---ACGGCCAGTCTGTCTAAGCATAAG
CCTTTGGAGGCCACTTATGCCCCTCGCCAGAAAATGCTCAAGCTCCTTTCTCAACTCTAG
---------
>UN02841 complete CDS
------------------------------------------ATGGATATCTTCCGTTTT
CTTGAAGAACTTCCCTTCCTT---------------------------TCCCTCCTCCTT
GCAATAATTTTCCTGCTCCTGGCTGCCAAATAT---TCAAGAGCAAATGGGAATAGG---
---TACACCAAAATGCCA------------------CCACAACCATCAGGATCATGGCCT
ATTATTGGCCACCTCCATCTCTTC---GGAGGAGCAGGCCAACTACTGCATAGAACACTC
GGGGATATGGCTGATAAGATCGGG------CCGGTCTTCTCTATCCGCCTTGGAAGCCAT
CAAGCTCTTGCAGTGAGCGACAAGGTAGCCGCGAAAGAGTGTTTCACTACAAATGACAAG
GCCTTCCGATCGCGT------CCCTCGTCCTTAGCTGGTAAGATCATGGGCTATGGCGAC
AAAATGTTTGGTTTAACACCT---TATGGCCAATACTGGCGCGACACGAGGAAGCTAGCT
ACAGTTGAGCTCCTCTCAAATCGTGGGCTAGAGTTGTTGAAGCACGTCAGAACCATGGAG
GTTAATTACCTGATAAAAGAGCTTCACCGTGAAGTGGGAAAGAATGGAGGGGAAGTT---
---------------GCGGTGGAAATGAAGAAAAAATTTGGAAACTTGACCACAAACATA
ACAGTCAGGATGGTTGCTGGGAAGAGATATTCTAGTACCAATAGTAATAACTCATGTGGT
GATGAAGAGGAGTCAAGGCGGTGCCAGAAGGCCTTGAGCGATTTCTTATATCTATTTGCG
---TTGTTCTTGGCTTCTGATGCGGTCCCATTACTT---------GGTTGGTTG---GAT
TGGGTGAAAGGTTATGTGGGTGAAATGAAGAGGACAGCAAGAGAGTTGGATAGTATTTTA
GGGAGCTGGGTGAAA------GAACATAGGGAGAAGAGGGCCAACGGGAAA---------
------------CTTGAGGAGCAAGATTTTATCCATGTTATGCTT---------------
------------TCTCAGCTCGTTGATGGCAAGGTTTCTCGTGAT---------GAAACG
GATACCATCATTAAGGCAACTTGCTTGACCTTGATTTTGGGGGGCAATGAGAGCACGATG
GTCACACTTACCTGGGCAGTGTCTCTGCTACTAAACAACCGCAATGTGCTCAAAAAGGCG
CAAGATGAGCTAGATACCCAAGTAGGAAGGCAG---------CGCCTGGTGGAGGAGTCT
GACATTGGAAATCTTGTGTACATACAAGCCATTGTGAAGGAAACACTAAGGCTATACCCT
CCGGCGCCACTTTCAGCA---CCTAGAATAGCAGTTGAGGATTGCACTGTAGCCGGCTTT
CATATCCCTGCTGGAACGCACCTTTTTCTCAACCTGTGGAAGCTCCACCGTGACCCTAGC
CTTTGGTCTAACCCATTGGAGTTTCATCCCGAGAGGTTTCTTGAGGAG------------
------AATGCCCACTTG---GATGTCAGGGGTCAG---------GATTTTGAGTATTTA
CCATTTGGCTCCGGTAGAAGGGTTTGCCCGGGCATGACAATGGGACTTCAGGTTCTGCAT
CTGACTCTGGCTCAGCTGCTTCATGGGTTCGAACTAGGGACAGTCTCGGAC---------
AGTCCCGTGGATATGACTGAG---GGTCCTGGC------TTGACTATGCCCAAAGCAACA
CCCGTGGAGGTTGTCCTTAGGCCAAGGCTTCCTTCTAACGTGTATGAATGCTAA------
---------
>UN02863 complete CDS
------------------------------------------ATGGAGTACCAAATTCCT
TCCTTCTCAATCCTTTGCACT------------------------------TATGCCCTT
TTTGCATTCACTGCAATATGGATATGGAAGAAATCAAAAGCCAAAAACTCAACTGTA---
---------ATTCTGCCT------------------CCAGGACCCTGGAAG---CTACCT
CTGGCAGGAAACATGCTCAATATGGTTGGA---------TCTCTGCCCCATCACCGTCTT
AAGAAGCTAGCGGAGAAATATGGA------CCCATAATGCACCTTCAGCTAGGTGAAATT
ACCAGCATCGTCATTTCGTCGGCCGAAGCTGCTAAAGAAGTGATGAAAACCCATGATGTA
ATCTTTGCACAAAGG------CCTCACCTATTTTCAGTAAGTATTGTTACTTACAACTTT
ACAGATGTAGCGTTCGCACCA---TATGGAGACTACTGGAGACAATTGAGGAAACTGTGC
GTACTTAAGCTGCTGAGTGCGAAACGTGTGCAGTCATTCAGATCAATAAGGGAAGAAGAG
GTCTCAAAGGCCATCAGATCCATCTCCTCTGGTGCAGGATCA------------------
---------------GCAATAAATCTGTGTAGTGCGATATATTCTTTAACATATTGCGTC
GCTTCCAGAGCAGCCTTTGGTAAAATATGGAAAGGACAA---------------------
---------------GAACTATTCATACCACTAATGGAGAAAATCGTAGCAGTATCAGGA
---GGCTTTCATCTTGCAGATCATTACCCTTCTGTT---------AAACTACTT---CGA
GTGATTAGTGGGAGGAAGGCTCAAGTAGAGAGGCTGCATCGAGATTTGGACAACATGCTT
GACAGCATCATTGAA------GATCACAGAGCTAGCAAGGTAATCGCAAAGACCGGTGCT
GAT---------GGTGAAGAAGAAGATCTTGTTGATGTCCTTTTG---------------
------------AATGTTCAGAATGAAGAGTTCCAT------------------CTAACC
GATGACAATATCAAAGCAGTGATCATGGACATGTTCATTGCTGGTGTCGACACATCTTCT
ACAACGTTACAGTGGGCAATGGCAGAAATGCTAAGTCAACCAAGAGTTATAAGAAAAGCA
CAAGCGGAGTTGAGACAAGTCTTTGATCGGAAA---------GGAAATGTTGATGAAGTA
GGCCTTGAGCAACTAAACTACTTAAAGCTGGTAATAAAAGAAACTCTGAGACTACACCCA
CCTGCTCCTATGCTACTC---CCAAGAGAATGTAGAGAAAGCTGCAAGATCAATGGCTAT
GATATACCTGAAAAGTCATATGTCATGGTGAATGCGTGGGCGATTGGGAGGGATCCCAAT
TATTGGACTGACCCTGAAAAATTCTATCCTGAAAGATTCCTT------------------
------GACAACTCTCTT---GATTACAAGGGGACT---------AATTTTGAGTTTATC
CCATTTGGAGCAGGAAGAAGGATGTGTCCGGGCATGTTGTTTGGAATTGCAGCTGTTGAG
TTTCCACTTGCACAGCTGCTATACCATTTTGATTGGAAACTCCCTCAAGGAATGAAGCCA
GAAGATATTGACATGGAAGAG---GCTTTTGGC------ACCGTGGTGAGGATAAAAAAT
GATATCCACTTAATTCCGATTCTGCACAGTCCCCTTCCTGTTGAATAA------------
---------
>UN03063 complete CDS
------------------------------------------ATGGAAACCGCACTTTTT
TTATCGTTAACCCTTCTCTTT------GGAGCCTATCTTTCATCTCCCGTCCTCCTCCTT
TTTCTTCCCGTTCTTTTTATCATTTTCCTCAGA---CGCAAATCCTCCTCTTCCTCTTCC
AAACTCCCACCTCTCCCA------------------CCAGGTCCTAAACCA---TGGCCG
CTCATAGGAAACCTCCTCCAAATG---GGA---------AACAAACCCCACGTGGCCTTA
GCTCACTTGGCCAAAGCCCACGGC------CCACTCATTTCCCTAAAGCTAGGAACCCAG
CTAGTGGTTGTTGGCTCCTCCCCGGAAGCAGCCACCGAAATGCTTAAAACCAAAGACCAC
CTACTCTCCGGCCGCTGCGTTCCCCATGTCTCCTTCGCTAAAGACCCCGAAATGAACAAG
GACTCCATAGCTTGGACCTTGGAGTGCACCGACAGGTGGAAGTTCTTTAGAACCCTAATG
AGGAACGAGCTCTTTAGCTCCAAGATGGTTGATGAGCAGTCGGATATACGGGAGAAAAAG
GCCTCTCAAATGGTGGAATTCTTGAGCCGCAAACAAGGGCAG------------------
---------------AAAGTGCTTATCCGCGAGGTTGCCTTTGCTTATGTTTTTAATGTG
CTGGCTAATATTTACATTTCCCAGGACCTGACTGAT---------------------TTT
GAAGGGGAAAAGAGCGTGAGGGTTAATGAGCTTATCAGGGAAATGATGGAGTTGTATACT
---GCTCCTAATGTATCCGATTTGTTTCCTGTGTTG---------GGGCGGCTG---GAC
CTT---CAAGGATTGAGAAAGAGTACCGACGATTGCGTGAGGAGGATTAGGGAGATGTGG
GAAGGTGTTATCAGG------GAGAGGAGGATAGGCCAGCATGGAGATGTCTCA------
------------ACTAGGAGGAGAGATTTCCTCGATGCTCTGATC---------------
------------GAGTGTGGC---------------------------------CTTAAG
GATGAGCAGATCAGCTTCACCTTTGTGGAAATGTTAGCTGCCGTATCCGACAGTACCAGC
TCAACGATTGAATGGGCCTTGTCAGAACTGACGAAGAGCCCCGAATCTATGGAGAGACTC
CGCGAGGAGCTCTCAAAGGAAATCACCCAACAAGAAGTGGGAGGCCTAATAAAAGAATCC
CAAATAGCCAAACTCCCCTACTTGCACGCATGCGTTAAGGAAGTCCTGAGGTTGCACCCA
CCAGCGCCAATCCTGCTC---CCCCACAGAGCCACCAGCGACACCCAGGTCCTGAATTAC
AAGATACCCAAAGACGCCCAAGTCTTTGTGAACGTATGGGCCATAGCTAGGGACCCGTCT
GTTTGGAAGGATCCACTGAGTTTTATGCCCGAGAGGTTCTTA------------------
------AACTCTGAGGTG---GATTACAAAGGCAAT---------TATTTCGAGTACTTG
CCTTTTGGCAGTGGCAGGAGGATATGTGCCGGTTTGCCAATGGCTGTTAGGAAAGTCCAG
TTGGGTTTGGCTTGTTTGGTCCATAACTTCGATTGGTGTCTCCCAGATGGTATGGTCCCT
AGCGAGCTGGACATGAGAGAG---AGATATGGT------GTTACGTTGACGAAGGAGGAG
CCCCTTGTGCTTATAGCCAAAAGAAGGAACTAA---------------------------
---------
>UN03072 complete CDS
---------------------------------------------ATGTTGCAACCCATT
TTCTCTGTCGTCCTATCCTTG------------------------------TTCTTCGTC
TTGGTTGCCCTGATAAAATGGACGTGGAGGTCT---CCAGATTGCAAAAACACAAGG---
------------CTTCCA------------------CCTTCGCCGCCAACA---CTGCCG
GTTGTCGGAAACCTCCACCAACTT---GGC---------CTATACTCCCATAAGTCTCTC
CGTTCCCTGGCTCAGAGATATGGC------CCTCTCATGCTTCTTAAATTTGGAAGCAGA
CCGGTGATAATTGCCTCAACCTCAGAGGTAGCAAGAGAGATCATGAAAACAAATGACCAT
AGCTTCTCTGACAGG------CCGAAGTTCAACATTTCTGAGAAGCTTCTCTATCAGGGT
AGGGACTTGTCCACGGCGCCG---TATGGTGAGTATTGGAGGCAGATGAGAAGCATTTGT
GTGCTTCAGCTTCTTAGTAACAGGAGGGTTCAGTCTTTCCGGCACGTCAGAGAAGAAGAA
ATCGCCATATTTATGAAGAAGATCCACGAGTCCTCTTTGTTGTCATTG------------
---------------CCAATCAACTTGAGTGAGATGTTTGCTCGTCTTACAAATGATGTT
ATATGCAGGTTGGCCTTGGGAAGGAAGTAC---------------------------AGT
GAAGGTGAGGGTGGGAGGAAGTTTAATGAGTTATTGGGGGAGTTTATGGAGTTGTTAGGT
---GCTTTTACACTCGGAGATTTCATCCCTTGGCTT---------GGTTGGGTT---AAT
GTCATTAATGGGTTTGATTCCAAAGTGGATAAGATAGCCAAGGAGTTCGATAAGTTTCTT
GATGGAGTCGTTGAA------GATGGATTACAAAAAAGAAGAGAAAAACAAGGGATTGTT
GAAAGTGAC---GAAGAACAGAAGGATTTTGTCGATGTTCTGCTT---------------
------------GATCTTGAGAAGGGTCATGTGGCTGCTGGCTTCTCC------CTTGCC
AAAGTTAATATCAAAGCTCTGATATTGGACATGTTTGCTGCTGGAACTGACACCACCTAC
ACAGTCCTGGAATGGGCGATGTCAGAGCTCCTGAGGCATCCCAAAATCATGAATAAAGTT
CAAGATGAGGTCAGGGGAATTGCAGGTGCCAAG---------CAGGAGATAAACGATTGT
GACTTGGACAAAATGCCTTACCTAAAGGCATTAATAAAAGAGACACTCAGATTATATCCT
CCAATCCCATTGCTAGTT---CCAAGATCGTCACCCCAAGATGTCAAGGTCAACGACTAT
GTTATTCCTGCTGGTACACCTGTTTTCACTAATGCTTGGGCAATTGGAAGGGACCCGGCT
ATATGGGACAGACCTGAGGAGTTCATACCTGAGAGGTTCGTG------------------
------AATTGTTCTGTG---GATTTCAAAGGGCAT---------GATTTTGAACTAATT
CCATTCGGCGCTGGAAGGAGGGGCTGCCCTGGAATTGGGTTTGCCACCACAACCATTGAG
CTTCTGTTAGCGAACCTTGTGAAAAAGCTTGATTGGGCTTTGCCTGGTGGAGCCAAGGGA
GAGGATTTGGACATGACCGAG---TGTCCTGGG------CTCACCATTCACAGAAAAGTC
CCCCTTATGGTTGTTGCAAATCCAAGCTTTTAG---------------------------
---------
>UN03133 complete CDS
------------------------------------------ATGGCCACAAGTGACATG
TCCCCTATTTCCCTCCTCTTC------------------------------CTCTTTTGC
TCCCTCATCGCCCTTCTTTTCCATTCCATTAAA---TTACTCTTACAACCCAAAACC---
---CAGATCAAATCTCCA------------------CCAAGCCCACCTTCT---CTACCA
CTCATCGGTCACCTCCACTTAATA---GGC---------TCAGTGATTCCAAAATCCTTC
CAATCCTTATCTAGCCGCTATGGC------CCTCTCATGCGGATCAGCCTAGGTGCATCA
ACGTGTGTGGTTGCCTCTAGTGAACAAGTAGCCAAAGAAATATTCAAGAACCAAGAACTC
AATTTCTCATCCAGA------CCCGAATTCGGGTCCTCGGAGTATTTTATCTATAGAGGT
TCCAGATTCGTCACTGCGCAG---TATGGAGACTATTGGAGGTTCATGAAGAAACTTTGC
ATGACAAGGCTGCTTTCCGTCCCCCAGCTTGACAAGTCCATCAATATACGCGAAGAGGAA
AAGGTCAAAATTGTGGAATCGGTATTAAGTTGTGCAAGGGAAGGGAAG------------
---------------CTATGTGATTTAAGTAGGGAGTTCACTGCTTTCACTAATAATACC
ATCTGTAGGATGGCTATGAGCACTAGGTGTTCG------------------------GGT
AGTAATAACGATGCTGAGGAGATCGCAGGGTTGGTGAAGACTTGTTTGCAACTTGCCGGG
---AAGCTGAGTGTAGGAGATGTTTTGGGTCCGTTT---------AGAGTTTTG---GAT
TTC---TCCGGAAATGGGAAGAAGCTAGAAGGGGCTTTAAGGAAGTATGATCAAATAGTG
GAAAGGTTAATAAAG------GAACATGAAGCGAAACGATCCGATGGG------------
------------GACACGTGGAAGGATTTGATGGACATACTATTG---------------
------------GAGATATATAATGATCCTAATGCTGAACTCAAG---------CTAACT
ATGAACGACATAAAGTCCTTCTTGCTAGACATATTCTTTGCGGGGACGGACACGTCATCA
ACGGCCATGCAGTGGGCCATGGGAACACTCATCAACCACCCAAAGGCATTCAACAAGCTA
CGGGAGGAAATCAACTCAGTCGTGGGGCCCACC---------AGGCTCGTCAAGGAATCG
GACGTCCCAAACCTCCCATACCTACGAGCGGTAATCAGAGAGACTCTCAGGCTCCACCCA
TCGGCGCCGTTGATCATC------AGGGAATGCGCGGACGATTGTGAGGTCAACGGCTTT
ATTGTCGAGTCCAAGGCTCGTGTCCTGGTCAACGTCTACGCCATTATGCGGGACCCACAG
TCCTGGACCAACCCGGATGATTTCGTGCCGGAGAGGTTTTTGGAGAGTTCTAACGAGAAG
ATCGGGGAGCACCAGATG---GAGTTCAAGGGACAA---------AACTTCCGTTACCTG
CCGTTTGGTAGTGGACGGAGAGGATGCCCCGGGGCGTCACTCGCGATGCTGGTGATGCAT
GCGGCTGTGGGGTCGCTGGTTCAGTGCTTTGACTGGGAGCCCGAAGATGGG---------
GAGAAAGTTGACCTAAGCGAA---GGGCCTGGA------TTTGCTGCCGAGATGGCTAGC
CCGCTTCGTTGTTACCCCGTTCAACACCTGAATCTTTGCGGAATCCTACCCATCCACTCT
TCTTAA---
>UN03168 complete CDS
---------------------------ATGGATAGTCGACAGCCAAGCACTACAATGGGA
ACCACAATGACCATTGAGCTC------------------------------CTCTCATCG
CTTGTCTTCCTTTTCCTGGCTTATTATCTATTT---CAACAATCAAATATAAGAAGAAAC
CCGAAGGACAACCTCCCT------------------CCGAGCCCACCTAATTCCCTTCCA
ATCCTGGGCCACTTGCATCTCATA---CAG---CGCCCCATTCCCCTCCACCGCACCCTC
CACAACCTTTCTCTAAAGTACGGC------CCAATAATCTCCCTTCGGTTCGGCACCCGC
CACGTGGTTGTCGTTTCCTCCTCGTCGCTTGCCCAAGAATGCTTCACCAAAAACGACATC
GTGCTCGCGAACCGC------CCTGCGTTCATGGTGGGAAAGCACTTAGCTTACAACAAC
ACCACCATGGTCCAAGCCGCA---TACGGCGACCATTGGCGGAACCTACGCCGTATCGGG
TCCATAGAGATCTTCTCCAACCATCGCCTTAACACGTTTTCTACCATCCGAAAGGACGAA
GTCAAGAGGCTAATTATCAAATTATCAGGCCAGGTCGGGGCCTCTCAAGATTTTGGA---
---------------CAAGTGCAGCTAAGGTTGGCTTTTCAAGGGCTGACCTTTAACATA
ATGATGAGAATGCTTACGGGGAAGCGGTACTACGGCGAGGACGTG------------TCC
GATGAGGAGGAAGCAAGGGAGTTCAGGAAGATGTTTAAGGATATTCTGGCTTTTAACGGG
---ACTTCTAATCCAGGGGATTACTTACCGATTTTG---------AACTGGGTG------
------GGAAGTATTGAGAAGAAGGTCATGGGATTAGGAAAATGGTTTGACAGGTTCTTC
CAAAAGATAATCGAT------GAATACAGAAGGAAGCGGAGGGATGGTTTC---------
------------AAGAATGAGAATACCATTATTGACCATCTCCTT---------------
------------TCTTTGCAGGAGTCGCAGCCTGAGTAT---------------TACACT
GATGAAATTATTAAAGGGATTGTATTAGTACTGTTATTTGCAGGGACCGAAACATCAGCA
GTGACACTAGAATGGGCGATGTCTTGCCTCCTTAACCATCCAAGCATATTGAAGAAGGCC
AAAGATGAGATTGAGAAACAAGTTGGCCAAGAA---------TGCTTGGTGGACGAAGTA
GACATTTCCAAATTGTTTTATCTTCAAAATATTATCTCTGAAACCCTTCGACTACATCCA
GCAGCCCCACTTCTAGTC---CCACACTTGGCCTCTGATAGTTTTAAACTAGGAGGATAC
AACGTGCCGCGCGACACAATTTTATTGGTTAATGCATGGACCATACATAGAGATTTTACG
CTTTGGGATGATCCGATGAGTTTTAAACCCGAGAGGTTT---------------------
---------GAGAAG---------GGAGTGGCAGAG---------GGTCACAAAATAATG
CCATTCGGATTAGGTAGAAGGTCATGTCCTGGAGCAGGTCTGGCCCAGCGGGTGATAGGC
TTAACTCTGGCGTCCTTGGTCCAATGTTTTGATTGGAAGAGGGCAAGCGAG---------
AAAGAAATTGACATGAATGAAGATAAATTGGGC------ATCGCCATTTCTAAGGCTGAG
CCGCTAGTGGCCATGGGCAAACCATGCCCCATCACAAGCAAGATTATGGAATGCGCTACT
TAA------
>UN03233 complete CDS
------------------------------------------------------------
ATGGAATTTCTGATCACTTTT---------------------------GCTCTGTGTCTT
CTCTTAGCTTTGCCTTTTCTCATGGCTCTTCAATACATTGCCAAAGAAAGAAACAATAGC
ATTCTTCTTAAGCTTCCA------------------CCAGGCCCAAAACCT---TTACCG
ATTATAGGTAATCTCCTGAATTTA---GGC---------CACAAACCACACAAGTCCCTT
GCCAAGCTAGCTCAAATCCATGGC------CCCTTAATTAGTCTGAAACTAGGCCAGGTG
AAAACGATAGTTATTTCTTCTTCTACCCTTGCAAGAGAGATCCTCCAAACACATGATCAG
ACTTTCTCTAACAGA------TACATAATTGATGCTATCCTTGCAGAAGCTCACCACGAA
GCTGGCCTCGCTTGGGTACCC---ATTGGAGCCACATGGAGGAACTTGAGGAAAATATGC
AATTCCCACATCTTCAGCACCAAGAAGCTTGATTCCAATCAACACCTTCGGCGCAAGAAG
ATCCAAGAATTCCTCGTCGATGTCCAAAAGAGTGGTCACGTTGGTGAA------------
---------------GCAATATGTATTGGGCAGGCGGCTTTCAAAGCTACGCTCAATGTC
ATGTCAAATACCGTTTTCTCCTTAGATTTGACAGAT---------------------ACT
GGTTCGGATACTGCCAGGGAGTTCAAGGAGGTTGTGAGGCGTGTCATGGATGAAGTGGGG
---AAGCCCAACGTGGCAGATTACTTCCCCTTTCTT---------AGTAAGATT---GAT
CCT---CAGGGAATAAGGCGTAGGACCGTAGTTAATTTTGGTAAGATACTTGATCTCTTC
GATTGTGTTATTGAT------GAAAGATTGGAGTCGAGAAAAGCTCAAGGATAT------
------------GTGTTAGCCAATGACATGCTGGATACTCTTCTC---------------
------------ACCCTTCGTGAAGACAATCATGAGCTG---------------ATGGAT
AGAAATTGCATCAAACACTTATTACTGGATCTATTTGCTGCTGGTACTGATACTACTTCA
AGCACATTGGAATGGGCTATGGCCGAATTATTCCGAAAACCATCAATCATGGCAAAAGCA
AGAGCAGAGCTTGAGCAAGTTATTGGGAGGGGG---------AACTTGATCGAAGAATCA
GATATTTCTCGTTTACCTTACTTGCAATCAATTATCAAAGAAACTTTTAGGTTGCACCCA
GCAGCTCCTCTCTTACTT---CCTCGAAAGGCAAAAGAGGAAGTACATATATCTGGATAT
ATCATTCCTAAAGATGCACAGGTTCTCGTCAATGCGTGGGCCATCGGTAGAGATCCTGCC
ACTTGGGAGGATCCGTGCTCATTTATACCTGAAAGATTCCTA------------------
------GGATCTGATATG---GATGTCAAAGGTACA---------AATTTCGAGCTTATT
CCATTTGGTGCTGGTCGCAGAATTTGTCCTGGATTGCCATTAGCCTTGAGGATGTTACAT
TTGATGTTGGGCACTCTAATACTTTTCTTTGATTGGAAGCTTCCCGGAGGGGTCACGCCA
GAAAATATGGACATGCAGGAC---AGGTTTGGT------ATTACCTTGCAGAAGGCTCAA
CCCCTGAGTGCTGTACCTATCCCTCTGTAG------------------------------
---------
>UN03342 complete CDS
------------------------------ATGGCTCTCCTTCAATGGCTACAGGAAAAA
TCCAATCCGAAACTCTCCCTT------------------------------------CTT
ACAGCAACCATCTTTCTAGCAGTAGTGATAAAGGTTATCCTGAAGCAGAAACTGAGAAAA
CGAAAGCTAAATCTCCCT------------------CCAAGCCCCGGAAAG---TTGCCA
ATTATCGGCAACCTTCACCAGCTG---GGA---------AACAACCCTCATATCTCTCTT
CTTCGCTTGGCCAACAAGTATGGC------CCCATCATGTTCTTGCAACTTGGCGAGATC
CCGACTGTTGTGATTTCGTCTGCTAGGTTGGCCAAGGAAGTACTCAAAACCCATGACCTA
GCACTCTCCAGCAGG------CCTCAGCTTTTCTCGGCTAAGTACCTTTTCTATGGCTGC
ACTGATGTTGTCTTTTCACCT---TATGGTAATTACTGGAGGAGTATTAGGAAGATTTGC
ATACTTGAGCTGCTGAGCGCCAAGCGCGTCCAATCGTTCGGATTTGTCAGGGAAGAGGAA
GTTGCTCGTCTGGTCGGCAGGATTCGAGAGTCCTGTCCTGGA------------------
---------------ATTACCAATCTGAGTAAGATGATTGGGCTGTATGCTAATGATGTC
CTTTGCCGGGTGGCGCTTGGGAGGGATTTCTCAGAT---------------------GGA
GGTGACTATGACCGATATGGGTTTAAAAAGATGCTTGATGATTATCAAGAACTGCTCGGA
---GGGTTTAGTCTTGGTGATTATTTCCCTTCCATG---------GAATTTGTA---CAC
AGCTTAACAGGCATGAAGCTGAAACTCCTGGACACCTACAAACGCTTCGATCAGTTCTTC
GATGAGCTGATAAGT------GAACATCTCACTGCTGGGAGAAAACAA------------
------------GAGGAACAGAAGGATCTTGTTGATGTTCTGCTT---------------
------------GACATACAGAGGAATGGATCTTCTGAGATACCC---------CTCACC
ATGGACAATGTTAAAGCCATTATTTTGGACATGTTCGCTGCCGGAACTGATACAACCTTC
ATCACCCTTGATTGGGCGATGACAGAGCTTGTCATGAACCCCAAAGCAAAGAAGAAGGCA
CAGGTGGAGGTGCGAAGCATTGTCGGGGAGAGA---------AGAGCCGTGCAAGAGAGC
GATCTGCCTCAGCTGCACTACATGAAAGCCGTTATAAAAGAGGTATTCCGGTTACATCCT
GCTGCTCCAGTTCTTGTC---CCAAGAGAATCAATGGAACTTGTCAAAATTGATGGGTAT
GATATTCCGGCAAAAACACGGATCTATGTGAATGCCTGGGCCATAGGAAGGGATCCTGCC
ATATGGGAAAAACCTGACTGTTTCGAGCCTGAAAGATTTGTG------------------
------GGAAGCAGTATA---GACTTCAGAGGCCAG---------GATTTTGAGCTGATA
CCTTTTGGATCTGGCAGAAGAAGCTGCCCAGCTATCACATTTGGAGCAGCAACTGTCGAG
ATTGCTTTAGCTCAATTGCTCCACAGCTTTGATTGGGAACTTCCACCTGGTACCAAAGCT
GAAGATATAGACAATACAGAA---GCTTTTGGA------ATCTCAATGCACAGGGTAAAT
CCTCTGCACGTCGTTGCCAAGCCACACTTCATATAG------------------------
---------
>UN03418 complete CDS
---------------ATGGTTAGTGTCTCTAGTGCATCAATTGGCGAGAGAGAGAATTTC
TCCGGGCCGATTCTGGCAACA------------------------------GCCATAATA
ACAATATTCACACTACTCTGGTTCTTCGTCAAG---AAACTAAGCAAGAAAGTTGCC---
---------CCTTTACCA------------------CCAGGTCCCCGTGGC---TTACCA
ATAGTAGGCTACCTTCCATTTCTT---GGT---------ACTCATCTCCACAAGGAATTC
ACAAAATTAGCTGAAATCTATGGC------CCGATATACAAGCTTCGGCTGGGGAACAAA
CTATGCCTCGTGGTCAGCTCTCCTTCTCTAGCCAAGGAAATCGTTCGTGACCAAGATGTG
ATATTCGCGAACCGC------GATGCCCCCATCGCAGCGAAAGCTGTCATGTATGGTGGG
AGTGATATAGCGTGGTTAGAC---TATGGTCCTGAATGGAAAAGATTGCGCAAAGTATTC
GTGCGCGAAATGATGAGTAACACCAGTCTCGAAGACTGTTACGTTCTGAGAAGGCGGGAG
GTGAGGAAAGCTGTGAAGGAAGTGTACATGAAGAGCGGAAAT------------------
---------------CCAATAGATATCGGTGAATGGGCATTCCTGACCAATATAAATGCA
ACCAAGAGCATGTTGTGGGGTGCCACATGCGAAGGGGAG------------------GAA
GGGATCCGGGCGGGGATGGAGTTCAAGAATTTGATGGCTGAGCTTATGGTGCTTTTTGGA
---AAACCAAATATTTCCGAGTTCTTTCCGGTGCTT---------GCGATGCTT---GAT
TTA---CAAGGTATAGAAAGGCAAGCGAAGAAGATATCGGTTGTGTACCAAAAGTTTCTT
GATGCGGCTATAAGGAGATGTGAGGCTGTAATTGAGGCGAGTAAAGATGATGCAGAAGGA
GACGCGACGACTGAGAAGAGGAAGGATTTCTTGAGGCTTCTTCTG---------------
------------GAGCTCAGGGATAGCGATGATGATGCAACGTCT---------ATTAGC
ACCGAACAACTGAAGGCCTTGCTCGCGGACATTGTGCTCGGCGGGTCTGACACGACATCG
ACAATGGTTGAATGGACAATGGCGGAGCTAATGTCCCACCAGGAGATAATGGACAAAGTC
CACCAAGAACTGGACGAAGTTGTTGGCCTAAAC---------GGCGTCGTAGAAGAATTC
CATTTGCCTAAGCTATGTTACTTGGAAGCTGTGGTGAAGGAGACACTTCGCTTGCACCCT
GCTCTACCCTTCTTGGTT---CCCCGTCGCCCCAGCAAAACAACCAAGATAGCCGGATAC
AACATCCCTAAAAACACAACAGTTTTCTTGAACGTATATGCCATACATCGCGACCCTCAG
GTTTGGGAGAGCCCCGGGGAATTCCGACCAGAGAGATTCTTGAACGGGGAA---------
------ACAAGCGGAATG---GATTTTTCCGGCAAC---------AGTTTCCAGTACCTT
CCATTTGGGTCGGGGAGAAGGGTATGCGCAGGGCTTCCTCTGGCTGAGAAGATGTTGGTT
TATCAATTGGCTTCGTTGTTGCATGCTTTTGACTGGAAGTTGCCTGTTGGT---------
TGGAAAATGGACTTGTCTGAT---AAATTTGGG------ATTGTTGTGAAGAAAATGGAG
CCTTCGGTTGGCATTCCAACCCCAAGGTTGTCTAATTCAGACCTCTTCAATATCTAG---
---------
>UN03451 complete CDS
---------------------------------------------------------GAA
TTCCCATCTCTCCTCTTTGCC------------------------------CTGGCCTTT
CTTCCAGCTCTTTGCTTCATATTCGTGGCCAGG---GGAAGAAGCAAAAGCTTTCCA---
---GGGAGCAAACTTCCC------------------CCAGGCCCAATACCT---TTACCA
ATAATAGGCAACCTCCTAAATCTA---GGT---------GACAAGCCCCACAAGTCCCTC
GCGAAACTTGCTCAAATCCATGGC------CCTTTGATGAGTCTAAAACTGGGCCAAGTA
ACTACAATAGTGATTTCTTCTTCCCCCTTAGCAAAAGAGGTACTCCAAGCACATGATCTG
GCTCTCTGCGATAGA------TACGTAATCGAAGCTGCTCATGCGCAAGACCACCACGAA
GTTGGCCTCGGTTGGCTACCC---TATGGAGCCCCTTGGAGGAACCAAAGGAAAATATGC
AATTCCTACATCTTCAGCGCCCAGAAACTCGATTCCAACCAACACCTACGGAGCAAGAAA
ATCCAACAACTCCTCGCGGACGTCCAAGAAAGTAGCCGTCTGGGTGAA------------
---------------GCAATAGATATAGGCCGAGCAGCTTTCAAAGCCTCCTTCGATGCC
ATGTCAAGCACCGTGTTTTCCTTTGATTTGACAGCCGAT------------------ACA
TGTTCGGATACGGTAAAAGAGTTCAAGGAGGTTGTGATGTGTATAATGGAAGAACTGGGA
---AGATCCAACTTGGCAGATTACTTCCCCTTTCTC---------AGCAAGATG---GAC
CCG---CAGGGAATAAGACGTCGGATGAATATACATTTTGCGAGGATACTTAACCTCTTC
GATCGCATAATTGAT------GAACGATTGAAGTCAAGGAAAGCACAAGGATAT------
------------ATTTTAGCCAACGACATGCTGGATGCTCTTCTC---------------
------------ACTATCAGCGAAGACAAACATGAGGAG---------------ATGGAT
ATAAATGGGGTAAAGCATTTGTTGATGGAACTATTTACCGCTGGAACGGATACAACTTCA
ACTACACTGGAATGGGCTATGGCTGAAGTTCTTCGAGAACCAAAAATCTTGGCGAAAGCA
AGAGCAGAGCTTGAGCAAATTATTGGCAAAGAC---------ACTATAATTGAGGAATCA
CACATCGCTGGTTTACCTTATTTGCAAGCGATTATCAAAGAAGTTCTTAGGTTGCACCCG
GCAGCTCCTCTGTTAGTT---CCTCGGAAGGCAAGGGAGGAGGTAAACATATCTGGCTTC
ATAATCCCTAAGAATGCTCAGGTGCTTGTAAATGCGTGGGCCATTGGAAGAGACCCCGCC
ATTTGGGAGGATCCTAGCTCCTTTATTCCTGAAAGATTCTTA------------------
------GGATCAGATATT---GATGTTAGAGGTAGG---------AATTTCGAGCTTGTC
CCATTTGGTGCAGGACGAAGAATTTGCCCCGGACTACCATTGGCTATGAGAATGTTGCCC
TTAATTTTGGGTACCCTGATTCTCAATTTTGATTGGAAGCTGGCTAACGATGCCACACCG
GAGAGTAGGGACATGGATGAT---AAATTTGGC------ATCACCTTGCGCAAGGCTCAA
CCTTTGTTAGCTGTTCCTATACAGTTGTAG------------------------------
---------
>UN03455 complete CDS
---------------------------------------ATGGAGTCTATCCTCCAAGCT
TATGAAAATCTATTTAAACTACAACAACAACAGCCAGCGGCCACCACCACCCTCCTCCTT
TTGATCCCGCTTCTCTTCCTATTAGGTCTAATC---TCCCGCCTCCGCCGGAGACCA---
---------CCATACCCA------------------CCAGGACCAAAGGGC---CTACCA
GTCATAGGCAACATGTTAATGATG---GAC---------CAATTAACCCACCGTGGCCTA
GCCAAATTATCTAAAAAATACGGT------GGCATATTCCACTTAAAGATGGGCTACGTT
CACATGGTGGCCGTCTCGTCTCCCGAGATGGCCCGCCAAGTCCTCCAAGTCCAGGACAAC
ATCTGCTCCAATAGA------CCAGCCACCATAGCCATTAGGTACTTAACCTACGACCGA
GCCGACATGGCTTTCGCCCAC---TATGGACCCTTTTGGCGCCAGATGAGGAAGATATGT
GTCATGAGGCTTTTTAGCAGGAAACGAGCGGAGTCGTGGCAATCAGTCCGC---GACGAG
GTTGTCATAATCGTCAAATCCGTCGCGGGGAACACCGGGAAG------------------
---------------CTGGTCAACGTTGGGGAGGTGATATTCACTCTGACCATGAATATT
ACTTATAGGGCTGCCTTCGGGTCTAAAAACGAAGGGCAGGAT------------------
------------------GAGTTCATAAGTATACTGCAAGAGTTTTCTAAGCTGTTTGGC
---GCTTTTAACATTGCGGACTTCATACCATGGCTG---------GGCTGGGTT---GAC
CCT---CAGGGGCTTAACTCCAGGCTTGCCAAGGCTAGAAAGGCTCTTGATAAGTTCATT
GATTTGATCATTGAG------GATCACATGAGGAAGAGGCTGGGGAATGGCAAGGTTGAT
GATGGTTGCGACGAGGGTAATACCGACATGGTGGATGATTTACTTGCTTTCTACAGTGAC
ACGGAGGCGGCTAACGTTGTTAATGAATCCGAGGATTTGCAGAATTCCATTAAGCTTACA
AAGGATAACATCAAAGCCATCATCATGGATGTCATGTTTGGTGGAACCGAAACGGTGGCG
TCTGCGATCGAGTGGGCCCTAGCGGAGCTAATGAAGAGCCCAGAGGACTTGAGACGGGTC
CAGCAGGAGCTAGCGGAGGTGGTGGGCCTCGAC---------CGCCTGGTCGAAGAATCC
GACACGGAGAAGCTGACTTACCTGAAATGTGCACTCAAGGAGACCTTGAGGCTCCACCCG
CCAATTCCCCTACTCTTA------CACGAAACGGCGGAAGATGCTGTCATTGCGGGCTAT
CACTTGCCCAAGAGATGCCGGGTCATGATTAATGCCTGGGCCATCGGGCGGGACCCGAAT
TCCTGGGAGGACCCGGAGAGCTTCAGGCCATCCAGGTTTTTG------------------
------AAAGAAGAGATGCCGGATTTTAAGGGTGGG---------AATTTCGAGTTCATA
CCATTCGGGTCGGGGCGGAGGTCCTGCCCCGGGATGCAACTTGGGCTATACGGGTTGGAG
CTGGCCGTGGCGCACCTGCTCCACTGCTTCACGTGGGAGTTGCCAGATGGGATGAAGCCG
AGTGAGATGGACATGGGGGAT---GTGTTTGGA------CTCACTGCGCCTCGGGCCACC
CGACTCGCTGCCGTCCCAAGGACCCGTTTGGTTTGTCCTCTCTAA---------------
---------
>UN03600 complete CDS
---------------------------------------------ATGGCGTTGTCCCTG
GAAAACCCAGTTTATTTCTAT------------------------------TTCTTGCTA
TTCATCTTCCTTTACCTGCTTACAAAATATGTTCTCCCAAACAAGAAC------------
---------AACCTTCCA------------------CCAAGCCCTGGTATCTCCCTCCCT
CTTATAGGTCATCTCTACATGGTC---AAG---------AAACCCCTCCATAGAACATTG
GGCAATGTTTCCAACAAGTATGGT------CCTATTCTGTCCACCTGGTTTGGCAGCCGC
CTCGTTGTCCTAGTGTCATCCCCATCTATTGCAGAGGAATGTTTCACCAAAAACGACATA
GTTTTTGCCAACCGC------CCTAGGCTGCTGGCAGGGAAGCATCTTGGATACAACTAT
ACTACCCTTGTTTGGGCCTCA---TATGGGCAGCACTGGAGAAACTTAAGGCGTATTGCT
ACCGTTGAGATCTTATCGTCCCATCGCCTACAGATGTCGTACCATATCCGTCTTGATGAG
ATCAGGTCACTAATCCGGAGGCTTTTTAAGGGCTCCAAGGGTGCCAACTTCACT------
---------------ATTGTAGACATGAAATCCATGTTCTTCGAGCTTGGACTTAATGTC
ATTATGAGGATGCTTGCTGGTAAGCGATACTACGGAGAGAATAAA------------GAT
GACTTAGATGAAGAAAGAAAGTTTAAAGAAATAGTGACCGAGACCTTCGAATTAAGTGGA
---GCTGCGATCATCGGGGACTTTCTGCCAATCATG---------AAGTGGGCT---GGC
CAG---AACGTGGTTGAGAAGAGGTTGGAGGCGTTGCAAAGGAAGAGGGATCAATTTACG
CAGCAGTTGATTGAA------GAACACAGAAGAGTTAGAAGTGAGTTCGCTGAAGAG---
------------AACCGGACTAAGACGATGATCGATGTCTTGTTA---------------
------------GGGCTACAAGAATCTGAACCTGAGTAC---------------TACACA
GATGAAATAATCAAAGGCATGGCACAGGTTATGATATCGGCTGGAACGGACACTTCCGTG
GGAACCATGGAGTGGGCATTGTCGCTTTTGCTAAACCATCCAGAGGCACTCTCTAAAGCT
CAAACCGAAATTGACGGTAACCTTGGACAAAAC---------AAGCTCATAGAAGAATCA
GACCTCTCCAAGCTTCCTTATCTGAATTGCATAATCAATGAGACACTCCGGATGTACCCT
GTAGCCCCGCTACTGGTG---CCCCGTGAAGCATCGGAGGAGTGCACTCTTGGAGGTTAT
CTAGTTCCACGGGGCACGATGCTGTTGGTGAACTTATGGGCTATCCAAAATGATCCCAAA
TTATGGGAAGATCCTAGGAAGTTTAAGCCAGAGAGGTTCCAG------------------
------------GGTGTA---GACGGTGCGAGAGAT---------AGATATGCGATGTTT
CCATTTGGGAGTGGGAGGAGGGCCTGTCCCGGTGAGGCATTGGCCCGGAAAATGGTTGGA
ATGGCCATAGGATCACTCGTCCAGTGCTTCGAGTGGGAGAGAAACGGCGAG---------
GAGATGGTGGATATGAGTGAA---GGGAATGGA------CTTACTATGCCCAAGGCCCAG
CCTCTGTTGGCCAAATGCAGGCCCCGCTCAGTTATGGTGAACCTTCTTTCTCAACTCTGA
---------
>UN04124 partial CDS
---------------------------------------ATGGAAAACCAATTCCCTTCC
TTTCCGTACCTCATTGCCTTC---------------------------TTTCTGTTTATC
TTAGCAGTATTGAAAACATGGAATCGATCAAAA---AGCATCACCCACTCCCCTCCA---
---------AACCTACCT------------------CCGGGGCCATGGAAG---CTACCC
ATAATCGGAAACATGCACCAGCTCCTTGGC---------TCTCCACCCCACCACTGCTTG
AGAAACTTGGCAAAGAAATATGGA------ACTGTGATGCACCTACAATTCGGTGAGCTC
CGGGTCATGGTGGTTTCTTCCGCGGAAGAGGCCAAGGAAGTGATGAAAACTCATGACAAA
CTATTATCTGACCGG------CCATTAAGTTTGGCAGTAAATACTGTCGTGTATGGTTCT
AGAGACATTGTGTTCTTGCCT---TACGGGGACCAATGGAGGCAACTCCGAAAAATTTGC
GCAGTTGAGCTACTGAGTGCAAAGCGCGTCCGATCCTACCGGCTTGTCAGGGAAGAAGAG
GTATCAGCCGTTGTCAGATCCATTGCCTCAAGGGCAGACACA------------------
---------------CCTGTAAATCTTTATAGGATCCTGACCTCCTTAACCAATAGCATC
ACTTCCAGGGCTGCTTTTGGTAGCTTGTGCAAGGAAAAA---------------------
---------------GACGCATTCTTGGAGCTTATAAAGACTGTTTTGGAGGTCATTAAC
---GGTTTCAGTATCACTGCTTTTTTCCCTTCCGCT---------AAGTCACTT---CAT
GTGATTACTGGGATGAAACGCCAGCTGGTGAAGCTTCATGAGGAGATTGATGTGATACTC
GAAGAAATCATCAAC------GATAGAAGAGGATTGGCAACAGCCGCATCAGGTTCCCGG
GGC---------GAATCAGCAGAAACATTTGTGGACGTACTCTTG---------------
------------AATCTTACGGATCATGGGAAACTTGAATTCCCT---------CTTGCA
ACTGACGACATCAAAGCTGTCTTGTTGGACATCTTTGTTGGCGGCACAGTGACATCGTCT
GCAACGGTGGAATGGGCCATGGCAGAATTGCTCAAGAATCCGAAAGTCATGGAAAAGGCG
CAAGCAGAATTAAGGCAACTCTTCAGTACAAAG---------GGACAAGTTGATGAGACA
AGATTTCATGAATTGAAGTACTTCAATTCGATCATCAAAGAAACCTTGCGATTGCATCCA
CCAATCGCTTTAATC------CCAAGACAAGCACGAGATAGAGTTGAGATTAATGAATAT
GATATACCCGCCAAAACAACTATTATTGTCAATGCATGGGCCATTGGAAGAGATCCAAAA
TATTGGAGCGATCCTGAAATATTCTATCCGGAGAGATTCCTC------------------
------GACAGTTCAATC---GAGTACAAGGGTGTT---------GATTTCCAATTCATT
CCATTTGGAGCTGGAAGGAGGGTGTGTCCTGGAATGTCCTTCGGTGTGGCGAATGTGGAG
CTCACACTAGCCAACTTACTTTACCATTTGGATTGGAAACTTCCTGAAGGAAC
>UN04472 partial CDS
---------------------TCTTCGTTCTTTGCCCCCAACAAAAAAAAAGAAAAAATG
GAAGCCCTATACTTCTACCTC---------------------------ACCCTGTTGGTC
TCCGTTTTTGTTCTGTACAAGCTTTACTTGCGT---------------------------
CACAGGCATAACTACCCT------------------CCAGGGCCAAGGGCC---CTCCCG
ATAGTAGGCCACCTCCATCTCCTC---AAG---------CCACCGCTTTACCAATACTTC
GAGACCGTCTCCAACCGCCTTGGT------CCTGTCCTCCTTTTCTGGATGGGCAAAGTC
CCGTTCCTCGTGGTGTCCTCCCCCTCAGCCTTCGAGGAGTGCTTCACCAAGAACGACGTT
GTTTTCGCTGACAGG------CCCAAGTCCATGTCCGGTGAACACCTCACTTACAACTAC
ACCTTCCTCGTCTGGGCCCCT---CACGGCCCAGTCTGGAGGAGCCTCCGCCGCCTGACC
TTCACCGAGATTTTCTCCCCCAAAGCCCTCCAGAAGTCTTCCTACATCCGCGAAGAGGAA
GTCCGCCACCTACTCGGCCGCCTCCTTAAATACTCCGCCGCCGGAAACAGGGCC------
---------------AAGGTCGACATGAAATACATGTTCTCCTTATTAACCGCCAACGTC
ATTATGAGGGTGGCCGCGGGAAAGCGCAACGTGCCAGAGAACGAC------------GAG
GATACAAAAGAGGAGAAACGCTTGCTCCAGCAGTTCAAGGACTTGTTCTTCCCTATTGTC
---TCAATGACCATATGCGATTTTATCCCCGTGTTA---------AGGTCGATT---GGG
TAC---AAGGGCATCGAGAAGAGCATGAAAGAGCTGGCCAGGAAGAGGGAGGCTTTCTTG
GGGAAGTTGGTGGCT------GAAGTTAGGGCGAGGAGGATCGCCGGGAAGAATGATAGC
GATGGA------TTCGACAACAGTTCCGTGGCTGATGCTATCTTG---------------
------------TCGTTGCAGGAAACCGACCCTGATTTT---------------TACACT
GACGACATCGTCAAGGGTGTTGTTATGATGATGTTCATCGCCGGGACAGAAACGTCAACT
GCCACATTGGAGTGGGCACTGACCATGCTGATGCAGCACCCGGAAAAGCTACGCAGGTTA
CAAGCCGAAATCGACAGCGTCGTTGGAGACGAC---------CGTTTCTTGAACGAGTCC
GACTTCGCCAACCTTCCCTACCTCAGGGCAGTCGTGAAAGAGACACTCCGGTTATACCCT
CCTGCCCCCCTTTTGTTG---CCTCATTTCTCTAGCGAAGTCTGCACAGTTGGAGGGTAT
GAGATACCGAAGGGAACCATGCTAATGGTTAACGCTTGGGCCATGCATAGGGATCCAAAA
TTGTGGGAGGATCCTAATGGGTTCAGGCCCGAGAGATTCGAA------------------
---------------------GACTCCGAGAGAGAA---------GGTTACTTGTATGTG
CCGTTTGGTGTGGGGAGGAGGGCTTGTCCTGGTGCCGGAATGGGAACTCACATTACGTCC
TTGGGGTTGGGCTTGCTTGCACAATGTTTCGAATGGGGCAAGATTAGT------------
ATGGATGAAGACATGAGCCAT---GCACGCGGT---ACGGCCAGTTTGTCAAAGAG
>UN05126 partial CDS
------------------------------------------------------------
------------------------------------------------------------
------------CTCCTTAAA---------------------------------------
---------------CCC------------------CCGCCTCGC---------------
---------------------------GGC------------CTCCTCCACCGCTCCCTC
GCCAACCTTTCCAACCGCCACGGT------CCCGTCCTCCTCCTCCACTTTGGCCACCGC
CGCGTTCTCCTCGTCTCCTCCCCATCCGCAGCAGATGAGTGCCTCAACAAAAACGACATC
GCCTTCGCCGACCGC------CCTCGCCTCCTCGCGGGTAAGCACTTAGGTTACAATTAC
AAGAGCCTCGTGTGGGCCTCT---TACGGCGACCATTGGCGTAACTTACGTAAAATCTCC
TCCCTACAACTCCTGTCCTCTCACCGCCTCCAGCTTCTCTCTAAGATACGCAGCCACGAG
GTTAAATGCTTAATTTCCCGTCTCGTCATAAAAGGAAATGATCATAAAGAGAGTTGCTTT
TAC------------GTGGTGGACCTTAAGAAGGCTTTATTCGAGCTCATGTTGAACTTG
ATGATGAGGATGATAGCGGGGAAGAGGTACTACGGGGAGAACGAGGAGGGAGTG---GTG
GACGAGGAGGAAGCGAACGAGTTTAGGGAGATTGTCAAGGAGTCGTTTGAGTCAGGTGGG
---GTGTCGTCGATGGAGGACTTCTTACCGCGGGTGGTGGTTCGGGTGTTGATGGGTGAT
CGATCGTTCGCGTCAGAGAAGAGGTTAGCGGGGTTGCAGAGCAGGCGGGATAGGTTTGTT
CAGGGGTTGATTGAT------CAGCAAAGGAGGAGAATAAACAGGGAGAGGGAC------
------------AACGATTGTAAGACGATGATCGAGGTTTTGTTG---------------
------------TCATTGCAGGAAAAGGAACCTGAGTTC---------------TATGAT
GATGAAATGATCAAGAGCCTCGTGTTGGTTCTACTGTCAGCTGGAATCGATACTTCGTCT
GGGACAATGGAGTGGGCAATGTCACTTTTACTGAACAATCCTGAAGTTCTAAAGAAAGCC
CAAGTGGAAATTGACAACCTCGTTGGACATAAC---------CGCCTGCTAAACGAGTCA
GACATGGAAAAGCTTCCTTATCTCCATCAAATTATAAAGGAAACCATGCGAATGTATTCC
ACGGGTCCATTGCTAATA---CCTCATGAGTCATCAGAGGAGTGCTCAGTTGGAGGCTAC
CGCGTGCCAAGGGGCACCATGCTATTGGTTAACATGTGGGCCATACAGCATGATCCAAGA
GTTTGGGACGACCCAGTGACGTTTAACCCAGAAAGATTCGTC------------------
------------CGTCTT---GATGGGTTTAGAGAT---------GGGTTTCGATTGATG
CCTTTTGGGTCAGGAAGGAGGAGTTGCCCTGGAGAAGGTTTAGCTGTGCGGATGGTTGGA
CTGGGGCTGGGTTCACTTCTTCAGTGCTTCGATTGGGATAGGGTTGGCGAT---------
GAATTGGTGGACATGACCGAG---GGGTGCGGG------CTCACTATGACGAAAGCACAG
CCCTTATTGGCTAAGTGCAGG---------------------------------------
---------
