# Supplementary material for: Identification of candidate genes related to calanolide biosynthesis by transcriptome sequencing of Calophyllum brasiliense (Calophyllaceae)
Source: BMC Plant Biol. 2016 Aug 15;16:177. doi: 10.1186/s12870-016-0862-9 (PMC4986372; doi:10.1186/s12870-016-0862-9)
Supplement: Additional file 12: — Coding sequences alignment between those unigenes from C. brasiliense and their corresponding Arabidopsis homologs used in RT-qPCR assays. (TXT 29 kb) [file 12870_2016_862_MOESM12_ESM.txt]

############## GDSL-like Lipase/Acylhydrolase ##############

>AT4G28780.1
ATGTCCACATTTCTCCTAACATGGATTATTATGACCGTCGCGTTAAGCGTAACGCTTTTT
CTTATGCCGCAACAAACAAATGCGGCTAGAGCGTTCTTCGTGTTTGGCGACTCACTCGTG
GACAGTGGTAATAACAATTACTTAGTCACCACTGCTCGTGCCGATTCTCCACCGTATGGA
ATCGATTATCCGACTGGTCGACCAACCGGTCGTTTCTCCAACGGCTTGAACCTCCCTGAC
ATCATCAGT---GAACAAATTGGATCTGAGCCTACATTACCAATTCTTAGCCCTGAACTC
ACTGGAGAGAAGCTATTGATCGGAGCTAACTTTGCCTCTGCCGGCATTGGAATTCTCAAC
GATACTGGCGTTCAATTTTTGAACATACTAAGGATCGGTAGGCAATTCGAGCTGTTCCAA
GAGTATCAAGAGAGAGTGAGTGAGATTATAGGTTCAGACAAAACGCAACAGCTTGTAAAT
GGGGCTCTCGTCCTCATGACTCTCGGCGGCAATGATTTCGTCAACAACTACTTCTTC---
CCCATCTCTACTAGAAGACGCCAATCATCTCTCGGTGAATTTAGCCAGCTTCTCATCTCC
GAATACAAGAAAATCCTGACGAGTCTTTATGAGTTGGGAGCAAGGAGGGTGATGGTGACG
GGAACAGGACCTTTGGGTTGCGTACCAGCGGAGCTTGCCTCATCGGGAAGTGTGAATGGA
GAATGTGCACCCGAGGCGCAACAGGCTGCAGCAATCTTCAATCCTCTTTTAGTTCAAATG
CTTCAAGGACTTAACCGTGAGATTGGTTCTGATGTTTTCATCGGGGCTAATGCCTTTAAC
ACGAATGCGGATTTCATCAACAATCCCCAAAGATTTGGTTTTGTGACGTCAAAAGTAGCA
TGTTGTGGACAAGGAGCATACAACGGGCAAGGCGTTTGCACCCCATTGTCGACTTTATGC
TCTGACCGCAATGCCTATGCTTTCTGGGACCCTTTCCACCCGACCGAGAAAGCCACCCGA
CTCATCGTCCAACAAATCATGACTGGTTCGGTTGAGTACATGAACCCCATGAACCTTAGT
ACTATTATGGCTTTAGACTCCAGAATA
>UN36044|UN28345
------------------------------------------------------------
---------------------------------------------GGAGACTCACTGGTT
GATCAAGGCAACAACAACTACCTATTCACCACAGCGCGGGCAGATTCACCACCTTACGGC
ATTGATTATCCGAGTCGCAGAGCGACCGGCCGCTTCTCCAATGGCCTTAGCATCCCTGAC
TTTATCAGTCGAGAAATTATCCGAGCGGAGTCCACGTTGCCCTACCTGAGTCCAGAGCTC
ACAGGAGAAAGGCTACTTGTCGGCGCCAATTTTGCCTCTGCAGGAATTGGGGTCCTCAAC
GACACTGGAATTCAGTTTGTGAACGTATTAAGAATGTTCCAACAATTTGCGCTCTTTGAA
GAGTACCAGAGGAAGGTGACGGCACTGATCGGACCAGAGCAGACTCGGGAACTAGTCAAT
GGGGCGTTGGTCCTCATCACCGTCGGTGGTAATGATTTTGTTAACAACTACTACTTGGTG
CCTTACTCAGCAAGGTCCCGCCAGTATTCTCTCCCTGATTATGTGAAACATGTGATTTCC
GAGTACAAGAAACTTCTGATGAGGCTATACGATCTTGGAGCACGTAGGGTGCTTGTAACG
GGGACAGGACCGCTAGGCTGTGTCCCTGCGGAATTGGCCCAGCGG---AGCAGAAACGGG
CAGTGC------------------------------------------------------
------------------------------------------------------------
------------------------------------------------------------
------------------------------------------------------------
------------------------------------------------------------
------------------------------------------------------------
---------------------------


############## KCS; 3-ketoacyl-CoA synthase ################

>AT1G68530.1
ATGCCTCAGGCACCGATGCCAGAGTTCTCTAGCTCGGTGAAGCTCAAGTACGTGAAACTT
GGTTACCAATATTTGGTTAACCATTTCTTGAGTTTTCTTTTGATCCCGATCATGGCTATT
GTCGCCGTTGAGCTTCTTCGGATGGGTCCTGAAGAGATCCTTAATGTTTGGAATTCACTC
CAGTTTGACCTAGTTCAGGTTCTATGTTCTTCCTTCTTTGTCATCTTCATCTCCACTGTT
TACTTCATGTCCAAGCCACGCACCATCTACCTCGTTGACTATTCTTGTTACAAGCCACCT
GTCACGTGTCGTGTCCCCTTCGCAACTTTCATGGAACACTCTCGTTTGATCCTCAAGGAC
AAGCCTAAGAGCGTCGAGTTCCAAATGAGAATCCTTGAACGTTCTGGCCTCGGTGAGGAG
ACTTGTCTCCCTCCGGCTATTCATTATATTCCTCCCACACCAACCATGGACGCGGCTAGA
AGCGAGGCTCAGATGGTTATCTTCGAGGCCATGGACGATCTTTTCAAGAAAACCGGTCTT
AAACCTAAAGACGTCGACATCCTTATCGTCAACTGCTCTCTTTTCTCTCCCACACCATCG
CTCTCAGCTATGGTCATCAACAAATATAAGCTTAGGAGTAATATCAAGAGCTTCAATCTT
TCGGGGATGGGCTGCAGCGCGGGCCTGATCTCAGTTGATCTAGCCCGCGACTTGCTCCAA
GTTCATCCCAATTCAAATGCAATCATCGTCAGCACGGAGATCATAACGCCTAATTACTAT
CAAGGCAACGAGAGAGCCATGTTGTTACCCAATTGTCTCTTCCGCATGGGTGCGGCAGCC
ATACACATGTCAAACCGCCGGTCTGACCGGTGGCGAGCCAAATACAAGCTTTCCCACCTC
GTCCGGACACACCGTGGCGCTGACGACAAGTCTTTCTACTGTGTCTACGAACAGGAAGAC
AAAGAAGGACACGTTGGCATCAACTTGTCCAAAGATCTCATGGCCATCGCCGGTGAAGCC
CTCAAGGCAAACATCACCACAATAGGTCCTTTGGTCCTACCGGCGTCAGAACAACTTCTC
TTCCTCACGTCCCTAATCGGACGTAAAATCTTCAACCCGAAATGGAAACCATACATACCG
GATTTCAAGCTGGCCTTCGAACACTTTTGCATTCACGCAGGAGGCAGAGCGGTGATCGAC
GAGCTCCAAAAGAATCTACAACTATCAGGAGAACACGTTGAGGCCTCAAGAATGACACTA
CATCGTTTTGGTAACACGTCATCTTCATCGTTATGGTACGAGCTTAGCTACATCGAGTCT
AAAGGGAGAATGAGGAGAGGCGATCGCGTTTGGCAAATCGCGTTTGGGAGTGGTTTCAAG
TGTAACTCTGCCGTGTGGAAATGTAACCGTACGATTAAGACACCTAAGGACGGACCATGG
TCCGATTGTATCGACCGTTACCCTGTCTTTATTCCCGAAGTTGTCAAACTC
>UN09544|UN13106
ATGCCTCCAATT---TTGTCTGATTTCTCCAGTTCCGTGAGGCTTAAGTACGTGAAACTT
GGCTACCAGTACCTCGTCAACCACATTCTGTACCTGTTATTAATCCCCGTAATGGTTGGT
ATCTCCATTGAAGTTCTCCGTTTGGGCCATGACGAGATCCTCAACCTATGGAGGTCCCTC
CACTTCGATTTGGTCCAAATCTTGTGCTCCTTCTTCGTAATAATCTTCGTCGCCACCGTC
TACTTCATGTCCAAGCCCCGCACCATTTTCCTCGTCGACTACGCCTGCTACAAGCCACCT
GTCACTTGCCGGGTCCCCTTCTCCACTTTTATGGAACATTCCAGGCTGATATTAAAGGAC
AACCCGAAAAGCGTGGAATTCCAGATGAGGATCCTGGAACGCTCAGGTCTTGGCGAGGAA
ACCTGCTTGCCACCGGCTATCCACTACATCCCCCCGAAGCCCACGATGGAAGCCGCCCGC
GGGGAAGCCGAGCTTGTCATCTTCTCCGCTATGGATTCCCTCTTCAATAAAACTGGCCTC
AAGCCTAAAGACATCGACATCCTGATCGTCAACTGTTCTCTCTTCTCTCCCACTCCTTCC
CTCTCCGCTATGATCATAAACAAGTACAAGCTCAGGAGTAACATCAAG------------
------------------------------------------GCCCGGGACCTCCTCCAA
GTCCACCCCAACTCCAACGCCGTGGTAGTCAGCACCGAGATCATCACCCCCAACTATTAC
AAAGGGAAAGAGAGGGCAATGCTGCTACCCAATTGCCTCTTCCGAATGGGCGGCGCCGCG
ATCCTCCTATCCAACCGGGGTTCCCACAGATGGAGAGCAAAGTACAGGCTCGTCCATGTC
GTCAGGACCCACAAGGGAGCAGACGACAAGGCGTACCAATGCGTTTACGAGCAGGAAGAC
AAAGAGGGGAAAGTCGGAATCAACCTGTCGAAAGACCTGATGGCAATTGCAGGCGAGGCC
TTGAAATCCAACATCACAACGATTGGCCCATTAGTCCTCCCAGCTTCCGAGCAGCTCCTT
TTCCTACTAACTCTTATCGGACGGAAAATCTTCAACCCCAAATGGAAGCCCTACATCCCC
GACTTCAAGCAAGCATTCGAGCACTTCTGTATCCACGCGGGAGGCCGGGCTGTTATCGAC
GAGCTTCAGAAGAACCTCCAGTTGTCGGCGGAGCACGTGGAGGCCTCCAGGATGACGCTC
CATAGGTTCGGGAATACGTCATCGTCTTCGCTCTGGTACGAGCTGAATTACATCGAATCG
AAAGGGAGGATGAGGAAAGGAGACAGGGTTTGGCAGATTGCTTTTGGAAGCGGGTTTAAA
TGTAACAGTGCGGTTTGGAAGTGTAACAGGACAATTAAGACTCCCGTGGATGGGCCTTGG
GCGGATTGTATTGATAGGTATCCTGTGCATATTCCTGAAGTCGTCAAGCTC


################## LOX2; lipoxygenase 2 ####################

>AT3G45140.1
ATGTATTGTAGAGAGTCCTTGTCGAGTCTCCAGACTTTGAACGTAGCAAAGAGTCTCAGC
TCTTTGTTCCCTAAACAATCAGCTCTCATCAACCCGATCTCCGCTGGACGTCGAAACAAC
CTGCCTCGTCCAAACCTCAGAAGACGATGTAAGGTCACCGCTTCACGGGCTAATATTGAA
CAAGAAGGTAACACAGTGAAAGAACCCATTCAGAATATTAAAGTAAAGGGATACATAACG
GCCCAAGAAGAG---------TTTCTGGAGGGCATAACTTGGTCGAGAGGTCTCGATGAC
ATTGCTGATATCCGCGGCAGATCATTGCTCGTCGAGCTTATTAGCGCCAAGACTGACCAG
CGGATT---------------ACGGTAGAAGACTACGCACAACGTGTATGGGCCGAAGCC
CCTGATGAGAAGTACGAGTGCGAGTTTGAGATGCCTGAAGACTTTGGACCAGTGGGAGCC
ATCAAGATTCAGAACCAATACCATCGACAGTTGTTCCTCAAGGGGGTAGAGCTTAAA---
TTACCCGGCGGGTCGATAACGTTTACATGTGAGTCATGGGTGGCCCCCAAGTCCGTTGAC
CCAACCAAGCGGATATTCTTCTCCGACAAGTCCTACTTGCCTTCCCAAACACCAGAGCCT
CTTAAAAAGTATCGAAAAGAGGAGCTCGAGACCTTACAAGGCAAGAACCGCGAGGAA---
---GTTGGTGAATTTACCAAGTTTGAGCGCATTTACGACTATGATGTGTACAACGATGTT
GGTGACCCTGACAATGATCCTGAACTTGCTCGTCCGGTAATTGGAGGCCTCACACATCCA
TATCCAAGGCGTTGCAAGACCGGTCGAAAACCTTGTGAGACTGACCCCTCTTCAGAGCAA
CGCTACGGGGGAGAGTTCTATGTACCAAGAGACGAGGAGTTCTCTACAGCCAAGGGCACT
TCATTCACAGGCAAGGCCGTACTGGCAGCTCTTCCCTCCATCTTCCCTCAGATCGAGTCT
GTTCTATTGAGTCCCCAAGAACCTTTTCCACACTTCAAGGCCATACAAAATCTCTTTGAA
GAAGGCATTCAGCTTCCC------AAGGATGCTGGCCTCTTA---CCTCTGCTCCCCAGA
ATCATCAAAGCTCTTGGCGAAGCTCAAGATGATATTCTCCAGTTTGATGCCCCAGTTCTC
ATTAACAGGGATAGATTTTCATGGTTACGAGACGACGAGTTTGCTCGCCAGACACTTGCC
GGCCTTAATCCTTATAGCATTCAGCTAGTTGAAGAGTGGCCGTTAATAAGCAAACTAGAC
CCGGCCGTTTATGGTGATCCCACCTCACTCATTACTTGGGAAATTGTGGAAAGAGAAGTT
AAAGGAAACATGACAGTTGATGAGGCTCTAAAGAATAAGAGATTGTTCGTGTTGGATTAT
CATGATTTGCTTCTACCATATGTGAACAAAGTGAGAGAGTTAAACAATACCACATTATAT
GCTTCTAGAACACTATTCTTCCTCAGCGATGATAGCACATTGAGGCCTGTTGCCATTGAG
TTGACTTGTCCACCAAATATCAACAAGCCCCAATGGAAACAAGTCTTCACGCCAGGCTAT
GATGCTACGTCATGCTGGCTATGGAATCTTGCTAAGACTCATGCTATCTCTCATGACGCC
GGTTATCATCAGCTTATTTCCCATTGGTTGAGGACTCATGCCTGTACGGAGCCATACATA
ATAGCGGCAAATAGACAACTAAGTGCCATGCATCCCATTTATAGGCTTTTGCATCCTCAT
TTCCGCTACACCATGGAAATCAACGCTCGTGCACGCCAAAGTCTTGTCAACGGAGGTGGA
ATCATTGAGACTTGTTTCTGGCCCGGGAAGTATGCATTAGAGCTAAGTTCAGCCGTCTAT
GGTAAACTATGGAGGTTTGACCAGGAAGGCTTACCCGCGGATCTCATCAAAAGGGGGTTG
GCTGAGGAAGATAAGACCGCAGAACATGGAGTACGTCTGACGATACCAGACTATCCATTT
GCAAATGATGGTCTAATATTGTGGGATGCAATTAAAGAATGGGTGACAGACTATGTGAAA
CATTACTATCCTGATGAAGAACTGATCACATCGGACGAGGAACTCCAAGGATGGTGGAGT
GAAGTGCGGAACATAGGCCACGGAGACAAGAAAGACGAACCTTGGTGGCCTGTCCTCAAA
ACACAAGATGACTTGATTGGTGTGGTAACTACGATTGCATGGGTCACCTCAGGTCACCAT
GCAGCTGTAAACTTTGGACAGTACGGATATGGAGGATACTTTCCCAACCGACCAACGACA
ACAAGGATAAGAATGCCAACGGAAGATCCGACAGATGAAGCCTTAAAAGAGTTCTATGAG
TCGCCAGAAAAAGTGTTGCTTAAGACATACCCATCGCAGAAACAGGCGACCCTAGTGATG
GTCACGTTGGATCTTTTATCAACACATTCACCTGACGAAGAGTACATTGGAGAACAACAA
GAAGCATCTTGGGCCAATGAGCCTGTTATCAATGCTGCATTTGAAAGATTCAAAGGCAAG
CTCCAATATCTAGAAGGAGTGATAGATGAGAGAAACGTGAACATTACT---CTAAAGAAT
AGAGCTGGAGCTGGTGTTGTTAAGTATGAGCTTTTGAAGCCTACCTCTGAGCATGGTGTT
ACCGGAATGGGTGTTCCTTATAGTATTTCTATT
>UN00603
------------------------------------------------------------
------------------------------------------------------------
------------------------------------------------------------
---------------------------------TCCATCAAAGTTAAAGCGGTAGTCACT
GTAAAGCAAACCATCGGTGGGTTGATTACAAGCATAGGGATAGAACGAGGAATCGATGAT
ATCAAGGACCTTCTTGGTAAAACACTGCTCTTAGAGCTTGTTAGCGTCGAGCTTGATCCA
AAAACGAATTTGGAGAAGCCCACAATACAGGCGTACGCACACCGGAAAGGGCAAGCAGAA
GGAGATGTCAAATACGAAGCAGAATTTGAGGTCCCGCCCGATTTCGGATTGGTGGGTGCC
GTTTTTGTCGAAAATGAGCACCACACAGAGATGTACCTTCAGGATATAGTTCTTGATGGC
TTCCCTTATGGCCCGATTAACGTGACTTGTGGCTCATGGGTTCACTCCAAATACAGCAAG
AAGCAGAAGAGAGTTTTCTTCACCAACAAGGTGTATTTACCCTCGGAAACACCAGAAGGA
TTGAAGAGACTAAGAGAGGAAGAGCTGGTGCTACTGCGAGGGAATGGACAAGCAGAGAGA
AAGGTGGGG---------------GACAGGATCTATGATTACGATGTATACAACGATCTT
GGGGACCCCGACGCGGACCCAGAATTGGCCAGACCCGTTCTTGGTGGCAAGGAACATCCT
TACCCTAGACGTTGCCGAACCGGGCGACCACGCTGTGATTCAGCTCCATCAGCCGAGAAA
AGG---AAGAGCAACTTCTATGTCCCTAGAGACGAAGCCTTCTCAGAAGTGAAGCAGCTA
ACATTCTCCGCCAAGACCATGTACTCTCTTTTCCACGCATTGGTGCCGTCTCTTGGGAAC
GTGATCGGTGACGCCGAAATTGGTTTCGCATACTTCAAGGCCATTGATTCTCTGTTCCAT
GAAGGGATTAGCATGCCTCCACTTTCCAAACGAGGGTTTTGGAATGCTGTTCTACCCCGA
CTCTTTAAGGTCATCACCGACGGAACTGAAGATGTCTTGCGCTTTGAGACCCCTCAAACT
ATGGAGAGGGACAAATTCTTTTGGATGAGGGACGAAGAATTTGCACGGCAGACTCTTTCC
GGTGTCAACCCGTGTGTCATACGATTGGTCACGGAATGGCCATTGAGAAGTAAACTTGAC
CCACAACTCTATGGCCCCGCAGAATCAGCAATTACGACTGAAATAATAGAGGCAGAAATT
GGAGGAATTATGAAAGTTGAGAAGGCAATTAAACAAAAGAGACTTTTCATCCTAGATTAT
CATGATATCCTAATGCCATTTGTCAGCAAGGTTAGGGAACTTAAGGGCACAACCTTGTAT
GGGTCACGGACACTGTTCTTTCTGAACCAAGATGGCACGTTAAGGCCCTTAGCCATTGAG
CTGACTCGGCCACCAATTCACGGGCAGCACCAGTGGAAGCAAGTCTATACTCCATGTTGG
CATTCTACGGGTTGCTGGCTCTGGAGGCTAGCCAAAGCACATGTTCTTGCTCATGATTCC
GGTTTTCACCAACTTGTTAGTCACTGGTTAAGAACCCATTGTGCCACTGAGCCTTATATA
ATTGCCACGAACCGGCAACTCAGTGTCATGCATCCAATTCATAGACTCCTACATCCTCAC
TTTCGGTACACCATGGAGATCAATGCTCTAGCCCGAGAGGCACTCATTAATGCCGATGGC
ATCATTGAGTCCTCTTTCTCAGCAGGCAAGTACTCATTGGAGTTGTGTTCTGCTGCCTAT
GATCAACTGTGGCGGTTTGACCATCAGGCACTACCCCAAGACCTTCTTAGCAGGGGAATG
GCTGTTGAGGATTTAACATCTCCTCACGGTCTAAAGCTCACAATTGAAGATTACCCTTTT
GCCTCCGATGGTCTACTCTTATGGGACGTCATCAAGCAATGGGTTACCGACTATGTAAAC
CACTACTACCCAAAACCAAATCTTGTAAGTTCCGACCAAGAGCTCCAAGCATGGTGGACC
GAGATTAGAACCGTAGGCCACGGTGACAAGAAGGACGAACCGTGGTGGCCGGAGCTCAAA
ACACCACTAGACCTCATTGACATTATCACTACAATGGTCTGGGTGACCTCGGGCCTCCAC
GCAGCAGTCAACTTCGGACAATATGCCTATGCAGGTTATTTTCCGAATCGGCCAACCATT
GCCAGGGTTAAAATGCCAACTGAAGACCCAACAGCAGAAGAATGGAAACTTTTCTTGGAG
AAACCCGAGGCATTGCTTTTAGCAACCTACCCTTCCAAACTTCAGGCTACGAGGGTTATG
GCCGTCTTGCACGTCTTGTCTAACCATTCACCCGATGAGGAGTACATTGGGGAGAATATC
GAGCCGGCTTGGGCTGATGAACCGGCCATAAAGGCGGCATTCGAGAGGTTCAGTGGGAAG
TTGAAGGAAATCGAAGGGATCATTGATGAGAGAAATGCTAATTTCACGGAGAAGAAGAAC
AGAAGTGGAGCCGGGATAGTGCCTTACCAATTCCTGAAGCCCTTCTCTAAGCCAGGGGTC
ACAGGGCAGGGTGTTCCTTATAGTATCTCTATT


###### FLA12; FASCICLIN-like arabinogalactan-protein #######

>AT5G60490.1
ATGGAACATTCTCTCATCATCCTCCTCTTCACCGTCCTCCTCCTCCTCACCACCACTCCC
GGAATCCTATCTCAGCCCTCTCCAGCCGTCGCTCCGGCCCCACCAGGACCCACAAACGTT
ACCAAAATCCTAGAGAAAGCTGGTCAATTCACCGTCTTCATCCGACTCCTCAAATCCACT
GGAGTCGCTAACCAACTCTACGGCCAACTAAACAACTCCGACAATGGAATCACTATATTC
GCACCGAGTGATTCCTCGTTCACCGGTCTCAAAGCCGGGACCCTAAATTCGTTAACCGAT
GAGCAACAAGTAGAGCTTATTCAGTTTCATGTCATACCAAGTTACGTCTCTTCCTCAAAC
TTCCAAACAATAAGTAACCCTCTCCGGACTCAGGCCGGTGACTCCGCCGATGGACATTTT
CCTCTCAACGTTACCACCAGTGGCAATACCGTAAATATCACGTCCGGCGTAACCAACACC
ACCGTCTCCGGCAATGTCTACAGCGATGGACAGCTCGCTGTTTATCAGGTCGATAAGGTT
TTGCTTCCACAACAAGTTTTCGATCCTCGTCCTCCTGCTCCGGCTCCGGCTCCGTCTGTA
TCGAAATCAAAGAAGAAGAAGGATGACAGTGATAGTTCCAGTGATGATTCTCCGGCGGAT
GCTTCGTTTGCTTTGCGTAATGTTGGTTCTGTGTGTGATGCGGTGTCGTTTTGCGTCATG
AGTGTAATGCTCGCATGGTTTTATTTG
>UN35075
GCTGAGATTTCCCTCTCGTCAGTCTCGTTTAGTCTGTTCTTACTCCTCATCTGGTGCACC
ACAACCTTGGCCCAA---TCACCGGCTGCAGCCCCCGCTCCACCTGGGCCAACCAACGTC
ACCAAAATCCTTGAAAAGGCCGGACAGTTCACGATCTTTATCCGCCTCTTGAAAGCCACC
CGTGAGGATCTCACATTAAATGGCCAGCTCAACAACTCAAACAATGCCATG---------
------------------------------------------------------------
------------------------------------------------------------
------------------------------------------------------------
------------------------------------------------------------
------------------------------------------------------------
------------------------------------------------------------
------------------------------------------------------------
------------------------------------------------------------
---------------------------
>UN19435
------------------------------------------------------------
------------------------------------------------------------
------------------------------------------------------------
------------------------------------------------------------
------------------------------------------------------------
------------------------------------------------------------
------------------------------------------------------------
------AATGTTACCACCACAGGGAATTCAGTGAACATAACCACAGGACTTACCAATACA
AGTATATCGGGTACTGTTTATTCTGATAACCAGCTTGCAATTTATCAAGTTGACAAGGTT
TTACTTCCTCTGGATATTTTCACCCCTAAGCCTCCTGCTCCGGCTCCTGCACCAGAAAAG
CCTAAGAAGAAGGCTAAAGCTGCAGAGAGTCCTGTAGTTACTAAGGATACTTCTAGT---
---------GCAATGAGATCTTTCGTGTTCAATGTCAATATTTCCACAATGTTGTTGGTT
GGCATATTTGCTGCTGTATTTCCTTTG


################ PAL1; PHE ammonia lyase 1 #################

>AT2G37040.1
ATGGAGATTAACGGGGCACACAAGAGCAACGGAGGAGGAGTGGACGCTATGTTATGCGGC
GGAGACATCAAGACAAAGAACATGGTGATCAACGCGGAGGATCCTCTCAACTGGGGAGCT
GCAGCGGAGCAAATGAAAGGTAGCCATTTGGATGAAGTGAAGAGAATGGTTGCTGAGTTT
AGGAAGCCAGTTGTGAATCTTGGTGGTGAGACTCTGACCATTGGACAAGTGGCTGCGATC
TCAACTATTGGTAACAGTGTGAAGGTGGAGCTATCGGAGACAGCTAGAGCCGGTGTGAAT
GCTAGTAGTGATTGGGTTATGGAGAGTATGAACAAAGGCACTGATAGTTATGGTGTTACT
ACTGGTTTTGGTGCTACTTCTCATCGGAGAACCAAAAACGGTGTCGCACTTCAGAAGGAA
CTTATTAGATTCCTTAACGCCGGAATATTCGGAAGCACGAAAGAAACAAGCCACACATTG
CCACACTCCGCCACAAGAGCCGCCATGCTTGTACGAATCAACACTCTCCTCCAAGGATTT
TCCGGTATCCGATTTGAGATTCTCGAAGCAATTACCAGTTTCCTCAACAACAACATCACT
CCATCTCTCCCCCTCCGTGGTACAATCACCGCCTCCGGAGATCTCGTTCCTCTCTCCTAC
ATCGCCGGACTTCTCACCGGTCGTCCCAATTCCAAAGCTACTGGTCCCAACGGTGAAGCT
TTAACAGCAGAGGAAGCTTTCAAATTAGCAGGAATCAGCTCCGGATTCTTTGATCTCCAG
CCTAAGGAAGGTCTCGCGCTAGTCAATGGCACGGCGGTTGGATCTGGAATGGCGTCAATG
GTGTTATTCGAAACGAATGTTCTCTCTGTTTTGGCTGAGATTTTGTCGGCGGTTTTCGCA
GAGGTGATGAGTGGTAAGCCTGAGTTCACCGATCATCTCACTCACAGACTTAAACATCAT
CCCGGTCAAATCGAAGCGGCGGCGATAATGGAGCATATCCTCGACGGAAGCTCGTACATG
AAATTAGCTCAGAAGCTTCACGAGATGGATCCGTTACAGAAACCTAAACAAGATCGTTAC
GCTCTTCGTACTTCTCCTCAATGGTTAGGTCCTCAAATCGAAGTGATCCGTTACGCAACG
AAATCGATCGAGCGTGAGATTAACTCCGTCAACGATAATCCGTTGATCGATGTTTCGAGG
AACAAGGCGATTCACGGTGGTAACTTCCAAGGAACACCAATCGGAGTTTCAATGGATAAC
ACGAGATTGGCGATAGCAGCGATTGGTAAACTCATGTTTGCTCAATTCTCAGAGCTTGTG
AATGATTTCTACAACAATGGTTTACCCTCGAATCTAACCGCTTCGAGGAATCCAAGTTTG
GATTATGGATTCAAGGGAGCTGAGATTGCAATGGCTTCTTATTGTTCAGAGCTTCAATAC
TTAGCTAATCCTGTGACTAGCCATGTTCAATCAGCAGAGCAACATAACCAAGATGTCAAC
TCTTTGGGACTAATCTCGTCTCGCAAAACTTCTGAAGCTGTTGATATTCTCAAGCTTATG
TCAACAACGTTCCTCGTTGCGATTTGTCAAGCTGTGGATTTGAGACATTTGGAGGAGAAT
TTGAGACAGACTGTGAAGAACACTGTCTCTCAAGTGGCGAAGAAAGTTCTTACTACTGGA
GTCAATGGTGAGCTTCATCCTTCTCGCTTCTGCGAAAAGGATTTACTCAAAGTTGTAGAC
CGTGAACAAGTCTACACATACGCGGATGATCCTTGTAGCGCAACGTACCCGTTGATTCAG
AAGCTGAGACAAGTTATTGTTGACCATGCTTTGATCAATGGTGAGAGTGAGAAGAATGCA
GTGACTTCAATCTTCCATAAGATTGGAGCTTTCGAGGAGGAGCTTAAGGCAGTGCTACCG
AAAGAAGTGGAAGCAGCAAGAGCAGCCTACGATAACGGAACATCGGCTATCCCGAACAGG
ATCAAGGAATGTAGGTCGTATCCATTGTATAGATTCGTGAGGGAAGAGCTTGGAACAGAG
CTTTTGACCGGAGAGAAAGTGACGTCGCCTGGAGAAGAGTTCGACAAGGTTTTCACGGCG
ATTTGTGAAGGTAAAATCATTGATCCGATGATGGAATGTCTCAACGAGTGGAACGGAGCT
CCCATTCCAATATGT
>UN01310
ATGGACTTGTCACAAGTGACAGGTAACGGGAACGGGTCACTGGGA------TTTTGC---
---------------------------------ACCAGTGATCCCTTGAACTGGGGGATG
GCGGCCGAGTCACTTAGAGGGAGCCACCTTGATGAGGTGAAGCGCATGGTGGAAGAGTAC
AGGAAGCCCGTGGTCAAGCTCGGGGGTGAGACCCTGACCATATCTCAGGTGGCCGCGATT
GCCAACCATGACGCTGGTGTCAAGGTGGAGCTCTCCGAGGAGGCTCGTGAGGGGGTCAAG
GCCAGCAGTGACTGGGTCATGGATGGCATGAACAGAGGTGTTGATAGTTATGGTGTCACC
ACCGGTTTCGGCGCTACATCGCATAGAAGAACCAAGCAAGGTGGTGCCCTGCAAAGGGAA
CTCATAAGATTTTTGAATTCAGGGATCTTTGGTCATGGGACAGAATCTTGCCACACGTTG
CCTCACTCGGCAACCAGGGCAGCTATGCTGGTTAGGATTAACACCTTACTTCAAGGTTAC
TCAGGAATAAGGTTTGAAATCCTGGAAGCCATCACCAAGTTCCTCAACAACAATATTACC
CCTTGTTTGCCTTTAAGAGGCACCATCAGTGCCTCTGGTGACTTGGTCCCTCTGTCCTAC
ATTGCCGGGCTGCTAATTGGCCGGCCCAATTCCAAGGCGATCGGGCCCAACGGTGAGTCA
TTGAGCCCTACAGAGGCCTTTAACCTAGCCGGGATCGGTGGTGGATTTTTTGAGCTGCAA
CCCAAGGAGGGTCTAGCCCTAGTAAATGGTACTGCAGTTGGTTCTGGCTTGGCTTCCATG
GTTCTCTTTGAGGCCAATGTGTTGGCGCTCCTTTCGGAGGTTCTGTCTGCGATTTTCGCC
GAAGTTATGCAAGGAAAACCAGAGTTTACAGATCACTTGACCCATAAGTTGAAGCATCAT
CCTGGACAAATCGAAGCTGCTGCCATTATGGAACATATTCTGGATGGCAGCTCCTATATC
AAGGCTGCGCAAAAGTTACATGAGATGGATCCACTGCAAAAGCCGAAACAGGACCGATAT
GCTCTCCGGACATCTCCTCAATGGCTAGGCCCTCTTATTGAAGTGATCAGGTCAGCAAAC
AAAATGATTGAAAGGGAAATCAACTCTGTCAATGACAACCCGTTGATTGATGTGTCAAGG
AATAAGGCTCTCCATGGAGGAAACTTCCAGGGGACCCCAATTGGTGTTTCTATGGACAAC
ACACGTTTAGCACTAGCTTCCATTGGGAAACTCATGTTTGCTCAATTCTCTGAGCTTGTC
AACGATTTCTACAACAACGGGTTGCCCTCGAATCTCACTGGCGGCCGCAATCCAAGCTTG
GATTACGGTTTCAAAGGCGCCGAAATTGCCATGGCATCTTACTGCTCCGAGCTGCAATAT
CTTGCCAATCCTGTCACCACTCACGTCCAAAGTGCGGAGCAGCATAACCAAGATGTTAAT
TCCTTAGGCTTGATTTCCTCAAGGAAAACAGCTGAAGCAATTGAAATACTGAAGCTTATG
TCATCCACTTACTTGGTTGCTCTCTGCCAAGCCATTGACTTAAGGCACTTGGAGGAGAAC
CTGAAGAACACAGTCAAGAACACGGTGAGCCAAGTTGCCAAGAAAGTCCTGACAATGTGC
GACAATGGCGAGCTCCACCCGTCAAGATTCAGCGAAAAGGACCTCGTCAAGGTGGTCGAC
AGGGAATACGTCTTCGCCTACATCGATGACCCCTGCAGCGCTACCTACCCGCTGATTCAG
AAACTAAGGCAAGTCCTAGTCGACCACGCATTGATGAATGGCGACAGGGAGAAGAACCCC
AACACTTCCATATTCCAGAAAATCGGAGCCTTCGAAGAGGAACTGAACACCATCATGCCT
AAAGAAGTCGAGACCTCAAGGACTGAATTTGAGAACGGAAATTTTGCTATTCCAAACAGG
ATTATGGAATGCAGGTCATACCCATTATACACGTTTGTCAGGGGGGAATTAGGGACAAGT
TTGCTTACGGGTGACAAGGTTCGATCCCCCGGGGAGGAGTTCGACAAGGTCTTCACGGCA
ATTTGCGAGGGCAAGTTGATTGATCCTCTTCTGGAATGCCTCAAGGAGTGGAATGGAGCC
CCTCTTCCAATATGC


################# IRX6; irregular xylem 6 ##################

>AT5G15630.1
ATGAGGCTCCTCTTCAGCTTCTGCTTCTTCTTCTTCATGATCATCTTTACCGCAACTGCT
TATGATCCATTAGATCCTAGTGGTAACATTACAATCAAATGGGATATTATGTCCTGGACG
GCAGATGGCTATGTGGCTACGGTAACTATGAACAACTTCCAAATCTACCGGCACATACAA
AACCCTGGTTGGACATTAGGTTGGACATGGGCAAAGAAAGAGGTGATTTGGTCAATGGTT
GGTGCACAAACAACAGAACAAGGAGACTGTTCCAAGTTTAAGGGAAATGTACCTCATTGC
TGTAAGAAAACCCCTACAGTTGTTGATCTCTTGCCAGGTGTGCCTTATAATCAACAGTTC
TCAAACTGTTGCAAAGGAGGTGTAATTGGAGCTTGGGGTCAAGATCCATCAGCCGCTGTA
TCCCAGTTTCAGGTTAGTGCTGGTTTAGCTGGAACTACAAACAAGACTGTCAAGCTTCCT
AAGAACTTCACTTTGCTTGGTCCCGGCCCTGGTTACACTTGCGGTCCTGCCAAAATCGTG
CCCTCTACCGTTTTTCTCACAACTGACAAACGGCGAAAAACACAAGCTTTGATGACATGG
AATGTTACCTGCACATACTCACAGTTTTTAGCAAGAAAGCATCCAAGCTGTTGTGTCTCC
TTCTCTTCTTTCTACAACGACACCATAACTCCTTGCCCGTCTTGTGCCTGTGGCTGCGAG
AACAAAAAGAGCTGCGTCAAGGCTGATTCTAAGATTCTAACCAAGAAAGGTCTCAACACA
CCAAAAAAGGACAACACTCCTTTGTTGCAATGCACACATCACATGTGCCCTGTTAGAGTC
CACTGGCACGTTAAAACTAACTACAAAGACTATTGGCGAGTGAAGATAGCAATCACAAAT
TTCAATTACCGGATGAATCATACACTCTGGACTTTAGCAATTCAGCATCCAAATCTCAAC
AATGTGACTCAAGTTTTCAGCTTTGACTACAAACCAGTCTCTCCTTACGGATCCATAAAT
GATACTGGAATGTTCTATGGAACGAAGTTTTACAATGATTTATTAATGGAAGCTGGACCT
TCAGGGAATGTGCAATCAGAGGTTTTGCTACAGAAAGATCAAAAGACTTTTACTTTCAAG
CAAGGTTGGGCTTTTCCTAGAAAAGTTTACTTTAATGGTGATGAATGTATGTTACCTCCA
CCAGATTCATACCCTTTTCTACCAAACTCTGCA------CAAGGGAACTTTGCTTCGTTC
TCACTCACCATTCTTCTTCTCCTATTCATCTCAATATGG
>UN02718
GTGAGGTTCATTATTTTAGTTGCTGCAGCTTTCATGATGGTATCTCATACAGCT---GCA
TATGACCCATTGGATCCGAACGGAAACATAACTATCAAATGGGATGTAATGTCTTGGACT
CCAGATGGTTATGTGGCTACAGTGACCATGAGCAACTTCCAAGTGTACCGGCACATCATG
AGCCCCGGCTGGACTCTAGGATGGTCATGGGCTAAGAAAGAAGTGATATGGTCAATGGTG
GGTGCTCAAACCACAGAACAAGGAGACTGTTCAAAGTTCAAGGGAAACACACCACATTGC
TGTAAAAAGAGTCCTGTCGTTGTAGACTTGCTCCCCGGAGTACCTTATAACCAGCAATAT
TCAAACTGCTGCAAAGGTGGTGTAGTAGCAGCCTGGGGCCAGGATCCTGCAGCTTCAGTC
TCAGCCTTTCAGGTGAGCGTTGGACTTGCCGGCACCTCAAATAAAACAGTGAAACTGCCA
AAGAACTTCACTTTGCTTGGTCCAGGACCAGGGTACACTTGTGGCCCTGCAAAAGTTGTG
CCATCCACAGTCTTCCTCACTCCTGATCGACGTCGAAAAACCCAGGCACTCATGACATGG
AATGTGACATGCACTTACTCACAGTTTCTAGCCTCGAAAAATCCAAGCTGCTGTGTTTCC
TTTTCATCTTTCTACAACGAGACAATTACACCTTGTGCACCTTGTGCTTGCGGTTGCCAG
AGCAAAAGCAATTGTATCATGAGTAACTCAAAAGAGGCTCACAAAAAAGGAATAAACACA
CCCAGGAAGGATAACGTACCCTTGCTACAATGCACCCATCATATGTGCCCGATTCGAGTA
CACTGGCATGTGAAGATCAATTACAAAGAATATTGGCGTGCAAAGATTGCCATCACAAAT
TTCAACTATCGGTTGAATTACACCCAGTGGACACTTGTAGTACAACATCCCAATCTGAAT
AATGTCACCCAAGTCTTCAGCTTTGACTACAAGCCTCTTGTACCGTACGAAGCCGTCAAT
GACACAGGTATGTTCTACGGCATGAAGTACTATAATGATCTTCTGATGGAAGCCGGCCCT
TTCGGAAATGTCCAGTCTGAGGTGCTTCTTCAGAAGGACCAGAACACCTTCACTCTGAAA
CAGGGATGGGCATTCCCAAGGAAGGTGTATTTCAACGGCGACGAGTGCTTGATGCCCTCA
CCCGATGCATACCCTTACCTGCCAAATTCTGCTTATGCAAGACGAACTGTACCTTTCATC
ACCGCGGCTTCATTGCTCTTAATCTTTCTGTCAGTTTGG


############## PHT1:5; phosphate transporter ###############

>AT2G32830.1
ATGGCGAAAAAAGGAAAAGAAGTGTTGAACGCTTTGGACGCAGCCAAAACGCAGATGTAC
CATTTCACAGCGATTGTAATCGCGGGTATGGGTTTTTTCACTGATGCTTACGATCTATTT
AGCATCTCCCTCGTCACGAAGCTCCTAGGCCGCATATACTACCACGTTGATAGCTCCAAG
AAGCCTGGAACGCTCCCTCCTAATGTTGCTGCCGCTGTTAATGGTGTGGCCTTCTGCGGT
ACCTTAGCAGGCCAGCTCTTCTTCGGTTGGCTCGGTGACAAGCTCGGCCGCAAGAAAGTT
TACGGTATTACCTTGATGCTCATGGTACTATGTTCTCTCGGGTCTGGTCTATCATTTGGT
CACTCAGCTAACGGAGTAATGGCCACACTTTGTTTCTTCCGGTTCTGGCTCGGTTTCGGC
ATAGGCGGCGACTACCCTCTCTCAGCCACCATCATGTCGGAATACGCCAACAAGAAAACA
CGTGGCGCCTTCATAGCAGCCGTCTTCGCTATGCAAGGCTTCGGAATCTTAGCCGGAGGA
ATCGTGTCTCTCATCGTCTCGAGTACATTTGACCATGCCTTCAAAGCGCCCACCTACGAG
GTTGATCCTGTTGGCTCCACTGTTCCTCAAGCGGATTACGTGTGGCGGATTGTGCTCATG
TTTGGAGCTATCCCAGCTTTACTTACTTATTATTGGCGGATGAAAATGCCGGAAACTGCT
CGGTATACCGCTCTTGTAGCTCGGAATACCAAACAAGCCGCCTCCGATATGTCTAAGGTG
CTTCAAGTGGATCTAATTGCAGAAGAAGAAGCACAATCAAATTCAAATTCATCAAACCCT
AATTTCACCTTCGGTTTATTCACCAGAGAATTCGCTCGCCGTCACGGTCTCCACCTTCTC
GGCACAACCACCACATGGTTCCTCCTAGACATCGCCTATTACAGCAGCAACCTCTTCCAA
AAAGACATCTACACAGCAATCGGATGGATTCCCGCCGCCGAAACAATGAACGCAATCCAC
GAAGTCTTCACCGTCTCAAAAGCTCAAACCCTAATCGCTCTCTGCGGCACCGTCCCTGGT
TACTGGTTCACCGTCGCATTCATCGATATACTCGGTCGATTCTTCATCCAGTTGATGGGA
TTTATCTTCATGACGATCTTTATGTTCGCTTTAGCGATTCCTTATGATCATTGGAGACAT
AGAGAGAATCGAATTGGTTTTTTGATTATGTATTCGTTGACTATGTTCTTCGCTAATTTT
GGACCTAATGCGACGACGTTTGTTGTTCCTGCTGAGATATTTCCGGCGAGGTTGAGATCG
ACTTGTCATGGGATATCGGCGGCGAGTGGTAAGGCGGGAGCGATTGTTGGAGCGTTTGGG
TTTCTTTACGCGGCGCAGAGTTCGGATTCGGAGAAGACTGATGCTGGTTATCCTCCTGGG
ATTGGTGTTAGGAATTCGTTGTTGATGCTTGCTTGTGTTAATTTCTTGGGGATTGTTTTT
ACTCTGTTGGTTCCGGAGTCTAAAGGGAAGTCTTTGGAAGAGATTTCGAGAGAAGATGAG
GAACAAAGCGGCGGAGATACGGTGGTGGAGATGACTGTGGCAAATTCCGGTAGAAAAGTC
CCGGTT
>UN02173
ATGGCCAGAAATCAGCTGGGAGTGCTAGACGCACTCGACGTGGCCAAAACCCAATGGTAC
CACTTCACCGCCATCGTGATTGCCGGGATGGGTTTCTTTACTGACGCCTACGACCTCTTC
TCCATTTCCCTCGTCACAAAGCTCCTCGGCCGCATATACTATCATGTGGACGGGGCCGCG
AAACCCGGTACCCTCCCTCCGAACGTGGCTGCAGCTGTGAACGGCGTCGCATTCTGCGGG
ACGCTAGCCGGGCAGCTCTTCTTCGGTTGGCTCGGCGACAAGATGGGCCGGAAGAGCGTG
TACGGGATGACGTTGATGCTCATGGTCGTCTGTTCCCTTGCTTCCGGGCTGTCGTTCGGA
CACTCGGCTAAAGGAACCATGGCGACGCTGTGTTTCTTCAGGTTCTGGCTCGGGTTCGGG
ATAGGCGGTGACTACCCTCTCTCCGCCACCATCATGTCCGAGTACGCGAACAAGAAGACC
CGCGGCGCTTTTATTGCCGCGGTCTTTGCCATGCAAGGGTTCGGGATCTTGGCTGGTGGG
ATCGTCGCCCTGATCGTCTCCAGCGCGTTCGACCATGCGTTTAGGTCCCCTCCATATGAT
ATCGACCCGATTGCATCCACCGCTCCACAAGCCGACTACATCTGGCGTATAATTCTTATG
TTCGGAGCCTTTCCGGCTGCGATGACTTACTACTGGCGGATGAAGATGCCCGAGACCGCT
CGGTACACTGCTCTCGTGGCCAAGAACGCCAAGCAAGCGGCCAACGATATGTCAAAAGTA
CTCCATGTTGATATCGAAGCGGAAGAGGAG---AAAGTGGATCAGATTTCTCAGGACCCC
AATAACTCTTTCGGACTGTTTAGTAAAGAGTTCGCTCGTCGCCATGGGCTTCATTTGGTT
GGAACGGCGGTTTGTTGGTTCTTACTAGACATAGCCTATTACAGCTCCAACCTATTCCAA
AAGGACATATTTAGCTCTATTGGGTGGATCCCACCTGCCCAAACTATGAGTGCCATCCAC
GAAGTGTACACTATCGGCCGAGCCCAGACTCTCGTCGCCTTGTGCGGCACCGTCCCGGGG
TACTGGTTCACGGTGGCGTTCATTGATCACATGGGAAGGTTTGCGATTCAATTGATGGGT
TTCTTCTTCATGACAGTTTTTATGTTTGCTTTGGCTATACCTTACAACCACTGGAAGTTG
AGGTCTAACCGTATTGGGTTCCTTGTGATGTACTCCTTGACCTTCTTCTTCGCCAATTTC
GGACCAAACGCGACCACATTTGTCGTACCGGCCGAGATCTTCCCCGCCAGGCTCAGGTCA
ACCTGTCACGGGATATCCGCAGCCTGTGGGAAGGCCGGTGCAATTGTTGGGGCGTTCGGG
TTCTTGTACGCTGCTGAGCCTACTGAAAAGAGCCAAACTGATGCCGGGTACCCCCCCGGT
ATTGGGGTGAAAAACTCGCTGATTGTACTCGGGTGTGTCAGCTTCTTTGGGATGTTGTTC
ACTTTGTTGGTACCAGAATCCAAGGGCAAGTCGCTTGAAGAGTTAACAGGGGAGAACGAG
GATGAAATGGGTGGAGACAAC------GAGCAACAACAGGCATCTTCCAGTAGGACAGTG
CCTGTC
>UN03226
ATGGCCGGAAACCAACTGGGAGTGCTAAACGCACTCGATGTGGCCAAAACCCAATGGTAC
CACTTCACGGCCATCGTAATTGCTGGGATGGGTTTCTTCACCGACGCCTACGACATCTTC
TCTATTACCCTCGTCACCAAACTCCTGGGTCGCATATACTACCACGTGGATGGGGCAACG
AAACCGGGGACCCTCCCTCCCAACGTTGCCGCTGCAGTAAACGGCGTCGCATTATGCGGG
ACGTTAGCCGGGCAGCTTTTCTTCGGGTGGCTCGGAGATAAGATGGGCCGGAAGGGAGTA
TACGGGATGACCTTGATCCTCATGGTCGTCTGCTCGCTCGCGTCCGGGCTATCCTTCGGA
CACTCGGCTACAGGAACCATTACGACTCTTTGTTTCTTTAGGTTCTGGCTCGGTTTCGGG
ATAGGGGGGGACTACCCTCTATCCGCGACCATCATGTCCGAGTACGCGAACAAAAGGACT
CGTGGCGCGTTCATCGCTGCAGTCTTTGCCATGCAAGGGTTTGGGATCTTGGCAGGTGGA
ATTGTAGCCTTAATAGTCTCTAGTGCGTTCGACCGCGCGTTTAAGTCCCCTCCTTATGAT
ATCGACGCAATTGCATCCACTCCTCCTCAAGCCGACTACGTCTGGCGTATAATTCTGATG
TTTGGAGCCATCCCGGCTTCAATGACCTACTACTGGCGGATGAAGATGCCTGAAACAGCT
CGGTACACTGCGCTTGTAGCCAAGAACGCGAAGCAAGCTGCTAATGATATGTCAAAAGTA
CTACAAGTTGATCTCGAAGCGGAAGAGGAG---AGAGCTGAGCAGATTTCTCAAGACCCC
AACAACGCTTTCGGACTCTTTAGCAAAGAGTTCGCTCGTCGCCATGGGCTTCACTTGGTT
GGAACCTCTGTTTGTTGGTTCTTACTAGACATAACCTACTACAGCTCTAACCTATTCCAA
AAAGACATATTTAGCTCTATTGGGTGGATACCAGCTGCCGAAACTATGAATGCCATCAAC
GAAGTGTACACTATTGCCCGAGCCCAAACTCTGATCGCCTTGTGCGGCACCGTGCCAGGG
TACTGGTTTACGGTGGCTTTCATTGATCACATGGGAAGGTTCGCAATTCAATTGATGGGT
TTCTTCTTCATGACGGTGTTCATGTTTGCTTTGGCTTTCCCTTACCACCATTGGACGTTG
AAGGATAACCGGATTGGATTCCTTGTGATGTACTCCTTGACTTTTTTCTTTGCCAATTTT
GGTCCAAATGCGACCACCTTTGTCGTCCCGGCCGAGATCTTCCCGGCGAGGCTAAGGTCA
ACCTGTCATGGCATATCCGCGGCAAGTGGGAAGGCGGGGAGTATTATTGGTGCGTTCGGG
TTCTTGTACGCGGCCCAGCCTACTGACCCGACCAAGACTGATGCTGGTTACCCTCCCGGT
ATAGGAGTTAAGAACTCGTTGATTGTGCTTGGAAGTATCAACTTCCTTGGGATGTTGTTC
ACTTTGCTTGTACCTGAATCCAAGGGCAAGTCTCTTGAAGAG------------------
------------------------------------------------------------
------


############## ARSK1; root-specific kinase 1 ###############

>AT2G26290.1
ATGGCAGTGTTCAAGAAGAAGAAAACATCATTGACATCTCTGTTCTTGGGGTGTTACAAG
GCAAAGAACGCAAGCAAATACGAAGGAGGGGAGAAGGCTGTAATGAAAATAAGAACTTGT
CCAGCGTTCAAGAGGCTGTCTTTATCGGACATAAGCGATCCAAGCTCGCCCATGTCGGTT
ATGGATGATCTCTCTCACTCCTTCACATCGCAGAAGCTTCGTTTGTTCACGTTGTCTGAG
CTGAGAGTGATTACGCATAATTTCTCTAGAAGTAACATGTTGGGGGAAGGAGGGTTTGGG
CCGGTTTACAAAGGGTTTATTGATGATAAGGTTAAACCGGGTATCGAAGCCCAACCGGTT
GCTGTAAAGGCTCTTGATCTTCATGGCCATCAAGGCCATAGAGAATGGCTGGCGGAGATA
TTATTTTTGGGACAACTAAGTAACAAACATCTTGTGAAGCTGATAGGGTTTTGTTGTGAA
GAAGAGCAAAGAGTTCTTGTTTATGAGTACATGCCTCGAGGTAGCTTGGAGAATCAGCTC
TTTCGAAGAAATAGCTTAGCAATGGCTTGGGGAATAAGGATGAAGATAGCTCTCGGAGCC
GCCAAAGGTTTAGCTTTTCTCCATGAAGCAGAGAAACCTGTCATCTACAGAGACTTTAAA
ACCTCTAACATATTGTTAGACTCCGACTATAACGCCAAATTATCTGACTTCGGTCTAGCC
AAAGATGGACCTGAAGGCGAACATACGCATGTAACTACCCGAGTGATGGGAACACAAGGT
TATGCTGCGCCCGAATATATCATGACTGGTCATTTGACGACGATGAATGATGTATACAGT
TTTGGAGTAGTTTTGTTAGAGCTGATAACCGGAAAACGGTCAATGGACAATACCCGAACA
CGGAGGGAACAAAGCCTAGTGGAATGGGCGCGGCCTATGTTAAGGGACCAAAGAAAGTTA
GAGAGGATAATTGACCCGAGGCTCGCGAACCAGCACAAAACAGAAGCGGCTCAGGTAGCT
GCTTCCCTAGCATACAAGTGTCTAAGCCAACATCCTAAGTATAGACCTACAATGTGTGAG
GTGGTTAAGGTCTTAGAGTCTATCCAAGAAGTTGATATTAGGAAGCATGATGGCAATAAC
AACAAAGAAGGAAAGAAGTTTGTTGATATAAATAAGTTTAGGCATCACCGTAAAGGCAAA
AGACGTGTGAACATCGCTTATTCAGATTCTCTCGTTTACAAGGAATCCAAGGCAAAGCAA
AACGATGGCATT
>UN03833
---------ATGACCCAGAAAAAGGTTAGATGGAAATGCATAATCTCTTGTTGTTACAGG
ACCGAG---ATTCCCTTGCTTGAAGAATCCGAAGATCCTGTTTTGAAGCACAGTTCTTGT
---------CGCAGGCTGTCCCTCTCGGACTTGAGCAATCCTAGTTCACCTCTCTATGTT
---CAAGATCTCTCCAATTCATTTTTAGGATCGAATCTGCACGTGTTCACGTTCACAGAA
TTAAGGGTCATAACGCGGGGATTCTTGGGAAGTAATCTGCTTGGTGAAGGTGGATTCGGA
CCTGTGTACAAGGGGTTCATCGATGACAAGGTTAGGCCAGGATTGGAGGCTCAGCCTGTA
GCTGTCAAATCGTTGGACTTGGAGGGAGTTCAAGGCCATAGAGAGTGGATGGCGGAAATA
GTTTTTCTTGGACAACTTAGGCATCCCCATCTGGTTAAGTTGATTGGATATTGCTGCGAG
GAAGACCAGAGACTACTTGTGTACGAGTATATGCCGAGAGGCAGCTTAGAGAATCAGCTC
TTTAGGAGATATTCTGCCTCGTTGAAATGGTCAATCAGGATGAAAATTGCGCTGGGAGCG
GCCAAGGGTCTGGCATTCCTCCATGAAGCCGATCCGCCGGTTATTTACCGGGATTTTAAG
ACATCAAACATTTTGCTGGACTCTGATTTTACAGCTAAACTCTCAGATTTCGGGCTGGCA
AAGGATGGTCCTGAAGGAGAAGAGACGCATGTAACAACTCGTGTAATGGGCACGCAAGGT
TACGCTGCCCCTGAATACATCAAAACCGGTCACTTGACAACCATGAGTGATGTGTACAGC
TTTGGGGTAGTCTTGTTGGAGTTGCTCACTGGCCAGCGTTCAATGGATCACACACGCCCA
CGTAGAGCTCAAAGCCTTGTGGATTCGGCGAGGCCTCATCTGAAGGACCCCAATAAGCTT
GACCGGATAATCGACCCCAGACTAGACGGTGAATTTCAGGGCGATGCAGCTCTTAAGGCA
GCTGCATTGGCTTACAAGTGCCTGAATTATCATCCGAAGACCAGGCCCAGTATGAGTTAC
GTGGTCAATATATTGGAGTCCCTTCAGGATCAGGAC------------------------
------------------------------------------------------------
------------------------------------------------------------
---------------


################### UBQ11; ubiquitin 11 ####################

>AT4G05050.1
ATGCAGATCTTCGTTAAGACTCTCACCGGAAAGACTATCACCCTCGAGGTGGAAAGCTCT
GACACCATCGACAACGTTAAGGCCAAGATCCAGGATAAGGAAGGTATTCCTCCGGATCAG
CAGAGGCTTATCTTCGCCGGAAAGCAGTTGGAGGATGGCCGCACGTTGGCGGATTACAAT
ATCCAGAAGGAATCCACCCTCCACTTGGTTCTCAGGCTCCGTGGTGGTATGCAGATTTTC
GTTAAAACCCTAACGGGAAAGACGATTACTCTTGAGGTGGAGAGCTCTGACACCATTGAC
AACGTCAAGGCCAAGATCCAAGATAAGGAGGGTATTCCTCCGGACCAGCAGAGGTTGATC
TTCGCCGGAAAGCAACTTGAGGACGGCAGAACTTTGGCGGATTACAACATCCAGAAGGAG
TCTACGCTTCATTTGGTCTTGCGTCTGCGTGGAGGTATGCAGATCTTCGTAAAGACTTTG
ACCGGAAAGACCATCACTCTTGAAGTTGAGAGCTCCGACACCATTGATAACGTGAAGGCT
AAGATCCAGGACAAGGAAGGCATTCCTCCGGACCAGCAGCGTCTCATCTTCGCTGGAAAG
CAGCTTGAGGATGGACGTACTTTGGCCGACTACAACATCCAGAAGGAGTCTACTCTTCAC
TTGGTCCTCCGTCTCCGTGGTGGTTTC
>UN18770
------------------------------------------------------------
------------------------------------------------------------
CAGAGGTTGATCTTTGCCGGGAAGCAGCTTGAGGATGGCCGCACCCTTGCTGACTATAAC
ATCCAGAAGGAGTCCACCCTTCATTTGGTCCTCCGATTGCGGGGTGGTATGCAGATTTTT
GTTAAGACTCTGACTGGCAAGACCATCACTCTTGAGGTCGAGAGTTCTGATACCATTGAT
AATGTTAAGGCCAAGATCCAGGATAAGGAAGGTATTCCCCCAGACCAGCAGAGACTCATC
TTTGCCGGGAAGCAGCTCGAGGATGGCCGCACACTTGCTGACTATAACATCCAGAAGGAA
TCCACCCTTCACTTGGTCCTCCGTCTTCGTGGTGGTATGCAAATTTTCGTGAAGACCTTG
ACAGGCAAGACCATCACCCTCGAGGTTGAGAGCTCTGACACTATTGACAATGTTAAGGCC
AAAATCCAGGACAAGGAAGGCATTCCTCCGGACCAGCAGAGGCTCATCTTCGCTGGAAAG
CAGCTTGAGGATGGGCGTACCCTTGCAGATTACAATATTCAGAAGGAATCCACCCTCCAC
TTGGTCCTT------------------
